# Supplementary material for: An integrative approach to identify hexaploid wheat miRNAome associated with development and tolerance to abiotic stress
Source: BMC Genomics. 2015 Apr 24;16(1):339. doi: 10.1186/s12864-015-1490-8 (PMC4443513; doi:10.1186/s12864-015-1490-8)
Supplement: Additional file 2: — Supplementary Tables from S1 to S11; Provides supplementary Tables of the manuscript and their associated legends. Long Tables are given xls files embedded in the zip but their legends remain in the main supplementary table files named < Tables S1to5 and S8to11.docx >. [file 12864_2015_1490_MOESM2_ESM.zip]

Archive with 11 entries (8 files):
- Additional file 2/
- Additional file 2/Icon
- __MACOSX/
- __MACOSX/Additional file 2/
- __MACOSX/Additional file 2/._Icon
- Additional file 2/Tables S1to5 and S8to11.docx
- __MACOSX/Additional file 2/._Tables S1to5 and S8to11.docx
- Additional file 2/TableS6_TargetGenes.xlsx
- Additional file 2/TableS7_GeneOntolgyEnrichmentAnalysis.xlsx
- __MACOSX/Additional file 2/._TableS7_GeneOntolgyEnrichmentAnalysis.xlsx
- __MACOSX/._Additional file 2
