# Supplementary material for: An integrative approach to identify hexaploid wheat miRNAome associated with development and tolerance to abiotic stress
Source: BMC Genomics. 2015 Apr 24;16(1):339. doi: 10.1186/s12864-015-1490-8 (PMC4443513; doi:10.1186/s12864-015-1490-8)
Supplement: Additional file 2: — Supplementary Tables from S1 to S11; Provides supplementary Tables of the manuscript and their associated legends. Long Tables are given xls files embedded in the zip but their legends remain in the main supplementary table files named < Tables S1to5 and S8to11.docx >. [file 12864_2015_1490_MOESM2_ESM.zip › Additional file 2/TableS6_TargetGenes.xlsx]

## Sheet: Target genes
Agharbaoui et al. 2015
miRNA id	Target accesion number	Position on the target	Tapir score	Description of the target genes	Uniref id of the target genes	Description of the uniref	Associated Go Terms
apMir_10979	BE515458	21	0	UPI00006A2900 UniRef100 entry [Xenopus tropicalis]	M1BN50	Uncharacterized protein
apMir_10979	BE515349	68	0	Cytochrome P450 like_TBP [Nicotiana tabacum (Common tobacco)]	O04892	Cytochrome P450 like_TBP	P;GO:0055114;oxidation-reduction process | F;GO:0070330;aromatase activity | F;GO:0016491;oxidoreductase activity
apMir_10979	BE515518	72	0	Expressed sequence tag [Hordeum vulgare (Barley)]	C6F7E0	Serine hydroxymethyltransferase	P;GO:0032259;methylation | P;GO:0006563;L-serine metabolic process | P;GO:0006544;glycine metabolic process | F;GO:0030170;pyridoxal phosphate binding | F;GO:0016740;transferase activity | F;GO:0008168;methyltransferase activity | F;GO:0004372;glycine hydroxymethyltransferase activity | F;GO:0003824;catalytic activity
apMir_10979	BE590827	240	0	UPI00006A2900 UniRef100 entry [Xenopus tropicalis]	O04892	Cytochrome P450 like_TBP	P;GO:0055114;oxidation-reduction process | F;GO:0070330;aromatase activity | F;GO:0016491;oxidoreductase activity
apMir_10979	BE515544	290	0	Cytochrome P450 like_TBP [Nicotiana tabacum (Common tobacco)]	O04892	Cytochrome P450 like_TBP	P;GO:0055114;oxidation-reduction process | F;GO:0070330;aromatase activity | F;GO:0016491;oxidoreductase activity
apMir_10979	CJ516974	370	0	UPI00006A2900 UniRef100 entry [Xenopus tropicalis]	Q9XEK1	Putative alternative oxidase
apMir_10979	CJ508020	391	0	UPI00006A2900 UniRef100 entry [Xenopus tropicalis]	Q9XEK1	Putative alternative oxidase
apMir_10979	CA660571	383	0	UPI00006A2900 UniRef100 entry [Xenopus tropicalis]	O04892	Cytochrome P450 like_TBP	P;GO:0055114;oxidation-reduction process | F;GO:0070330;aromatase activity | F;GO:0016491;oxidoreductase activity
apMir_10979	BJ208110	446	0	Cytochrome P450 like_TBP [Nicotiana tabacum (Common tobacco)]	O04892	Cytochrome P450 like_TBP	P;GO:0055114;oxidation-reduction process | F;GO:0070330;aromatase activity | F;GO:0016491;oxidoreductase activity
apMir_10979	BF484695	380	0	UPI00006A2900 UniRef100 entry [Xenopus tropicalis]	O04892	Cytochrome P450 like_TBP	P;GO:0055114;oxidation-reduction process | F;GO:0070330;aromatase activity | F;GO:0016491;oxidoreductase activity
apMir_10979	EB513481	256	0	UPI00006A2900 UniRef100 entry [Xenopus tropicalis]	F4YFK1	Photosystem I reaction center subunit XI	P;GO:0015979;photosynthesis | C;GO:0009538;photosystem I reaction center | C;GO:0009536;plastid | C;GO:0009522;photosystem I | C;GO:0009507;chloroplast
apMir_10979	CA593464	270	0	Cytochrome P450 like_TBP [Nicotiana tabacum (Common tobacco)]	O04892	Cytochrome P450 like_TBP	P;GO:0055114;oxidation-reduction process | F;GO:0070330;aromatase activity | F;GO:0016491;oxidoreductase activity
apMir_10979	BJ248866	480	0	Cytochrome P450 like_TBP [Nicotiana tabacum (Common tobacco)]	O04892	Cytochrome P450 like_TBP	P;GO:0055114;oxidation-reduction process | F;GO:0070330;aromatase activity | F;GO:0016491;oxidoreductase activity
apMir_10979	CA678595	245	0	Cytochrome P450 like_TBP [Nicotiana tabacum (Common tobacco)]	O04892	Cytochrome P450 like_TBP	P;GO:0055114;oxidation-reduction process | F;GO:0070330;aromatase activity | F;GO:0016491;oxidoreductase activity
apMir_10979	BE517590	360	0	Cytochrome P450 like_TBP [Nicotiana tabacum (Common tobacco)]	O04892	Cytochrome P450 like_TBP	P;GO:0055114;oxidation-reduction process | F;GO:0070330;aromatase activity | F;GO:0016491;oxidoreductase activity
apMir_10979	BJ288872	543	0	Cytochrome P450 like_TBP [Nicotiana tabacum (Common tobacco)]	Q6I666	Cytochrome P450 like_TBP
apMir_10979	CJ634618	396	0	Cytochrome P450 like_TBP [Nicotiana tabacum (Common tobacco)]	O04892	Cytochrome P450 like_TBP	P;GO:0055114;oxidation-reduction process | F;GO:0070330;aromatase activity | F;GO:0016491;oxidoreductase activity
apMir_10979	BE516012	531	0	Cytochrome P450 like_TBP [Nicotiana tabacum (Common tobacco)]	O04892	Cytochrome P450 like_TBP	P;GO:0055114;oxidation-reduction process | F;GO:0070330;aromatase activity | F;GO:0016491;oxidoreductase activity
apMir_10979	CK155165	626	0	UPI00006A2900 UniRef100 entry [Xenopus tropicalis]	K4C4F0	Uncharacterized protein
apMir_10979	CK164754	654	0	Cytochrome P450 like_TBP [Nicotiana tabacum (Common tobacco)]	Q6I666	Cytochrome P450 like_TBP
apMir_10979	CK154773	665	0	Cytochrome P450 like_TBP [Nicotiana tabacum (Common tobacco)]	Q6I666	Cytochrome P450 like_TBP
apMir_10979	DR733050	700	0	similar to UniRef100_A9U511 Cluster: Predicted protein n=1 Physcomitrella patens subsp. patens|Rep: Predicted protein - Physcomitrella patens subsp. patens partial (87%)	K4C4F0	Uncharacterized protein
apMir_10979	CK205904	209	0	Cytochrome P450 like_TBP [Nicotiana tabacum (Common tobacco)]	Q6T4Q1	Cytochrome P450 monooxygenase	P;GO:0055114;oxidation-reduction process | F;GO:0004497;monooxygenase activity
apMir_10979	TA300_4571	730	0	Cytochrome P450 like_TBP [Nicotiana tabacum (Common tobacco)]	B2KZF9	Senescence-associated protein
apMir_10979	TA53261_4565	310	0	Cytochrome P450 like_TBP [Nicotiana tabacum (Common tobacco)]	Q9XEK1	Putative alternative oxidase
apMir_10979	DR736573	185	0	Cytochrome P450 like_TBP [Nicotiana tabacum (Common tobacco)]	Q6T4Q1	Cytochrome P450 monooxygenase	P;GO:0055114;oxidation-reduction process | F;GO:0004497;monooxygenase activity
apMir_10979	CK163075	275	0	Cytochrome P450 like_TBP [Nicotiana tabacum (Common tobacco)]	Q6T4Q1	Cytochrome P450 monooxygenase	P;GO:0055114;oxidation-reduction process | F;GO:0004497;monooxygenase activity
apMir_10979	TA53289_4565	1415	0	Putative senescence-associated protein [Pisum sativum (Garden pea)]	Q9AVH2	Putative senescence-associated protein
apMir_10979	BJ311277	590	1	Cytochrome P450 like_TBP [Nicotiana tabacum (Common tobacco)]	A7Y7R0	Putative cytochrome P450 like-TBP
apMir_11332	BE515458	41	0	UPI00006A2900 UniRef100 entry [Xenopus tropicalis]	M1BN50	Uncharacterized protein
apMir_11332	BE515349	88	0	Cytochrome P450 like_TBP [Nicotiana tabacum (Common tobacco)]	O04892	Cytochrome P450 like_TBP	P;GO:0055114;oxidation-reduction process | F;GO:0070330;aromatase activity | F;GO:0016491;oxidoreductase activity
apMir_11332	BE515518	92	0	Expressed sequence tag [Hordeum vulgare (Barley)]	C6F7E0	Serine hydroxymethyltransferase	P;GO:0032259;methylation | P;GO:0006563;L-serine metabolic process | P;GO:0006544;glycine metabolic process | F;GO:0030170;pyridoxal phosphate binding | F;GO:0016740;transferase activity | F;GO:0008168;methyltransferase activity | F;GO:0004372;glycine hydroxymethyltransferase activity | F;GO:0003824;catalytic activity
apMir_11332	BE590827	260	0	UPI00006A2900 UniRef100 entry [Xenopus tropicalis]	O04892	Cytochrome P450 like_TBP	P;GO:0055114;oxidation-reduction process | F;GO:0070330;aromatase activity | F;GO:0016491;oxidoreductase activity
apMir_11332	BE515544	310	0	Cytochrome P450 like_TBP [Nicotiana tabacum (Common tobacco)]	O04892	Cytochrome P450 like_TBP	P;GO:0055114;oxidation-reduction process | F;GO:0070330;aromatase activity | F;GO:0016491;oxidoreductase activity
apMir_11332	CJ516974	390	0	UPI00006A2900 UniRef100 entry [Xenopus tropicalis]	Q9XEK1	Putative alternative oxidase
apMir_11332	CJ508020	411	0	UPI00006A2900 UniRef100 entry [Xenopus tropicalis]	Q9XEK1	Putative alternative oxidase
apMir_11332	CA660571	403	0	UPI00006A2900 UniRef100 entry [Xenopus tropicalis]	O04892	Cytochrome P450 like_TBP	P;GO:0055114;oxidation-reduction process | F;GO:0070330;aromatase activity | F;GO:0016491;oxidoreductase activity
apMir_11332	BJ208110	466	0	Cytochrome P450 like_TBP [Nicotiana tabacum (Common tobacco)]	O04892	Cytochrome P450 like_TBP	P;GO:0055114;oxidation-reduction process | F;GO:0070330;aromatase activity | F;GO:0016491;oxidoreductase activity
apMir_11332	BF484695	400	0	UPI00006A2900 UniRef100 entry [Xenopus tropicalis]	O04892	Cytochrome P450 like_TBP	P;GO:0055114;oxidation-reduction process | F;GO:0070330;aromatase activity | F;GO:0016491;oxidoreductase activity
apMir_11332	EB513481	276	0	UPI00006A2900 UniRef100 entry [Xenopus tropicalis]	F4YFK1	Photosystem I reaction center subunit XI	P;GO:0015979;photosynthesis | C;GO:0009538;photosystem I reaction center | C;GO:0009536;plastid | C;GO:0009522;photosystem I | C;GO:0009507;chloroplast
apMir_11332	CA593464	290	0	Cytochrome P450 like_TBP [Nicotiana tabacum (Common tobacco)]	O04892	Cytochrome P450 like_TBP	P;GO:0055114;oxidation-reduction process | F;GO:0070330;aromatase activity | F;GO:0016491;oxidoreductase activity
apMir_11332	BJ248866	500	0	Cytochrome P450 like_TBP [Nicotiana tabacum (Common tobacco)]	O04892	Cytochrome P450 like_TBP	P;GO:0055114;oxidation-reduction process | F;GO:0070330;aromatase activity | F;GO:0016491;oxidoreductase activity
apMir_11332	BE517590	380	0	Cytochrome P450 like_TBP [Nicotiana tabacum (Common tobacco)]	O04892	Cytochrome P450 like_TBP	P;GO:0055114;oxidation-reduction process | F;GO:0070330;aromatase activity | F;GO:0016491;oxidoreductase activity
apMir_11332	BJ288872	563	0	Cytochrome P450 like_TBP [Nicotiana tabacum (Common tobacco)]	Q6I666	Cytochrome P450 like_TBP
apMir_11332	CJ634618	416	0	Cytochrome P450 like_TBP [Nicotiana tabacum (Common tobacco)]	O04892	Cytochrome P450 like_TBP	P;GO:0055114;oxidation-reduction process | F;GO:0070330;aromatase activity | F;GO:0016491;oxidoreductase activity
apMir_11332	BE516012	551	0	Cytochrome P450 like_TBP [Nicotiana tabacum (Common tobacco)]	O04892	Cytochrome P450 like_TBP	P;GO:0055114;oxidation-reduction process | F;GO:0070330;aromatase activity | F;GO:0016491;oxidoreductase activity
apMir_11332	CK168127	37	0	Cytochrome P450 like_TBP [Nicotiana tabacum (Common tobacco)]	Q6T4Q1	Cytochrome P450 monooxygenase	P;GO:0055114;oxidation-reduction process | F;GO:0004497;monooxygenase activity
apMir_11332	CK155165	646	0	UPI00006A2900 UniRef100 entry [Xenopus tropicalis]	K4C4F0	Uncharacterized protein
apMir_11332	CK164754	674	0	Cytochrome P450 like_TBP [Nicotiana tabacum (Common tobacco)]	Q6I666	Cytochrome P450 like_TBP
apMir_11332	CK154773	685	0	Cytochrome P450 like_TBP [Nicotiana tabacum (Common tobacco)]	Q6I666	Cytochrome P450 like_TBP
apMir_11332	CK205904	229	0	Cytochrome P450 like_TBP [Nicotiana tabacum (Common tobacco)]	Q6T4Q1	Cytochrome P450 monooxygenase	P;GO:0055114;oxidation-reduction process | F;GO:0004497;monooxygenase activity
apMir_11332	TA300_4571	750	0	Cytochrome P450 like_TBP [Nicotiana tabacum (Common tobacco)]	B2KZF9	Senescence-associated protein
apMir_11332	TA53261_4565	330	0	Cytochrome P450 like_TBP [Nicotiana tabacum (Common tobacco)]	Q9XEK1	Putative alternative oxidase
apMir_11332	DR736573	206	0	Cytochrome P450 like_TBP [Nicotiana tabacum (Common tobacco)]	Q6T4Q1	Cytochrome P450 monooxygenase	P;GO:0055114;oxidation-reduction process | F;GO:0004497;monooxygenase activity
apMir_11332	CK163075	295	0	Cytochrome P450 like_TBP [Nicotiana tabacum (Common tobacco)]	Q6T4Q1	Cytochrome P450 monooxygenase	P;GO:0055114;oxidation-reduction process | F;GO:0004497;monooxygenase activity
apMir_11332	TA53289_4565	1435	0	Putative senescence-associated protein [Pisum sativum (Garden pea)]	Q9AVH2	Putative senescence-associated protein
apMir_11332	DR733050	720	1	similar to UniRef100_A9U511 Cluster: Predicted protein n=1 Physcomitrella patens subsp. patens|Rep: Predicted protein - Physcomitrella patens subsp. patens partial (87%)	K4C4F0	Uncharacterized protein
apMir_11332	CA678516	323	2	Cytochrome P450 like_TBP [Nicotiana tabacum (Common tobacco)]	Q6T4Q1	Cytochrome P450 monooxygenase	P;GO:0055114;oxidation-reduction process | F;GO:0004497;monooxygenase activity
apMir_11506	CJ893705	528	1	similar to UniRef100_Q8RW00 Cluster: Glutathione transferase n=1 Triticum aestivum|Rep: Glutathione transferase - Triticum aestivum (Wheat) partial (84%)	Q8RW00	Glutathione transferase	P;GO:0008152;metabolic process | F;GO:0016740;transferase activity | F;GO:0004364;glutathione transferase activity
apMir_11506	TA64357_4565	149	2	Nod factor binding lectin-nucleotide phosphohydrolase [Oryza sativa (japonica cultivar-group)]	M8C7I8	Nucleoside-triphosphatase	P;GO:0008152;metabolic process | F;GO:0016787;hydrolase activity
apMir_11506	CL94Contig2	117	2	UniRef100_Q53KM3 Apyrase	M8A012	Nucleoside-triphosphatase	P;GO:0008152;metabolic process | F;GO:0016787;hydrolase activity
apMir_11506	CK163379	159	2	Apyrase GS52 [Oryza sativa (japonica cultivar-group)]	M8C7I8	Nucleoside-triphosphatase	P;GO:0008152;metabolic process | F;GO:0016787;hydrolase activity
apMir_11506	CV760209	229	2	Apyrase GS52 [Oryza sativa (japonica cultivar-group)]	M8A012	Nucleoside-triphosphatase	P;GO:0008152;metabolic process | F;GO:0016787;hydrolase activity
apMir_11506	TA64368_4565	108	2	Apyrase GS52 [Oryza sativa (japonica cultivar-group)]	M8A012	Nucleoside-triphosphatase	P;GO:0008152;metabolic process | F;GO:0016787;hydrolase activity
apMir_11506	CL94Contig4	120	2	UniRef100_Q53KM3 Apyrase	M8C7I8	Nucleoside-triphosphatase	P;GO:0008152;metabolic process | F;GO:0016787;hydrolase activity
apMir_11506	BJ224907	164	2	Apyrase GS52 [Oryza sativa (japonica cultivar-group)]	M8C7I8	Nucleoside-triphosphatase	P;GO:0008152;metabolic process | F;GO:0016787;hydrolase activity
apMir_11506	CL2220Contig1	617	2	UniRef100_Q8RW00 Glutathione transferase	Q8RW00	Glutathione transferase	P;GO:0008152;metabolic process | F;GO:0016740;transferase activity | F;GO:0004364;glutathione transferase activity
apMir_11696	CJ626372	144	0	Myosin heavy chain-like [Oryza sativa (japonica cultivar-group)]	E9N633	Myosin XI-K headless derivative
apMir_11696	TA87171_4565	47	3	Myosin heavy chain-like [Oryza sativa (japonica cultivar-group)]	T1M093	Uncharacterized protein
apMir_11696	gi|9444275|gb|BE444724.1|BE444724	373	2	Putative peptide transport protein	M8BWB2	Peptide transporter PTR3-A	P;GO:0006810;transport | F;GO:0005215;transporter activity | C;GO:0016020;membrane
apMir_11696	TA93421_4565	193	3	Putative fatty acid elongase [Oryza sativa (japonica cultivar-group)]	F2D1P2	3-ketoacyl-CoA synthase	P;GO:0008610;lipid biosynthetic process | P;GO:0008152;metabolic process | P;GO:0006633;fatty acid biosynthetic process | F;GO:0016747;transferase activity, transferring acyl groups other than amino-acyl groups | F;GO:0016746;transferase activity, transferring acyl groups | F;GO:0016740;transferase activity | F;GO:0003824;catalytic activity | C;GO:0016020;membrane
apMir_11696	TA93420_4565	801	3	Putative fatty acid elongase [Oryza sativa (japonica cultivar-group)]	F2D1P2	3-ketoacyl-CoA synthase	P;GO:0008610;lipid biosynthetic process | P;GO:0008152;metabolic process | P;GO:0006633;fatty acid biosynthetic process | F;GO:0016747;transferase activity, transferring acyl groups other than amino-acyl groups | F;GO:0016746;transferase activity, transferring acyl groups | F;GO:0016740;transferase activity | F;GO:0003824;catalytic activity | C;GO:0016020;membrane
apMir_11696	TA106208_4565	373	2	Putative peptide transport protein [Oryza sativa (Rice)]
apMir_11696	CD870312	388	3	Nicotianamine synthase 9 [Hordeum vulgare (Barley)]	H9BE59	Nicotianamine synthase 2	P;GO:0071732;cellular response to nitric oxide | P;GO:0071369;cellular response to ethylene stimulus | P;GO:0071281;cellular response to iron ion | P;GO:0030418;nicotianamine biosynthetic process | P;GO:0010233;phloem transport | P;GO:0009860;pollen tube growth | P;GO:0009555;pollen development | F;GO:0030410;nicotianamine synthase activity | F;GO:0016740;transferase activity
apMir_11696	TA96566_4565	384	3	Nicotianamine synthase 3 [Zea mays (Maize)]	H9BE59	Nicotianamine synthase 2	P;GO:0071732;cellular response to nitric oxide | P;GO:0071369;cellular response to ethylene stimulus | P;GO:0071281;cellular response to iron ion | P;GO:0030418;nicotianamine biosynthetic process | P;GO:0010233;phloem transport | P;GO:0009860;pollen tube growth | P;GO:0009555;pollen development | F;GO:0030410;nicotianamine synthase activity | F;GO:0016740;transferase activity
apMir_11696	CK165072	160	3	HAD superfamily protein involved in N-acetyl-glucosamine catabolism- like [Oryza sativa (japonica cultivar-group)]	B6TMM7	HAD-superfamily hydrolase, subfamily IIA	P;GO:0008152;metabolic process | F;GO:0016787;hydrolase activity | C;GO:0009507;chloroplast
apMir_11696	CK211517	489	3	Protein phosphatase 2C [Nicotiana tabacum (Common tobacco)]	M8AR06	Uncharacterized protein	P;GO:0006470;protein dephosphorylation | F;GO:0046872;metal ion binding | F;GO:0016787;hydrolase activity | F;GO:0004722;protein serine/threonine phosphatase activity | F;GO:0004721;phosphoprotein phosphatase activity | F;GO:0003824;catalytic activity
apMir_11716	CL3215Contig1	578	0	UniRef100_CH61 Chaperonin CPN60-1 mitochondrial precursor	M7ZLN1	Chaperonin CPN60-2, mitochondrial	P;GO:0046686;response to cadmium ion | P;GO:0044267;cellular protein metabolic process | P;GO:0042026;protein refolding | P;GO:0009408;response to heat | P;GO:0006457;protein folding | F;GO:0005524;ATP binding | F;GO:0005507;copper ion binding | F;GO:0000166;nucleotide binding | C;GO:0022626;cytosolic ribosome | C;GO:0009941;chloroplast envelope | C;GO:0009570;chloroplast stroma | C;GO:0009507;ch…
apMir_11716	TC419681	263	2.5	similar to UniRef100_Q8L7C3 Cluster: Expressed protein n=1 Arabidopsis thaliana|Rep: Expressed protein - Arabidopsis thaliana (Mouse-ear cress) partial (62%)	A0MAU8	Putative membrane protein
apMir_11716	TA69527_4565	1003	2.5	Putative nicotinate phosphoribosyltransferase [Oryza sativa (japonica cultivar-group)]	Q851M0	Nicotinate phosphoribosyltransferase, putative, expressed	P;GO:0019358;nicotinate nucleotide salvage | P;GO:0009435;NAD biosynthetic process | F;GO:0016757;transferase activity, transferring glycosyl groups | F;GO:0016740;transferase activity | F;GO:0004516;nicotinate phosphoribosyltransferase activity | F;GO:0004514;nicotinate-nucleotide diphosphorylase (carboxylating) activity
apMir_11716	TC435387	1661	2.5	similar to UniRef100_Q6XQM4 Cluster: Nicotinate phosphoribosyltransferase-like protein n=2 Oryza sativa|Rep: Nicotinate phosphoribosyltransferase-like protein - Oryza sativa (Rice) partial (80%)	M0VWP9	Uncharacterized protein	P;GO:0009435;NAD biosynthetic process | F;GO:0004514;nicotinate-nucleotide diphosphorylase (carboxylating) activity
apMir_11716	TA97940_4565	453	2	O-methyltransferase [Oryza sativa (japonica cultivar-group)]	Q53QJ8	Caffeic acid methyl transferase, putative	P;GO:0032259;methylation | F;GO:0016740;transferase activity | F;GO:0008171;O-methyltransferase activity | F;GO:0008168;methyltransferase activity
apMir_11749	gi|30090029|gb|AY188331.1|	14457	0	Triticum monococcum DV92 chromosome 5AL BAC 231A16 complete sequence
apMir_11749	CA720197	273	3	similar to UniRef100_A9XNZ6 Cluster: Ubiquinol-cytochrome C reductase complex 14 kDa protein n=3 Sonneratia|Rep: Ubiquinol-cytochrome C reductase complex 14 kDa protein - Sonneratia alba partial (76%)	A9XNZ6	Cytochrome b-c1 complex subunit 7	P;GO:0055114;oxidation-reduction process | P;GO:0006122;mitochondrial electron transport, ubiquinol to cytochrome c | C;GO:0070469;respiratory chain | C;GO:0016020;membrane | C;GO:0005750;mitochondrial respiratory chain complex III | C;GO:0005743;mitochondrial inner membrane | C;GO:0005739;mitochondrion
apMir_11749	CA632445	274	2	Putative ubiquinol-cytochrome c reductase [Oryza sativa (japonica cultivar-group)]	M0X743	Cytochrome b-c1 complex subunit 7	P;GO:0055114;oxidation-reduction process | P;GO:0006122;mitochondrial electron transport, ubiquinol to cytochrome c | C;GO:0070469;respiratory chain | C;GO:0016020;membrane | C;GO:0009536;plastid | C;GO:0005774;vacuolar membrane | C;GO:0005750;mitochondrial respiratory chain complex III | C;GO:0005743;mitochondrial inner membrane | C;GO:0005739;mitochondrion
apMir_11749	BQ803700	522	2	CTD-phosphatase-like protein [Hordeum vulgare var. distichum (Two-rowed barley)]
apMir_11807	CL3654Contig3	300	2	UniRef100_Q5Z8K3 Putative ZEITLUPE	K7V775	Uncharacterized protein
apMir_11807	TA73973_4565	877	2	Putative ZEITLUPE [Oryza sativa (japonica cultivar-group)]	K7V775	Uncharacterized protein
apMir_11807	TC389271	1850	2.5	similar to UniRef100_Q0JDQ4 Cluster: Os04g0385700 protein n=1 Oryza sativa Japonica Group|Rep: Os04g0385700 protein - Oryza sativa subsp. japonica (Rice) partial (64%)	Q0JDQ4	Q0JDQ4
apMir_12147	TA65338_4565	87	2	Beta-D-glucan exohydrolase [Triticum aestivum (Wheat)]	Q8RWR5	Beta-D-glucan exohydrolase	P;GO:0005975;carbohydrate metabolic process | F;GO:0016787;hydrolase activity | F;GO:0004553;hydrolase activity, hydrolyzing O-glycosyl compounds
apMir_12147	BJ280395	117	2	Beta-D-glucan exohydrolase [Triticum aestivum (Wheat)]	Q8RWR5	Beta-D-glucan exohydrolase	P;GO:0005975;carbohydrate metabolic process | F;GO:0016787;hydrolase activity | F;GO:0004553;hydrolase activity, hydrolyzing O-glycosyl compounds
apMir_12147	CA653878	472	3	Unnamed protein product [Oryza sativa (Rice)]	H6BDI5	Beta-D-glucan glucohydrolase	P;GO:0005975;carbohydrate metabolic process | F;GO:0016787;hydrolase activity | F;GO:0004553;hydrolase activity, hydrolyzing O-glycosyl compounds
apMir_12147	TA50278_4565	139	2.5	Flavonoid O-methyltransferase [Triticum aestivum (Wheat)]	M7ZTK1	Tricetin 3',4',5'-O-trimethyltransferase	P;GO:0032259;methylation | F;GO:0046983;protein dimerization activity | F;GO:0016740;transferase activity | F;GO:0008171;O-methyltransferase activity | F;GO:0008168;methyltransferase activity
apMir_12147	CL115Contig19	130	2.5	UniRef100_Q84N28 Caffeic acid O-methyltransferase	M7ZTK1	Tricetin 3',4',5'-O-trimethyltransferase	P;GO:0032259;methylation | F;GO:0046983;protein dimerization activity | F;GO:0016740;transferase activity | F;GO:0008171;O-methyltransferase activity | F;GO:0008168;methyltransferase activity
apMir_12147	TC369087	160	2.5	homologue to UniRef100_Q38J50 Cluster: Flavonoid O-methyltransferase n=1 Triticum aestivum|Rep: Flavonoid O-methyltransferase - Triticum aestivum (Wheat) complete	Q38J50	Tricetin 3',4',5'-O-trimethyltransferase	P;GO:0032259;methylation | P;GO:0009813;flavonoid biosynthetic process | P;GO:0009809;lignin biosynthetic process | F;GO:0046983;protein dimerization activity | F;GO:0016740;transferase activity | F;GO:0008171;O-methyltransferase activity | F;GO:0008168;methyltransferase activity
apMir_12147	TC384291	193	2.5	homologue to UniRef100_Q38J50 Cluster: Flavonoid O-methyltransferase n=1 Triticum aestivum|Rep: Flavonoid O-methyltransferase - Triticum aestivum (Wheat) partial (78%)	N1R1U7	Caffeic acid 3-O-methyltransferase	P;GO:0032259;methylation | F;GO:0046983;protein dimerization activity | F;GO:0016740;transferase activity | F;GO:0008171;O-methyltransferase activity | F;GO:0008168;methyltransferase activity
apMir_12147	CK217862	193	2.5	Flavonoid O-methyltransferase [Triticum aestivum (Wheat)]	N1R1U7	Caffeic acid 3-O-methyltransferase	P;GO:0032259;methylation | F;GO:0046983;protein dimerization activity | F;GO:0016740;transferase activity | F;GO:0008171;O-methyltransferase activity | F;GO:0008168;methyltransferase activity
apMir_12147	CV779591	138	2.5	Flavonoid O-methyltransferase [Triticum aestivum (Wheat)]	N1R1U7	Caffeic acid 3-O-methyltransferase	P;GO:0032259;methylation | F;GO:0046983;protein dimerization activity | F;GO:0016740;transferase activity | F;GO:0008171;O-methyltransferase activity | F;GO:0008168;methyltransferase activity
apMir_12147	CV775204	133	2.5	Flavonoid O-methyltransferase [Triticum aestivum (Wheat)]	N1R1U7	Caffeic acid 3-O-methyltransferase	P;GO:0032259;methylation | F;GO:0046983;protein dimerization activity | F;GO:0016740;transferase activity | F;GO:0008171;O-methyltransferase activity | F;GO:0008168;methyltransferase activity
apMir_12147	TA67599_4565	466	2.5	Plastocyanin-like domain putative [Oryza sativa (japonica cultivar-group)]	U5N154	Chemocyanin-like protein	F;GO:0009055;electron carrier activity | F;GO:0005507;copper ion binding
apMir_12147	CK202724	131	2.5	Flavonoid O-methyltransferase [Triticum aestivum (Wheat)]	M7ZTK1	Tricetin 3',4',5'-O-trimethyltransferase	P;GO:0032259;methylation | F;GO:0046983;protein dimerization activity | F;GO:0016740;transferase activity | F;GO:0008171;O-methyltransferase activity | F;GO:0008168;methyltransferase activity
apMir_12147	TC378855	445	2.5	weakly similar to UniRef100_P60496 Cluster: Chemocyanin precursor n=1 Lilium longiflorum|Rep: Chemocyanin precursor - Lilium longiflorum (Trumpet lily) partial (83%)	U5N154	Chemocyanin-like protein	F;GO:0009055;electron carrier activity | F;GO:0005507;copper ion binding
apMir_12147	CJ686567	443	2.5	Plastocyanin-like domain putative [Oryza sativa (japonica cultivar-group)]	U5N154	Chemocyanin-like protein	F;GO:0009055;electron carrier activity | F;GO:0005507;copper ion binding
apMir_12147	CK203040	131	2.5	Flavonoid O-methyltransferase [Triticum aestivum (Wheat)]	M7ZTK1	Tricetin 3',4',5'-O-trimethyltransferase	P;GO:0032259;methylation | F;GO:0046983;protein dimerization activity | F;GO:0016740;transferase activity | F;GO:0008171;O-methyltransferase activity | F;GO:0008168;methyltransferase activity
apMir_12147	TA51023_4565	138	2.5	Flavonoid O-methyltransferase [Triticum aestivum (Wheat)]	N1R1U7	Caffeic acid 3-O-methyltransferase	P;GO:0032259;methylation | F;GO:0046983;protein dimerization activity | F;GO:0016740;transferase activity | F;GO:0008171;O-methyltransferase activity | F;GO:0008168;methyltransferase activity
apMir_12147	CJ668382	121	2.5	Flavonoid O-methyltransferase [Triticum aestivum (Wheat)]	M7ZTK1	Tricetin 3',4',5'-O-trimethyltransferase	P;GO:0032259;methylation | F;GO:0046983;protein dimerization activity | F;GO:0016740;transferase activity | F;GO:0008171;O-methyltransferase activity | F;GO:0008168;methyltransferase activity
apMir_12147	CJ579936	445	2.5	Plastocyanin-like domain putative [Oryza sativa (japonica cultivar-group)]	U5N154	Chemocyanin-like protein	F;GO:0009055;electron carrier activity | F;GO:0005507;copper ion binding
apMir_12147	CD893424	428	2.5	Plastocyanin-like domain putative [Oryza sativa (japonica cultivar-group)]	M8C7B8	Chemocyanin	F;GO:0009055;electron carrier activity | F;GO:0005507;copper ion binding
apMir_12147	TC415813	362	2.5	similar to UniRef100_P60496 Cluster: Chemocyanin precursor n=1 Lilium longiflorum|Rep: Chemocyanin precursor - Lilium longiflorum (Trumpet lily) partial (63%)	M0V887	Uncharacterized protein
apMir_12147	TC430507	482	2.5	weakly similar to UniRef100_P60496 Cluster: Chemocyanin precursor n=1 Lilium longiflorum|Rep: Chemocyanin precursor - Lilium longiflorum (Trumpet lily) partial (83%)	U5N154	Chemocyanin-like protein	F;GO:0009055;electron carrier activity | F;GO:0005507;copper ion binding
apMir_12147	CJ551157	340	2.5	Plastocyanin-like domain putative [Oryza sativa (japonica cultivar-group)]	M7ZZ30	Chemocyanin	F;GO:0009055;electron carrier activity | F;GO:0005507;copper ion binding
apMir_12147	CJ549693	335	2.5	Putative basic blue copper protein [Oryza sativa (japonica cultivar-group)]	M7ZZ30	Chemocyanin	F;GO:0009055;electron carrier activity | F;GO:0005507;copper ion binding
apMir_12218	TC399233	815	0	homologue to UniRef100_Q0DVK1 Cluster: Os03g0126100 protein n=2 Oryza sativa Japonica Group|Rep: Os03g0126100 protein - Oryza sativa subsp. japonica (Rice) partial (71%)	M8A2D7	C-terminal binding protein AN	P;GO:0055114;oxidation-reduction process | F;GO:0048037;cofactor binding | F;GO:0016616;oxidoreductase activity, acting on the CH-OH group of donors, NAD or NADP as acceptor
apMir_12218	TC427242	689	0	similar to UniRef100_Q84TB3 Cluster: Actin-depolymerizing factor 4 n=1 Oryza sativa Japonica Group|Rep: Actin-depolymerizing factor 4 - Oryza sativa subsp. japonica (Rice) partial (90%)	M7YRR2	Actin-depolymerizing factor 4	P;GO:0030042;actin filament depolymerization | F;GO:0003779;actin binding | C;GO:0015629;actin cytoskeleton | C;GO:0005884;actin filament | C;GO:0005622;intracellular
apMir_12218	TA53290_4565	880	0	putative PRLI-interacting factor N [Oryza sativa (japonica cultivar-group)]	Q0H635	Cytochrome b-c1 complex subunit Rieske, mitochondrial	P;GO:1902600;hydrogen ion transmembrane transport | P;GO:0055114;oxidation-reduction process | F;GO:0051537;2 iron, 2 sulfur cluster binding | F;GO:0051536;iron-sulfur cluster binding | F;GO:0046872;metal ion binding | F;GO:0016679;oxidoreductase activity, acting on diphenols and related substances as donors | F;GO:0016491;oxidoreductase activity | F;GO:0008121;ubiquinol-cytochrome-c reductase ac…
apMir_12218	TC442041	683	0	similar to UniRef100_A9U537 Cluster: Predicted protein n=1 Physcomitrella patens subsp. patens|Rep: Predicted protein - Physcomitrella patens subsp. patens partial (98%)	C5Y2D6	Putative uncharacterized protein Sb05g016477
apMir_12218	TC442663	847	1	similar to UniRef100_Q7XBH1 Cluster: Stress-responsive protein n=1 Oryza sativa Japonica Group|Rep: Stress-responsive protein - Oryza sativa subsp. japonica (Rice) partial (79%)	Q7XBH1	Stress-responsive protein	P;GO:0050832;defense response to fungus | P;GO:0042742;defense response to bacterium | C;GO:0005886;plasma membrane | C;GO:0005829;cytosol
apMir_12218	TA51660_4565	210	3	Putative 60S ribosomal protein L7 [Oryza sativa (japonica cultivar-group)]	M7Z1V4	60S ribosomal protein L7-1	C;GO:0022625;cytosolic large ribosomal subunit | C;GO:0005840;ribosome | C;GO:0005829;cytosol | C;GO:0005730;nucleolus
apMir_12853	CJ711752	233	0	Putative glycine decarboxylase subunit [Triticum aestivum (Wheat)]	Q947L8	Glycine decarboxylase subunit H	P;GO:0006546;glycine catabolic process | C;GO:0005960;glycine cleavage complex
apMir_12853	TC408525	728	0	homologue to UniRef100_A2Z9B8 Cluster: Glycine cleavage system H protein mitochondrial precursor n=2 Oryza sativa|Rep: Glycine cleavage system H protein mitochondrial precursor - Oryza sativa subsp. indica (Rice) complete	M7Z6F5	Glycine cleavage system H protein, mitochondrial	P;GO:0019464;glycine decarboxylation via glycine cleavage system | P;GO:0006546;glycine catabolic process | C;GO:0009579;thylakoid | C;GO:0009507;chloroplast | C;GO:0005960;glycine cleavage complex | C;GO:0005634;nucleus
apMir_12853	TA95596_4565	642	1.5	Nrap protein [Oryza sativa (japonica cultivar-group)]	UPI000234F552	PREDICTED: LOW QUALITY PROTEIN: nucleolar protein 6-like
apMir_12853	TC420396	712	3	UniRef100_Q5R1X9 Cluster: Ribosomal L14 protein n=1 Triticum aestivum|Rep: Ribosomal L14 protein - Triticum aestivum (Wheat) complete	N1QRC8	50S ribosomal protein L14	P;GO:0006412;translation | F;GO:0003735;structural constituent of ribosome | C;GO:0030529;ribonucleoprotein complex | C;GO:0015934;large ribosomal subunit | C;GO:0005840;ribosome
apMir_12853	TA50202_4565	804	3	HUELLENLOS-like protein [Oryza sativa (Rice)]	N1QRC8	50S ribosomal protein L14	P;GO:0006412;translation | F;GO:0003735;structural constituent of ribosome | C;GO:0030529;ribonucleoprotein complex | C;GO:0015934;large ribosomal subunit | C;GO:0005840;ribosome
apMir_12894	TC413265	628	2	weakly similar to UniRef100_Q93WU5 Cluster: Peroxisomal targeting signal 2 receptor n=1 Gossypium hirsutum|Rep: Peroxisomal targeting signal 2 receptor - Gossypium hirsutum (Upland cotton) (Gossypium mexicanum) partial (94%)	UPI000350A937	PREDICTED: peroxisome biogenesis protein 7-like
apMir_12894	TA87281_4565	211	2	Putative peroxisomal targeting signal type 2 receptor [Oryza sativa (japonica cultivar-group)]	UPI000350A937	PREDICTED: peroxisome biogenesis protein 7-like
apMir_12894	TC400197	411	1	homologue to UniRef100_P13194 Cluster: Photosystem I reaction center subunit IV chloroplast precursor n=1 Hordeum vulgare|Rep: Photosystem I reaction center subunit IV chloroplast precursor - Hordeum vulgare (Barley) partial (97%)	P13194	Photosystem I reaction center subunit IV, chloroplastic	P;GO:0015979;photosynthesis | C;GO:0016020;membrane | C;GO:0010287;plastoglobule | C;GO:0009941;chloroplast envelope | C;GO:0009579;thylakoid | C;GO:0009538;photosystem I reaction center | C;GO:0009536;plastid | C;GO:0009535;chloroplast thylakoid membrane | C;GO:0009534;chloroplast thylakoid | C;GO:0009522;photosystem I | C;GO:0009507;chloroplast
apMir_12894	TA54330_4565	1210	1.5	Putative serine/threonine-protein kinase ctr1 [Oryza sativa (japonica cultivar-group)]	M7ZWD3	Serine/threonine-protein kinase HT1	P;GO:0016310;phosphorylation | P;GO:0008152;metabolic process | P;GO:0006468;protein phosphorylation | F;GO:0016772;transferase activity, transferring phosphorus-containing groups | F;GO:0016597;amino acid binding | F;GO:0016301;kinase activity | F;GO:0005524;ATP binding | F;GO:0004674;protein serine/threonine kinase activity | F;GO:0004672;protein kinase activity
apMir_12894	CL2740Contig2	480	1.5	UniRef100_Q7XXN2 Putative serine/threonine-protein kinase ctr1	B6U0Y9	ATP binding protein	P;GO:0018108;peptidyl-tyrosine phosphorylation | P;GO:0008152;metabolic process | P;GO:0006468;protein phosphorylation | F;GO:0016772;transferase activity, transferring phosphorus-containing groups | F;GO:0016597;amino acid binding | F;GO:0005524;ATP binding | F;GO:0004713;protein tyrosine kinase activity | F;GO:0004674;protein serine/threonine kinase activity | F;GO:0004672;protein kinase activi…
apMir_12894	DR738978	166	2	Photosystem I reaction center subunit IV chloroplast precursor [Hordeum vulgare (Barley)]	P13194	Photosystem I reaction center subunit IV, chloroplastic	P;GO:0015979;photosynthesis | C;GO:0016020;membrane | C;GO:0010287;plastoglobule | C;GO:0009941;chloroplast envelope | C;GO:0009579;thylakoid | C;GO:0009538;photosystem I reaction center | C;GO:0009536;plastid | C;GO:0009535;chloroplast thylakoid membrane | C;GO:0009534;chloroplast thylakoid | C;GO:0009522;photosystem I | C;GO:0009507;chloroplast
apMir_12894	TC396683	389	2	homologue to UniRef100_P13194 Cluster: Photosystem I reaction center subunit IV chloroplast precursor n=1 Hordeum vulgare|Rep: Photosystem I reaction center subunit IV chloroplast precursor - Hordeum vulgare (Barley) complete	P13194	Photosystem I reaction center subunit IV, chloroplastic	P;GO:0015979;photosynthesis | C;GO:0016020;membrane | C;GO:0010287;plastoglobule | C;GO:0009941;chloroplast envelope | C;GO:0009579;thylakoid | C;GO:0009538;photosystem I reaction center | C;GO:0009536;plastid | C;GO:0009535;chloroplast thylakoid membrane | C;GO:0009534;chloroplast thylakoid | C;GO:0009522;photosystem I | C;GO:0009507;chloroplast
apMir_12894	TC375307	314	2	homologue to UniRef100_P13194 Cluster: Photosystem I reaction center subunit IV chloroplast precursor n=1 Hordeum vulgare|Rep: Photosystem I reaction center subunit IV chloroplast precursor - Hordeum vulgare (Barley) complete	P13194	Photosystem I reaction center subunit IV, chloroplastic	P;GO:0015979;photosynthesis | C;GO:0016020;membrane | C;GO:0010287;plastoglobule | C;GO:0009941;chloroplast envelope | C;GO:0009579;thylakoid | C;GO:0009538;photosystem I reaction center | C;GO:0009536;plastid | C;GO:0009535;chloroplast thylakoid membrane | C;GO:0009534;chloroplast thylakoid | C;GO:0009522;photosystem I | C;GO:0009507;chloroplast
apMir_12894	TC375855	85	2	homologue to UniRef100_P13194 Cluster: Photosystem I reaction center subunit IV chloroplast precursor n=1 Hordeum vulgare|Rep: Photosystem I reaction center subunit IV chloroplast precursor - Hordeum vulgare (Barley) complete	P13194	Photosystem I reaction center subunit IV, chloroplastic	P;GO:0015979;photosynthesis | C;GO:0016020;membrane | C;GO:0010287;plastoglobule | C;GO:0009941;chloroplast envelope | C;GO:0009579;thylakoid | C;GO:0009538;photosystem I reaction center | C;GO:0009536;plastid | C;GO:0009535;chloroplast thylakoid membrane | C;GO:0009534;chloroplast thylakoid | C;GO:0009522;photosystem I | C;GO:0009507;chloroplast
apMir_12894	CK212327	410	2	Photosystem I reaction center subunit IV chloroplast precursor [Hordeum vulgare (Barley)]	P13194	Photosystem I reaction center subunit IV, chloroplastic	P;GO:0015979;photosynthesis | C;GO:0016020;membrane | C;GO:0010287;plastoglobule | C;GO:0009941;chloroplast envelope | C;GO:0009579;thylakoid | C;GO:0009538;photosystem I reaction center | C;GO:0009536;plastid | C;GO:0009535;chloroplast thylakoid membrane | C;GO:0009534;chloroplast thylakoid | C;GO:0009522;photosystem I | C;GO:0009507;chloroplast
apMir_12894	TC389978	69	2	homologue to UniRef100_P13194 Cluster: Photosystem I reaction center subunit IV chloroplast precursor n=1 Hordeum vulgare|Rep: Photosystem I reaction center subunit IV chloroplast precursor - Hordeum vulgare (Barley) complete	P13194	Photosystem I reaction center subunit IV, chloroplastic	P;GO:0015979;photosynthesis | C;GO:0016020;membrane | C;GO:0010287;plastoglobule | C;GO:0009941;chloroplast envelope | C;GO:0009579;thylakoid | C;GO:0009538;photosystem I reaction center | C;GO:0009536;plastid | C;GO:0009535;chloroplast thylakoid membrane | C;GO:0009534;chloroplast thylakoid | C;GO:0009522;photosystem I | C;GO:0009507;chloroplast
apMir_12894	CK214038	389	2	Photosystem I reaction center subunit IV chloroplast precursor [Hordeum vulgare (Barley)]	P13194	Photosystem I reaction center subunit IV, chloroplastic	P;GO:0015979;photosynthesis | C;GO:0016020;membrane | C;GO:0010287;plastoglobule | C;GO:0009941;chloroplast envelope | C;GO:0009579;thylakoid | C;GO:0009538;photosystem I reaction center | C;GO:0009536;plastid | C;GO:0009535;chloroplast thylakoid membrane | C;GO:0009534;chloroplast thylakoid | C;GO:0009522;photosystem I | C;GO:0009507;chloroplast
apMir_12894	CK216372	316	2	Photosystem I reaction center subunit IV chloroplast precursor [Hordeum vulgare (Barley)]	P13194	Photosystem I reaction center subunit IV, chloroplastic	P;GO:0015979;photosynthesis | C;GO:0016020;membrane | C;GO:0010287;plastoglobule | C;GO:0009941;chloroplast envelope | C;GO:0009579;thylakoid | C;GO:0009538;photosystem I reaction center | C;GO:0009536;plastid | C;GO:0009535;chloroplast thylakoid membrane | C;GO:0009534;chloroplast thylakoid | C;GO:0009522;photosystem I | C;GO:0009507;chloroplast
apMir_12894	TA57417_4565	187	2	Photosystem I reaction center subunit IV chloroplast precursor [Hordeum vulgare (Barley)]	P13194	Photosystem I reaction center subunit IV, chloroplastic	P;GO:0015979;photosynthesis | C;GO:0016020;membrane | C;GO:0010287;plastoglobule | C;GO:0009941;chloroplast envelope | C;GO:0009579;thylakoid | C;GO:0009538;photosystem I reaction center | C;GO:0009536;plastid | C;GO:0009535;chloroplast thylakoid membrane | C;GO:0009534;chloroplast thylakoid | C;GO:0009522;photosystem I | C;GO:0009507;chloroplast
apMir_12894	TA57415_4565	90	2	Photosystem I reaction center subunit IV chloroplast precursor [Hordeum vulgare (Barley)]	P13194	Photosystem I reaction center subunit IV, chloroplastic	P;GO:0015979;photosynthesis | C;GO:0016020;membrane | C;GO:0010287;plastoglobule | C;GO:0009941;chloroplast envelope | C;GO:0009579;thylakoid | C;GO:0009538;photosystem I reaction center | C;GO:0009536;plastid | C;GO:0009535;chloroplast thylakoid membrane | C;GO:0009534;chloroplast thylakoid | C;GO:0009522;photosystem I | C;GO:0009507;chloroplast
apMir_12894	BE216985	13	2	homologue to UniRef100_P13194 Cluster: Photosystem I reaction center subunit IV chloroplast precursor n=1 Hordeum vulgare|Rep: Photosystem I reaction center subunit IV chloroplast precursor - Hordeum vulgare (Barley) complete	P13194	Photosystem I reaction center subunit IV, chloroplastic	P;GO:0015979;photosynthesis | C;GO:0016020;membrane | C;GO:0010287;plastoglobule | C;GO:0009941;chloroplast envelope | C;GO:0009579;thylakoid | C;GO:0009538;photosystem I reaction center | C;GO:0009536;plastid | C;GO:0009535;chloroplast thylakoid membrane | C;GO:0009534;chloroplast thylakoid | C;GO:0009522;photosystem I | C;GO:0009507;chloroplast
apMir_12894	TA57422_4565	71	2	Photosystem I reaction center subunit IV chloroplast precursor [Hordeum vulgare (Barley)]	P13194	Photosystem I reaction center subunit IV, chloroplastic	P;GO:0015979;photosynthesis | C;GO:0016020;membrane | C;GO:0010287;plastoglobule | C;GO:0009941;chloroplast envelope | C;GO:0009579;thylakoid | C;GO:0009538;photosystem I reaction center | C;GO:0009536;plastid | C;GO:0009535;chloroplast thylakoid membrane | C;GO:0009534;chloroplast thylakoid | C;GO:0009522;photosystem I | C;GO:0009507;chloroplast
apMir_12894	BE216986	13	2	Photosystem I reaction center subunit IV chloroplast precursor [Hordeum vulgare (Barley)]	P13194	Photosystem I reaction center subunit IV, chloroplastic	P;GO:0015979;photosynthesis | C;GO:0016020;membrane | C;GO:0010287;plastoglobule | C;GO:0009941;chloroplast envelope | C;GO:0009579;thylakoid | C;GO:0009538;photosystem I reaction center | C;GO:0009536;plastid | C;GO:0009535;chloroplast thylakoid membrane | C;GO:0009534;chloroplast thylakoid | C;GO:0009522;photosystem I | C;GO:0009507;chloroplast
apMir_12894	CV774322	30	2	Photosystem I reaction center subunit IV chloroplast precursor [Hordeum vulgare (Barley)]	P13194	Photosystem I reaction center subunit IV, chloroplastic	P;GO:0015979;photosynthesis | C;GO:0016020;membrane | C;GO:0010287;plastoglobule | C;GO:0009941;chloroplast envelope | C;GO:0009579;thylakoid | C;GO:0009538;photosystem I reaction center | C;GO:0009536;plastid | C;GO:0009535;chloroplast thylakoid membrane | C;GO:0009534;chloroplast thylakoid | C;GO:0009522;photosystem I | C;GO:0009507;chloroplast
apMir_12894	CK164308	94	1.5	Putative serine/threonine-protein kinase ctr1 [Oryza sativa (japonica cultivar-group)]	M0TEI5	Uncharacterized protein	P;GO:0009658;chloroplast organization | P;GO:0006468;protein phosphorylation | F;GO:0016772;transferase activity, transferring phosphorus-containing groups | F;GO:0005524;ATP binding | F;GO:0004672;protein kinase activity | C;GO:0005829;cytosol
apMir_12894	CV779288	50	2	homologue to UniRef100_P13194 Cluster: Photosystem I reaction center subunit IV chloroplast precursor n=1 Hordeum vulgare|Rep: Photosystem I reaction center subunit IV chloroplast precursor - Hordeum vulgare (Barley) complete	P13194	Photosystem I reaction center subunit IV, chloroplastic	P;GO:0015979;photosynthesis | C;GO:0016020;membrane | C;GO:0010287;plastoglobule | C;GO:0009941;chloroplast envelope | C;GO:0009579;thylakoid | C;GO:0009538;photosystem I reaction center | C;GO:0009536;plastid | C;GO:0009535;chloroplast thylakoid membrane | C;GO:0009534;chloroplast thylakoid | C;GO:0009522;photosystem I | C;GO:0009507;chloroplast
apMir_12894	TC424804	47	2	homologue to UniRef100_P13194 Cluster: Photosystem I reaction center subunit IV chloroplast precursor n=1 Hordeum vulgare|Rep: Photosystem I reaction center subunit IV chloroplast precursor - Hordeum vulgare (Barley) partial (74%)	P13194	Photosystem I reaction center subunit IV, chloroplastic	P;GO:0015979;photosynthesis | C;GO:0016020;membrane | C;GO:0010287;plastoglobule | C;GO:0009941;chloroplast envelope | C;GO:0009579;thylakoid | C;GO:0009538;photosystem I reaction center | C;GO:0009536;plastid | C;GO:0009535;chloroplast thylakoid membrane | C;GO:0009534;chloroplast thylakoid | C;GO:0009522;photosystem I | C;GO:0009507;chloroplast
apMir_12894	CV779717	12	2	Photosystem I reaction center subunit IV chloroplast precursor [Hordeum vulgare (Barley)]	P13194	Photosystem I reaction center subunit IV, chloroplastic	P;GO:0015979;photosynthesis | C;GO:0016020;membrane | C;GO:0010287;plastoglobule | C;GO:0009941;chloroplast envelope | C;GO:0009579;thylakoid | C;GO:0009538;photosystem I reaction center | C;GO:0009536;plastid | C;GO:0009535;chloroplast thylakoid membrane | C;GO:0009534;chloroplast thylakoid | C;GO:0009522;photosystem I | C;GO:0009507;chloroplast
apMir_12894	TA57419_4565	75	2	Photosystem I reaction center subunit IV chloroplast precursor [Hordeum vulgare (Barley)]	P13194	Photosystem I reaction center subunit IV, chloroplastic	P;GO:0015979;photosynthesis | C;GO:0016020;membrane | C;GO:0010287;plastoglobule | C;GO:0009941;chloroplast envelope | C;GO:0009579;thylakoid | C;GO:0009538;photosystem I reaction center | C;GO:0009536;plastid | C;GO:0009535;chloroplast thylakoid membrane | C;GO:0009534;chloroplast thylakoid | C;GO:0009522;photosystem I | C;GO:0009507;chloroplast
apMir_12894	CV775568	47	2	Photosystem I reaction center subunit IV chloroplast precursor [Hordeum vulgare (Barley)]	P13194	Photosystem I reaction center subunit IV, chloroplastic	P;GO:0015979;photosynthesis | C;GO:0016020;membrane | C;GO:0010287;plastoglobule | C;GO:0009941;chloroplast envelope | C;GO:0009579;thylakoid | C;GO:0009538;photosystem I reaction center | C;GO:0009536;plastid | C;GO:0009535;chloroplast thylakoid membrane | C;GO:0009534;chloroplast thylakoid | C;GO:0009522;photosystem I | C;GO:0009507;chloroplast
apMir_12894	CV766671	52	2	Photosystem I reaction center subunit IV chloroplast precursor [Hordeum vulgare (Barley)]	P13194	Photosystem I reaction center subunit IV, chloroplastic	P;GO:0015979;photosynthesis | C;GO:0016020;membrane | C;GO:0010287;plastoglobule | C;GO:0009941;chloroplast envelope | C;GO:0009579;thylakoid | C;GO:0009538;photosystem I reaction center | C;GO:0009536;plastid | C;GO:0009535;chloroplast thylakoid membrane | C;GO:0009534;chloroplast thylakoid | C;GO:0009522;photosystem I | C;GO:0009507;chloroplast
apMir_12894	CK217757	86	2	Photosystem I reaction center subunit IV chloroplast precursor [Hordeum vulgare (Barley)]	A1IW05	Subunit IV of photosystem I (PSI-E)	P;GO:0015979;photosynthesis | C;GO:0009538;photosystem I reaction center | C;GO:0009522;photosystem I
apMir_12894	CV773417	12	2	Photosystem I reaction center subunit IV chloroplast precursor [Hordeum vulgare (Barley)]	P13194	Photosystem I reaction center subunit IV, chloroplastic	P;GO:0015979;photosynthesis | C;GO:0016020;membrane | C;GO:0010287;plastoglobule | C;GO:0009941;chloroplast envelope | C;GO:0009579;thylakoid | C;GO:0009538;photosystem I reaction center | C;GO:0009536;plastid | C;GO:0009535;chloroplast thylakoid membrane | C;GO:0009534;chloroplast thylakoid | C;GO:0009522;photosystem I | C;GO:0009507;chloroplast
apMir_12894	BE418093	53	2	Photosystem I reaction center subunit IV chloroplast precursor [Hordeum vulgare (Barley)]	P13194	Photosystem I reaction center subunit IV, chloroplastic	P;GO:0015979;photosynthesis | C;GO:0016020;membrane | C;GO:0010287;plastoglobule | C;GO:0009941;chloroplast envelope | C;GO:0009579;thylakoid | C;GO:0009538;photosystem I reaction center | C;GO:0009536;plastid | C;GO:0009535;chloroplast thylakoid membrane | C;GO:0009534;chloroplast thylakoid | C;GO:0009522;photosystem I | C;GO:0009507;chloroplast
apMir_12894	CD881616	64	2	Photosystem I reaction center subunit IV chloroplast precursor [Hordeum vulgare (Barley)]	P13194	Photosystem I reaction center subunit IV, chloroplastic	P;GO:0015979;photosynthesis | C;GO:0016020;membrane | C;GO:0010287;plastoglobule | C;GO:0009941;chloroplast envelope | C;GO:0009579;thylakoid | C;GO:0009538;photosystem I reaction center | C;GO:0009536;plastid | C;GO:0009535;chloroplast thylakoid membrane | C;GO:0009534;chloroplast thylakoid | C;GO:0009522;photosystem I | C;GO:0009507;chloroplast
apMir_12894	CV771663	21	2	Photosystem I reaction center subunit IV chloroplast precursor [Hordeum vulgare (Barley)]	P13194	Photosystem I reaction center subunit IV, chloroplastic	P;GO:0015979;photosynthesis | C;GO:0016020;membrane | C;GO:0010287;plastoglobule | C;GO:0009941;chloroplast envelope | C;GO:0009579;thylakoid | C;GO:0009538;photosystem I reaction center | C;GO:0009536;plastid | C;GO:0009535;chloroplast thylakoid membrane | C;GO:0009534;chloroplast thylakoid | C;GO:0009522;photosystem I | C;GO:0009507;chloroplast
apMir_12894	BE418307	10	2	Photosystem I reaction center subunit IV chloroplast precursor [Hordeum vulgare (Barley)]	P13194	Photosystem I reaction center subunit IV, chloroplastic	P;GO:0015979;photosynthesis | C;GO:0016020;membrane | C;GO:0010287;plastoglobule | C;GO:0009941;chloroplast envelope | C;GO:0009579;thylakoid | C;GO:0009538;photosystem I reaction center | C;GO:0009536;plastid | C;GO:0009535;chloroplast thylakoid membrane | C;GO:0009534;chloroplast thylakoid | C;GO:0009522;photosystem I | C;GO:0009507;chloroplast
apMir_12894	CA655149	6	2	similar to UniRef100_P13194 Cluster: Photosystem I reaction center subunit IV chloroplast precursor n=1 Hordeum vulgare|Rep: Photosystem I reaction center subunit IV chloroplast precursor - Hordeum vulgare (Barley) partial (69%)	P13194	Photosystem I reaction center subunit IV, chloroplastic	P;GO:0015979;photosynthesis | C;GO:0016020;membrane | C;GO:0010287;plastoglobule | C;GO:0009941;chloroplast envelope | C;GO:0009579;thylakoid | C;GO:0009538;photosystem I reaction center | C;GO:0009536;plastid | C;GO:0009535;chloroplast thylakoid membrane | C;GO:0009534;chloroplast thylakoid | C;GO:0009522;photosystem I | C;GO:0009507;chloroplast
apMir_12894	TC435846	4	2	homologue to UniRef100_P13194 Cluster: Photosystem I reaction center subunit IV chloroplast precursor n=1 Hordeum vulgare|Rep: Photosystem I reaction center subunit IV chloroplast precursor - Hordeum vulgare (Barley) partial (86%)	P13194	Photosystem I reaction center subunit IV, chloroplastic	P;GO:0015979;photosynthesis | C;GO:0016020;membrane | C;GO:0010287;plastoglobule | C;GO:0009941;chloroplast envelope | C;GO:0009579;thylakoid | C;GO:0009538;photosystem I reaction center | C;GO:0009536;plastid | C;GO:0009535;chloroplast thylakoid membrane | C;GO:0009534;chloroplast thylakoid | C;GO:0009522;photosystem I | C;GO:0009507;chloroplast
apMir_12894	CJ640552	120	1.5	Putative serine/threonine-protein kinase ctr1 [Oryza sativa (japonica cultivar-group)]	B6U0Y9	ATP binding protein	P;GO:0018108;peptidyl-tyrosine phosphorylation | P;GO:0008152;metabolic process | P;GO:0006468;protein phosphorylation | F;GO:0016772;transferase activity, transferring phosphorus-containing groups | F;GO:0016597;amino acid binding | F;GO:0005524;ATP binding | F;GO:0004713;protein tyrosine kinase activity | F;GO:0004674;protein serine/threonine kinase activity | F;GO:0004672;protein kinase activi…
apMir_12894	CA598323	45	2	similar to UniRef100_P13194 Cluster: Photosystem I reaction center subunit IV chloroplast precursor n=1 Hordeum vulgare|Rep: Photosystem I reaction center subunit IV chloroplast precursor - Hordeum vulgare (Barley) partial (67%)	P13194	Photosystem I reaction center subunit IV, chloroplastic	P;GO:0015979;photosynthesis | C;GO:0016020;membrane | C;GO:0010287;plastoglobule | C;GO:0009941;chloroplast envelope | C;GO:0009579;thylakoid | C;GO:0009538;photosystem I reaction center | C;GO:0009536;plastid | C;GO:0009535;chloroplast thylakoid membrane | C;GO:0009534;chloroplast thylakoid | C;GO:0009522;photosystem I | C;GO:0009507;chloroplast
apMir_12894	CA704700	35	2	Photosystem I reaction center subunit IV chloroplast precursor [Hordeum vulgare (Barley)]	P13194	Photosystem I reaction center subunit IV, chloroplastic	P;GO:0015979;photosynthesis | C;GO:0016020;membrane | C;GO:0010287;plastoglobule | C;GO:0009941;chloroplast envelope | C;GO:0009579;thylakoid | C;GO:0009538;photosystem I reaction center | C;GO:0009536;plastid | C;GO:0009535;chloroplast thylakoid membrane | C;GO:0009534;chloroplast thylakoid | C;GO:0009522;photosystem I | C;GO:0009507;chloroplast
apMir_12894	CA598583	3	2	Photosystem I reaction center subunit IV chloroplast precursor [Hordeum vulgare (Barley)]	P13194	Photosystem I reaction center subunit IV, chloroplastic	P;GO:0015979;photosynthesis | C;GO:0016020;membrane | C;GO:0010287;plastoglobule | C;GO:0009941;chloroplast envelope | C;GO:0009579;thylakoid | C;GO:0009538;photosystem I reaction center | C;GO:0009536;plastid | C;GO:0009535;chloroplast thylakoid membrane | C;GO:0009534;chloroplast thylakoid | C;GO:0009522;photosystem I | C;GO:0009507;chloroplast
apMir_12894	BQ800752	263	1.5	Putative serine/threonine-protein kinase ctr1 [Oryza sativa (japonica cultivar-group)]	Q6V8Q6	Protein kinase	P;GO:0016310;phosphorylation | P;GO:0006468;protein phosphorylation | F;GO:0016772;transferase activity, transferring phosphorus-containing groups | F;GO:0016301;kinase activity | F;GO:0005524;ATP binding | F;GO:0004672;protein kinase activity
apMir_12894	CA658885	33	2	similar to UniRef100_P13194 Cluster: Photosystem I reaction center subunit IV chloroplast precursor n=1 Hordeum vulgare|Rep: Photosystem I reaction center subunit IV chloroplast precursor - Hordeum vulgare (Barley) partial (61%)	P13194	Photosystem I reaction center subunit IV, chloroplastic	P;GO:0015979;photosynthesis | C;GO:0016020;membrane | C;GO:0010287;plastoglobule | C;GO:0009941;chloroplast envelope | C;GO:0009579;thylakoid | C;GO:0009538;photosystem I reaction center | C;GO:0009536;plastid | C;GO:0009535;chloroplast thylakoid membrane | C;GO:0009534;chloroplast thylakoid | C;GO:0009522;photosystem I | C;GO:0009507;chloroplast
apMir_12894	BJ255274	106	2.5	Pollen allergen Phl p 11 [Phleum pratense (Common timothy)]	Q8H6L7	Pollen allergen Phl p 11	C;GO:0005615;extracellular space | C;GO:0005576;extracellular region
apMir_12894	AJ613171	40	2	Photosystem I reaction center subunit IV chloroplast precursor [Hordeum vulgare (Barley)]
apMir_12894	TA87282_4565	629	3	Putative peroxisomal targeting signal type 2 receptor [Oryza sativa (japonica cultivar-group)]	UPI000350A937	PREDICTED: peroxisome biogenesis protein 7-like
apMir_13026	CK216961	665	2	similar to UniRef100_Q8LB10 Cluster: ATP-dependent Clp protease proteolytic subunit-related protein 4 chloroplast precursor n=1 Arabidopsis thaliana|Rep: ATP-dependent Clp protease proteolytic subunit-related protein 4 chloroplast precursor - Arabidopsis thaliana (Mouse-ear cress) partial (63%)	M8BV91	ATP-dependent Clp protease proteolytic subunit	P;GO:0010468;regulation of gene expression | P;GO:0006508;proteolysis | P;GO:0000302;response to reactive oxygen species | F;GO:0008233;peptidase activity | F;GO:0004252;serine-type endopeptidase activity | C;GO:0009941;chloroplast envelope | C;GO:0009570;chloroplast stroma | C;GO:0009532;plastid stroma
apMir_13026	TC434082	419	2	homologue to UniRef100_Q0KIW2 Cluster: Glycine-rich RNA-binding protein n=1 Triticum aestivum|Rep: Glycine-rich RNA-binding protein - Triticum aestivum (Wheat) partial (77%)	UPI0003AFF999	UPI0003AFF999
apMir_13026	CV762986	419	3	Low temperature-responsive RNA-binding protein [Hordeum vulgare (Barley)]	UPI0003AFF999	UPI0003AFF999
apMir_13026	TA105850_4565	639	3	Putative Pi-b protein [Oryza sativa (japonica cultivar-group)]	M8A9R1	Putative disease resistance protein RXW24L	P;GO:0006952;defense response | F;GO:0043531;ADP binding
apMir_13145	CK163180	953	2.5	Putative phosphoglycerate mutase [Oryza sativa (japonica cultivar-group)]	M7YLI9	2,3-bisphosphoglycerate-independent phosphoglycerate mutase	P;GO:0046686;response to cadmium ion | P;GO:0010118;stomatal movement | P;GO:0009555;pollen development | P;GO:0009409;response to cold | P;GO:0008152;metabolic process | P;GO:0006007;glucose catabolic process | F;GO:0046872;metal ion binding | F;GO:0046537;2,3-bisphosphoglycerate-independent phosphoglycerate mutase activity | F;GO:0030145;manganese ion binding | F;GO:0004619;phosphoglycerate mut…
apMir_13145	CA600965	22	2.5	Putative carnitine/acylcarnitine translocase [Oryza sativa (Rice)]	UPI0003508487	PREDICTED: mitochondrial carnitine/acylcarnitine carrier-like protein-like
apMir_13145	BQ237397	224	2.5	Putative carnitine/acylcarnitine translocase [Oryza sativa (Rice)]	Q7XBY4	Mitochondrial carnitine/acylcarnitine carrier, putative, expressed	P;GO:0015822;ornithine transport | P;GO:0006839;mitochondrial transport | P;GO:0006810;transport | C;GO:0016021;integral component of membrane | C;GO:0016020;membrane | C;GO:0009536;plastid | C;GO:0009507;chloroplast
apMir_13145	TA88969_4565	251	2.5	Mitochondrial carnitine/acylcarnitine carrier-like protein [Arabidopsis thaliana (Mouse-ear cress)]	Q7XBY4	Mitochondrial carnitine/acylcarnitine carrier, putative, expressed	P;GO:0015822;ornithine transport | P;GO:0006839;mitochondrial transport | P;GO:0006810;transport | C;GO:0016021;integral component of membrane | C;GO:0016020;membrane | C;GO:0009536;plastid | C;GO:0009507;chloroplast
apMir_13156	CL17111Contig1	484	3	UniRef100_Q53RB6 Prp18 domain putative	M0S2A7	Uncharacterized protein	P;GO:0008380;RNA splicing | C;GO:0005681;spliceosomal complex
apMir_13156	CD879834	415	2.5	Aldehyde oxidase-2 [Zea mays (Maize)]	M8CWJ9	Putative aldehyde oxidase 2	P;GO:0055114;oxidation-reduction process | F;GO:0051536;iron-sulfur cluster binding | F;GO:0050660;flavin adenine dinucleotide binding | F;GO:0046872;metal ion binding | F;GO:0016614;oxidoreductase activity, acting on CH-OH group of donors | F;GO:0016491;oxidoreductase activity | F;GO:0009055;electron carrier activity | F;GO:0005506;iron ion binding | F;GO:0003824;catalytic activity
apMir_13168	TA100122_4565	1008	1.5	Putative serine carboxypeptidase II [Arabidopsis thaliana (Mouse-ear cress)]
apMir_13494	CJ716707	119	0	Anaerobic dimethyl sulfoxide reductase chain A [Escherichia coli O6]
apMir_13494	TA79292_4565	760	3	Homeobox leucine-zipper protein putative [Oryza sativa (japonica cultivar-group)]	M8BLM3	Homeobox-leucine zipper protein HOX32	P;GO:0080060;integument development | P;GO:0010072;primary shoot apical meristem specification | P;GO:0010014;meristem initiation | P;GO:0009955;adaxial/abaxial pattern specification | P;GO:0009944;polarity specification of adaxial/abaxial axis | P;GO:0009943;adaxial/abaxial axis specification | P;GO:0009880;embryonic pattern specification | P;GO:0009855;determination of bilateral symmetry | P;GO…
apMir_13494	TA83658_4565	1921	3	Homeodomain-leucine zipper protein putative [Oryza sativa (japonica cultivar-group)]	A2Z8L4	Homeobox-leucine zipper protein HOX9	P;GO:0006355;regulation of transcription, DNA-templated | P;GO:0006351;transcription, DNA-templated | F;GO:0043565;sequence-specific DNA binding | F;GO:0008289;lipid binding | F;GO:0003700;sequence-specific DNA binding transcription factor activity | F;GO:0003677;DNA binding | C;GO:0005634;nucleus
apMir_13572	BF293956	90	3	Putative 1-aminocyclopropane-1-carboxylate deaminase [Oryza sativa (japonica cultivar-group)]	M7ZKF8	Putative 1-aminocyclopropane-1-carboxylate deaminase	P;GO:0046686;response to cadmium ion | P;GO:0019447;D-cysteine catabolic process | P;GO:0009693;ethylene biosynthetic process | F;GO:0050897;cobalt ion binding | F;GO:0019148;D-cysteine desulfhydrase activity | F;GO:0008660;1-aminocyclopropane-1-carboxylate deaminase activity | F;GO:0003824;catalytic activity | C;GO:0009507;chloroplast | C;GO:0005829;cytosol | C;GO:0005739;mitochondrion
apMir_13572	TA72417_4565	275	3	Putative 1-aminocyclopropane-1-carboxylate deaminase [Oryza sativa (japonica cultivar-group)]	M7ZKF8	Putative 1-aminocyclopropane-1-carboxylate deaminase	P;GO:0046686;response to cadmium ion | P;GO:0019447;D-cysteine catabolic process | P;GO:0009693;ethylene biosynthetic process | F;GO:0050897;cobalt ion binding | F;GO:0019148;D-cysteine desulfhydrase activity | F;GO:0008660;1-aminocyclopropane-1-carboxylate deaminase activity | F;GO:0003824;catalytic activity | C;GO:0009507;chloroplast | C;GO:0005829;cytosol | C;GO:0005739;mitochondrion
apMir_13572	TA72420_4565	253	3	Putative 1-aminocyclopropane-1-carboxylate deaminase [Oryza sativa (japonica cultivar-group)]	M7ZKF8	Putative 1-aminocyclopropane-1-carboxylate deaminase	P;GO:0046686;response to cadmium ion | P;GO:0019447;D-cysteine catabolic process | P;GO:0009693;ethylene biosynthetic process | F;GO:0050897;cobalt ion binding | F;GO:0019148;D-cysteine desulfhydrase activity | F;GO:0008660;1-aminocyclopropane-1-carboxylate deaminase activity | F;GO:0003824;catalytic activity | C;GO:0009507;chloroplast | C;GO:0005829;cytosol | C;GO:0005739;mitochondrion
apMir_13572	CL2942Contig2	242	3	UniRef100_Q6ZHE5 Putative 1-aminocyclopropane-1-carboxylate deaminase	M7ZKF8	Putative 1-aminocyclopropane-1-carboxylate deaminase	P;GO:0046686;response to cadmium ion | P;GO:0019447;D-cysteine catabolic process | P;GO:0009693;ethylene biosynthetic process | F;GO:0050897;cobalt ion binding | F;GO:0019148;D-cysteine desulfhydrase activity | F;GO:0008660;1-aminocyclopropane-1-carboxylate deaminase activity | F;GO:0003824;catalytic activity | C;GO:0009507;chloroplast | C;GO:0005829;cytosol | C;GO:0005739;mitochondrion
apMir_13572	CL2942Contig1	110	3	UniRef100_Q6ZHE5 Putative 1-aminocyclopropane-1-carboxylate deaminase	M7ZKF8	Putative 1-aminocyclopropane-1-carboxylate deaminase	P;GO:0046686;response to cadmium ion | P;GO:0019447;D-cysteine catabolic process | P;GO:0009693;ethylene biosynthetic process | F;GO:0050897;cobalt ion binding | F;GO:0019148;D-cysteine desulfhydrase activity | F;GO:0008660;1-aminocyclopropane-1-carboxylate deaminase activity | F;GO:0003824;catalytic activity | C;GO:0009507;chloroplast | C;GO:0005829;cytosol | C;GO:0005739;mitochondrion
apMir_13572	TA72419_4565	276	3	Putative 1-aminocyclopropane-1-carboxylate deaminase [Oryza sativa (japonica cultivar-group)]	M7ZKF8	Putative 1-aminocyclopropane-1-carboxylate deaminase	P;GO:0046686;response to cadmium ion | P;GO:0019447;D-cysteine catabolic process | P;GO:0009693;ethylene biosynthetic process | F;GO:0050897;cobalt ion binding | F;GO:0019148;D-cysteine desulfhydrase activity | F;GO:0008660;1-aminocyclopropane-1-carboxylate deaminase activity | F;GO:0003824;catalytic activity | C;GO:0009507;chloroplast | C;GO:0005829;cytosol | C;GO:0005739;mitochondrion
apMir_13584	TA58202_4565	647	0	Putative 40S ribosomal protein S2 [Oryza sativa (japonica cultivar-group)]	I1KQB9	Uncharacterized protein	P;GO:0006412;translation | F;GO:0003735;structural constituent of ribosome | C;GO:0005840;ribosome
apMir_13584	CK204573	438	0	Hypothetical mitochondrial protein AtMg00030 [Arabidopsis thaliana (Mouse-ear cress)]	T2DMV5	Uncharacterized protein
apMir_13584	CK204914	427	0	Hypothetical mitochondrial protein AtMg00030 [Arabidopsis thaliana (Mouse-ear cress)]	S8EP80	Uncharacterized protein
apMir_13584	CJ652153	76	0	Hypothetical mitochondrial protein AtMg00030 [Arabidopsis thaliana (Mouse-ear cress)]	Q9FUP4	60S ribosomal protein L10A	F;GO:0003723;RNA binding | C;GO:0005840;ribosome
apMir_13584	CA737155	293	0	Hypothetical mitochondrial protein AtMg00030 [Arabidopsis thaliana (Mouse-ear cress)]	C4IYL9	Uncharacterized protein
apMir_13584	CA712725	264	0	Hypothetical mitochondrial protein AtMg00030 [Arabidopsis thaliana (Mouse-ear cress)]	T2DMV5	Uncharacterized protein
apMir_13584	DY741720	256	0	Hypothetical mitochondrial protein AtMg00030 [Arabidopsis thaliana (Mouse-ear cress)]	C0PLU4	Uncharacterized protein
apMir_13584	CA706834	217	0	Hypothetical mitochondrial protein AtMg00030 [Arabidopsis thaliana (Mouse-ear cress)]	T2DMV5	Uncharacterized protein
apMir_13584	CA660829	224	0	Hypothetical mitochondrial protein AtMg00030 [Arabidopsis thaliana (Mouse-ear cress)]	T2DMV5	Uncharacterized protein
apMir_13584	CA657905	201	0	Hypothetical mitochondrial protein AtMg00030 [Arabidopsis thaliana (Mouse-ear cress)]	T2DMV5	Uncharacterized protein
apMir_13584	CA741350	187	0	Hypothetical mitochondrial protein AtMg00030 [Arabidopsis thaliana (Mouse-ear cress)]	T2DMV5	Uncharacterized protein
apMir_13584	CA721164	174	0	Hypothetical mitochondrial protein AtMg00030 [Arabidopsis thaliana (Mouse-ear cress)]	M0UC49	Uncharacterized protein
apMir_13584	TA58162_4565	141	0	Hypothetical mitochondrial protein AtMg00030 [Arabidopsis thaliana (Mouse-ear cress)]	C0PLU4	Uncharacterized protein
apMir_13584	AL810495	115	0	Hypothetical mitochondrial protein AtMg00030 [Arabidopsis thaliana (Mouse-ear cress)]	K3Z2J0	Uncharacterized protein
apMir_13584	CA710104	164	0	Hypothetical mitochondrial protein AtMg00030 [Arabidopsis thaliana (Mouse-ear cress)]	F6HBG7	Putative uncharacterized protein
apMir_13584	CJ598270	140	0	Hypothetical mitochondrial protein AtMg00030 [Arabidopsis thaliana (Mouse-ear cress)]	G7I9T8	Mitochondrial protein, putative
apMir_13584	CA712285	83	0	Hypothetical mitochondrial protein AtMg00030 [Arabidopsis thaliana (Mouse-ear cress)]	G7I9T8	Mitochondrial protein, putative
apMir_13584	AL829701	70	0	Hypothetical mitochondrial protein AtMg00030 [Arabidopsis thaliana (Mouse-ear cress)]	Q5M9R1	Uncharacterized protein	C;GO:0005739;mitochondrion
apMir_13584	CA610467	96	1	Hypothetical mitochondrial protein AtMg00030 [Arabidopsis thaliana (Mouse-ear cress)]	K3Z2J0	Uncharacterized protein
apMir_13584	CA604385	184	2	Hypothetical mitochondrial protein AtMg00030 [Arabidopsis thaliana (Mouse-ear cress)]	T2DMV5	Uncharacterized protein
apMir_13584	CA611016	326	1	Hypothetical mitochondrial protein AtMg00030 [Arabidopsis thaliana (Mouse-ear cress)]	T2DMV5	Uncharacterized protein
apMir_13584	CA593853	203	1	Hypothetical mitochondrial protein AtMg00030 [Arabidopsis thaliana (Mouse-ear cress)]	T2DMV5	Uncharacterized protein
apMir_13584	CA665411	146	1	Putative F-box protein [Oryza sativa (japonica cultivar-group)]
apMir_13584	TA94150_4565	27	2	Putative F-box protein [Oryza sativa (japonica cultivar-group)]	M7ZK63	F-box/LRR-repeat protein 10
apMir_13584	CA604425	25	2.5	Hypothetical mitochondrial protein AtMg00030 [Arabidopsis thaliana (Mouse-ear cress)]	G7I9T8	Mitochondrial protein, putative
apMir_13648	CD916170	328	0	Putative calcineurin B-like protein [Oryza sativa (Rice)]	I1IGT5	Calcineurin B-like protein 2	F;GO:0046872;metal ion binding | F;GO:0005509;calcium ion binding
apMir_13648	CD929484	10	0	Putative calcineurin B-like protein [Oryza sativa (Rice)]
apMir_13648	CK169255	236	0	Putative calcineurin B-like protein [Oryza sativa (Rice)]	K3ZKC0	Uncharacterized protein	F;GO:0005509;calcium ion binding
apMir_13648	CK168665	303	0	Putative calcineurin B-like protein [Oryza sativa (Rice)]	G7IXS6	Calcineurin B-like calcium binding protein	F;GO:0046872;metal ion binding | F;GO:0005509;calcium ion binding
apMir_13648	CK168836	305	0	Putative calcineurin B-like protein [Oryza sativa (Rice)]	A4ZKJ1	Calcineurin B-like protein 3	F;GO:0046872;metal ion binding | F;GO:0005509;calcium ion binding
apMir_13648	CK171054	496	0	Putative calcineurin B-like protein [Oryza sativa (Rice)]	I1IGT5	Calcineurin B-like protein 2	F;GO:0046872;metal ion binding | F;GO:0005509;calcium ion binding
apMir_13648	CK170054	733	0	Calcineurin B-like protein 2 [Oryza sativa (japonica cultivar-group)]	I1IGT5	Calcineurin B-like protein 2	F;GO:0046872;metal ion binding | F;GO:0005509;calcium ion binding
apMir_13648	CK170458	541	0	Putative calcineurin B-like protein [Oryza sativa (Rice)]	I1IGT5	Calcineurin B-like protein 2	F;GO:0046872;metal ion binding | F;GO:0005509;calcium ion binding
apMir_13648	CK172003	554	0	Putative calcineurin B-like protein [Oryza sativa (Rice)]	I1IGT5	Calcineurin B-like protein 2	F;GO:0046872;metal ion binding | F;GO:0005509;calcium ion binding
apMir_13648	TC396145	902	0	homologue to UniRef100_Q3HRP5 Cluster: Calcineurin B-like protein 2 n=1 Oryza sativa Japonica Group|Rep: Calcineurin B-like protein 2 - Oryza sativa subsp. japonica (Rice) partial (88%)	M8BKL1	Calcineurin B-like protein 3	P;GO:0055075;potassium ion homeostasis | F;GO:0005509;calcium ion binding | C;GO:0022626;cytosolic ribosome | C;GO:0009705;plant-type vacuole membrane
apMir_13648	TA73441_4565	572	0	Putative calcineurin B-like protein [Oryza sativa (Rice)]	I1IGT5	Calcineurin B-like protein 2	F;GO:0046872;metal ion binding | F;GO:0005509;calcium ion binding
apMir_13648	CK169951	580	0	Putative calcineurin B-like protein [Oryza sativa (Rice)]	G7IXS6	Calcineurin B-like calcium binding protein	F;GO:0046872;metal ion binding | F;GO:0005509;calcium ion binding
apMir_13648	CK172174	582	0	Calcineurin B-like protein 2 [Oryza sativa (japonica cultivar-group)]	I1IGT5	Calcineurin B-like protein 2	F;GO:0046872;metal ion binding | F;GO:0005509;calcium ion binding
apMir_13648	CK168557	591	0	Calcineurin B-like protein 2 [Oryza sativa (japonica cultivar-group)]	I1IGT5	Calcineurin B-like protein 2	F;GO:0046872;metal ion binding | F;GO:0005509;calcium ion binding
apMir_13648	CK168420	596	0	Putative calcineurin B-like protein [Oryza sativa (Rice)]	I1IGT5	Calcineurin B-like protein 2	F;GO:0046872;metal ion binding | F;GO:0005509;calcium ion binding
apMir_13648	CK172164	604	0	Putative calcineurin B-like protein [Oryza sativa (Rice)]	I1IGT5	Calcineurin B-like protein 2	F;GO:0046872;metal ion binding | F;GO:0005509;calcium ion binding
apMir_13648	TA2587_4568	598	0	Calcineurin B-like protein 2 [Oryza sativa (japonica cultivar-group)]	Q3HRP5	Calcineurin B-like protein 2	F;GO:0046872;metal ion binding | F;GO:0005509;calcium ion binding | C;GO:0032578;aleurone grain membrane | C;GO:0016020;membrane | C;GO:0005773;vacuole
apMir_13648	CK172167	639	0	Putative calcineurin B-like protein [Oryza sativa (Rice)]	I1IGT5	Calcineurin B-like protein 2	F;GO:0046872;metal ion binding | F;GO:0005509;calcium ion binding
apMir_13648	CK168575	649	0	Putative calcineurin B-like protein [Oryza sativa (Rice)]	I1IGT5	Calcineurin B-like protein 2	F;GO:0046872;metal ion binding | F;GO:0005509;calcium ion binding
apMir_13648	TC368836	654	0	homologue to UniRef100_Q3HRP5 Cluster: Calcineurin B-like protein 2 n=1 Oryza sativa Japonica Group|Rep: Calcineurin B-like protein 2 - Oryza sativa subsp. japonica (Rice) partial (88%)	I1IGT5	Calcineurin B-like protein 2	F;GO:0046872;metal ion binding | F;GO:0005509;calcium ion binding
apMir_13648	CK171775	599	0	Calcineurin B-like protein 2 [Oryza sativa (japonica cultivar-group)]	I1IGT5	Calcineurin B-like protein 2	F;GO:0046872;metal ion binding | F;GO:0005509;calcium ion binding
apMir_13648	TC368743	652	0	homologue to UniRef100_Q3HRP5 Cluster: Calcineurin B-like protein 2 n=1 Oryza sativa Japonica Group|Rep: Calcineurin B-like protein 2 - Oryza sativa subsp. japonica (Rice) partial (94%)	I1IGT5	Calcineurin B-like protein 2	F;GO:0046872;metal ion binding | F;GO:0005509;calcium ion binding
apMir_13648	CL921Contig2	752	0	UniRef100_Q8W5C8 Putative calcineurin B-like protein	I1IGT5	Calcineurin B-like protein 2	F;GO:0046872;metal ion binding | F;GO:0005509;calcium ion binding
apMir_13648	TC428565	734	1	homologue to UniRef100_Q3HRP5 Cluster: Calcineurin B-like protein 2 n=1 Oryza sativa Japonica Group|Rep: Calcineurin B-like protein 2 - Oryza sativa subsp. japonica (Rice) partial (86%)	I1IGT5	Calcineurin B-like protein 2	F;GO:0046872;metal ion binding | F;GO:0005509;calcium ion binding
apMir_13648	CA612499	325	1	Putative calcineurin B-like protein [Oryza sativa (Rice)]	I1IGT5	Calcineurin B-like protein 2	F;GO:0046872;metal ion binding | F;GO:0005509;calcium ion binding
apMir_13648	CK168922	260	2	Putative calcineurin B-like protein [Oryza sativa (Rice)]	E0ZBN8	Calcineurin B-like protein	F;GO:0046872;metal ion binding | F;GO:0005509;calcium ion binding
apMir_13648	CK170710	619	0.5	Calcineurin B-like protein 2 [Oryza sativa (japonica cultivar-group)]	I1IGT5	Calcineurin B-like protein 2	F;GO:0046872;metal ion binding | F;GO:0005509;calcium ion binding
apMir_13648	CK170379	640	2	Putative calcineurin B-like protein [Oryza sativa (Rice)]	I1IGT5	Calcineurin B-like protein 2	F;GO:0046872;metal ion binding | F;GO:0005509;calcium ion binding
apMir_13648	CK168621	651	2	Calcineurin B-like protein 2 [Oryza sativa (japonica cultivar-group)]	I1IGT5	Calcineurin B-like protein 2	F;GO:0046872;metal ion binding | F;GO:0005509;calcium ion binding
apMir_13648	TC421934	619	0.5	homologue to UniRef100_Q3HRP5 Cluster: Calcineurin B-like protein 2 n=1 Oryza sativa Japonica Group|Rep: Calcineurin B-like protein 2 - Oryza sativa subsp. japonica (Rice) partial (87%)	I1IGT5	Calcineurin B-like protein 2	F;GO:0046872;metal ion binding | F;GO:0005509;calcium ion binding
apMir_13648	CK169532	317	3	Putative calcineurin B-like protein [Oryza sativa (Rice)]
apMir_13648	CK169305	261	1	Putative calcineurin B-like protein [Oryza sativa (Rice)]	E0ZBN0	Calcineurin B-like protein	F;GO:0046872;metal ion binding | F;GO:0005509;calcium ion binding
apMir_13648	TA106125_4565	19	3	Inner membrane protein yfiN [Escherichia coli]	UPI0002B42A4E	PREDICTED: probable diguanylate cyclase YfiN-like
apMir_13714	CA744207	256	3	Putative gamma-adaptin 1 [Oryza sativa (Rice)]	M8CGY9	AP-1 complex subunit gamma-1	P;GO:0016192;vesicle-mediated transport | P;GO:0015031;protein transport | P;GO:0006886;intracellular protein transport | P;GO:0006810;transport | F;GO:0008565;protein transporter activity | C;GO:0030131;clathrin adaptor complex | C;GO:0030117;membrane coat | C;GO:0016020;membrane | C;GO:0005794;Golgi apparatus
apMir_13714	BF200059	55	3	UniRef100_Q948F4 Putative gamma-adaptin 1 [Oryza sativa (Rice)]
apMir_13714	CV769078	572	3	Putative gamma-adaptin 1 [Oryza sativa (Rice)]	M8CGY9	AP-1 complex subunit gamma-1	P;GO:0016192;vesicle-mediated transport | P;GO:0015031;protein transport | P;GO:0006886;intracellular protein transport | P;GO:0006810;transport | F;GO:0008565;protein transporter activity | C;GO:0030131;clathrin adaptor complex | C;GO:0030117;membrane coat | C;GO:0016020;membrane | C;GO:0005794;Golgi apparatus
apMir_13714	TA71992_4565	885	3	Putative gamma-adaptin 1 [Oryza sativa (Rice)]	M8CGY9	AP-1 complex subunit gamma-1	P;GO:0016192;vesicle-mediated transport | P;GO:0015031;protein transport | P;GO:0006886;intracellular protein transport | P;GO:0006810;transport | F;GO:0008565;protein transporter activity | C;GO:0030131;clathrin adaptor complex | C;GO:0030117;membrane coat | C;GO:0016020;membrane | C;GO:0005794;Golgi apparatus
apMir_13714	TA71988_4565	728	3	Putative gamma-adaptin 1 [Oryza sativa (Rice)]	M8CGY9	AP-1 complex subunit gamma-1	P;GO:0016192;vesicle-mediated transport | P;GO:0015031;protein transport | P;GO:0006886;intracellular protein transport | P;GO:0006810;transport | F;GO:0008565;protein transporter activity | C;GO:0030131;clathrin adaptor complex | C;GO:0030117;membrane coat | C;GO:0016020;membrane | C;GO:0005794;Golgi apparatus
apMir_13723	CL1518Contig2	1023	3	UniRef100_Q65WW7 Putative phytanoyl-CoA dioxygenase	Q10E49	Phytanoyl-CoA dioxygenase 1	P;GO:0055114;oxidation-reduction process | P;GO:0006631;fatty acid metabolic process | F;GO:0051213;dioxygenase activity | F;GO:0048244;phytanoyl-CoA dioxygenase activity | F;GO:0046872;metal ion binding | F;GO:0031418;L-ascorbic acid binding | F;GO:0016491;oxidoreductase activity
apMir_13723	TA54570_4565	277	3	Phospholipase putative [Oryza sativa (japonica cultivar-group)]	B4FK75	Monoglyceride lipase
apMir_13723	CV766553	731	3	Expressed protein [Oryza sativa (japonica cultivar-group)]
apMir_13804	TA111087_4565	791	2.5	Beta 1 3-glycosyltransferase-like protein III [Oryza sativa (Rice)]	A9SC96	Predicted protein	P;GO:0006486;protein glycosylation | F;GO:0016757;transferase activity, transferring glycosyl groups | F;GO:0016740;transferase activity | F;GO:0008378;galactosyltransferase activity | C;GO:0016021;integral component of membrane | C;GO:0016020;membrane | C;GO:0005794;Golgi apparatus
apMir_13804	CL17514Contig1	141	2.5	UniRef100_Q7XGD3 Putative retroelement
apMir_13889	CL11998Contig1	275	0	UniRef100_Q7XZX3 Putative receptor-like protein kinase	N1QRW9	Putative LRR receptor-like serine/threonine-protein kinase	P;GO:0016310;phosphorylation | P;GO:0006468;protein phosphorylation | F;GO:0016772;transferase activity, transferring phosphorus-containing groups | F;GO:0016301;kinase activity | F;GO:0005524;ATP binding | F;GO:0004672;protein kinase activity
apMir_13889	CV762008	171	0	Putative receptor-like protein kinase [Oryza sativa (japonica cultivar-group)]	N1QRW9	Putative LRR receptor-like serine/threonine-protein kinase	P;GO:0016310;phosphorylation | P;GO:0006468;protein phosphorylation | F;GO:0016772;transferase activity, transferring phosphorus-containing groups | F;GO:0016301;kinase activity | F;GO:0005524;ATP binding | F;GO:0004672;protein kinase activity
apMir_13889	TA86918_4565	815	0	Putative receptor-like protein kinase [Oryza sativa (japonica cultivar-group)]	N1QRW9	Putative LRR receptor-like serine/threonine-protein kinase	P;GO:0016310;phosphorylation | P;GO:0006468;protein phosphorylation | F;GO:0016772;transferase activity, transferring phosphorus-containing groups | F;GO:0016301;kinase activity | F;GO:0005524;ATP binding | F;GO:0004672;protein kinase activity
apMir_13889	TC413628	560	0	similar to UniRef100_Q0DN58 Cluster: Os03g0773300 protein n=2 Oryza sativa Japonica Group|Rep: Os03g0773300 protein - Oryza sativa subsp. japonica (Rice) partial (62%)	N1QRW9	Putative LRR receptor-like serine/threonine-protein kinase	P;GO:0016310;phosphorylation | P;GO:0006468;protein phosphorylation | F;GO:0016772;transferase activity, transferring phosphorus-containing groups | F;GO:0016301;kinase activity | F;GO:0005524;ATP binding | F;GO:0004672;protein kinase activity
apMir_13889	TA86919_4565	179	1	Putative receptor-like protein kinase [Oryza sativa (japonica cultivar-group)]	N1QRW9	Putative LRR receptor-like serine/threonine-protein kinase	P;GO:0016310;phosphorylation | P;GO:0006468;protein phosphorylation | F;GO:0016772;transferase activity, transferring phosphorus-containing groups | F;GO:0016301;kinase activity | F;GO:0005524;ATP binding | F;GO:0004672;protein kinase activity
apMir_13951	CK213103	188	0	B0808H03.2 protein [Oryza sativa (Rice)]	M0UIL6	Serine/threonine-protein kinase	P;GO:0048544;recognition of pollen | P;GO:0016310;phosphorylation | P;GO:0006468;protein phosphorylation | F;GO:0016772;transferase activity, transferring phosphorus-containing groups | F;GO:0016740;transferase activity | F;GO:0016301;kinase activity | F;GO:0005524;ATP binding | F;GO:0004674;protein serine/threonine kinase activity | F;GO:0004672;protein kinase activity | F;GO:0000166;nucleotide …
apMir_13951	BJ232128	198	2.5	Pumilio-like [Oryza sativa (japonica cultivar-group)]	M7ZF94	Pumilio-like protein 4	F;GO:0003729;mRNA binding | F;GO:0003723;RNA binding
apMir_13951	CK208637	463	2.5	B0808H03.2 protein [Oryza sativa (Rice)]	M0XR49	Serine/threonine-protein kinase	P;GO:0048544;recognition of pollen | P;GO:0046777;protein autophosphorylation | P;GO:0034613;cellular protein localization | P;GO:0016310;phosphorylation | P;GO:0006468;protein phosphorylation | F;GO:0031625;ubiquitin protein ligase binding | F;GO:0016772;transferase activity, transferring phosphorus-containing groups | F;GO:0016740;transferase activity | F;GO:0016301;kinase activity | F;GO:00055…
apMir_13995	CL844Contig2	462	1	UniRef100_Q6Z744 Putative dihydropyrimidine dehydrogenase	M8AM21	NAD-dependent dihydropyrimidine dehydrogenase PreA	P;GO:0055114;oxidation-reduction process | P;GO:0043562;cellular response to nitrogen levels | P;GO:0006222;UMP biosynthetic process | P;GO:0006212;uracil catabolic process | F;GO:0017113;dihydropyrimidine dehydrogenase (NADP+) activity | F;GO:0004152;dihydroorotate dehydrogenase activity | F;GO:0003824;catalytic activity | C;GO:0009570;chloroplast stroma | C;GO:0009536;plastid | C;GO:0009507;chl…
apMir_13995	CJ560868	248	3	similar to UniRef100_A7YA66 Cluster: PR17d precursor n=1 Hordeum vulgare subsp. vulgare|Rep: PR17d precursor - Hordeum vulgare var. distichum (Two-rowed barley) partial (77%)	A7YA66	PR17d
apMir_13995	CL19131Contig1	484	3	UniRef100_Q75IZ9 Putative glucose-6-phosphate dehydrogenase	M0V1B0	Glucose-6-phosphate 1-dehydrogenase	P;GO:0055114;oxidation-reduction process | P;GO:0006098;pentose-phosphate shunt | P;GO:0006006;glucose metabolic process | P;GO:0005975;carbohydrate metabolic process | F;GO:0050661;NADP binding | F;GO:0016491;oxidoreductase activity | F;GO:0004345;glucose-6-phosphate dehydrogenase activity
apMir_13995	CL258Contig9	271	3	UniRef100_Q84ZV0 R 14 protein	A7YA66	PR17d
apMir_13995	CL12980Contig1	182	2.5	UniRef100_Q5VRG4 Receptor-like protein kinase-like	UPI000234E70B	PREDICTED: probable LRR receptor-like serine/threonine-protein kinase At1g56130-like
apMir_13995	CA659128	182	2.5	Receptor-like protein kinase-like [Oryza sativa (japonica cultivar-group)]
apMir_13995	TA96225_4565	175	2.5	Receptor-like protein kinase-like [Oryza sativa (japonica cultivar-group)]
apMir_13995	CK169501	220	2	Arabidopsis thaliana genomic DNA chromosome 3 P1 clone: MVI11 [Arabidopsis thaliana (Mouse-ear cress)]	T1LF92	Uncharacterized protein	P;GO:0006355;regulation of transcription, DNA-templated | P;GO:0006351;transcription, DNA-templated | F;GO:0003677;DNA binding | C;GO:0005634;nucleus
apMir_13995	CK169436	327	2	Arabidopsis thaliana genomic DNA chromosome 3 P1 clone: MVI11 [Arabidopsis thaliana (Mouse-ear cress)]	M8BTL7	B3 domain-containing protein	P;GO:0006355;regulation of transcription, DNA-templated | P;GO:0006351;transcription, DNA-templated | F;GO:0003677;DNA binding | C;GO:0005634;nucleus
apMir_13995	DR732879	350	2	Arabidopsis thaliana genomic DNA chromosome 3 P1 clone: MVI11 [Arabidopsis thaliana (Mouse-ear cress)]	M8BTL7	B3 domain-containing protein	P;GO:0006355;regulation of transcription, DNA-templated | P;GO:0006351;transcription, DNA-templated | F;GO:0003677;DNA binding | C;GO:0005634;nucleus
apMir_14119	BJ228511	75	3	similar to UniRef100_A7SUM5 Cluster: Predicted protein n=3 Nematostella vectensis|Rep: Predicted protein - Nematostella vectensis (Starlet sea anemone) partial (77%)	T1L6P4	Uncharacterized protein
apMir_14119	CJ614937	671	2	Leucine-rich repeat transmembrane protein kinase 1-like protein [Zea mays (Maize)]	M8ASZ0	Protein STRUBBELIG-RECEPTOR FAMILY 7	P;GO:0044237;cellular metabolic process | P;GO:0042558;pteridine-containing compound metabolic process | P;GO:0009396;folic acid-containing compound biosynthetic process | P;GO:0006468;protein phosphorylation | F;GO:0016772;transferase activity, transferring phosphorus-containing groups | F;GO:0005524;ATP binding | F;GO:0004672;protein kinase activity | F;GO:0004156;dihydropteroate synthase activ…
apMir_14119	TA88871_4565	1375	2	Leucine-rich repeat transmembrane protein kinase 1-like protein [Zea mays (Maize)]	D3K233	Leucine-rich repeat receptor-like protein kinase	P;GO:0016310;phosphorylation | P;GO:0006468;protein phosphorylation | F;GO:0016772;transferase activity, transferring phosphorus-containing groups | F;GO:0016301;kinase activity | F;GO:0005524;ATP binding | F;GO:0004672;protein kinase activity
apMir_14209	CK153676	550	3	putative oxalyl-CoA decarboxylase [Oryza sativa (japonica cultivar-group)]	UPI0001B6709D	Os01g0505400, partial
apMir_14326	AY230406	245	2	FCA-B2 [Triticum aestivum (Wheat)]	K7KPT3	Uncharacterized protein	F;GO:0003676;nucleic acid binding | F;GO:0000166;nucleotide binding
apMir_14326	CA652533	53	3	Pyruvate decarboxylase isozyme 2 [Oryza sativa (Rice)]	A5LGJ3	Pyruvate decarboxylase
apMir_14419	gi|30090029|gb|AY188331.1|	14456	0	Triticum monococcum DV92 chromosome 5AL BAC 231A16 complete sequence
apMir_14419	CA632445	273	2	Putative ubiquinol-cytochrome c reductase [Oryza sativa (japonica cultivar-group)]	M0X743	Cytochrome b-c1 complex subunit 7	P;GO:0055114;oxidation-reduction process | P;GO:0006122;mitochondrial electron transport, ubiquinol to cytochrome c | C;GO:0070469;respiratory chain | C;GO:0016020;membrane | C;GO:0009536;plastid | C;GO:0005774;vacuolar membrane | C;GO:0005750;mitochondrial respiratory chain complex III | C;GO:0005743;mitochondrial inner membrane | C;GO:0005739;mitochondrion
apMir_14419	BQ803700	522	3	CTD-phosphatase-like protein [Hordeum vulgare var. distichum (Two-rowed barley)]
apMir_14452	CK207709	40	3	hypothetical protein [Oryza sativa (japonica cultivar-group)]	T1LSC6	Uncharacterized protein	P;GO:0051205;protein insertion into membrane | C;GO:0016021;integral component of membrane | C;GO:0016020;membrane
apMir_14452	CJ624045	355	3	Zinc finger POZ domain protein-like [Oryza sativa (japonica cultivar-group)]	M8CQJ4	Speckle-type POZ protein
apMir_14452	TA83168_4565	461	3	Zinc finger POZ domain protein-like [Oryza sativa (japonica cultivar-group)]	M8CQJ4	Speckle-type POZ protein
apMir_14710	DR738992	892	3	Putative 24 kDa seed maturation protein [Oryza sativa (japonica cultivar-group)]	M7ZSL4	Reticulon-like protein	C;GO:0016021;integral component of membrane | C;GO:0016020;membrane
apMir_14745	BG607589	165	0	Zinc finger (C3HC4-type RING finger) protein-like [Oryza sativa (japonica cultivar-group)]	E1ZES4	Putative uncharacterized protein	F;GO:0046872;metal ion binding | F;GO:0008270;zinc ion binding
apMir_14745	TA82807_4565	142	2	Zinc finger (C3HC4-type RING finger) protein-like [Oryza sativa (japonica cultivar-group)]	E1ZES4	Putative uncharacterized protein	F;GO:0046872;metal ion binding | F;GO:0008270;zinc ion binding
apMir_14745	CL774Contig1	590	2	UniRef100_Q5VRB2 Na(+) dependent transporter-like	M8BW14	Putative sodium-dependent transporter yocS	P;GO:0015721;bile acid and bile salt transport | P;GO:0006849;plasma membrane pyruvate transport | P;GO:0006814;sodium ion transport | F;GO:0050833;pyruvate transmembrane transporter activity | F;GO:0008508;bile acid:sodium symporter activity | C;GO:0016020;membrane | C;GO:0009534;chloroplast thylakoid
apMir_14745	gi|30090029|gb|AY188331.1|	109966	3	Triticum monococcum DV92 chromosome 5AL BAC 231A16 complete sequence
apMir_14769	TC409545	147	0	UniRef100_P05621 Cluster: Histone H2B.2 n=1 Triticum aestivum|Rep: Histone H2B.2 - Triticum aestivum (Wheat) partial (79%)	I3RZC6	T-complex protein 1 subunit alpha	P;GO:0044267;cellular protein metabolic process | P;GO:0006457;protein folding | F;GO:0051082;unfolded protein binding | F;GO:0005524;ATP binding | F;GO:0000166;nucleotide binding | C;GO:0005737;cytoplasm
apMir_14769	BF200381	351	2	UniRef100_Q8H5X7 Putative RSH disease resistance-related protein [Oryza sativa (japonica cultivar-group)]	Q8H5X7	Putative RSH, disease resistance-related protein	P;GO:0015969;guanosine tetraphosphate metabolic process | F;GO:0003824;catalytic activity
apMir_14769	CK207976	544	2	Putative RSH disease resistance-related protein [Oryza sativa (japonica cultivar-group)]	H1ZX81	Td5ITN4 protein	P;GO:0015969;guanosine tetraphosphate metabolic process
apMir_15117	CL6194Contig1	131	3	UniRef100_Q6YVU2 Putative beta-1 3-glucanase	A6MZB8	Glycosyl hydrolase family 17 protein	P;GO:0008152;metabolic process | F;GO:0016787;hydrolase activity
apMir_15117	TC415480	627	2	UniRef100_Q01482 Cluster: Protein WIR1A n=1 Triticum aestivum|Rep: Protein WIR1A - Triticum aestivum (Wheat) complete	Q01482	Protein WIR1A	C;GO:0016021;integral component of membrane | C;GO:0016020;membrane
apMir_15117	TA71276_4565	640	2	WIR1A protein [Triticum aestivum (Wheat)]	Q01482	Protein WIR1A	C;GO:0016021;integral component of membrane | C;GO:0016020;membrane
apMir_15117	TA52207_4565	1092	2	Zinc finger C3HC4 type putative [Oryza sativa (japonica cultivar-group)]	B9HY07	Zinc finger family protein	P;GO:0016567;protein ubiquitination | F;GO:0008270;zinc ion binding | F;GO:0004842;ubiquitin-protein ligase activity
apMir_15117	TC377709	1488	2	similar to UniRef100_Q6Z542 Cluster: Zinc finger protein-like n=1 Oryza sativa Japonica Group|Rep: Zinc finger protein-like - Oryza sativa subsp. japonica (Rice) partial (79%)	B9HY07	Zinc finger family protein	P;GO:0016567;protein ubiquitination | F;GO:0008270;zinc ion binding | F;GO:0004842;ubiquitin-protein ligase activity
apMir_15117	CK210197	828	2	similar to UniRef100_Q9FQC9 Cluster: Glutathione S-transferase GST 10 n=1 Zea mays|Rep: Glutathione S-transferase GST 10 - Zea mays (Maize) partial (69%)	Q8H8E0	Glutathione S-transferase, N-terminal domain containing protein, expressed	P;GO:0046686;response to cadmium ion | P;GO:0009414;response to water deprivation | P;GO:0008152;metabolic process | F;GO:0043295;glutathione binding | F;GO:0016740;transferase activity | F;GO:0005507;copper ion binding | C;GO:0048046;apoplast | C;GO:0009507;chloroplast | C;GO:0005886;plasma membrane | C;GO:0005773;vacuole | C;GO:0005618;cell wall
apMir_15117	CK206173	1000	3	Peroxiredoxin Q [Triticum aestivum (Wheat)]	Q5S1S6	Peroxiredoxin Q, chloroplastic	P;GO:0055114;oxidation-reduction process | F;GO:0051920;peroxiredoxin activity | F;GO:0016491;oxidoreductase activity | F;GO:0016209;antioxidant activity | F;GO:0004601;peroxidase activity | C;GO:0009579;thylakoid | C;GO:0009536;plastid | C;GO:0009534;chloroplast thylakoid | C;GO:0009507;chloroplast
apMir_15117	TC377183	903	3	UniRef100_A7VL25 Cluster: Group3 late embryogenesis abundant protein n=1 Triticum aestivum|Rep: Group3 late embryogenesis abundant protein - Triticum aestivum (Wheat) complete	A7VL25	Group3 late embryogenesis abundant protein
apMir_15117	TC370403	1041	3	UniRef100_Q5S1S6 Cluster: Peroxiredoxin Q chloroplast precursor n=1 Triticum aestivum|Rep: Peroxiredoxin Q chloroplast precursor - Triticum aestivum (Wheat) complete	Q5S1S6	Peroxiredoxin Q, chloroplastic	P;GO:0055114;oxidation-reduction process | F;GO:0051920;peroxiredoxin activity | F;GO:0016491;oxidoreductase activity | F;GO:0016209;antioxidant activity | F;GO:0004601;peroxidase activity | C;GO:0009579;thylakoid | C;GO:0009536;plastid | C;GO:0009534;chloroplast thylakoid | C;GO:0009507;chloroplast
apMir_15117	DR737829	934	3	Cold-responsive LEA/RAB-related COR protein [Triticum aestivum (Wheat)]	A7VL25	Group3 late embryogenesis abundant protein
apMir_15249	TA87976_4565	141	2.5	actin binding [Arabidopsis thaliana]	M7YR92	Formin-like protein 7	P;GO:0045010;actin nucleation | C;GO:0005884;actin filament
apMir_15249	TA107207_4565	843	3	F15H18.9 [Arabidopsis thaliana (Mouse-ear cress)]
apMir_15249	BJ274821	246	2.5	Protein H2B-8 [Triticum aestivum (Wheat)]	M0ZCL8	Histone H2B	P;GO:0006334;nucleosome assembly | F;GO:0046982;protein heterodimerization activity | F;GO:0003677;DNA binding | C;GO:0005694;chromosome | C;GO:0005634;nucleus | C;GO:0000786;nucleosome
apMir_15249	AJ613226	269	2.5	Protein H2B-8 [Triticum aestivum (Wheat)]	Q94KK3	Histone H2B	P;GO:0006334;nucleosome assembly | F;GO:0046982;protein heterodimerization activity | F;GO:0003677;DNA binding | C;GO:0005694;chromosome | C;GO:0005634;nucleus | C;GO:0000786;nucleosome
apMir_15249	CA665921	93	3	Cytosolic heat shock protein 90 [Hordeum vulgare (Barley)]
apMir_15249	BJ322491	473	2.5	Histone H2B.2 [Triticum aestivum (Wheat)]	M7YWW8	Histone H2B	P;GO:0006334;nucleosome assembly | F;GO:0046982;protein heterodimerization activity | F;GO:0003677;DNA binding | C;GO:0005694;chromosome | C;GO:0005634;nucleus | C;GO:0000786;nucleosome
apMir_15249	TA60347_4565	578	2.5	Histone H2B.2 [Triticum aestivum (Wheat)]	M8A659	Histone H2B	P;GO:0006334;nucleosome assembly | F;GO:0046982;protein heterodimerization activity | F;GO:0003677;DNA binding | C;GO:0005694;chromosome | C;GO:0005634;nucleus | C;GO:0000786;nucleosome
apMir_15249	TA60353_4565	584	2.5	Histone H2B.2 [Triticum aestivum (Wheat)]	M8BQ06	Histone H2B	P;GO:0006334;nucleosome assembly | F;GO:0046982;protein heterodimerization activity | F;GO:0003677;DNA binding | C;GO:0005694;chromosome | C;GO:0005634;nucleus | C;GO:0000786;nucleosome
apMir_15249	TC398304	595	2.5	homologue to UniRef100_P27807 Cluster: Histone H2B.1 n=1 Triticum aestivum|Rep: Histone H2B.1 - Triticum aestivum (Wheat) partial (90%)	M8CKH4	Histone H2B	P;GO:0006334;nucleosome assembly | F;GO:0046982;protein heterodimerization activity | F;GO:0003677;DNA binding | C;GO:0005694;chromosome | C;GO:0005634;nucleus | C;GO:0000786;nucleosome
apMir_15249	DR731607	688	3	Histone H2B [Arabidopsis thaliana (Mouse-ear cress)]	T1M5U0	Histone H2B	P;GO:0006334;nucleosome assembly | F;GO:0046982;protein heterodimerization activity | F;GO:0003677;DNA binding | C;GO:0005694;chromosome | C;GO:0005634;nucleus | C;GO:0000786;nucleosome
apMir_15249	TC412858	985	2.5	homologue to UniRef100_P27807 Cluster: Histone H2B.1 n=1 Triticum aestivum|Rep: Histone H2B.1 - Triticum aestivum (Wheat) partial (90%)	M7YWW8	Histone H2B	P;GO:0006334;nucleosome assembly | F;GO:0046982;protein heterodimerization activity | F;GO:0003677;DNA binding | C;GO:0005694;chromosome | C;GO:0005634;nucleus | C;GO:0000786;nucleosome
apMir_15284	CL8905Contig1	473	3	UniRef100_Q6YTS9 Proline-rich protein family-like	J3MTY6	Uncharacterized protein
apMir_15429	TA84787_4565	1360	2.5	Cullin 1B-like [Oryza sativa (japonica cultivar-group)]	M8A3H2	Cullin-1	P;GO:0006511;ubiquitin-dependent protein catabolic process | F;GO:0031625;ubiquitin protein ligase binding | C;GO:0031461;cullin-RING ubiquitin ligase complex
apMir_15429	TC385897	1388	2.5	similar to UniRef100_Q5JMQ6 Cluster: Cullin 1B-like n=1 Oryza sativa Japonica Group|Rep: Cullin 1B-like - Oryza sativa subsp. japonica (Rice) complete	M8A3H2	Cullin-1	P;GO:0006511;ubiquitin-dependent protein catabolic process | F;GO:0031625;ubiquitin protein ligase binding | C;GO:0031461;cullin-RING ubiquitin ligase complex
apMir_15675	CL16265Contig1	197	0	UniRef100_Q76H88 85kDa isoamylase	K4JZZ1	Isoamylase II	P;GO:0005975;carbohydrate metabolic process | F;GO:0043169;cation binding | F;GO:0003824;catalytic activity
apMir_15699	BQ247209	119	1	Oleosin 16 kDa [Oryza sativa (Rice)]	F2CRF2	Oleosin	C;GO:0016021;integral component of membrane | C;GO:0016020;membrane | C;GO:0012511;monolayer-surrounded lipid storage body | C;GO:0005811;lipid particle
apMir_15699	CL1788Contig1	188	1	UniRef100_Q43770 Low molecular weight oleosin	F2CRF2	Oleosin	C;GO:0016021;integral component of membrane | C;GO:0016020;membrane | C;GO:0012511;monolayer-surrounded lipid storage body | C;GO:0005811;lipid particle
apMir_15699	CA711418	221	1	Oleosin 16 kDa [Bromus secalinus (Rye brome)]	F2CRF2	Oleosin	C;GO:0016021;integral component of membrane | C;GO:0016020;membrane | C;GO:0012511;monolayer-surrounded lipid storage body | C;GO:0005811;lipid particle
apMir_15699	CA713929	256	1	Oleosin 16 kDa [Bromus secalinus (Rye brome)]	M0WXP0	Oleosin	C;GO:0016021;integral component of membrane | C;GO:0016020;membrane | C;GO:0012511;monolayer-surrounded lipid storage body | C;GO:0005811;lipid particle
apMir_15699	CA707692	243	1	homologue to UniRef100_Q43770 Cluster: Low molecular weight oleosin n=1 Hordeum vulgare|Rep: Low molecular weight oleosin - Hordeum vulgare (Barley) partial (63%)	F2CRF2	Oleosin	C;GO:0016021;integral component of membrane | C;GO:0016020;membrane | C;GO:0012511;monolayer-surrounded lipid storage body | C;GO:0005811;lipid particle
apMir_15699	BQ247164	119	1	Oleosin 16 kDa [Bromus secalinus (Rye brome)]	F2CRF2	Oleosin	C;GO:0016021;integral component of membrane | C;GO:0016020;membrane | C;GO:0012511;monolayer-surrounded lipid storage body | C;GO:0005811;lipid particle
apMir_15699	CA712771	256	1	Oleosin 16 kDa [Bromus secalinus (Rye brome)]	F2CRF2	Oleosin	C;GO:0016021;integral component of membrane | C;GO:0016020;membrane | C;GO:0012511;monolayer-surrounded lipid storage body | C;GO:0005811;lipid particle
apMir_15699	BQ606575	262	1	similar to UniRef100_Q43770 Cluster: Low molecular weight oleosin n=1 Hordeum vulgare|Rep: Low molecular weight oleosin - Hordeum vulgare (Barley) partial (80%)	F2CRF2	Oleosin	C;GO:0016021;integral component of membrane | C;GO:0016020;membrane | C;GO:0012511;monolayer-surrounded lipid storage body | C;GO:0005811;lipid particle
apMir_15699	BE413976	268	1	Oleosin 16 kDa [Bromus secalinus (Rye brome)]	F2CRF2	Oleosin	C;GO:0016021;integral component of membrane | C;GO:0016020;membrane | C;GO:0012511;monolayer-surrounded lipid storage body | C;GO:0005811;lipid particle
apMir_15699	CD903590	293	1	Oleosin 16 kDa [Bromus secalinus (Rye brome)]	F2CRF2	Oleosin	C;GO:0016021;integral component of membrane | C;GO:0016020;membrane | C;GO:0012511;monolayer-surrounded lipid storage body | C;GO:0005811;lipid particle
apMir_15699	AL815600	253	1	Oleosin 16 kDa [Bromus secalinus (Rye brome)]	F2CRF2	Oleosin	C;GO:0016021;integral component of membrane | C;GO:0016020;membrane | C;GO:0012511;monolayer-surrounded lipid storage body | C;GO:0005811;lipid particle
apMir_15699	AL815400	272	1	Oleosin 16 kDa [Bromus secalinus (Rye brome)]	A3AW41	Oleosin	P;GO:0050826;response to freezing | P;GO:0019915;lipid storage | P;GO:0010344;seed oilbody biogenesis | P;GO:0009845;seed germination | C;GO:0016021;integral component of membrane | C;GO:0016020;membrane | C;GO:0012511;monolayer-surrounded lipid storage body | C;GO:0005811;lipid particle
apMir_15699	TC414276	261	1	homologue to UniRef100_Q43770 Cluster: Low molecular weight oleosin n=1 Hordeum vulgare|Rep: Low molecular weight oleosin - Hordeum vulgare (Barley) partial (97%)	F2CRF2	Oleosin	C;GO:0016021;integral component of membrane | C;GO:0016020;membrane | C;GO:0012511;monolayer-surrounded lipid storage body | C;GO:0005811;lipid particle
apMir_15699	CA721216	261	1	Oleosin 16 kDa [Bromus secalinus (Rye brome)]	B5TT89	Oleosin isoform OLE500a	C;GO:0016021;integral component of membrane | C;GO:0012511;monolayer-surrounded lipid storage body
apMir_15699	TC421099	261	1	homologue to UniRef100_Q43770 Cluster: Low molecular weight oleosin n=1 Hordeum vulgare|Rep: Low molecular weight oleosin - Hordeum vulgare (Barley) partial (84%)	F2CRF2	Oleosin	C;GO:0016021;integral component of membrane | C;GO:0016020;membrane | C;GO:0012511;monolayer-surrounded lipid storage body | C;GO:0005811;lipid particle
apMir_15699	CD921529	267	1	Oleosin 16 kDa [Bromus secalinus (Rye brome)]	F2CRF2	Oleosin	C;GO:0016021;integral component of membrane | C;GO:0016020;membrane | C;GO:0012511;monolayer-surrounded lipid storage body | C;GO:0005811;lipid particle
apMir_15699	CL1788Contig2	188	1	UniRef100_Q43770 Low molecular weight oleosin	K3ZXN8	Oleosin	C;GO:0016021;integral component of membrane | C;GO:0016020;membrane | C;GO:0012511;monolayer-surrounded lipid storage body | C;GO:0005811;lipid particle
apMir_15699	TC396914	272	1	homologue to UniRef100_Q43770 Cluster: Low molecular weight oleosin n=1 Hordeum vulgare|Rep: Low molecular weight oleosin - Hordeum vulgare (Barley) complete	F2CRF2	Oleosin	C;GO:0016021;integral component of membrane | C;GO:0016020;membrane | C;GO:0012511;monolayer-surrounded lipid storage body | C;GO:0005811;lipid particle
apMir_15699	TA479_4571	271	1	Oleosin 16 kDa [Bromus secalinus (Rye brome)]	F2CRF2	Oleosin	C;GO:0016021;integral component of membrane | C;GO:0016020;membrane | C;GO:0012511;monolayer-surrounded lipid storage body | C;GO:0005811;lipid particle
apMir_15699	TC400084	269	1	homologue to UniRef100_Q43770 Cluster: Low molecular weight oleosin n=1 Hordeum vulgare|Rep: Low molecular weight oleosin - Hordeum vulgare (Barley) partial (97%)	F2CRF2	Oleosin	C;GO:0016021;integral component of membrane | C;GO:0016020;membrane | C;GO:0012511;monolayer-surrounded lipid storage body | C;GO:0005811;lipid particle
apMir_15699	TA51378_4565	278	1	Oleosin 16 kDa [Bromus secalinus (Rye brome)]	F2CRF2	Oleosin	C;GO:0016021;integral component of membrane | C;GO:0016020;membrane | C;GO:0012511;monolayer-surrounded lipid storage body | C;GO:0005811;lipid particle
apMir_15699	TC400770	293	1	homologue to UniRef100_Q43770 Cluster: Low molecular weight oleosin n=1 Hordeum vulgare|Rep: Low molecular weight oleosin - Hordeum vulgare (Barley) partial (97%)	F2CRF2	Oleosin	C;GO:0016021;integral component of membrane | C;GO:0016020;membrane | C;GO:0012511;monolayer-surrounded lipid storage body | C;GO:0005811;lipid particle
apMir_15699	TA51298_4565	288	1	Oleosin 16 kDa [Bromus secalinus (Rye brome)]	F2CRF2	Oleosin	C;GO:0016021;integral component of membrane | C;GO:0016020;membrane | C;GO:0012511;monolayer-surrounded lipid storage body | C;GO:0005811;lipid particle
apMir_15699	TA50575_4565	251	1.5	Oleosin 16 kDa [Bromus secalinus (Rye brome)]	C3VER3	L-oleosin	C;GO:0016021;integral component of membrane | C;GO:0012511;monolayer-surrounded lipid storage body
apMir_15699	DR736028	277	3	Putative histidine-tRNA ligase [Oryza sativa (japonica cultivar-group)]	V4SLQ2	Uncharacterized protein
apMir_15699	TA76540_4565	520	3	Putative histidine-tRNA ligase [Oryza sativa (japonica cultivar-group)]	M7YSY0	Histidyl-tRNA synthetase	P;GO:0006427;histidyl-tRNA aminoacylation | P;GO:0006418;tRNA aminoacylation for protein translation | F;GO:0005524;ATP binding | F;GO:0004821;histidine-tRNA ligase activity | F;GO:0004812;aminoacyl-tRNA ligase activity | C;GO:0005737;cytoplasm
apMir_15699	CJ529091	241	2.5	Villin-3 [Arabidopsis thaliana (Mouse-ear cress)]	K6Z6U3	Uncharacterized protein	P;GO:0007010;cytoskeleton organization | F;GO:0003779;actin binding
apMir_15699	CV774391	594	2.5	Villin-3 [Arabidopsis thaliana (Mouse-ear cress)]	K6Z6U3	Uncharacterized protein	P;GO:0007010;cytoskeleton organization | F;GO:0003779;actin binding
apMir_15699	TA69369_4565	664	2.5	Actin bundling protein ABP135 [Lilium longiflorum (Trumpet lily)]	M8BFV8	Villin-2	P;GO:0051017;actin filament bundle assembly | P;GO:0051014;actin filament severing | P;GO:0007010;cytoskeleton organization | F;GO:0051015;actin filament binding | F;GO:0003779;actin binding | C;GO:0005884;actin filament
apMir_15699	TA69375_4565	490	2.5	Villin-3 [Arabidopsis thaliana (Mouse-ear cress)]	K6Z6U3	Uncharacterized protein	P;GO:0007010;cytoskeleton organization | F;GO:0003779;actin binding
apMir_15699	TC444973	1089	2.5	similar to UniRef100_Q10E03 Cluster: Ubiquitin-conjugating enzyme family protein expressed n=1 Oryza sativa Japonica Group|Rep: Ubiquitin-conjugating enzyme family protein expressed - Oryza sativa subsp. japonica (Rice) partial (91%)	B6T4J0	Ubiquitin-conjugating enzyme E2 variant 1	P;GO:0008152;metabolic process | F;GO:0016881;acid-amino acid ligase activity
apMir_15699	TA61939_4565	645	3	Putative permease [Oryza sativa (japonica cultivar-group)]	C4WYJ0	Putative TdLSC33 protein	P;GO:0055085;transmembrane transport | P;GO:0006810;transport | F;GO:0005215;transporter activity | C;GO:0016020;membrane
apMir_15699	AL819979	239	3	3-hydroxyisobutyryl-coenzyme A hydrolase [Arabidopsis thaliana (Mouse-ear cress)]	UPI00035134D7	PREDICTED: 3-hydroxyisobutyryl-CoA hydrolase-like protein 5-like isoform X1
apMir_15699	TA80651_4565	534	3	putative NADP-specific glutatamate dehydrogenase [Oryza sativa (japonica cultivar-group)]	M0Y2W0	Uncharacterized protein	P;GO:0055114;oxidation-reduction process | P;GO:0006520;cellular amino acid metabolic process | F;GO:0016491;oxidoreductase activity
apMir_15699	CL3715Contig2	192	3	UniRef100_Q5JMX9 Putative enoyl-CoA-hydratase	UPI00035134D7	PREDICTED: 3-hydroxyisobutyryl-CoA hydrolase-like protein 5-like isoform X1
apMir_15699	BQ803006	229	3	Putative enoyl-CoA-hydratase [Oryza sativa (japonica cultivar-group)]	UPI00035134D7	PREDICTED: 3-hydroxyisobutyryl-CoA hydrolase-like protein 5-like isoform X1
apMir_15699	TA79320_4565	220	3	3-hydroxyisobutyryl-coenzyme A hydrolase [Arabidopsis thaliana (Mouse-ear cress)]	UPI00035134D7	PREDICTED: 3-hydroxyisobutyryl-CoA hydrolase-like protein 5-like isoform X1
apMir_15699	TA79322_4565	349	3	3-hydroxyisobutyryl-coenzyme A hydrolase [Arabidopsis thaliana (Mouse-ear cress)]	UPI00035134D7	PREDICTED: 3-hydroxyisobutyryl-CoA hydrolase-like protein 5-like isoform X1
apMir_15699	CL3715Contig1	192	3	UniRef100_Q5JMX9 Putative enoyl-CoA-hydratase	B6TN48	3-hydroxyisobutyryl-CoA hydrolase/ catalytic	P;GO:0080167;response to karrikin | P;GO:0008152;metabolic process | F;GO:0016787;hydrolase activity
apMir_15699	TA80653_4565	1217	3	putative NADP-specific glutatamate dehydrogenase [Oryza sativa (japonica cultivar-group)]	M8ARR9	NADP-specific glutamate dehydrogenase	P;GO:0055114;oxidation-reduction process | P;GO:0006520;cellular amino acid metabolic process | F;GO:0016491;oxidoreductase activity
apMir_15744	AJ615627	190	2	Resistance gene analog PIC22 [Oryza sativa (Rice)]	M7YGS9	Putative disease resistance RPP13-like protein 1	P;GO:0006952;defense response | F;GO:0043531;ADP binding
apMir_15744	TC386100	767	3	similar to UniRef100_Q0JDG5 Cluster: Os04g0405100 protein n=1 Oryza sativa Japonica Group|Rep: Os04g0405100 protein - Oryza sativa subsp. japonica (Rice) partial (76%)	Q01L43	H0502B11.8 protein	C;GO:0016021;integral component of membrane | C;GO:0016020;membrane
apMir_15744	CL481Contig4	1325	3	UniRef100_Q6H6G8 Putative DnaJ-like protein MsJ1	T1S9X1	DnaJ protein 2-like protein	P;GO:0009408;response to heat | P;GO:0006457;protein folding | F;GO:0051082;unfolded protein binding | F;GO:0046872;metal ion binding | F;GO:0031072;heat shock protein binding | F;GO:0005524;ATP binding
apMir_15744	CL8Contig11	7	3	UniRef100_PSAL Type 1 non-specific lipid transfer protein precursor	M7YHQ2	Photosystem I reaction center subunit XI, chloroplastic	P;GO:0015979;photosynthesis | C;GO:0010287;plastoglobule | C;GO:0009941;chloroplast envelope | C;GO:0009538;photosystem I reaction center | C;GO:0009534;chloroplast thylakoid | C;GO:0009522;photosystem I
apMir_15744	CA649917	169	3	Putative calcium-binding protein annexin [Oryza sativa (japonica cultivar-group)]
apMir_15826	CL1514Contig4	278	1	UniRef100_LOX1 Lipoxygenase 1	H9MAG7	Uncharacterized protein	P;GO:0055114;oxidation-reduction process | F;GO:0046872;metal ion binding | F;GO:0016702;oxidoreductase activity, acting on single donors with incorporation of molecular oxygen, incorporation of two atoms of oxygen | F;GO:0016491;oxidoreductase activity
apMir_15826	CL1514Contig2	226	3	UniRef100_LOX1 Lipoxygenase 1	A3ALS8	Lipoxygenase	P;GO:0055114;oxidation-reduction process | P;GO:0031408;oxylipin biosynthetic process | P;GO:0006633;fatty acid biosynthetic process | F;GO:0051213;dioxygenase activity | F;GO:0046872;metal ion binding | F;GO:0016702;oxidoreductase activity, acting on single donors with incorporation of molecular oxygen, incorporation of two atoms of oxygen | F;GO:0016491;oxidoreductase activity | F;GO:0016165;li…
apMir_15826	CK159964	615	3	Putative GPI-anchor transamidase [Oryza sativa (japonica cultivar-group)]	M7YVM7	GPI-anchor transamidase	P;GO:0016255;attachment of GPI anchor to protein | P;GO:0006508;proteolysis | F;GO:0004197;cysteine-type endopeptidase activity | F;GO:0003923;GPI-anchor transamidase activity | C;GO:0042765;GPI-anchor transamidase complex
apMir_15826	CL866Contig1	680	3	UniRef100_Q6Z6K3 Putative GPI-anchor transamidase	M7YVM7	GPI-anchor transamidase	P;GO:0016255;attachment of GPI anchor to protein | P;GO:0006508;proteolysis | F;GO:0004197;cysteine-type endopeptidase activity | F;GO:0003923;GPI-anchor transamidase activity | C;GO:0042765;GPI-anchor transamidase complex
apMir_15826	CK217478	752	3	Putative GPI-anchor transamidase [Oryza sativa (japonica cultivar-group)]	M7YVM7	GPI-anchor transamidase	P;GO:0016255;attachment of GPI anchor to protein | P;GO:0006508;proteolysis | F;GO:0004197;cysteine-type endopeptidase activity | F;GO:0003923;GPI-anchor transamidase activity | C;GO:0042765;GPI-anchor transamidase complex
apMir_15826	TA75358_4565	691	3	Putative GPI-anchor transamidase [Oryza sativa (japonica cultivar-group)]	M7YVM7	GPI-anchor transamidase	P;GO:0016255;attachment of GPI anchor to protein | P;GO:0006508;proteolysis | F;GO:0004197;cysteine-type endopeptidase activity | F;GO:0003923;GPI-anchor transamidase activity | C;GO:0042765;GPI-anchor transamidase complex
apMir_15898	CL88Contig17	917	2	UniRef100_Q6K602 Putative nodulin 3	M8BAN7	Protein RUPTURED POLLEN GRAIN 1	P;GO:0008643;carbohydrate transport | P;GO:0006810;transport | C;GO:0016021;integral component of membrane | C;GO:0016020;membrane | C;GO:0005886;plasma membrane
apMir_15898	TC379824	39	2	UniRef100_Q8S4W1 Cluster: Sucrose transporter SUT1A n=1 Triticum aestivum|Rep: Sucrose transporter SUT1A - Triticum aestivum (Wheat) complete	Q8S4W1	Sucrose transporter SUT1A	P;GO:0015770;sucrose transport | F;GO:0008515;sucrose transmembrane transporter activity | C;GO:0005887;integral component of plasma membrane
apMir_15898	TA55325_4565	38	2	Sucrose transporter SUT1D [Triticum aestivum (Wheat)]	Q8S4W1	Sucrose transporter SUT1A	P;GO:0015770;sucrose transport | F;GO:0008515;sucrose transmembrane transporter activity | C;GO:0005887;integral component of plasma membrane
apMir_15898	TA57303_4565	53	2	MATE efflux family protein putative [Oryza sativa (japonica cultivar-group)]	B7F8E6	Macrophage migration inhibitory factor family protein, expressed
apMir_15898	BQ801790	23	2	Putative Lil3 protein [Oryza sativa (japonica cultivar-group)]	T1D1K8	Chlorophyll A-B binding protein
apMir_15898	TA100234_4565	43	3	P0005H10.27 [Oryza sativa (japonica cultivar-group)]	N1QWT1	Uncharacterized protein
apMir_15898	CD908450	21	2	Inositol-3-phosphate synthase [Hordeum vulgare (Barley)]	M9XEK1	Myo-inositol 1-phosphate synthase	P;GO:0009793;embryo development ending in seed dormancy | P;GO:0008654;phospholipid biosynthetic process | P;GO:0006021;inositol biosynthetic process | F;GO:0004512;inositol-3-phosphate synthase activity
apMir_15898	CA729339	30	2	similar to UniRef100_P68428 Cluster: Histone H3.2 n=5 Magnoliophyta|Rep: Histone H3.2 - Triticum aestivum (Wheat) complete	P68429	Histone H3.2	P;GO:0006334;nucleosome assembly | F;GO:0046982;protein heterodimerization activity | F;GO:0003677;DNA binding | C;GO:0005694;chromosome | C;GO:0005634;nucleus | C;GO:0000786;nucleosome
apMir_15898	CA653083	69	3	P0005H10.27 [Oryza sativa (japonica cultivar-group)]	N1QWT1	Uncharacterized protein
apMir_15898	CJ890880	396	2	homologue to UniRef100_Q43666 Cluster: Wali6 protein n=1 Triticum aestivum|Rep: Wali6 protein - Triticum aestivum (Wheat) partial (72%)	Q43666	Wali6 protein	P;GO:0010951;negative regulation of endopeptidase activity | F;GO:0004867;serine-type endopeptidase inhibitor activity | C;GO:0005576;extracellular region
apMir_15898	CA614288	38	2	Human ribosomal DNA complete repeating unit
apMir_15898	CA613152	65	2	SAL001 Black Tiger Shrimp Whole Cephalothorax UniZap library Penaeus monodon cDNA clone SAL001 5'
apMir_15898	CA637378	10	3	Yippee-like protein [Oryza sativa (japonica cultivar-group)]	C7J7X2	Protein yippee-like
apMir_15898	CL88Contig13	1165	2.5	UniRef100_Q6K602 Putative nodulin 3	R7W6P5	Protein RUPTURED POLLEN GRAIN 1	P;GO:0008643;carbohydrate transport | P;GO:0006810;transport | C;GO:0016021;integral component of membrane | C;GO:0016020;membrane | C;GO:0005886;plasma membrane
apMir_15898	TC428104	559	2.5	homologue to UniRef100_A6RIQ6 Cluster: 40S ribosomal protein S28 n=1 Botryotinia fuckeliana B05.10|Rep: 40S ribosomal protein S28 - Botryotinia fuckeliana (strain B05.10) (Noble rot fungus) (Botrytiscinerea) partial (96%)	G7KLD3	30S ribosomal protein S28e	P;GO:0006412;translation | F;GO:0003735;structural constituent of ribosome | C;GO:0005840;ribosome | C;GO:0005622;intracellular
apMir_15898	TC427390	36	3	homologue to UniRef100_P0C539 Cluster: Actin-2 n=3 Oryza sativa|Rep: Actin-2 - Oryza sativa subsp. indica (Rice) partial (81%)	B6SI11	Actin-2	F;GO:0005524;ATP binding | F;GO:0000166;nucleotide binding | C;GO:0009941;chloroplast envelope | C;GO:0009570;chloroplast stroma | C;GO:0009506;plasmodesma | C;GO:0005886;plasma membrane | C;GO:0005856;cytoskeleton | C;GO:0005739;mitochondrion | C;GO:0005737;cytoplasm
apMir_15898	TA63619_4565	343	3	Lipid transfer protein precursor [Triticum aestivum (Wheat)]	J9T0L6	Non-specific lipid-transfer protein	P;GO:0006869;lipid transport | P;GO:0006810;transport | F;GO:0008289;lipid binding
apMir_15898	TA52890_4565	347	3	40S ribosomal protein S30 [Arabidopsis thaliana (Mouse-ear cress)]	G7JW33	40S ribosomal protein S30	P;GO:0006412;translation | F;GO:0003735;structural constituent of ribosome | C;GO:0022627;cytosolic small ribosomal subunit | C;GO:0005840;ribosome | C;GO:0005730;nucleolus | C;GO:0005622;intracellular
apMir_15898	TA104758_4565	791	2	Putative anthranilate N-hydroxycinnamoyl/benzoyltransferase [Oryza sativa (japonica cultivar-group)]
apMir_15898	TC427675	5	3	homologue to UniRef100_UPI0000EB00D9 Cluster: Histone H4 n=1 Canis lupus familiaris|Rep: Histone H4 - Canis familiaris partial (96%)	UPI000233B309	PREDICTED: histone H4-like
apMir_15898	TA57329_4565	150	3	Putative ribosomal protein S29 [Oryza sativa (japonica cultivar-group)]	Q5I7K3	40S ribosomal protein S29	P;GO:0006412;translation | F;GO:0046872;metal ion binding | F;GO:0003735;structural constituent of ribosome | C;GO:0030529;ribonucleoprotein complex | C;GO:0005840;ribosome | C;GO:0005622;intracellular
apMir_15898	TC404789	4	3	similar to UniRef100_Q9M5G3 Cluster: Translationally-controlled tumor protein homolog n=1 Hordeum vulgare|Rep: Translationally-controlled tumor protein homolog - Hordeum vulgare (Barley) partial (98%)	Q9M5G3	Translationally-controlled tumor protein homolog	P;GO:0090333;regulation of stomatal closure | P;GO:0048768;root hair cell tip growth | P;GO:0048527;lateral root development | P;GO:0048364;root development | P;GO:0046686;response to cadmium ion | P;GO:0042742;defense response to bacterium | P;GO:0040014;regulation of multicellular organism growth | P;GO:0031117;positive regulation of microtubule depolymerization | P;GO:0010252;auxin homeostasis…
apMir_15898	BE418615	8	3	homologue to UniRef100_Q15B65 Cluster: Reponse regulator 6 n=1 Musa acuminata|Rep: Reponse regulator 6 - Musa acuminata (Banana) partial (93%)	M7YTP9	Two-component response regulator ARR8	P;GO:0035556;intracellular signal transduction | P;GO:0009735;response to cytokinin | P;GO:0007623;circadian rhythm | P;GO:0000160;phosphorelay signal transduction system | F;GO:0000156;phosphorelay response regulator activity
apMir_15898	TC458371	760	3	similar to UniRef100_Q0ISD3 Cluster: Os11g0533400 protein n=1 Oryza sativa Japonica Group|Rep: Os11g0533400 protein - Oryza sativa subsp. japonica (Rice) partial (80%)	M8BVS8	Uncharacterized protein
apMir_15898	TC430629	1	3	homologue to UniRef100_A2X2N6 Cluster: 40S ribosomal protein S24 n=2 Oryza sativa|Rep: 40S ribosomal protein S24 - Oryza sativa subsp. indica (Rice) complete	F2D510	40S ribosomal protein S24	P;GO:0006412;translation | F;GO:0003735;structural constituent of ribosome | F;GO:0000166;nucleotide binding | C;GO:0030529;ribonucleoprotein complex | C;GO:0022627;cytosolic small ribosomal subunit | C;GO:0022626;cytosolic ribosome | C;GO:0016020;membrane | C;GO:0009507;chloroplast | C;GO:0005886;plasma membrane | C;GO:0005840;ribosome | C;GO:0005829;cytosol | C;GO:0005774;vacuolar membrane | C;…
apMir_15898	TC379379	4	3	UniRef100_Q717J0 Cluster: CRC-related protein n=1 Triticum aestivum|Rep: CRC-related protein - Triticum aestivum (Wheat) partial (63%)	C5NS04	DL related protein	P;GO:0048479;style development | P;GO:0048440;carpel development | P;GO:0010582;floral meristem determinacy | P;GO:0010254;nectary development
apMir_15898	TC433576	20	3	homologue to UniRef100_A1YKG8 Cluster: Early nodulin protein n=1 Brachypodium sylvaticum|Rep: Early nodulin protein - Brachypodium sylvaticum (False brome) partial (91%)	A1YKG8	Early nodulin protein
apMir_15898	TA101032_4565	20	3	Putative early nodulin [Oryza sativa (japonica cultivar-group)]	A1YKG8	Early nodulin protein
apMir_15898	BQ802038	636	3	Mevalonate and galactokinase [Medicago truncatula (Barrel medic)]	I3T0V8	Uncharacterized protein
apMir_15898	TC401384	8	3	UniRef100_P01543 Cluster: Purothionin A-1 precursor (Purothionin A-I) (Beta-purothionin) [Contains: Purothionin A-1 Acidic protein] n=1 Triticum aestivum|Rep: Purothionin A-1 precursor (Purothionin A-I) (Beta-purothionin) [Contains: Purothionin A-1 Acidic protein] - Triticum aestivum (Wheat) complete	B8YM17	Beta purothionin	P;GO:0006952;defense response
apMir_15898	TA64903_4565	7	3	Purothionin A-1 precursor (Purothionin A-I) (Beta-purothionin) [Contains: Purothionin A-1 Acidic protein] [Triticum aestivum (Wheat)]	B8YM17	Beta purothionin	P;GO:0006952;defense response
apMir_15898	CJ626782	707	3	similar to UniRef100_Q25AG5 Cluster: Elicitor-responsive protein 3 n=2 Oryza sativa|Rep: Elicitor-responsive protein 3 - Oryza sativa subsp. indica (Rice) complete	D3JCC7	Elicitor responsive gene 3
apMir_15898	TC412834	8	3	homologue to UniRef100_Q15B65 Cluster: Reponse regulator 6 n=1 Musa acuminata|Rep: Reponse regulator 6 - Musa acuminata (Banana) partial (93%)	M7YTP9	Two-component response regulator ARR8	P;GO:0035556;intracellular signal transduction | P;GO:0009735;response to cytokinin | P;GO:0007623;circadian rhythm | P;GO:0000160;phosphorelay signal transduction system | F;GO:0000156;phosphorelay response regulator activity
apMir_15898	BE418545	8	3	Response regulator 6 [Zea mays (Maize)]	Q15B65	Reponse regulator 6	P;GO:0035556;intracellular signal transduction | P;GO:0000160;phosphorelay signal transduction system | F;GO:0000156;phosphorelay response regulator activity
apMir_15898	CJ566945	4	3	CRC-related protein [Triticum aestivum (Wheat)]	C5NS04	DL related protein	P;GO:0048479;style development | P;GO:0048440;carpel development | P;GO:0010582;floral meristem determinacy | P;GO:0010254;nectary development
apMir_15898	TC405099	4	3	homologue to UniRef100_P55857 Cluster: Ubiquitin-like protein SMT3 n=3 Oryza sativa|Rep: Ubiquitin-like protein SMT3 - Oryza sativa subsp. japonica (Rice) partial (86%)	P55857	Small ubiquitin-related modifier 1	P;GO:0043433;negative regulation of sequence-specific DNA binding transcription factor activity | P;GO:0016925;protein sumoylation | P;GO:0010286;heat acclimation | P;GO:0009408;response to heat | F;GO:0031386;protein tag | C;GO:0005829;cytosol | C;GO:0005737;cytoplasm | C;GO:0005634;nucleus
apMir_15898	TA62150_4565	4	3	Ubiquitin-like protein SMT3 [Oryza sativa (Rice)]	P55857	Small ubiquitin-related modifier 1	P;GO:0043433;negative regulation of sequence-specific DNA binding transcription factor activity | P;GO:0016925;protein sumoylation | P;GO:0010286;heat acclimation | P;GO:0009408;response to heat | F;GO:0031386;protein tag | C;GO:0005829;cytosol | C;GO:0005737;cytoplasm | C;GO:0005634;nucleus
apMir_15898	TA92696_4565	14	3	Putative acyl-CoA oxidase ACX3 [Oryza sativa (japonica cultivar-group)]	Q69XR7	Acyl-coenzyme A oxidase	P;GO:0055114;oxidation-reduction process | P;GO:0008152;metabolic process | P;GO:0006635;fatty acid beta-oxidation | P;GO:0006631;fatty acid metabolic process | F;GO:0050660;flavin adenine dinucleotide binding | F;GO:0016627;oxidoreductase activity, acting on the CH-CH group of donors | F;GO:0003997;acyl-CoA oxidase activity | F;GO:0003995;acyl-CoA dehydrogenase activity | C;GO:0005777;peroxisome
apMir_15898	CJ623531	610	3	UniRef100_Q7X9K1 Cluster: Ribosomal Pr 117 n=4 Magnoliophyta|Rep: Ribosomal Pr 117 - Triticum aestivum (Wheat) partial (95%)	A9P8I4	60S ribosomal protein L23	P;GO:0006412;translation | F;GO:0003735;structural constituent of ribosome | C;GO:0030529;ribonucleoprotein complex | C;GO:0022625;cytosolic large ribosomal subunit | C;GO:0005840;ribosome | C;GO:0005730;nucleolus
apMir_15898	TC409372	2	3	UniRef100_Q43666 Cluster: Wali6 protein n=1 Triticum aestivum|Rep: Wali6 protein - Triticum aestivum (Wheat) complete	Q43666	Wali6 protein	P;GO:0010951;negative regulation of endopeptidase activity | F;GO:0004867;serine-type endopeptidase inhibitor activity | C;GO:0005576;extracellular region
apMir_15898	CJ603643	605	3	UniRef100_Q7X9K1 Cluster: Ribosomal Pr 117 n=4 Magnoliophyta|Rep: Ribosomal Pr 117 - Triticum aestivum (Wheat) partial (95%)	A9P8I4	60S ribosomal protein L23	P;GO:0006412;translation | F;GO:0003735;structural constituent of ribosome | C;GO:0030529;ribonucleoprotein complex | C;GO:0022625;cytosolic large ribosomal subunit | C;GO:0005840;ribosome | C;GO:0005730;nucleolus
apMir_15898	TC410690	7	3	homologue to UniRef100_UPI00001D6F72 Cluster: histone cluster 4 H4 n=2 Mus musculus|Rep: histone cluster 4 H4 - Mus musculus complete	B6T0P4	Histone H4	P;GO:0009414;response to water deprivation | P;GO:0006334;nucleosome assembly | F;GO:0046982;protein heterodimerization activity | F;GO:0003677;DNA binding | C;GO:0009579;thylakoid | C;GO:0009507;chloroplast | C;GO:0009506;plasmodesma | C;GO:0005886;plasma membrane | C;GO:0005829;cytosol | C;GO:0005774;vacuolar membrane | C;GO:0005773;vacuole | C;GO:0005730;nucleolus | C;GO:0005694;chromosome | C…
apMir_15898	CJ518846	582	3	Signal recognition particle 9 kDa protein [Arabidopsis thaliana (Mouse-ear cress)]	M7ZV64	Signal recognition particle 9 kDa protein	P;GO:0045900;negative regulation of translational elongation | P;GO:0006614;SRP-dependent cotranslational protein targeting to membrane | F;GO:0008312;7S RNA binding | F;GO:0003723;RNA binding | C;GO:0048500;signal recognition particle | C;GO:0030529;ribonucleoprotein complex | C;GO:0005786;signal recognition particle, endoplasmic reticulum targeting | C;GO:0005737;cytoplasm
apMir_15898	BJ217817	572	3	Histone H2B.2 [Triticum aestivum (Wheat)]	N1QWY2	Histone H2B	P;GO:0006334;nucleosome assembly | F;GO:0046982;protein heterodimerization activity | F;GO:0003677;DNA binding | C;GO:0005694;chromosome | C;GO:0005634;nucleus | C;GO:0000786;nucleosome
apMir_15898	TC404935	25	3	similar to UniRef100_O48650 Cluster: Protein translation factor SUI1 homolog n=1 Salix bakko|Rep: Protein translation factor SUI1 homolog - Salix bakko (Japanese willow) partial (93%)	M8B9S1	Protein translation factor SUI1-like protein	P;GO:0006413;translational initiation | F;GO:0003743;translation initiation factor activity
apMir_15898	TA80967_4565	1	3	Putative mRNA cap methyltransferase [Oryza sativa (japonica cultivar-group)]	M1B4J3	Uncharacterized protein
apMir_15898	CJ547205	555	3	Putative 60S ribosomal protein L13E [Oryza sativa (japonica cultivar-group)]	M8CLP6	60S ribosomal protein L13	P;GO:0006412;translation | F;GO:0003735;structural constituent of ribosome | C;GO:0030529;ribonucleoprotein complex | C;GO:0022626;cytosolic ribosome | C;GO:0022625;cytosolic large ribosomal subunit | C;GO:0016020;membrane | C;GO:0009506;plasmodesma | C;GO:0005886;plasma membrane | C;GO:0005840;ribosome | C;GO:0005829;cytosol | C;GO:0005774;vacuolar membrane | C;GO:0005730;nucleolus | C;GO:000562…
apMir_15898	CJ790410	553	3	homologue to UniRef100_Q2QWI0 Cluster: RNA polymerase Rpb3/Rpb11 dimerisation domain containing protein expressed n=1 Oryza sativa Japonica Group|Rep: RNA polymerase Rpb3/Rpb11 dimerisation domain containing protein expressed - Oryza sativa subsp. japonica (Rice) partial (82%)	M7ZBK3	DNA-directed RNA polymerases I and III subunit RPAC2	P;GO:0006351;transcription, DNA-templated | F;GO:0046983;protein dimerization activity | F;GO:0003899;DNA-directed RNA polymerase activity | F;GO:0003677;DNA binding | C;GO:0005666;DNA-directed RNA polymerase III complex
apMir_15898	CJ909488	540	3	UniRef100_Q5I7K5 Cluster: Ribosomal protein P1 n=1 Triticum aestivum|Rep: Ribosomal protein P1 - Triticum aestivum (Wheat) complete	M7YAR9	60S acidic ribosomal protein P1	P;GO:0006414;translational elongation | F;GO:0003735;structural constituent of ribosome | C;GO:0030529;ribonucleoprotein complex | C;GO:0022626;cytosolic ribosome | C;GO:0005886;plasma membrane | C;GO:0005840;ribosome | C;GO:0005829;cytosol | C;GO:0005634;nucleus | C;GO:0005622;intracellular
apMir_15898	CJ568688	7	3	Homolog of Homo sapiens "Histone 1 H2ai [Takifugu rubripes]	B6T0P4	Histone H4	P;GO:0009414;response to water deprivation | P;GO:0006334;nucleosome assembly | F;GO:0046982;protein heterodimerization activity | F;GO:0003677;DNA binding | C;GO:0009579;thylakoid | C;GO:0009507;chloroplast | C;GO:0009506;plasmodesma | C;GO:0005886;plasma membrane | C;GO:0005829;cytosol | C;GO:0005774;vacuolar membrane | C;GO:0005773;vacuole | C;GO:0005730;nucleolus | C;GO:0005694;chromosome | C…
apMir_15898	BJ275019	1	3	SUI1 protein [Coffea arabica (Coffee)]	M8B9S1	Protein translation factor SUI1-like protein	P;GO:0006413;translational initiation | F;GO:0003743;translation initiation factor activity
apMir_15898	BJ270026	25	3	SUI1 protein [Coffea arabica (Coffee)]	M8B9S1	Protein translation factor SUI1-like protein	P;GO:0006413;translational initiation | F;GO:0003743;translation initiation factor activity
apMir_15898	TC404401	3	3	UniRef100_Q6UQ05 Cluster: Cytosolic glutathione peroxidase n=4 Triticum|Rep: Cytosolic glutathione peroxidase - Triticum monococcum (Einkorn wheat) (Small spelt) partial (75%)	M7YTB4	Glutathione peroxidase	P;GO:0055114;oxidation-reduction process | P;GO:0006979;response to oxidative stress | F;GO:0016491;oxidoreductase activity | F;GO:0004602;glutathione peroxidase activity | F;GO:0004601;peroxidase activity | C;GO:0005829;cytosol | C;GO:0005634;nucleus
apMir_15898	TA60286_4565	7	3	Putative ribosomal protein L29 [Oryza sativa (japonica cultivar-group)]	M8AU41	60S ribosomal protein L29-1	P;GO:0006412;translation | F;GO:0003735;structural constituent of ribosome | C;GO:0022625;cytosolic large ribosomal subunit | C;GO:0005840;ribosome | C;GO:0005730;nucleolus | C;GO:0005622;intracellular
apMir_15898	BJ264980	5	3	Putative BURP domain-containing protein [Oryza sativa (japonica cultivar-group)]	Q84XN8	Dehydration responsive protein
apMir_15898	CJ569299	6	3	Human ribosomal DNA complete repeating unit	M8BGA1	Photosystem I reaction center subunit III, chloroplastic	P;GO:0015979;photosynthesis | C;GO:0010287;plastoglobule | C;GO:0009941;chloroplast envelope | C;GO:0009538;photosystem I reaction center | C;GO:0009534;chloroplast thylakoid | C;GO:0009522;photosystem I
apMir_15898	TC416762	10	3	similar to UniRef100_A6N0H4 Cluster: 60S ribosomal protein l12 n=3 Oryza sativa|Rep: 60S ribosomal protein l12 - Oryza sativa subsp. indica (Rice) partial (92%)	Q3HV68	60S ribosomal protein L12	P;GO:0006412;translation | F;GO:0003735;structural constituent of ribosome | C;GO:0005840;ribosome
apMir_15898	CJ540973	2	3	Putative iron inhibited ABC transporter 2 [Oryza sativa (japonica cultivar-group)]	M8A011	ABC transporter F family member 1	P;GO:0008152;metabolic process | P;GO:0006200;ATP catabolic process | F;GO:0017111;nucleoside-triphosphatase activity | F;GO:0016887;ATPase activity | F;GO:0005524;ATP binding | F;GO:0000166;nucleotide binding
apMir_15898	TC424599	7	3	similar to UniRef100_Q9MAW5 Cluster: Ribosomal protein L29 n=1 Panax ginseng|Rep: Ribosomal protein L29 - Panax ginseng (Korean ginseng) partial (90%)	M8AU41	60S ribosomal protein L29-1	P;GO:0006412;translation | F;GO:0003735;structural constituent of ribosome | C;GO:0022625;cytosolic large ribosomal subunit | C;GO:0005840;ribosome | C;GO:0005730;nucleolus | C;GO:0005622;intracellular
apMir_15898	CJ735264	3	3	Photosystem 1 subunit 5 [Triticum aestivum (Wheat)]	Q00327	Photosystem I reaction center subunit V, chloroplastic	P;GO:0050821;protein stabilization | P;GO:0042550;photosystem I stabilization | P;GO:0015979;photosynthesis | P;GO:0009780;photosynthetic NADP+ reduction | P;GO:0009773;photosynthetic electron transport in photosystem I | F;GO:0016168;chlorophyll binding | C;GO:0030093;chloroplast photosystem I | C;GO:0016021;integral component of membrane | C;GO:0016020;membrane | C;GO:0009941;chloroplast envelo…
apMir_15898	CJ594157	2	3	Lipid transfer protein precursor [Triticum aestivum (Wheat)]	N1QYR6	Non-specific lipid-transfer protein	P;GO:0006869;lipid transport | P;GO:0006810;transport | F;GO:0008289;lipid binding | F;GO:0005516;calmodulin binding | C;GO:0048046;apoplast | C;GO:0009534;chloroplast thylakoid | C;GO:0009505;plant-type cell wall | C;GO:0005886;plasma membrane
apMir_15898	CJ579817	7	3	Beta-amylase [Hordeum vulgare (Barley)]
apMir_15898	CK198775	382	2	homologue to UniRef100_O81229 Cluster: Ribosomal protein L25 n=1 Zea mays|Rep: Ribosomal protein L25 - Zea mays (Maize) partial (61%)	H8ZVX2	60S ribosomal protein L23a	P;GO:0006412;translation | F;GO:0003735;structural constituent of ribosome | F;GO:0000166;nucleotide binding | C;GO:0030529;ribonucleoprotein complex | C;GO:0005840;ribosome | C;GO:0005622;intracellular
apMir_15898	CA673531	35	3	Actin [Gossypium hirsutum (Upland cotton)]	A9YMF0	Actin	F;GO:0005524;ATP binding | F;GO:0000166;nucleotide binding | C;GO:0005856;cytoskeleton | C;GO:0005737;cytoplasm
apMir_15898	CJ839856	424	3	homologue to UniRef100_UPI00004BF7E8 Cluster: Histone H4 n=3 Canis lupus familiaris|Rep: Histone H4 - Canis familiaris partial (97%)	K4A0A3	Histone H4	P;GO:0006334;nucleosome assembly | F;GO:0046982;protein heterodimerization activity | F;GO:0003677;DNA binding | C;GO:0005694;chromosome | C;GO:0005634;nucleus | C;GO:0000786;nucleosome
apMir_15898	CA673474	36	3	Actin [Gossypium hirsutum (Upland cotton)]	C0KKX9	Actin
apMir_15898	BE412243	12	3	Putative histidine amino acid transporter [Oryza sativa (japonica cultivar-group)]
apMir_15898	CJ548585	2	3	Rhodanese-like family protein [Arabidopsis thaliana (Mouse-ear cress)]	S8DAD2	Rhodanese-like protein
apMir_15898	CJ548863	16	3	Putative mRNA cap methyltransferase [Oryza sativa (japonica cultivar-group)]	M8CC71	mRNA cap guanine-N7 methyltransferase	P;GO:0036265;RNA (guanine-N7)-methylation | P;GO:0032259;methylation | P;GO:0006397;mRNA processing | P;GO:0006370;7-methylguanosine mRNA capping | F;GO:0016740;transferase activity | F;GO:0008168;methyltransferase activity | F;GO:0004482;mRNA (guanine-N7-)-methyltransferase activity | F;GO:0003723;RNA binding | C;GO:0005634;nucleus
apMir_15898	BJ227381	416	3	homologue to UniRef100_UPI00004BF7E8 Cluster: Histone H4 n=3 Canis lupus familiaris|Rep: Histone H4 - Canis familiaris partial (97%)	M8AJ71	Histone H4	P;GO:0006334;nucleosome assembly | F;GO:0046982;protein heterodimerization activity | F;GO:0003677;DNA binding | C;GO:0005694;chromosome | C;GO:0005634;nucleus | C;GO:0000786;nucleosome
apMir_15898	CJ626426	5	3	'chromo' (CHRromatin Organization MOdifier) domain putative [Oryza sativa (japonica cultivar-group)]	Q339W7	Probable chromo domain-containing protein LHP1	P;GO:0048573;photoperiodism, flowering | P;GO:0045857;negative regulation of molecular function, epigenetic | P;GO:0045814;negative regulation of gene expression, epigenetic | P;GO:0016568;chromatin modification | P;GO:0010048;vernalization response | P;GO:0010016;shoot system morphogenesis | P;GO:0009910;negative regulation of flower development | P;GO:0009825;multidimensional cell growth | P;GO…
apMir_15898	CJ545858	3	3	Expressed protein [Oryza sativa (japonica cultivar-group)]	B6T0G3	Putative uncharacterized protein
apMir_15898	CA675357	223	3	Human ribosomal DNA complete repeating unit
apMir_15898	CJ735209	3	3	Translational elongation factor Tu-like protein [Oryza sativa (japonica cultivar-group)]	D5LT98	Chloroplast elongation factor TuB	P;GO:0006414;translational elongation | F;GO:0005525;GTP binding | F;GO:0003746;translation elongation factor activity
apMir_15898	CJ736505	5	3	Ribulose-1 5-bisphosphate carboxylase/oxygenase large subunit [Psathyrostachys fragilis subsp. fragilis]	B0YIB4	Ribulose-1,5-bisphosphate carboxylase/oxygenase large subunit	P;GO:0015979;photosynthesis | P;GO:0015977;carbon fixation | F;GO:0016984;ribulose-bisphosphate carboxylase activity | F;GO:0000287;magnesium ion binding | C;GO:0009536;plastid | C;GO:0009507;chloroplast
apMir_15898	CL8311Contig1	33	3	UniRef100_Q69SG3 ER lumen protein-retaining receptor-like	M8BK70	Putative ER lumen protein retaining receptor	P;GO:0006621;protein retention in ER lumen | F;GO:0046923;ER retention sequence binding | C;GO:0016021;integral component of membrane
apMir_15898	TA55327_4565	37	3	Sucrose transporter SUT1D [Triticum aestivum (Wheat)]	Q8RUL3	Sucrose transporter SUT1D	P;GO:0015770;sucrose transport | F;GO:0008515;sucrose transmembrane transporter activity | C;GO:0005887;integral component of plasma membrane
apMir_15898	TC368620	37	3	UniRef100_Q8RUL3 Cluster: Sucrose transporter SUT1D n=1 Triticum aestivum|Rep: Sucrose transporter SUT1D - Triticum aestivum (Wheat) complete	Q8RUL3	Sucrose transporter SUT1D	P;GO:0015770;sucrose transport | F;GO:0008515;sucrose transmembrane transporter activity | C;GO:0005887;integral component of plasma membrane
apMir_15898	CJ735395	60	3	SAL001 Black Tiger Shrimp Whole Cephalothorax UniZap library Penaeus monodon cDNA clone SAL001 5'
apMir_15898	TA64727_4565	49	3	YABBY protein [Oryza sativa (japonica cultivar-group)]	M8C1B2	Protein YABBY 6	P;GO:0010158;abaxial cell fate specification
apMir_15898	TC371729	59	3	homologue to UniRef100_Q2QM17 Cluster: Protein YABBY 6 n=1 Oryza sativa Japonica Group|Rep: Protein YABBY 6 - Oryza sativa subsp. japonica (Rice) partial (61%)	M8C1B2	Protein YABBY 6	P;GO:0010158;abaxial cell fate specification
apMir_15898	TC390673	95	2.5	homologue to UniRef100_Q42842 Cluster: Non-specific lipid-transfer protein 4.3 precursor n=1 Hordeum vulgare|Rep: Non-specific lipid-transfer protein 4.3 precursor - Hordeum vulgare (Barley) complete	J9T0L6	Non-specific lipid-transfer protein	P;GO:0006869;lipid transport | P;GO:0006810;transport | F;GO:0008289;lipid binding
apMir_15898	TA55342_4565	14	3	Sucrose transporter SUT1D [Triticum aestivum (Wheat)]	Q8RUL3	Sucrose transporter SUT1D	P;GO:0015770;sucrose transport | F;GO:0008515;sucrose transmembrane transporter activity | C;GO:0005887;integral component of plasma membrane
apMir_15898	CJ596315	95	2.5	Lipid transfer protein precursor [Triticum aestivum (Wheat)]	J9T0L6	Non-specific lipid-transfer protein	P;GO:0006869;lipid transport | P;GO:0006810;transport | F;GO:0008289;lipid binding
apMir_15898	BU100182	57	3	YABBY protein [Oryza sativa (japonica cultivar-group)]	M0Y6S6	Uncharacterized protein
apMir_15898	BQ605840	37	3	Sucrose transporter SUT1D [Triticum aestivum (Wheat)]	M8BUW8	Uncharacterized protein
apMir_15898	CL1665Contig5	546	3	UniRef100_Q9FUG8 Asparaginase	Q9FUG8	Asparaginase	P;GO:0008152;metabolic process | F;GO:0016787;hydrolase activity | F;GO:0004067;asparaginase activity
apMir_15898	TA61067_4565	49	3	Inositol-3-phosphate synthase [Hordeum vulgare (Barley)]	M9XEK1	Myo-inositol 1-phosphate synthase	P;GO:0009793;embryo development ending in seed dormancy | P;GO:0008654;phospholipid biosynthetic process | P;GO:0006021;inositol biosynthetic process | F;GO:0004512;inositol-3-phosphate synthase activity
apMir_16087	AY605285	407	3	Powdery mildew resistance protein PM3D [Triticum aestivum (Wheat)]
apMir_16087	TC374801	4298	3	UniRef100_Q6VUQ9 Cluster: Powdery mildew resistance protein PM3b n=1 Triticum aestivum|Rep: Powdery mildew resistance protein PM3b - Triticum aestivum (Wheat) complete	Q6VUQ9	Powdery mildew resistance protein PM3b	P;GO:0006952;defense response | F;GO:0043531;ADP binding
apMir_16109	BE515458	19	0	UPI00006A2900 UniRef100 entry [Xenopus tropicalis]	M1BN50	Uncharacterized protein
apMir_16109	BE515349	66	0	Cytochrome P450 like_TBP [Nicotiana tabacum (Common tobacco)]	O04892	Cytochrome P450 like_TBP	P;GO:0055114;oxidation-reduction process | F;GO:0070330;aromatase activity | F;GO:0016491;oxidoreductase activity
apMir_16109	BE515518	70	0	Expressed sequence tag [Hordeum vulgare (Barley)]	C6F7E0	Serine hydroxymethyltransferase	P;GO:0032259;methylation | P;GO:0006563;L-serine metabolic process | P;GO:0006544;glycine metabolic process | F;GO:0030170;pyridoxal phosphate binding | F;GO:0016740;transferase activity | F;GO:0008168;methyltransferase activity | F;GO:0004372;glycine hydroxymethyltransferase activity | F;GO:0003824;catalytic activity
apMir_16109	BE590827	238	0	UPI00006A2900 UniRef100 entry [Xenopus tropicalis]	O04892	Cytochrome P450 like_TBP	P;GO:0055114;oxidation-reduction process | F;GO:0070330;aromatase activity | F;GO:0016491;oxidoreductase activity
apMir_16109	BE515544	288	0	Cytochrome P450 like_TBP [Nicotiana tabacum (Common tobacco)]	O04892	Cytochrome P450 like_TBP	P;GO:0055114;oxidation-reduction process | F;GO:0070330;aromatase activity | F;GO:0016491;oxidoreductase activity
apMir_16109	CJ516974	368	0	UPI00006A2900 UniRef100 entry [Xenopus tropicalis]	Q9XEK1	Putative alternative oxidase
apMir_16109	CJ508020	389	0	UPI00006A2900 UniRef100 entry [Xenopus tropicalis]	Q9XEK1	Putative alternative oxidase
apMir_16109	CA660571	381	0	UPI00006A2900 UniRef100 entry [Xenopus tropicalis]	O04892	Cytochrome P450 like_TBP	P;GO:0055114;oxidation-reduction process | F;GO:0070330;aromatase activity | F;GO:0016491;oxidoreductase activity
apMir_16109	BJ208110	444	0	Cytochrome P450 like_TBP [Nicotiana tabacum (Common tobacco)]	O04892	Cytochrome P450 like_TBP	P;GO:0055114;oxidation-reduction process | F;GO:0070330;aromatase activity | F;GO:0016491;oxidoreductase activity
apMir_16109	BF484695	378	0	UPI00006A2900 UniRef100 entry [Xenopus tropicalis]	O04892	Cytochrome P450 like_TBP	P;GO:0055114;oxidation-reduction process | F;GO:0070330;aromatase activity | F;GO:0016491;oxidoreductase activity
apMir_16109	CA593464	268	0	Cytochrome P450 like_TBP [Nicotiana tabacum (Common tobacco)]	O04892	Cytochrome P450 like_TBP	P;GO:0055114;oxidation-reduction process | F;GO:0070330;aromatase activity | F;GO:0016491;oxidoreductase activity
apMir_16109	EB513481	254	0	UPI00006A2900 UniRef100 entry [Xenopus tropicalis]	F4YFK1	Photosystem I reaction center subunit XI	P;GO:0015979;photosynthesis | C;GO:0009538;photosystem I reaction center | C;GO:0009536;plastid | C;GO:0009522;photosystem I | C;GO:0009507;chloroplast
apMir_16109	BJ248866	478	0	Cytochrome P450 like_TBP [Nicotiana tabacum (Common tobacco)]	O04892	Cytochrome P450 like_TBP	P;GO:0055114;oxidation-reduction process | F;GO:0070330;aromatase activity | F;GO:0016491;oxidoreductase activity
apMir_16109	CA678595	243	0	Cytochrome P450 like_TBP [Nicotiana tabacum (Common tobacco)]	O04892	Cytochrome P450 like_TBP	P;GO:0055114;oxidation-reduction process | F;GO:0070330;aromatase activity | F;GO:0016491;oxidoreductase activity
apMir_16109	BJ311277	588	0	Cytochrome P450 like_TBP [Nicotiana tabacum (Common tobacco)]	A7Y7R0	Putative cytochrome P450 like-TBP
apMir_16109	BE517590	358	0	Cytochrome P450 like_TBP [Nicotiana tabacum (Common tobacco)]	O04892	Cytochrome P450 like_TBP	P;GO:0055114;oxidation-reduction process | F;GO:0070330;aromatase activity | F;GO:0016491;oxidoreductase activity
apMir_16109	BJ288872	541	0	Cytochrome P450 like_TBP [Nicotiana tabacum (Common tobacco)]	Q6I666	Cytochrome P450 like_TBP
apMir_16109	CJ634618	394	0	Cytochrome P450 like_TBP [Nicotiana tabacum (Common tobacco)]	O04892	Cytochrome P450 like_TBP	P;GO:0055114;oxidation-reduction process | F;GO:0070330;aromatase activity | F;GO:0016491;oxidoreductase activity
apMir_16109	BE516012	529	0	Cytochrome P450 like_TBP [Nicotiana tabacum (Common tobacco)]	O04892	Cytochrome P450 like_TBP	P;GO:0055114;oxidation-reduction process | F;GO:0070330;aromatase activity | F;GO:0016491;oxidoreductase activity
apMir_16109	CK155165	624	0	UPI00006A2900 UniRef100 entry [Xenopus tropicalis]	K4C4F0	Uncharacterized protein
apMir_16109	CK164754	652	0	Cytochrome P450 like_TBP [Nicotiana tabacum (Common tobacco)]	Q6I666	Cytochrome P450 like_TBP
apMir_16109	CK154773	663	0	Cytochrome P450 like_TBP [Nicotiana tabacum (Common tobacco)]	Q6I666	Cytochrome P450 like_TBP
apMir_16109	DR733050	698	0	similar to UniRef100_A9U511 Cluster: Predicted protein n=1 Physcomitrella patens subsp. patens|Rep: Predicted protein - Physcomitrella patens subsp. patens partial (87%)	K4C4F0	Uncharacterized protein
apMir_16109	CK205904	207	0	Cytochrome P450 like_TBP [Nicotiana tabacum (Common tobacco)]	Q6T4Q1	Cytochrome P450 monooxygenase	P;GO:0055114;oxidation-reduction process | F;GO:0004497;monooxygenase activity
apMir_16109	TA300_4571	728	0	Cytochrome P450 like_TBP [Nicotiana tabacum (Common tobacco)]	B2KZF9	Senescence-associated protein
apMir_16109	TA53261_4565	308	0	Cytochrome P450 like_TBP [Nicotiana tabacum (Common tobacco)]	Q9XEK1	Putative alternative oxidase
apMir_16109	DR736573	183	0	Cytochrome P450 like_TBP [Nicotiana tabacum (Common tobacco)]	Q6T4Q1	Cytochrome P450 monooxygenase	P;GO:0055114;oxidation-reduction process | F;GO:0004497;monooxygenase activity
apMir_16109	CK163075	273	0	Cytochrome P450 like_TBP [Nicotiana tabacum (Common tobacco)]	Q6T4Q1	Cytochrome P450 monooxygenase	P;GO:0055114;oxidation-reduction process | F;GO:0004497;monooxygenase activity
apMir_16109	TA53289_4565	1413	0	Putative senescence-associated protein [Pisum sativum (Garden pea)]	Q9AVH2	Putative senescence-associated protein
apMir_16109	CL9570Contig1	39	3	UniRef100_HMF1 HMF1 protein
apMir_16109	CA685713	36	3	L-PSP endoribonuclease family protein (Hmf1) putative [Aspergillus fumigatus (Sartorya fumigata)]
apMir_16109	CA692229	42	3	L-PSP endoribonuclease family protein (Hmf1) putative [Aspergillus fumigatus (Sartorya fumigata)]
apMir_16109	TC418455	42	3	similar to UniRef100_Q0CWR8 Cluster: Protein MMF1 mitochondrial n=1 Aspergillus terreus NIH2624|Rep: Protein MMF1 mitochondrial - Aspergillus terreus (strain NIH 2624) partial (65%)	Q0CWR8	Protein MMF1, mitochondrial	P;GO:0008152;metabolic process | F;GO:0019239;deaminase activity
apMir_16109	AJ614907	487	3	Putative hydroxypyruvate reductase [Oryza sativa (japonica cultivar-group)]	N1R449	Glycerate dehydrogenase	P;GO:0055114;oxidation-reduction process | P;GO:0008152;metabolic process | F;GO:0051287;NAD binding | F;GO:0048037;cofactor binding | F;GO:0016616;oxidoreductase activity, acting on the CH-OH group of donors, NAD or NADP as acceptor
apMir_16109	CK216690	233	3	Hydroxypyruvate reductase [Bruguiera gymnorhiza]	UPI000233C7AC	PREDICTED: glycerate dehydrogenase-like
apMir_16109	TA61769_4565	559	3	Hydroxypyruvate reductase [Bruguiera gymnorhiza]	N1R449	Glycerate dehydrogenase	P;GO:0055114;oxidation-reduction process | P;GO:0008152;metabolic process | F;GO:0051287;NAD binding | F;GO:0048037;cofactor binding | F;GO:0016616;oxidoreductase activity, acting on the CH-OH group of donors, NAD or NADP as acceptor
apMir_16109	CK211896	689	3	Hydroxypyruvate reductase [Bruguiera gymnorhiza]	N1R449	Glycerate dehydrogenase	P;GO:0055114;oxidation-reduction process | P;GO:0008152;metabolic process | F;GO:0051287;NAD binding | F;GO:0048037;cofactor binding | F;GO:0016616;oxidoreductase activity, acting on the CH-OH group of donors, NAD or NADP as acceptor
apMir_16198	TA82074_4565	575	2	B1144G04.35 [Oryza sativa (japonica cultivar-group)]	F2D5A2	Predicted protein
apMir_16256	TA66296_4565	187	3	bile acid:sodium symporter/ transporter [Arabidopsis thaliana]	M8BW14	Putative sodium-dependent transporter yocS	P;GO:0015721;bile acid and bile salt transport | P;GO:0006849;plasma membrane pyruvate transport | P;GO:0006814;sodium ion transport | F;GO:0050833;pyruvate transmembrane transporter activity | F;GO:0008508;bile acid:sodium symporter activity | C;GO:0016020;membrane | C;GO:0009534;chloroplast thylakoid
apMir_16256	TA1042_4571	200	3	Na(+) dependent transporter-like [Oryza sativa (japonica cultivar-group)]	M8BW14	Putative sodium-dependent transporter yocS	P;GO:0015721;bile acid and bile salt transport | P;GO:0006849;plasma membrane pyruvate transport | P;GO:0006814;sodium ion transport | F;GO:0050833;pyruvate transmembrane transporter activity | F;GO:0008508;bile acid:sodium symporter activity | C;GO:0016020;membrane | C;GO:0009534;chloroplast thylakoid
apMir_16256	CL774Contig3	159	3	UniRef100_Q5VRB2 Na(+) dependent transporter-like	M8BW14	Putative sodium-dependent transporter yocS	P;GO:0015721;bile acid and bile salt transport | P;GO:0006849;plasma membrane pyruvate transport | P;GO:0006814;sodium ion transport | F;GO:0050833;pyruvate transmembrane transporter activity | F;GO:0008508;bile acid:sodium symporter activity | C;GO:0016020;membrane | C;GO:0009534;chloroplast thylakoid
apMir_16256	TA66295_4565	140	3	bile acid:sodium symporter/ transporter [Arabidopsis thaliana]	M8BW14	Putative sodium-dependent transporter yocS	P;GO:0015721;bile acid and bile salt transport | P;GO:0006849;plasma membrane pyruvate transport | P;GO:0006814;sodium ion transport | F;GO:0050833;pyruvate transmembrane transporter activity | F;GO:0008508;bile acid:sodium symporter activity | C;GO:0016020;membrane | C;GO:0009534;chloroplast thylakoid
apMir_16256	TA66292_4565	174	3	bile acid:sodium symporter/ transporter [Arabidopsis thaliana]	Q6E4A7	Putative uncharacterized protein	P;GO:0015721;bile acid and bile salt transport | P;GO:0006814;sodium ion transport | F;GO:0008508;bile acid:sodium symporter activity | C;GO:0016020;membrane
apMir_16256	CL774Contig2	200	3	UniRef100_Q5VRB2 Na(+) dependent transporter-like	M8BW14	Putative sodium-dependent transporter yocS	P;GO:0015721;bile acid and bile salt transport | P;GO:0006849;plasma membrane pyruvate transport | P;GO:0006814;sodium ion transport | F;GO:0050833;pyruvate transmembrane transporter activity | F;GO:0008508;bile acid:sodium symporter activity | C;GO:0016020;membrane | C;GO:0009534;chloroplast thylakoid
apMir_16256	CL5539Contig1	253	1	UniRef100_Q5JK23 Zinc finger	Q8S1Y1	P0482D04.13 protein	F;GO:0046872;metal ion binding | F;GO:0008270;zinc ion binding
apMir_16256	TA66485_4565	15	2.5	TGB12K interacting protein 3 [Nicotiana tabacum (Common tobacco)]	M8AT56	Uncharacterized protein
apMir_16256	CV767516	640	3	Fructose-bisphosphate aldolase-like [Solanum tuberosum (Potato)]	R7W4G6	Fructose-bisphosphate aldolase	P;GO:0006096;glycolysis | F;GO:0016829;lyase activity | F;GO:0004332;fructose-bisphosphate aldolase activity | F;GO:0003824;catalytic activity | C;GO:0005829;cytosol
apMir_16373	gi|21134842|gb|BJ456281.1|BJ456281	207	3	BJ456281 K. Sato unpublished cDNA library cv. Akashinriki vegetative stage leaves Hordeum vulgare subsp. vulgare cDNA clone baak20g06 3' mRNA sequence
apMir_16452	CK212001	28	3	Carnitine racemase-like [Oryza sativa (japonica cultivar-group)]	K7VB51	Carnitine racemase like protein	P;GO:0080167;response to karrikin | P;GO:0080026;response to indolebutyric acid | P;GO:0080024;indolebutyric acid metabolic process | P;GO:0048767;root hair elongation | P;GO:0009062;fatty acid catabolic process | P;GO:0008152;metabolic process | F;GO:0004165;dodecenoyl-CoA delta-isomerase activity | F;GO:0003824;catalytic activity | C;GO:0005829;cytosol | C;GO:0005777;peroxisome | C;GO:0005634;n…
apMir_16557	TA65675_4565	607	3	Hsp17.2 [Dactylis glomerata (Orchard grass) (Cock's-foot grass)]	A5A8T6	17.5kDa heat-shock protein
apMir_16557	TC384790	689	3	homologue to UniRef100_A5A8T7 Cluster: 17.6kDa heat-shock protein n=1 Triticum turgidum subsp. dicoccon|Rep: 17.6kDa heat-shock protein - Triticum turgidum subsp. dicoccon complete	A5A8T6	17.5kDa heat-shock protein
apMir_16557	CV759680	174	2.5	putative Mla1 [Oryza sativa (japonica cultivar-group)]	Q0JLG1	MLA6 protein-like
apMir_16557	CA600138	138	3	Cytosolic glyceraldehyde-3-phosphate dehydrogenase GAPDH [Triticum aestivum (Wheat)]	A5YVV3	Glyceraldehyde-3-phosphate dehydrogenase	P;GO:0055114;oxidation-reduction process | P;GO:0006006;glucose metabolic process | F;GO:0051287;NAD binding | F;GO:0050661;NADP binding | F;GO:0016620;oxidoreductase activity, acting on the aldehyde or oxo group of donors, NAD or NADP as acceptor | F;GO:0016491;oxidoreductase activity | F;GO:0004365;glyceraldehyde-3-phosphate dehydrogenase (NAD+) (phosphorylating) activity
apMir_16557	CK168794	595	3	similar to UniRef100_Q5G346 Cluster: Glyceraldehyde-3-phosphate dehydrogenase n=1 Triticum monococcum|Rep: Glyceraldehyde-3-phosphate dehydrogenase - Triticum monococcum (Einkorn wheat) (Small spelt) partial (96%)	A5YVV3	Glyceraldehyde-3-phosphate dehydrogenase	P;GO:0055114;oxidation-reduction process | P;GO:0006006;glucose metabolic process | F;GO:0051287;NAD binding | F;GO:0050661;NADP binding | F;GO:0016620;oxidoreductase activity, acting on the aldehyde or oxo group of donors, NAD or NADP as acceptor | F;GO:0016491;oxidoreductase activity | F;GO:0004365;glyceraldehyde-3-phosphate dehydrogenase (NAD+) (phosphorylating) activity
apMir_16653	DR736633	915	3	Myoglobin [Kogia simus (Dwarf sperm whale)]
apMir_16653	TA73109_4565	48	3	Replication factor C 37 kDa subunit [Oryza sativa (japonica cultivar-group)]	R7W7Z0	Replication factor C subunit 4	P;GO:0006260;DNA replication | F;GO:0017111;nucleoside-triphosphatase activity | F;GO:0005524;ATP binding | F;GO:0003677;DNA binding | F;GO:0000166;nucleotide binding
apMir_16653	CA692038	132	3	weakly similar to UniRef100_Q5EMV5 Cluster: Dolichol-phosphate mannosyltransferase subunit 3-like protein n=1 Magnaporthe grisea|Rep: Dolichol-phosphate mannosyltransferase subunit 3-like protein - Magnaporthe grisea (Rice blast fungus) (Pyricularia grisea) partial (96%)	Q5EMV5	Dolichol-phosphate mannosyltransferase subunit 3-like protein	P;GO:0008152;metabolic process | F;GO:0016757;transferase activity, transferring glycosyl groups | F;GO:0016740;transferase activity
apMir_16653	BE413713	535	3	Putative potassium channel regulatory factor [Oryza sativa (japonica cultivar-group)]	A7PUA9	A7PUA9
apMir_16653	CK217631	1013	3	Thiamine biosynthetic enzyme [Oryza sativa (japonica cultivar-group)]	M0UIS5	Thiamine thiazole synthase, chloroplastic	P;GO:0052837;thiazole biosynthetic process | P;GO:0018131;oxazole or thiazole biosynthetic process | P;GO:0009409;response to cold | P;GO:0009228;thiamine biosynthetic process | P;GO:0006974;cellular response to DNA damage stimulus | P;GO:0006950;response to stress | F;GO:0046872;metal ion binding | F;GO:0042803;protein homodimerization activity | F;GO:0008270;zinc ion binding | C;GO:0010319;stro…
apMir_16653	TC384296	1015	3	similar to UniRef100_Q41739 Cluster: Thiazole biosynthetic enzyme 1-2 chloroplast precursor n=3 Zea mays|Rep: Thiazole biosynthetic enzyme 1-2 chloroplast precursor - Zea mays (Maize) partial (67%)	M0UIS5	Thiamine thiazole synthase, chloroplastic	P;GO:0052837;thiazole biosynthetic process | P;GO:0018131;oxazole or thiazole biosynthetic process | P;GO:0009409;response to cold | P;GO:0009228;thiamine biosynthetic process | P;GO:0006974;cellular response to DNA damage stimulus | P;GO:0006950;response to stress | F;GO:0046872;metal ion binding | F;GO:0042803;protein homodimerization activity | F;GO:0008270;zinc ion binding | C;GO:0010319;stro…
apMir_16808	CL1939Contig1	1230	1	UniRef100_O95285 Erythroblast macrophage protein EMP	B6TF70	Macrophage erythroblast attacher	C;GO:0005829;cytosol
apMir_16808	CD909074	524	3	Dehydrin [Hordeum vulgare (Barley)]
apMir_16808	TA50415_4565	664	3	Dehydrin [Hordeum vulgare (Barley)]
apMir_16808	CL7749Contig2	801	3	UniRef100_Q8LIW6 P0497A05.5 protein	B6STZ6	BCL-2 binding anthanogene-1
apMir_16808	CK157661	424	3	Alpha-glucan phosphorylase H isozyme [Triticum aestivum (Wheat)]	G8FGQ1	Alpha 1,4-glucan phosphorylase	P;GO:0005975;carbohydrate metabolic process | F;GO:0008184;glycogen phosphorylase activity
apMir_16808	CK156561	441	3	Alpha-glucan phosphorylase H isozyme [Triticum aestivum (Wheat)]	G8FGQ1	Alpha 1,4-glucan phosphorylase	P;GO:0005975;carbohydrate metabolic process | F;GO:0008184;glycogen phosphorylase activity
apMir_16808	TA64048_4565	2584	3	Alpha-glucan phosphorylase H isozyme [Triticum aestivum (Wheat)]	Q84P16	Phosphorylase	P;GO:0005975;carbohydrate metabolic process | F;GO:0030170;pyridoxal phosphate binding | F;GO:0016757;transferase activity, transferring glycosyl groups | F;GO:0016740;transferase activity | F;GO:0008184;glycogen phosphorylase activity | F;GO:0004645;phosphorylase activity
apMir_16896	CA734682	198	0	Type 1 non specific lipid transfer protein precursor [Triticum aestivum (Wheat)]
apMir_16896	CD880006	233	0	Type 1 non specific lipid transfer protein precursor [Triticum aestivum (Wheat)]
apMir_16896	CJ606037	234	0	Lipid transfer protein precursor [Triticum aestivum (Wheat)]
apMir_16896	CJ616491	265	0	Lipid transfer protein precursor [Triticum aestivum (Wheat)]	M0ZD28	Non-specific lipid-transfer protein	P;GO:0006869;lipid transport | P;GO:0006810;transport | F;GO:0008289;lipid binding
apMir_16896	CJ587170	283	0	Lipid transfer protein precursor [Triticum aestivum (Wheat)]	M0ZD28	Non-specific lipid-transfer protein	P;GO:0006869;lipid transport | P;GO:0006810;transport | F;GO:0008289;lipid binding
apMir_16896	CJ606366	305	0	Lipid transfer protein precursor [Triticum aestivum (Wheat)]	A0MAU6	Putative lipid transfer protein	P;GO:0006869;lipid transport | F;GO:0008289;lipid binding
apMir_16896	CJ615760	384	0	Lipid transfer protein precursor [Triticum aestivum (Wheat)]	Q1KMU9	Non-specific lipid-transfer protein	P;GO:0006869;lipid transport | P;GO:0006810;transport | F;GO:0008289;lipid binding
apMir_16896	CJ615210	429	0	Lipid transfer protein precursor [Triticum aestivum (Wheat)]	Q1KMU9	Non-specific lipid-transfer protein	P;GO:0006869;lipid transport | P;GO:0006810;transport | F;GO:0008289;lipid binding
apMir_16896	CJ703071	491	0	Lipid transfer protein precursor [Triticum aestivum (Wheat)]	Q1KMU9	Non-specific lipid-transfer protein	P;GO:0006869;lipid transport | P;GO:0006810;transport | F;GO:0008289;lipid binding
apMir_16896	gi|13115594|gb|BG313791.1|BG313791	525	0	Type 1 non-specific lipid transfer protein precursor	Q1KMU9	Non-specific lipid-transfer protein	P;GO:0006869;lipid transport | P;GO:0006810;transport | F;GO:0008289;lipid binding
apMir_16896	CJ609676	486	0	Lipid transfer protein precursor [Triticum aestivum (Wheat)]	Q1KMU9	Non-specific lipid-transfer protein	P;GO:0006869;lipid transport | P;GO:0006810;transport | F;GO:0008289;lipid binding
apMir_16896	CJ596961	476	0	Lipid transfer protein precursor [Triticum aestivum (Wheat)]	Q1KMU9	Non-specific lipid-transfer protein	P;GO:0006869;lipid transport | P;GO:0006810;transport | F;GO:0008289;lipid binding
apMir_16896	CJ607436	547	0	Lipid transfer protein precursor [Triticum aestivum (Wheat)]	Q1KMU9	Non-specific lipid-transfer protein	P;GO:0006869;lipid transport | P;GO:0006810;transport | F;GO:0008289;lipid binding
apMir_16896	CJ599583	533	0	Lipid transfer protein precursor [Triticum aestivum (Wheat)]	Q1KMU9	Non-specific lipid-transfer protein	P;GO:0006869;lipid transport | P;GO:0006810;transport | F;GO:0008289;lipid binding
apMir_16896	gi|21998000|gb|BQ789528.1|BQ789528	539	0	Type 1 non-specific lipid transfer protein precursor	Q1KMU9	Non-specific lipid-transfer protein	P;GO:0006869;lipid transport | P;GO:0006810;transport | F;GO:0008289;lipid binding
apMir_16896	TA61105_4565	454	0	Type 1 non specific lipid transfer protein precursor [Triticum aestivum (Wheat)]	Q1KMU9	Non-specific lipid-transfer protein	P;GO:0006869;lipid transport | P;GO:0006810;transport | F;GO:0008289;lipid binding
apMir_16896	CJ592653	593	0	Lipid transfer protein precursor [Triticum aestivum (Wheat)]	Q1KMU9	Non-specific lipid-transfer protein	P;GO:0006869;lipid transport | P;GO:0006810;transport | F;GO:0008289;lipid binding
apMir_16896	CK151818	568	0	Lipid transfer protein precursor [Triticum aestivum (Wheat)]	Q1KMU9	Non-specific lipid-transfer protein	P;GO:0006869;lipid transport | P;GO:0006810;transport | F;GO:0008289;lipid binding
apMir_16896	CK165986	550	0	Lipid transfer protein precursor [Triticum aestivum (Wheat)]	Q1KMU9	Non-specific lipid-transfer protein	P;GO:0006869;lipid transport | P;GO:0006810;transport | F;GO:0008289;lipid binding
apMir_16896	TC401535	486	0	UniRef100_Q1KMU9 Cluster: Non-specific lipid transfer protein 1 precursor n=1 Triticum aestivum|Rep: Non-specific lipid transfer protein 1 precursor - Triticum aestivum (Wheat) complete	Q1KMU9	Non-specific lipid-transfer protein	P;GO:0006869;lipid transport | P;GO:0006810;transport | F;GO:0008289;lipid binding
apMir_16896	CV763091	486	0	Lipid transfer protein precursor [Triticum aestivum (Wheat)]	Q1KMU9	Non-specific lipid-transfer protein	P;GO:0006869;lipid transport | P;GO:0006810;transport | F;GO:0008289;lipid binding
apMir_16896	CJ603668	493	0	Lipid transfer protein precursor [Triticum aestivum (Wheat)]	Q1KMU9	Non-specific lipid-transfer protein	P;GO:0006869;lipid transport | P;GO:0006810;transport | F;GO:0008289;lipid binding
apMir_16896	TA61121_4565	603	0	Lipid transfer protein precursor [Triticum aestivum (Wheat)]	Q1KMU9	Non-specific lipid-transfer protein	P;GO:0006869;lipid transport | P;GO:0006810;transport | F;GO:0008289;lipid binding
apMir_16896	CK151761	647	0	Lipid transfer protein precursor [Triticum aestivum (Wheat)]	Q1KMU9	Non-specific lipid-transfer protein	P;GO:0006869;lipid transport | P;GO:0006810;transport | F;GO:0008289;lipid binding
apMir_16896	TC391269	652	0	homologue to UniRef100_Q1KMU9 Cluster: Non-specific lipid transfer protein 1 precursor n=1 Triticum aestivum|Rep: Non-specific lipid transfer protein 1 precursor - Triticum aestivum (Wheat) partial (97%)	Q1KMU9	Non-specific lipid-transfer protein	P;GO:0006869;lipid transport | P;GO:0006810;transport | F;GO:0008289;lipid binding
apMir_16896	TA61118_4565	545	0	Lipid transfer protein precursor [Triticum aestivum (Wheat)]	Q1KMU9	Non-specific lipid-transfer protein	P;GO:0006869;lipid transport | P;GO:0006810;transport | F;GO:0008289;lipid binding
apMir_16896	CV766976	589	0	UniRef100_Q1KMU9 Cluster: Non-specific lipid transfer protein 1 precursor n=1 Triticum aestivum|Rep: Non-specific lipid transfer protein 1 precursor - Triticum aestivum (Wheat) complete	Q1KMU9	Non-specific lipid-transfer protein	P;GO:0006869;lipid transport | P;GO:0006810;transport | F;GO:0008289;lipid binding
apMir_16896	CK211777	907	0	UniRef100_Q1KMU9 Cluster: Non-specific lipid transfer protein 1 precursor n=1 Triticum aestivum|Rep: Non-specific lipid transfer protein 1 precursor - Triticum aestivum (Wheat) complete	Q1KMU9	Non-specific lipid-transfer protein	P;GO:0006869;lipid transport | P;GO:0006810;transport | F;GO:0008289;lipid binding
apMir_16896	CK214276	602	0	homologue to UniRef100_Q1KMU9 Cluster: Non-specific lipid transfer protein 1 precursor n=1 Triticum aestivum|Rep: Non-specific lipid transfer protein 1 precursor - Triticum aestivum (Wheat) complete	Q1KMU9	Non-specific lipid-transfer protein	P;GO:0006869;lipid transport | P;GO:0006810;transport | F;GO:0008289;lipid binding
apMir_16896	CK212122	911	0	homologue to UniRef100_Q1KMU9 Cluster: Non-specific lipid transfer protein 1 precursor n=1 Triticum aestivum|Rep: Non-specific lipid transfer protein 1 precursor - Triticum aestivum (Wheat) complete	Q1KMU9	Non-specific lipid-transfer protein	P;GO:0006869;lipid transport | P;GO:0006810;transport | F;GO:0008289;lipid binding
apMir_16896	TC375683	929	0	UniRef100_Q1KMU9 Cluster: Non-specific lipid transfer protein 1 precursor n=1 Triticum aestivum|Rep: Non-specific lipid transfer protein 1 precursor - Triticum aestivum (Wheat) complete	Q1KMU9	Non-specific lipid-transfer protein	P;GO:0006869;lipid transport | P;GO:0006810;transport | F;GO:0008289;lipid binding
apMir_16896	CK211901	930	0	Lipid transfer protein precursor [Triticum aestivum (Wheat)]	Q1KMU9	Non-specific lipid-transfer protein	P;GO:0006869;lipid transport | P;GO:0006810;transport | F;GO:0008289;lipid binding
apMir_16896	DR733095	571	0.5	similar to UniRef100_Q1KMU9 Cluster: Non-specific lipid transfer protein 1 precursor n=1 Triticum aestivum|Rep: Non-specific lipid transfer protein 1 precursor - Triticum aestivum (Wheat) complete	Q1KMU9	Non-specific lipid-transfer protein	P;GO:0006869;lipid transport | P;GO:0006810;transport | F;GO:0008289;lipid binding
apMir_16896	CV775158	559	2	Lipid transfer protein precursor [Triticum aestivum (Wheat)]	Q1KMU9	Non-specific lipid-transfer protein	P;GO:0006869;lipid transport | P;GO:0006810;transport | F;GO:0008289;lipid binding
apMir_16896	CJ600136	598	2	Type 1 non specific lipid transfer protein precursor [Triticum aestivum (Wheat)]	F6MEX1	Non-specific lipid-transfer protein	P;GO:0006869;lipid transport | P;GO:0006810;transport | F;GO:0008289;lipid binding
apMir_16896	TC409076	602	2	UniRef100_Q2PCC2 Cluster: Type 1 non specific lipid transfer protein precursor n=2 Triticum|Rep: Type 1 non specific lipid transfer protein precursor - Triticum aestivum (Wheat) complete	F6MEX1	Non-specific lipid-transfer protein	P;GO:0006869;lipid transport | P;GO:0006810;transport | F;GO:0008289;lipid binding
apMir_16896	CJ600336	282	3	Lipid transfer protein precursor [Triticum aestivum (Wheat)]	M0ZD28	Non-specific lipid-transfer protein	P;GO:0006869;lipid transport | P;GO:0006810;transport | F;GO:0008289;lipid binding
apMir_16896	CJ607539	364	3	Lipid transfer protein precursor [Triticum aestivum (Wheat)]	M7YLV6	Non-specific lipid-transfer protein	P;GO:0006869;lipid transport | P;GO:0006810;transport | F;GO:0008289;lipid binding
apMir_16896	CJ602643	335	3	Lipid transfer protein precursor [Triticum aestivum (Wheat)]	M0ZD28	Non-specific lipid-transfer protein	P;GO:0006869;lipid transport | P;GO:0006810;transport | F;GO:0008289;lipid binding
apMir_16896	CJ613319	314	3	Lipid transfer protein precursor [Triticum aestivum (Wheat)]	M0ZD28	Non-specific lipid-transfer protein	P;GO:0006869;lipid transport | P;GO:0006810;transport | F;GO:0008289;lipid binding
apMir_16896	CJ598045	317	3	Lipid transfer protein precursor [Triticum aestivum (Wheat)]	M0ZD28	Non-specific lipid-transfer protein	P;GO:0006869;lipid transport | P;GO:0006810;transport | F;GO:0008289;lipid binding
apMir_16896	CA630245	310	3	Lipid transfer protein precursor [Triticum aestivum (Wheat)]	M0ZD28	Non-specific lipid-transfer protein	P;GO:0006869;lipid transport | P;GO:0006810;transport | F;GO:0008289;lipid binding
apMir_16896	BJ234647	363	3	Type 1 non specific lipid transfer protein precursor [Triticum aestivum (Wheat)]	Q1KMV0	Non-specific lipid-transfer protein	P;GO:0006869;lipid transport | P;GO:0006810;transport | F;GO:0008289;lipid binding
apMir_16896	CJ614676	453	3	Type 1 non specific lipid transfer protein precursor [Triticum aestivum (Wheat)]	M8ASK3	Non-specific lipid-transfer protein	P;GO:0006869;lipid transport | P;GO:0006810;transport | F;GO:0008289;lipid binding
apMir_16896	BE604970	250	3	Lipid transfer protein precursor [Triticum aestivum (Wheat)]	M0ZD28	Non-specific lipid-transfer protein	P;GO:0006869;lipid transport | P;GO:0006810;transport | F;GO:0008289;lipid binding
apMir_16896	CJ604583	464	3	Type 1 non specific lipid transfer protein precursor [Triticum aestivum (Wheat)]	M8ASK3	Non-specific lipid-transfer protein	P;GO:0006869;lipid transport | P;GO:0006810;transport | F;GO:0008289;lipid binding
apMir_16896	CJ611451	475	3	Type 1 non specific lipid transfer protein precursor [Triticum aestivum (Wheat)]	Q1KMV0	Non-specific lipid-transfer protein	P;GO:0006869;lipid transport | P;GO:0006810;transport | F;GO:0008289;lipid binding
apMir_16896	CJ570900	518	3	Type 1 non specific lipid transfer protein precursor [Triticum aestivum (Wheat)]	Q1KMV0	Non-specific lipid-transfer protein	P;GO:0006869;lipid transport | P;GO:0006810;transport | F;GO:0008289;lipid binding
apMir_16896	CJ615843	525	3	Type 1 non specific lipid transfer protein precursor [Triticum aestivum (Wheat)]	F6MEX1	Non-specific lipid-transfer protein	P;GO:0006869;lipid transport | P;GO:0006810;transport | F;GO:0008289;lipid binding
apMir_16896	CJ605472	527	3	Type 1 non specific lipid transfer protein precursor [Triticum aestivum (Wheat)]	F6MEX1	Non-specific lipid-transfer protein	P;GO:0006869;lipid transport | P;GO:0006810;transport | F;GO:0008289;lipid binding
apMir_16896	CJ594665	500	3	Type 1 non specific lipid transfer protein precursor [Triticum aestivum (Wheat)]	F6MEX1	Non-specific lipid-transfer protein	P;GO:0006869;lipid transport | P;GO:0006810;transport | F;GO:0008289;lipid binding
apMir_16896	CJ558148	583	3	Type 1 non specific lipid transfer protein precursor [Triticum aestivum (Wheat)]	F6MEX1	Non-specific lipid-transfer protein	P;GO:0006869;lipid transport | P;GO:0006810;transport | F;GO:0008289;lipid binding
apMir_16896	TA84_4571	561	3	Type 1 non specific lipid transfer protein precursor [Triticum aestivum (Wheat)]	Q1KMV0	Non-specific lipid-transfer protein	P;GO:0006869;lipid transport | P;GO:0006810;transport | F;GO:0008289;lipid binding
apMir_16896	CL17Contig13	388	3	UniRef100_Q5NE26 Type 1 non-specific lipid transfer protein precursor (Fragment)	Q1KMV0	Non-specific lipid-transfer protein	P;GO:0006869;lipid transport | P;GO:0006810;transport | F;GO:0008289;lipid binding
apMir_16896	BQ578424	636	3	Type 1 non specific lipid transfer protein precursor [Triticum aestivum (Wheat)]	F6MEX1	Non-specific lipid-transfer protein	P;GO:0006869;lipid transport | P;GO:0006810;transport | F;GO:0008289;lipid binding
apMir_16896	CL17Contig4	567	3	UniRef100_Q5NE26 Type 1 non-specific lipid transfer protein precursor (Fragment)	Q1KMV0	Non-specific lipid-transfer protein	P;GO:0006869;lipid transport | P;GO:0006810;transport | F;GO:0008289;lipid binding
apMir_16896	CK215208	552	3	Type 1 non specific lipid transfer protein precursor [Triticum aestivum (Wheat)]	F6MEX1	Non-specific lipid-transfer protein	P;GO:0006869;lipid transport | P;GO:0006810;transport | F;GO:0008289;lipid binding
apMir_16896	CK152333	521	3	Type 1 non specific lipid transfer protein precursor [Triticum aestivum (Wheat)]	F6MEX1	Non-specific lipid-transfer protein	P;GO:0006869;lipid transport | P;GO:0006810;transport | F;GO:0008289;lipid binding
apMir_16896	CK162182	566	3	Type 1 non specific lipid transfer protein precursor [Triticum aestivum (Wheat)]	F6MEX1	Non-specific lipid-transfer protein	P;GO:0006869;lipid transport | P;GO:0006810;transport | F;GO:0008289;lipid binding
apMir_16896	CK165931	581	3	Type 1 non specific lipid transfer protein precursor [Triticum aestivum (Wheat)]	Q1KMV0	Non-specific lipid-transfer protein	P;GO:0006869;lipid transport | P;GO:0006810;transport | F;GO:0008289;lipid binding
apMir_16896	CK155272	575	3	Type 1 non specific lipid transfer protein precursor [Triticum aestivum (Wheat)]	Q1KMV0	Non-specific lipid-transfer protein	P;GO:0006869;lipid transport | P;GO:0006810;transport | F;GO:0008289;lipid binding
apMir_16896	CK152438	521	3	UniRef100_Q2PCC2 Cluster: Type 1 non specific lipid transfer protein precursor n=2 Triticum|Rep: Type 1 non specific lipid transfer protein precursor - Triticum aestivum (Wheat) complete	F6MEX1	Non-specific lipid-transfer protein	P;GO:0006869;lipid transport | P;GO:0006810;transport | F;GO:0008289;lipid binding
apMir_16896	CK165593	566	3	Type 1 non specific lipid transfer protein precursor [Triticum aestivum (Wheat)]	Q1KMV0	Non-specific lipid-transfer protein	P;GO:0006869;lipid transport | P;GO:0006810;transport | F;GO:0008289;lipid binding
apMir_16896	CJ698504	549	3	Type 1 non specific lipid transfer protein precursor [Triticum aestivum (Wheat)]	F6MEX1	Non-specific lipid-transfer protein	P;GO:0006869;lipid transport | P;GO:0006810;transport | F;GO:0008289;lipid binding
apMir_16896	CK165038	570	3	Type 1 non specific lipid transfer protein precursor [Triticum aestivum (Wheat)]	Q1KMV0	Non-specific lipid-transfer protein	P;GO:0006869;lipid transport | P;GO:0006810;transport | F;GO:0008289;lipid binding
apMir_16896	TA85_4571	568	3	Type 1 non specific lipid transfer protein precursor [Triticum aestivum (Wheat)]	F6MEX1	Non-specific lipid-transfer protein	P;GO:0006869;lipid transport | P;GO:0006810;transport | F;GO:0008289;lipid binding
apMir_16896	TA61827_4565	570	3	Type 1 non specific lipid transfer protein precursor [Triticum aestivum (Wheat)]	Q1KMV0	Non-specific lipid-transfer protein	P;GO:0006869;lipid transport | P;GO:0006810;transport | F;GO:0008289;lipid binding
apMir_16896	CK165517	577	3	Type 1 non specific lipid transfer protein precursor [Triticum aestivum (Wheat)]	Q1KMV0	Non-specific lipid-transfer protein	P;GO:0006869;lipid transport | P;GO:0006810;transport | F;GO:0008289;lipid binding
apMir_16896	TA61832_4565	541	3	Type 1 non specific lipid transfer protein precursor [Triticum aestivum (Wheat)]	Q1KMV0	Non-specific lipid-transfer protein	P;GO:0006869;lipid transport | P;GO:0006810;transport | F;GO:0008289;lipid binding
apMir_16896	CK170236	562	3	Type 1 non specific lipid transfer protein precursor [Triticum aestivum (Wheat)]	Q1KMV0	Non-specific lipid-transfer protein	P;GO:0006869;lipid transport | P;GO:0006810;transport | F;GO:0008289;lipid binding
apMir_16896	CV780221	572	3	Type 1 non specific lipid transfer protein precursor [Triticum aestivum (Wheat)]	Q1KMV0	Non-specific lipid-transfer protein	P;GO:0006869;lipid transport | P;GO:0006810;transport | F;GO:0008289;lipid binding
apMir_16896	TC392071	583	3	UniRef100_Q1KMV0 Cluster: Non-specific lipid-transfer protein n=1 Triticum aestivum|Rep: Non-specific lipid-transfer protein - Triticum aestivum (Wheat) complete	Q1KMV0	Non-specific lipid-transfer protein	P;GO:0006869;lipid transport | P;GO:0006810;transport | F;GO:0008289;lipid binding
apMir_16896	CV774066	454	3	UniRef100_Q2PCC2 Cluster: Type 1 non specific lipid transfer protein precursor n=2 Triticum|Rep: Type 1 non specific lipid transfer protein precursor - Triticum aestivum (Wheat) partial (88%)	M8ASK3	Non-specific lipid-transfer protein	P;GO:0006869;lipid transport | P;GO:0006810;transport | F;GO:0008289;lipid binding
apMir_16896	CK164064	570	3	Type 1 non specific lipid transfer protein precursor [Triticum aestivum (Wheat)]	Q1KMV0	Non-specific lipid-transfer protein	P;GO:0006869;lipid transport | P;GO:0006810;transport | F;GO:0008289;lipid binding
apMir_16896	CK164063	570	3	Type 1 non specific lipid transfer protein precursor [Triticum aestivum (Wheat)]	Q1KMV0	Non-specific lipid-transfer protein	P;GO:0006869;lipid transport | P;GO:0006810;transport | F;GO:0008289;lipid binding
apMir_16896	CJ603425	630	3	Type 1 non specific lipid transfer protein precursor [Triticum aestivum (Wheat)]	F6MEX1	Non-specific lipid-transfer protein	P;GO:0006869;lipid transport | P;GO:0006810;transport | F;GO:0008289;lipid binding
apMir_16896	CK165157	570	3	Type 1 non specific lipid transfer protein precursor [Triticum aestivum (Wheat)]	Q1KMV0	Non-specific lipid-transfer protein	P;GO:0006869;lipid transport | P;GO:0006810;transport | F;GO:0008289;lipid binding
apMir_16896	CK165494	598	3	Type 1 non specific lipid transfer protein precursor [Triticum aestivum (Wheat)]	M8ASK3	Non-specific lipid-transfer protein	P;GO:0006869;lipid transport | P;GO:0006810;transport | F;GO:0008289;lipid binding
apMir_16896	CV760591	534	3	Type 1 non specific lipid transfer protein precursor [Triticum aestivum (Wheat)]	F6MEX1	Non-specific lipid-transfer protein	P;GO:0006869;lipid transport | P;GO:0006810;transport | F;GO:0008289;lipid binding
apMir_16896	CK164461	572	3	homologue to UniRef100_Q1KMV0 Cluster: Non-specific lipid-transfer protein n=1 Triticum aestivum|Rep: Non-specific lipid-transfer protein - Triticum aestivum (Wheat) complete	Q1KMV0	Non-specific lipid-transfer protein	P;GO:0006869;lipid transport | P;GO:0006810;transport | F;GO:0008289;lipid binding
apMir_16896	CV778702	545	3	UniRef100_Q2PCC2 Cluster: Type 1 non specific lipid transfer protein precursor n=2 Triticum|Rep: Type 1 non specific lipid transfer protein precursor - Triticum aestivum (Wheat) complete	F6MEX1	Non-specific lipid-transfer protein	P;GO:0006869;lipid transport | P;GO:0006810;transport | F;GO:0008289;lipid binding
apMir_16896	CK170812	610	3	Type 1 non specific lipid transfer protein precursor [Triticum aestivum (Wheat)]	F6MEX1	Non-specific lipid-transfer protein	P;GO:0006869;lipid transport | P;GO:0006810;transport | F;GO:0008289;lipid binding
apMir_16896	CL17Contig8	568	3	UniRef100_Q5NE28 Type 1 non-specific lipid transfer protein precursor	F6MEX1	Non-specific lipid-transfer protein	P;GO:0006869;lipid transport | P;GO:0006810;transport | F;GO:0008289;lipid binding
apMir_16896	TC391801	620	3	UniRef100_Q2PCC2 Cluster: Type 1 non specific lipid transfer protein precursor n=2 Triticum|Rep: Type 1 non specific lipid transfer protein precursor - Triticum aestivum (Wheat) complete	F6MEX1	Non-specific lipid-transfer protein	P;GO:0006869;lipid transport | P;GO:0006810;transport | F;GO:0008289;lipid binding
apMir_16896	TC385834	616	3	UniRef100_Q2PCC2 Cluster: Type 1 non specific lipid transfer protein precursor n=2 Triticum|Rep: Type 1 non specific lipid transfer protein precursor - Triticum aestivum (Wheat) complete	F6MEX1	Non-specific lipid-transfer protein	P;GO:0006869;lipid transport | P;GO:0006810;transport | F;GO:0008289;lipid binding
apMir_16896	CK167649	634	3	Type 1 non specific lipid transfer protein precursor [Triticum aestivum (Wheat)]	Q1KMV0	Non-specific lipid-transfer protein	P;GO:0006869;lipid transport | P;GO:0006810;transport | F;GO:0008289;lipid binding
apMir_16896	TA83_4571	566	3	Type 1 non specific lipid transfer protein precursor [Triticum aestivum (Wheat)]	F6MEX1	Non-specific lipid-transfer protein	P;GO:0006869;lipid transport | P;GO:0006810;transport | F;GO:0008289;lipid binding
apMir_16896	CK164958	596	3	homologue to UniRef100_Q1KMV0 Cluster: Non-specific lipid-transfer protein n=1 Triticum aestivum|Rep: Non-specific lipid-transfer protein - Triticum aestivum (Wheat) complete	Q1KMV0	Non-specific lipid-transfer protein	P;GO:0006869;lipid transport | P;GO:0006810;transport | F;GO:0008289;lipid binding
apMir_16896	TC400985	636	3	UniRef100_Q2PCC2 Cluster: Type 1 non specific lipid transfer protein precursor n=2 Triticum|Rep: Type 1 non specific lipid transfer protein precursor - Triticum aestivum (Wheat) complete	F6MEX1	Non-specific lipid-transfer protein	P;GO:0006869;lipid transport | P;GO:0006810;transport | F;GO:0008289;lipid binding
apMir_16896	CK154158	589	3	UniRef100_Q1KMV0 Cluster: Non-specific lipid-transfer protein n=1 Triticum aestivum|Rep: Non-specific lipid-transfer protein - Triticum aestivum (Wheat) complete	Q1KMV0	Non-specific lipid-transfer protein	P;GO:0006869;lipid transport | P;GO:0006810;transport | F;GO:0008289;lipid binding
apMir_16896	TC379638	553	3	UniRef100_Q2PCC2 Cluster: Type 1 non specific lipid transfer protein precursor n=2 Triticum|Rep: Type 1 non specific lipid transfer protein precursor - Triticum aestivum (Wheat) complete	F6MEX1	Non-specific lipid-transfer protein	P;GO:0006869;lipid transport | P;GO:0006810;transport | F;GO:0008289;lipid binding
apMir_16896	CK165985	553	3	Type 1 non specific lipid transfer protein precursor [Triticum aestivum (Wheat)]	F6MEX1	Non-specific lipid-transfer protein	P;GO:0006869;lipid transport | P;GO:0006810;transport | F;GO:0008289;lipid binding
apMir_16896	CK164817	572	3	Type 1 non specific lipid transfer protein precursor [Triticum aestivum (Wheat)]	Q1KMV0	Non-specific lipid-transfer protein	P;GO:0006869;lipid transport | P;GO:0006810;transport | F;GO:0008289;lipid binding
apMir_16896	TC400994	614	3	UniRef100_Q2PCC2 Cluster: Type 1 non specific lipid transfer protein precursor n=2 Triticum|Rep: Type 1 non specific lipid transfer protein precursor - Triticum aestivum (Wheat) complete	F6MEX1	Non-specific lipid-transfer protein	P;GO:0006869;lipid transport | P;GO:0006810;transport | F;GO:0008289;lipid binding
apMir_16896	TC389097	634	3	UniRef100_Q1KMV0 Cluster: Non-specific lipid-transfer protein n=1 Triticum aestivum|Rep: Non-specific lipid-transfer protein - Triticum aestivum (Wheat) complete	Q1KMV0	Non-specific lipid-transfer protein	P;GO:0006869;lipid transport | P;GO:0006810;transport | F;GO:0008289;lipid binding
apMir_16896	TA61829_4565	621	3	Type 1 non specific lipid transfer protein precursor [Triticum aestivum (Wheat)]	F6MEX1	Non-specific lipid-transfer protein	P;GO:0006869;lipid transport | P;GO:0006810;transport | F;GO:0008289;lipid binding
apMir_16896	TA61830_4565	623	3	Type 1 non specific lipid transfer protein precursor [Triticum aestivum (Wheat)]	F6MEX1	Non-specific lipid-transfer protein	P;GO:0006869;lipid transport | P;GO:0006810;transport | F;GO:0008289;lipid binding
apMir_16896	CJ594798	705	3	Type 1 non specific lipid transfer protein precursor [Triticum aestivum (Wheat)]	F6MEX1	Non-specific lipid-transfer protein	P;GO:0006869;lipid transport | P;GO:0006810;transport | F;GO:0008289;lipid binding
apMir_16896	TC394198	603	3	homologue to UniRef100_Q1KMV0 Cluster: Non-specific lipid-transfer protein n=1 Triticum aestivum|Rep: Non-specific lipid-transfer protein - Triticum aestivum (Wheat) partial (96%)	Q1KMV0	Non-specific lipid-transfer protein	P;GO:0006869;lipid transport | P;GO:0006810;transport | F;GO:0008289;lipid binding
apMir_16896	TC385465	541	3	UniRef100_Q1KMV0 Cluster: Non-specific lipid-transfer protein n=1 Triticum aestivum|Rep: Non-specific lipid-transfer protein - Triticum aestivum (Wheat) complete	Q1KMV0	Non-specific lipid-transfer protein	P;GO:0006869;lipid transport | P;GO:0006810;transport | F;GO:0008289;lipid binding
apMir_16896	TC397468	630	3	UniRef100_Q2PCC2 Cluster: Type 1 non specific lipid transfer protein precursor n=2 Triticum|Rep: Type 1 non specific lipid transfer protein precursor - Triticum aestivum (Wheat) complete	F6MEX1	Non-specific lipid-transfer protein	P;GO:0006869;lipid transport | P;GO:0006810;transport | F;GO:0008289;lipid binding
apMir_16896	TA61825_4565	683	3	Type 1 non specific lipid transfer protein precursor [Triticum aestivum (Wheat)]	F6MEX1	Non-specific lipid-transfer protein	P;GO:0006869;lipid transport | P;GO:0006810;transport | F;GO:0008289;lipid binding
apMir_16896	TC409943	439	3	homologue to UniRef100_Q1KMV0 Cluster: Non-specific lipid-transfer protein n=1 Triticum aestivum|Rep: Non-specific lipid-transfer protein - Triticum aestivum (Wheat) partial (72%)	M7YLV6	Non-specific lipid-transfer protein	P;GO:0006869;lipid transport | P;GO:0006810;transport | F;GO:0008289;lipid binding
apMir_16896	TC385911	705	3	UniRef100_Q2PCC2 Cluster: Type 1 non specific lipid transfer protein precursor n=2 Triticum|Rep: Type 1 non specific lipid transfer protein precursor - Triticum aestivum (Wheat) complete	F6MEX1	Non-specific lipid-transfer protein	P;GO:0006869;lipid transport | P;GO:0006810;transport | F;GO:0008289;lipid binding
apMir_16896	CK214040	874	3	Type 1 non specific lipid transfer protein precursor [Triticum aestivum (Wheat)]	Q1KMV0	Non-specific lipid-transfer protein	P;GO:0006869;lipid transport | P;GO:0006810;transport | F;GO:0008289;lipid binding
apMir_16896	CK213766	614	3	Type 1 non specific lipid transfer protein precursor [Triticum aestivum (Wheat)]	F6MEX1	Non-specific lipid-transfer protein	P;GO:0006869;lipid transport | P;GO:0006810;transport | F;GO:0008289;lipid binding
apMir_16896	CK212303	908	3	Type 1 non specific lipid transfer protein precursor [Triticum aestivum (Wheat)]	F6MEX1	Non-specific lipid-transfer protein	P;GO:0006869;lipid transport | P;GO:0006810;transport | F;GO:0008289;lipid binding
apMir_16896	CK216915	625	3	homologue to UniRef100_Q2PCC2 Cluster: Type 1 non specific lipid transfer protein precursor n=2 Triticum|Rep: Type 1 non specific lipid transfer protein precursor - Triticum aestivum (Wheat) complete	F6MEX1	Non-specific lipid-transfer protein	P;GO:0006869;lipid transport | P;GO:0006810;transport | F;GO:0008289;lipid binding
apMir_16896	CK215337	925	3	Type 1 non specific lipid transfer protein precursor [Triticum aestivum (Wheat)]	M8ASK3	Non-specific lipid-transfer protein	P;GO:0006869;lipid transport | P;GO:0006810;transport | F;GO:0008289;lipid binding
apMir_16896	CK212328	952	3	Type 1 non specific lipid transfer protein precursor [Triticum aestivum (Wheat)]	Q1KMV0	Non-specific lipid-transfer protein	P;GO:0006869;lipid transport | P;GO:0006810;transport | F;GO:0008289;lipid binding
apMir_16896	CK216852	623	3	Type 1 non specific lipid transfer protein precursor [Triticum aestivum (Wheat)]	Q1KMV0	Non-specific lipid-transfer protein	P;GO:0006869;lipid transport | P;GO:0006810;transport | F;GO:0008289;lipid binding
apMir_16896	TC450450	587	3	homologue to UniRef100_Q2PCC2 Cluster: Type 1 non specific lipid transfer protein precursor n=2 Triticum|Rep: Type 1 non specific lipid transfer protein precursor - Triticum aestivum (Wheat) partial (79%)	F6MEX1	Non-specific lipid-transfer protein	P;GO:0006869;lipid transport | P;GO:0006810;transport | F;GO:0008289;lipid binding
apMir_16896	TC390968	953	3	UniRef100_Q1KMV0 Cluster: Non-specific lipid-transfer protein n=1 Triticum aestivum|Rep: Non-specific lipid-transfer protein - Triticum aestivum (Wheat) complete	Q1KMV0	Non-specific lipid-transfer protein	P;GO:0006869;lipid transport | P;GO:0006810;transport | F;GO:0008289;lipid binding
apMir_16896	TC382294	911	3	homologue to UniRef100_Q2PCC2 Cluster: Type 1 non specific lipid transfer protein precursor n=2 Triticum|Rep: Type 1 non specific lipid transfer protein precursor - Triticum aestivum (Wheat) complete	F6MEX1	Non-specific lipid-transfer protein	P;GO:0006869;lipid transport | P;GO:0006810;transport | F;GO:0008289;lipid binding
apMir_16896	TC385002	1001	3	UniRef100_Q1KMV0 Cluster: Non-specific lipid-transfer protein n=1 Triticum aestivum|Rep: Non-specific lipid-transfer protein - Triticum aestivum (Wheat) complete	Q1KMV0	Non-specific lipid-transfer protein	P;GO:0006869;lipid transport | P;GO:0006810;transport | F;GO:0008289;lipid binding
apMir_17033	CL612Contig1	584	3	UniRef100_Q5SNC0 Putative 26S proteasome regulatory particle triple-A ATPase subunit5a	D3G8A3	26S protease regulatory subunit-like protein	P;GO:0030163;protein catabolic process | P;GO:0006508;proteolysis | F;GO:0017111;nucleoside-triphosphatase activity | F;GO:0016787;hydrolase activity | F;GO:0008233;peptidase activity | F;GO:0005524;ATP binding | F;GO:0000166;nucleotide binding | C;GO:0005737;cytoplasm
apMir_17096	CK211777	143	0	UniRef100_Q1KMU9 Cluster: Non-specific lipid transfer protein 1 precursor n=1 Triticum aestivum|Rep: Non-specific lipid transfer protein 1 precursor - Triticum aestivum (Wheat) complete	Q1KMU9	Non-specific lipid-transfer protein	P;GO:0006869;lipid transport | P;GO:0006810;transport | F;GO:0008289;lipid binding
apMir_17096	CK212122	145	0	homologue to UniRef100_Q1KMU9 Cluster: Non-specific lipid transfer protein 1 precursor n=1 Triticum aestivum|Rep: Non-specific lipid transfer protein 1 precursor - Triticum aestivum (Wheat) complete	Q1KMU9	Non-specific lipid-transfer protein	P;GO:0006869;lipid transport | P;GO:0006810;transport | F;GO:0008289;lipid binding
apMir_17096	DR733095	90	2	similar to UniRef100_Q1KMU9 Cluster: Non-specific lipid transfer protein 1 precursor n=1 Triticum aestivum|Rep: Non-specific lipid transfer protein 1 precursor - Triticum aestivum (Wheat) complete	Q1KMU9	Non-specific lipid-transfer protein	P;GO:0006869;lipid transport | P;GO:0006810;transport | F;GO:0008289;lipid binding
apMir_17096	CL17Contig9	110	2.5	UniRef100_Q5NE28 Type 1 non-specific lipid transfer protein precursor	F6MEX1	Non-specific lipid-transfer protein	P;GO:0006869;lipid transport | P;GO:0006810;transport | F;GO:0008289;lipid binding
apMir_17096	CK215337	135	2.5	Type 1 non specific lipid transfer protein precursor [Triticum aestivum (Wheat)]	M8ASK3	Non-specific lipid-transfer protein	P;GO:0006869;lipid transport | P;GO:0006810;transport | F;GO:0008289;lipid binding
apMir_17096	TC444602	83	2.5	UniRef100_Q3S4I0 Cluster: Eukaryotic translation initiation factor 5A2 n=1 Triticum aestivum|Rep: Eukaryotic translation initiation factor 5A2 - Triticum aestivum (Wheat) partial (63%)	Q3S4I0	Eukaryotic translation initiation factor 5A2	P;GO:0045905;positive regulation of translational termination | P;GO:0045901;positive regulation of translational elongation | P;GO:0008612;peptidyl-lysine modification to hypusine | P;GO:0006452;translational frameshifting | P;GO:0006413;translational initiation | F;GO:0043022;ribosome binding | F;GO:0003746;translation elongation factor activity | F;GO:0003743;translation initiation factor acti…
apMir_17291	CL1171Contig4	762	0	UniRef100_Q6Z6I6 Putative phosphatidylinositol/ phophatidylcholine transfer protein	M8ABV0	Sec14 cytosolic factor	P;GO:0006810;transport | F;GO:0005215;transporter activity | C;GO:0005622;intracellular
apMir_17291	TA94850_4565	264	2	Putative tetratricopeptide repeat(TPR)-containing protein [Oryza sativa (japonica cultivar-group)]	UPI00035103D1	PREDICTED: clustered mitochondria protein homolog isoform X2
apMir_17330	CL11108Contig1	176	0	UniRef100_Q6VAK4 Two-component phosphorelay mediator HP1	F2EK33	Predicted protein	P;GO:0000160;phosphorelay signal transduction system | F;GO:0004871;signal transducer activity
apMir_17332	CJ614937	671	2.5	Leucine-rich repeat transmembrane protein kinase 1-like protein [Zea mays (Maize)]	M8ASZ0	Protein STRUBBELIG-RECEPTOR FAMILY 7	P;GO:0044237;cellular metabolic process | P;GO:0042558;pteridine-containing compound metabolic process | P;GO:0009396;folic acid-containing compound biosynthetic process | P;GO:0006468;protein phosphorylation | F;GO:0016772;transferase activity, transferring phosphorus-containing groups | F;GO:0005524;ATP binding | F;GO:0004672;protein kinase activity | F;GO:0004156;dihydropteroate synthase activ…
apMir_17332	TA88871_4565	1375	2.5	Leucine-rich repeat transmembrane protein kinase 1-like protein [Zea mays (Maize)]	D3K233	Leucine-rich repeat receptor-like protein kinase	P;GO:0016310;phosphorylation | P;GO:0006468;protein phosphorylation | F;GO:0016772;transferase activity, transferring phosphorus-containing groups | F;GO:0016301;kinase activity | F;GO:0005524;ATP binding | F;GO:0004672;protein kinase activity
apMir_17808	gi|55684260|gb|CV779320.1|CV779320	378	0	FGAS073729 Triticum aestivum FGAS: Library 2 Gate 3 Triticum aestivum cDNA mRNA sequence
apMir_17808	gi|39556094|gb|CK193704.1|CK193704	488	0	FGAS002120 Triticum aestivum FGAS: Library 3 Gate 6 Triticum aestivum cDNA mRNA sequence
apMir_17808	gi|32687540|gb|CD913216.1|CD913216	208	2	G550.117D03F010525 G550 Triticum aestivum cDNA clone G550117D03 mRNA sequence
apMir_17808	gi|9662163|gb|BE495570.1|BE495570	137	1.5	WHE1291-1294_J19_J19ZS Secale cereale anther cDNA library Secale cereale cDNA clone WHE1291-1294_J19_J19 mRNA sequence
apMir_17808	BF200769	132	1.5	Plastidic ATP sulfurylase [Oryza sativa (indica cultivar-group)]	M9T1P9	ATP sulfurylase	P;GO:0000103;sulfate assimilation | F;GO:0016779;nucleotidyltransferase activity | F;GO:0016740;transferase activity | F;GO:0004781;sulfate adenylyltransferase (ATP) activity
apMir_17808	gi|11115511|gb|BF200769.1|BF200769	132	1.5	WHE0821-0824_D17_D17ZS Wheat vernalized crown cDNA library Triticum aestivum cDNA clone WHE0821-0824_D17_D17 mRNA sequence
apMir_17808	gi|30084806|gb|CB882813.1|CB882813	323	1.5	HL02O16w HL Hordeum vulgare subsp. vulgare cDNA clone HL02O16 3-PRIME mRNA sequence
apMir_17808	gi|21836655|gb|AL825134.1|AL825134	2	1.5	AL825134 p:234 Triticum aestivum cDNA clone E10_p234_plate_13 mRNA sequence	M7ZFX2	Bifunctional 3'-phosphoadenosine 5'-phosphosulfate synthase	P;GO:0070206;protein trimerization | P;GO:0046686;response to cadmium ion | P;GO:0009970;cellular response to sulfate starvation | P;GO:0001887;selenium compound metabolic process | P;GO:0000103;sulfate assimilation | F;GO:0004781;sulfate adenylyltransferase (ATP) activity | C;GO:0005886;plasma membrane | C;GO:0005739;mitochondrion
apMir_17808	gi|9364228|gb|BE404760.1|BE404760	174	1.5	WHE1205_H09_O17ZS Wheat etiolated seedling root cDNA library Triticum aestivum cDNA clone WHE1205_H09_O17 mRNA sequence	M9T1P9	ATP sulfurylase	P;GO:0000103;sulfate assimilation | F;GO:0016779;nucleotidyltransferase activity | F;GO:0016740;transferase activity | F;GO:0004781;sulfate adenylyltransferase (ATP) activity
apMir_17808	AJ612722	116	1.5	ATP sulfurylase [Zea mays (Maize)]	M9T1P9	ATP sulfurylase	P;GO:0000103;sulfate assimilation | F;GO:0016779;nucleotidyltransferase activity | F;GO:0016740;transferase activity | F;GO:0004781;sulfate adenylyltransferase (ATP) activity
apMir_17808	gi|39729649|gb|AJ612722.1|AJ612722	131	1.5	AJ612722 Triticum turgidum subsp. durum etiolated seedling 20 day Triticum turgidum subsp. durum cDNA clone 07484R mRNA sequence
apMir_17808	gi|24288485|gb|CA011141.1|CA011141	67	1.5	HT06M10u HT Hordeum vulgare subsp. vulgare cDNA clone HT06M10 3-PRIME mRNA sequence
apMir_17808	CA730634	348	1.5	Plastidic ATP sulfurylase [Oryza sativa (indica cultivar-group)]	M9T1P9	ATP sulfurylase	P;GO:0000103;sulfate assimilation | F;GO:0016779;nucleotidyltransferase activity | F;GO:0016740;transferase activity | F;GO:0004781;sulfate adenylyltransferase (ATP) activity
apMir_17808	gi|25452637|gb|CA730634.1|CA730634	348	1.5	wip1c.pk005.d23 wip1c Triticum aestivum cDNA clone wip1c.pk005.d23 5' end mRNA sequence
apMir_17808	gi|25155758|gb|CA600596.1|CA600596	335	1.5	waw1c.pk005.g12 waw1c Triticum aestivum cDNA clone waw1c.pk005.g12 5' end mRNA sequence	M9T1P9	ATP sulfurylase	P;GO:0000103;sulfate assimilation | F;GO:0016779;nucleotidyltransferase activity | F;GO:0016740;transferase activity | F;GO:0004781;sulfate adenylyltransferase (ATP) activity
apMir_17808	TA68383_4565	341	1.5	Plastidic ATP sulfurylase [Oryza sativa (indica cultivar-group)]	M9T1P9	ATP sulfurylase	P;GO:0000103;sulfate assimilation | F;GO:0016779;nucleotidyltransferase activity | F;GO:0016740;transferase activity | F;GO:0004781;sulfate adenylyltransferase (ATP) activity
apMir_17808	gi|16308769|gb|BI957514.1|BI957514	47	1.5	HVSMEn0009P08f Hordeum vulgare rachis EST library HVcDNA0015 (normal) Hordeum vulgare subsp. vulgare cDNA clone HVSMEn0009P08f mRNA sequence
apMir_17808	CV782777	364	1.5	Plastidic ATP sulfurylase [Oryza sativa (indica cultivar-group)]	M9T1P9	ATP sulfurylase	P;GO:0000103;sulfate assimilation | F;GO:0016779;nucleotidyltransferase activity | F;GO:0016740;transferase activity | F;GO:0004781;sulfate adenylyltransferase (ATP) activity
apMir_17808	gi|55687717|gb|CV782777.1|CV782777	462	1.5	FGAS077190 Triticum aestivum FGAS: Library 2 Gate 3 Triticum aestivum cDNA mRNA sequence	M9T1P9	ATP sulfurylase	P;GO:0000103;sulfate assimilation | F;GO:0016779;nucleotidyltransferase activity | F;GO:0016740;transferase activity | F;GO:0004781;sulfate adenylyltransferase (ATP) activity
apMir_17808	gi|55681124|gb|CV776184.1|CV776184	542	1.5	FGAS070588 Triticum aestivum FGAS: Library 2 Gate 3 Triticum aestivum cDNA mRNA sequence	M9T1P9	ATP sulfurylase	P;GO:0000103;sulfate assimilation | F;GO:0016779;nucleotidyltransferase activity | F;GO:0016740;transferase activity | F;GO:0004781;sulfate adenylyltransferase (ATP) activity
apMir_17808	gi|39568834|gb|CK206444.1|CK206444	423	1.5	FGAS018037 Triticum aestivum FGAS: Library 5 GATE 7 Triticum aestivum cDNA mRNA sequence
apMir_17808	CK206444	423	1.5	Plastidic ATP sulfurylase [Oryza sativa (indica cultivar-group)]	M9T1P9	ATP sulfurylase	P;GO:0000103;sulfate assimilation | F;GO:0016779;nucleotidyltransferase activity | F;GO:0016740;transferase activity | F;GO:0004781;sulfate adenylyltransferase (ATP) activity
apMir_17808	CL1912Contig1	72	1.5	UniRef100_O48888 ATP sulfurylase	M9T1P9	ATP sulfurylase	P;GO:0000103;sulfate assimilation | F;GO:0016779;nucleotidyltransferase activity | F;GO:0016740;transferase activity | F;GO:0004781;sulfate adenylyltransferase (ATP) activity
apMir_17808	TA68382_4565	160	1.5	Putative ATP sulfurylase [Oryza sativa (japonica cultivar-group)]	M9T1P9	ATP sulfurylase	P;GO:0000103;sulfate assimilation | F;GO:0016779;nucleotidyltransferase activity | F;GO:0016740;transferase activity | F;GO:0004781;sulfate adenylyltransferase (ATP) activity
apMir_17808	CV778322	451	2.5	Plastidic ATP sulfurylase [Oryza sativa (indica cultivar-group)]	M9T1P9	ATP sulfurylase	P;GO:0000103;sulfate assimilation | F;GO:0016779;nucleotidyltransferase activity | F;GO:0016740;transferase activity | F;GO:0004781;sulfate adenylyltransferase (ATP) activity
apMir_17808	gi|55683262|gb|CV778322.1|CV778322	543	2.5	FGAS072730 Triticum aestivum FGAS: Library 2 Gate 3 Triticum aestivum cDNA mRNA sequence	M9T1P9	ATP sulfurylase	P;GO:0000103;sulfate assimilation | F;GO:0016779;nucleotidyltransferase activity | F;GO:0016740;transferase activity | F;GO:0004781;sulfate adenylyltransferase (ATP) activity
apMir_18195	EB514557	428	3	Putative transposase protein [Oryza sativa (japonica cultivar-group)]	Q2QP23	Transposon protein, putative, CACTA, En/Spm sub-class, expressed
apMir_18447	TA103051_4565	197	3	Soluble fumarate reductase (Osm1) putative [Aspergillus fumigatus (Sartorya fumigata)]
apMir_18539	CL1556Contig1	338	3	UniRef100_P82411 Plastid-specific 50S ribosomal protein 6 chloroplast precursor	N1R283	50S ribosomal protein 6, chloroplastic	P;GO:0006412;translation | F;GO:0019843;rRNA binding | F;GO:0003735;structural constituent of ribosome | C;GO:0009507;chloroplast | C;GO:0005840;ribosome
apMir_18589	TA84427_4565	406	0	Glutathione-S-transferase Cla47 [Triticum aestivum (Wheat)]	M7ZV31	Putative glutathione S-transferase GSTU6	P;GO:0008152;metabolic process | F;GO:0016740;transferase activity
apMir_18589	TC378846	406	0	similar to UniRef100_Q8LGN6 Cluster: Glutathione-S-transferase Cla47 n=1 Triticum aestivum|Rep: Glutathione-S-transferase Cla47 - Triticum aestivum (Wheat) partial (86%)	M7ZV31	Putative glutathione S-transferase GSTU6	P;GO:0008152;metabolic process | F;GO:0016740;transferase activity
apMir_18589	TC383916	117	2	similar to UniRef100_Q8RW00 Cluster: Glutathione transferase n=1 Triticum aestivum|Rep: Glutathione transferase - Triticum aestivum (Wheat) partial (64%)	Q8RW00	Glutathione transferase	P;GO:0008152;metabolic process | F;GO:0016740;transferase activity | F;GO:0004364;glutathione transferase activity
apMir_18589	TC406769	496	0.5	similar to UniRef100_Q8RW00 Cluster: Glutathione transferase n=1 Triticum aestivum|Rep: Glutathione transferase - Triticum aestivum (Wheat) partial (75%)	A6N0M6	Glutathione s-transferase gstu6	P;GO:0008152;metabolic process | F;GO:0016740;transferase activity
apMir_18589	TA72805_4565	496	0.5	Glutathione transferase [Triticum aestivum (Wheat)]	A6N0M6	Glutathione s-transferase gstu6	P;GO:0008152;metabolic process | F;GO:0016740;transferase activity
apMir_18589	TC425986	383	1	similar to UniRef100_Q8LGN6 Cluster: Glutathione-S-transferase Cla47 n=1 Triticum aestivum|Rep: Glutathione-S-transferase Cla47 - Triticum aestivum (Wheat) partial (84%)	M7ZV31	Putative glutathione S-transferase GSTU6	P;GO:0008152;metabolic process | F;GO:0016740;transferase activity
apMir_18589	TC384947	401	1	similar to UniRef100_Q8LGN6 Cluster: Glutathione-S-transferase Cla47 n=1 Triticum aestivum|Rep: Glutathione-S-transferase Cla47 - Triticum aestivum (Wheat) partial (77%)	M7ZV31	Putative glutathione S-transferase GSTU6	P;GO:0008152;metabolic process | F;GO:0016740;transferase activity
apMir_18589	TA77917_4565	541	1	Glutathione-S-transferase Cla47 [Triticum aestivum (Wheat)]	M8A3R3	Putative glutathione S-transferase GSTU6	P;GO:0046686;response to cadmium ion | P;GO:0006749;glutathione metabolic process | F;GO:0016740;transferase activity
apMir_18589	TC392747	539	1	similar to UniRef100_Q8LGN6 Cluster: Glutathione-S-transferase Cla47 n=1 Triticum aestivum|Rep: Glutathione-S-transferase Cla47 - Triticum aestivum (Wheat) partial (85%)	M8A3R3	Putative glutathione S-transferase GSTU6	P;GO:0046686;response to cadmium ion | P;GO:0006749;glutathione metabolic process | F;GO:0016740;transferase activity
apMir_18589	CK166102	512	0.5	Glutathione transferase [Triticum aestivum (Wheat)]	Q8RW00	Glutathione transferase	P;GO:0008152;metabolic process | F;GO:0016740;transferase activity | F;GO:0004364;glutathione transferase activity
apMir_18589	TC375549	512	0.5	similar to UniRef100_Q8RW00 Cluster: Glutathione transferase n=1 Triticum aestivum|Rep: Glutathione transferase - Triticum aestivum (Wheat) partial (72%)	Q8RW00	Glutathione transferase	P;GO:0008152;metabolic process | F;GO:0016740;transferase activity | F;GO:0004364;glutathione transferase activity
apMir_18589	TA72807_4565	483	0.5	Glutathione transferase [Triticum aestivum (Wheat)]	Q8RW00	Glutathione transferase	P;GO:0008152;metabolic process | F;GO:0016740;transferase activity | F;GO:0004364;glutathione transferase activity
apMir_18589	TC373878	482	2	similar to UniRef100_Q8RW00 Cluster: Glutathione transferase n=1 Triticum aestivum|Rep: Glutathione transferase - Triticum aestivum (Wheat) partial (91%)	Q8RW00	Glutathione transferase	P;GO:0008152;metabolic process | F;GO:0016740;transferase activity | F;GO:0004364;glutathione transferase activity
apMir_18589	TC372362	407	0.5	similar to UniRef100_Q8RW00 Cluster: Glutathione transferase n=1 Triticum aestivum|Rep: Glutathione transferase - Triticum aestivum (Wheat) partial (77%)	Q8RW00	Glutathione transferase	P;GO:0008152;metabolic process | F;GO:0016740;transferase activity | F;GO:0004364;glutathione transferase activity
apMir_18589	CK166087	406	0.5	Glutathione transferase [Triticum aestivum (Wheat)]	Q8RW00	Glutathione transferase	P;GO:0008152;metabolic process | F;GO:0016740;transferase activity | F;GO:0004364;glutathione transferase activity
apMir_18589	TA88125_4565	482	2	Glutathione transferase [Triticum aestivum (Wheat)]	Q8RW00	Glutathione transferase	P;GO:0008152;metabolic process | F;GO:0016740;transferase activity | F;GO:0004364;glutathione transferase activity
apMir_18589	CK166500	512	0.5	Glutathione transferase [Triticum aestivum (Wheat)]	Q8RW00	Glutathione transferase	P;GO:0008152;metabolic process | F;GO:0016740;transferase activity | F;GO:0004364;glutathione transferase activity
apMir_18589	TC381012	512	0.5	similar to UniRef100_Q8RW00 Cluster: Glutathione transferase n=1 Triticum aestivum|Rep: Glutathione transferase - Triticum aestivum (Wheat) partial (84%)	Q8RW00	Glutathione transferase	P;GO:0008152;metabolic process | F;GO:0016740;transferase activity | F;GO:0004364;glutathione transferase activity
apMir_18589	TC441703	460	1	weakly similar to UniRef100_Q8LGN6 Cluster: Glutathione-S-transferase Cla47 n=1 Triticum aestivum|Rep: Glutathione-S-transferase Cla47 - Triticum aestivum (Wheat) partial (94%)	M8A3R3	Putative glutathione S-transferase GSTU6	P;GO:0046686;response to cadmium ion | P;GO:0006749;glutathione metabolic process | F;GO:0016740;transferase activity
apMir_18589	CK214859	460	1	Glutathione-S-transferase Cla47 [Triticum aestivum (Wheat)]	M8A3R3	Putative glutathione S-transferase GSTU6	P;GO:0046686;response to cadmium ion | P;GO:0006749;glutathione metabolic process | F;GO:0016740;transferase activity
apMir_18589	TC383711	390	1	similar to UniRef100_Q9FQ99 Cluster: Glutathione S-transferase GST 40 n=1 Zea mays|Rep: Glutathione S-transferase GST 40 - Zea mays (Maize) partial (96%)	I7FHT3	Glutathione transferase 2	P;GO:0008152;metabolic process | F;GO:0016740;transferase activity
apMir_18589	DR738945	417	1	Glutathione-S-transferase Cla47 [Triticum aestivum (Wheat)]	M8A3R3	Putative glutathione S-transferase GSTU6	P;GO:0046686;response to cadmium ion | P;GO:0006749;glutathione metabolic process | F;GO:0016740;transferase activity
apMir_18589	TC385208	400	1	homologue to UniRef100_Q8LGN6 Cluster: Glutathione-S-transferase Cla47 n=1 Triticum aestivum|Rep: Glutathione-S-transferase Cla47 - Triticum aestivum (Wheat) complete	Q8LGN6	Glutathione-S-transferase Cla47	P;GO:0008152;metabolic process | F;GO:0016740;transferase activity
apMir_18589	TC372142	353	1	similar to UniRef100_Q8LGN6 Cluster: Glutathione-S-transferase Cla47 n=1 Triticum aestivum|Rep: Glutathione-S-transferase Cla47 - Triticum aestivum (Wheat) partial (87%)	M8A3R3	Putative glutathione S-transferase GSTU6	P;GO:0046686;response to cadmium ion | P;GO:0006749;glutathione metabolic process | F;GO:0016740;transferase activity
apMir_18589	TA88124_4565	163	2	Glutathione transferase [Triticum aestivum (Wheat)]	Q8RW00	Glutathione transferase	P;GO:0008152;metabolic process | F;GO:0016740;transferase activity | F;GO:0004364;glutathione transferase activity
apMir_18589	TC427038	450	1	similar to UniRef100_Q9FQA1 Cluster: Glutathione S-transferase GST 38 n=1 Zea mays|Rep: Glutathione S-transferase GST 38 - Zea mays (Maize) partial (71%)	A6N0M6	Glutathione s-transferase gstu6	P;GO:0008152;metabolic process | F;GO:0016740;transferase activity
apMir_18589	TA100827_4565	450	1	Glutathione S-transferase putative [Oryza sativa (japonica cultivar-group)]	M7ZX95	Putative glutathione S-transferase GSTU6	P;GO:0080167;response to karrikin | P;GO:0080148;negative regulation of response to water deprivation | P;GO:0060416;response to growth hormone | P;GO:0048527;lateral root development | P;GO:0009704;de-etiolation | P;GO:0009651;response to salt stress | P;GO:0006749;glutathione metabolic process | F;GO:0016740;transferase activity | C;GO:0009507;chloroplast
apMir_18589	CL1617Contig1	240	1	UniRef100_Q8LGN6 Glutathione-S-transferase Cla47	M8A3R3	Putative glutathione S-transferase GSTU6	P;GO:0046686;response to cadmium ion | P;GO:0006749;glutathione metabolic process | F;GO:0016740;transferase activity
apMir_18589	TC439029	274	1	similar to UniRef100_O04941 Cluster: Glutathione S-transferase TSI-1 n=1 Aegilops tauschii|Rep: Glutathione S-transferase TSI-1 - Aegilops tauschii (Tausch's goatgrass) (Aegilops squarrosa) partial (90%)	M7Z830	Putative glutathione S-transferase GSTU6	P;GO:0008152;metabolic process | F;GO:0016740;transferase activity
apMir_18589	TA72808_4565	482	0.5	Glutathione transferase [Triticum aestivum (Wheat)]	Q8RW00	Glutathione transferase	P;GO:0008152;metabolic process | F;GO:0016740;transferase activity | F;GO:0004364;glutathione transferase activity
apMir_18589	TA82357_4565	296	1	Glutathione-S-transferase Cla47 [Triticum aestivum (Wheat)]	Q8LGN6	Glutathione-S-transferase Cla47	P;GO:0008152;metabolic process | F;GO:0016740;transferase activity
apMir_18589	CJ728706	451	0.5	Glutathione transferase [Triticum aestivum (Wheat)]	Q8RW00	Glutathione transferase	P;GO:0008152;metabolic process | F;GO:0016740;transferase activity | F;GO:0004364;glutathione transferase activity
apMir_18589	CL2220Contig2	443	2	UniRef100_Q8RW00 Glutathione transferase	Q8RW00	Glutathione transferase	P;GO:0008152;metabolic process | F;GO:0016740;transferase activity | F;GO:0004364;glutathione transferase activity
apMir_18589	CD492155	205	1	Glutathione-S-transferase Cla47 [Triticum aestivum (Wheat)]	M8A3R3	Putative glutathione S-transferase GSTU6	P;GO:0046686;response to cadmium ion | P;GO:0006749;glutathione metabolic process | F;GO:0016740;transferase activity
apMir_18589	CV778449	365	1	similar to UniRef100_Q9FQA0 Cluster: Glutathione S-transferase GST 39 n=1 Zea mays|Rep: Glutathione S-transferase GST 39 - Zea mays (Maize) partial (75%)	M8A3R3	Putative glutathione S-transferase GSTU6	P;GO:0046686;response to cadmium ion | P;GO:0006749;glutathione metabolic process | F;GO:0016740;transferase activity
apMir_18589	CJ607768	119	0.5	Glutathione transferase [Triticum aestivum (Wheat)]	Q8RW00	Glutathione transferase	P;GO:0008152;metabolic process | F;GO:0016740;transferase activity | F;GO:0004364;glutathione transferase activity
apMir_18589	TA77916_4565	353	1	Glutathione-S-transferase Cla47 [Triticum aestivum (Wheat)]	M8A3R3	Putative glutathione S-transferase GSTU6	P;GO:0046686;response to cadmium ion | P;GO:0006749;glutathione metabolic process | F;GO:0016740;transferase activity
apMir_18589	CJ624651	152	2	Glutathione transferase [Triticum aestivum (Wheat)]	Q8RW00	Glutathione transferase	P;GO:0008152;metabolic process | F;GO:0016740;transferase activity | F;GO:0004364;glutathione transferase activity
apMir_18589	CJ692969	483	0.5	Glutathione transferase [Triticum aestivum (Wheat)]	M7ZZ12	Putative glutathione S-transferase GSTU6	P;GO:0008152;metabolic process | F;GO:0016740;transferase activity
apMir_18589	CJ605859	117	2	Glutathione transferase [Triticum aestivum (Wheat)]	Q8RW00	Glutathione transferase	P;GO:0008152;metabolic process | F;GO:0016740;transferase activity | F;GO:0004364;glutathione transferase activity
apMir_18589	CD892803	400	1	Glutathione-S-transferase Cla47 [Triticum aestivum (Wheat)]	M7ZV31	Putative glutathione S-transferase GSTU6	P;GO:0008152;metabolic process | F;GO:0016740;transferase activity
apMir_18589	gi|17147303|gb|BM138536.1|BM138536	475	0.5	Putative glutathione S-transferase	A6N0M6	Glutathione s-transferase gstu6	P;GO:0008152;metabolic process | F;GO:0016740;transferase activity
apMir_18589	CL7525Contig1	331	1	UniRef100_Q8LMJ0 Putative glutathione S-transferase	M7ZX95	Putative glutathione S-transferase GSTU6	P;GO:0080167;response to karrikin | P;GO:0080148;negative regulation of response to water deprivation | P;GO:0060416;response to growth hormone | P;GO:0048527;lateral root development | P;GO:0009704;de-etiolation | P;GO:0009651;response to salt stress | P;GO:0006749;glutathione metabolic process | F;GO:0016740;transferase activity | C;GO:0009507;chloroplast
apMir_18589	BQ743695	400	1	Glutathione-S-transferase Cla47 [Triticum aestivum (Wheat)]	Q8LGN6	Glutathione-S-transferase Cla47	P;GO:0008152;metabolic process | F;GO:0016740;transferase activity
apMir_18589	CD924986	378	1	Glutathione S-transferase putative [Oryza sativa (japonica cultivar-group)]	Q9FQ99	Glutathione S-transferase GST 40	P;GO:0008152;metabolic process | F;GO:0016740;transferase activity | F;GO:0004364;glutathione transferase activity
apMir_18589	CA632697	320	1	Glutathione S-transferase GST 39 [Zea mays (Maize)]	Q8LGN6	Glutathione-S-transferase Cla47	P;GO:0008152;metabolic process | F;GO:0016740;transferase activity
apMir_18589	CJ696147	470	0.5	Glutathione transferase [Triticum aestivum (Wheat)]	Q8LMI9	Glutathione S-transferase, N-terminal domain containing protein, expressed	P;GO:0008152;metabolic process | F;GO:0016740;transferase activity
apMir_18589	AL815678	421	1	Glutathione S-transferase putative [Oryza sativa (japonica cultivar-group)]
apMir_18589	CL1617Contig2	240	1	UniRef100_Q9FQB3 Glutathione S-transferase GST 26	M8A3R3	Putative glutathione S-transferase GSTU6	P;GO:0046686;response to cadmium ion | P;GO:0006749;glutathione metabolic process | F;GO:0016740;transferase activity
apMir_18589	TC412532	326	2	weakly similar to UniRef100_Q8LGN6 Cluster: Glutathione-S-transferase Cla47 n=1 Triticum aestivum|Rep: Glutathione-S-transferase Cla47 - Triticum aestivum (Wheat) partial (96%)	M7ZI94	Putative glutathione S-transferase GSTU6	P;GO:0006749;glutathione metabolic process | F;GO:0016740;transferase activity
apMir_18589	TA108759_4565	323	2	Glutathione-S-transferase Cla47 [Triticum aestivum (Wheat)]	M7ZI94	Putative glutathione S-transferase GSTU6	P;GO:0006749;glutathione metabolic process | F;GO:0016740;transferase activity
apMir_18589	TC435027	321	1.5	similar to UniRef100_Q8RW00 Cluster: Glutathione transferase n=1 Triticum aestivum|Rep: Glutathione transferase - Triticum aestivum (Wheat) partial (63%)	Q8RW00	Glutathione transferase	P;GO:0008152;metabolic process | F;GO:0016740;transferase activity | F;GO:0004364;glutathione transferase activity
apMir_18589	CV770777	500	2.5	Glutathione transferase [Triticum aestivum (Wheat)]	M7ZZ12	Putative glutathione S-transferase GSTU6	P;GO:0008152;metabolic process | F;GO:0016740;transferase activity
apMir_18589	TA91224_4565	42	1.5	Glutathione transferase [Triticum aestivum (Wheat)]	R7WBT7	Uncharacterized protein
apMir_18589	CV765735	365	3	similar to UniRef100_Q9FQA0 Cluster: Glutathione S-transferase GST 39 n=1 Zea mays|Rep: Glutathione S-transferase GST 39 - Zea mays (Maize) partial (66%)	M8A3R3	Putative glutathione S-transferase GSTU6	P;GO:0046686;response to cadmium ion | P;GO:0006749;glutathione metabolic process | F;GO:0016740;transferase activity
apMir_18589	TA91225_4565	240	1.5	Glutathione transferase [Triticum aestivum (Wheat)]	Q8RW00	Glutathione transferase	P;GO:0008152;metabolic process | F;GO:0016740;transferase activity | F;GO:0004364;glutathione transferase activity
apMir_18589	CA718804	59	1.5	Glutathione transferase [Triticum aestivum (Wheat)]	Q8RW00	Glutathione transferase	P;GO:0008152;metabolic process | F;GO:0016740;transferase activity | F;GO:0004364;glutathione transferase activity
apMir_18589	TC378069	387	3	similar to UniRef100_Q8LGN6 Cluster: Glutathione-S-transferase Cla47 n=1 Triticum aestivum|Rep: Glutathione-S-transferase Cla47 - Triticum aestivum (Wheat) partial (82%)	M7ZV31	Putative glutathione S-transferase GSTU6	P;GO:0008152;metabolic process | F;GO:0016740;transferase activity
apMir_18589	TC397277	453	3	similar to UniRef100_Q9FQA4 Cluster: Glutathione S-transferase GST 35 n=1 Zea mays|Rep: Glutathione S-transferase GST 35 - Zea mays (Maize) partial (71%)	M7ZH04	Putative glutathione S-transferase GSTU6	P;GO:0008152;metabolic process | F;GO:0016740;transferase activity
apMir_18589	CK213963	453	3	Glutathione S-transferase putative [Oryza sativa (japonica cultivar-group)]	M7ZH04	Putative glutathione S-transferase GSTU6	P;GO:0008152;metabolic process | F;GO:0016740;transferase activity
apMir_18589	CL2428Contig3	344	3	UniRef100_Q945W9 Putative glutathione S-transferase	M7ZH04	Putative glutathione S-transferase GSTU6	P;GO:0008152;metabolic process | F;GO:0016740;transferase activity
apMir_18589	DR738809	402	3	Glutathione S-transferase GST 35 [Zea mays (Maize)]	M7ZH04	Putative glutathione S-transferase GSTU6	P;GO:0008152;metabolic process | F;GO:0016740;transferase activity
apMir_18589	TC397019	336	2	similar to UniRef100_Q8LGS9 Cluster: Glutathione-S-transferase 2 n=1 Aegilops tauschii|Rep: Glutathione-S-transferase 2 - Aegilops tauschii (Tausch's goatgrass) (Aegilops squarrosa) partial (97%)	A6N0M6	Glutathione s-transferase gstu6	P;GO:0008152;metabolic process | F;GO:0016740;transferase activity
apMir_18589	TC414181	389	3	similar to UniRef100_Q9FQ97 Cluster: Glutathione S-transferase GST 42 n=1 Zea mays|Rep: Glutathione S-transferase GST 42 - Zea mays (Maize) partial (84%)	M7ZFY5	Putative glutathione S-transferase GSTU6	P;GO:0008152;metabolic process | F;GO:0016740;transferase activity
apMir_18589	TA80693_4565	332	2	Tau class GST protein 4 [Oryza sativa (indica cultivar-group)]	M7Z830	Putative glutathione S-transferase GSTU6	P;GO:0008152;metabolic process | F;GO:0016740;transferase activity
apMir_18589	TC424516	368	2	homologue to UniRef100_Q8LGS8 Cluster: Glutathione S-transferase n=1 Aegilops tauschii|Rep: Glutathione S-transferase - Aegilops tauschii (Tausch's goatgrass) (Aegilops squarrosa) complete	Q8LGS8	Glutathione S-transferase	P;GO:0008152;metabolic process | F;GO:0016740;transferase activity
apMir_18589	TA82356_4565	400	1.5	Glutathione-S-transferase Cla47 [Triticum aestivum (Wheat)]	Q8LGN6	Glutathione-S-transferase Cla47	P;GO:0008152;metabolic process | F;GO:0016740;transferase activity
apMir_18589	CL4593Contig2	395	1.5	UniRef100_Q8LGN6 Glutathione-S-transferase Cla47	Q8LGN6	Glutathione-S-transferase Cla47	P;GO:0008152;metabolic process | F;GO:0016740;transferase activity
apMir_18589	TC376202	322	3	weakly similar to UniRef100_O04941 Cluster: Glutathione S-transferase TSI-1 n=1 Aegilops tauschii|Rep: Glutathione S-transferase TSI-1 - Aegilops tauschii (Tausch's goatgrass) (Aegilops squarrosa) partial (90%)	M7ZH04	Putative glutathione S-transferase GSTU6	P;GO:0008152;metabolic process | F;GO:0016740;transferase activity
apMir_18589	TA77214_4565	322	3	Glutathione S-transferase putative [Oryza sativa (japonica cultivar-group)]	M7ZH04	Putative glutathione S-transferase GSTU6	P;GO:0008152;metabolic process | F;GO:0016740;transferase activity
apMir_18589	TA77215_4565	349	3	Glutathione S-transferase putative [Oryza sativa (japonica cultivar-group)]	M7ZH04	Putative glutathione S-transferase GSTU6	P;GO:0008152;metabolic process | F;GO:0016740;transferase activity
apMir_18589	TC371931	360	1.5	UniRef100_Q8LGN6 Cluster: Glutathione-S-transferase Cla47 n=1 Triticum aestivum|Rep: Glutathione-S-transferase Cla47 - Triticum aestivum (Wheat) complete	Q8LGN6	Glutathione-S-transferase Cla47	P;GO:0008152;metabolic process | F;GO:0016740;transferase activity
apMir_18589	TC405652	136	3	weakly similar to UniRef100_O04941 Cluster: Glutathione S-transferase TSI-1 n=1 Aegilops tauschii|Rep: Glutathione S-transferase TSI-1 - Aegilops tauschii (Tausch's goatgrass) (Aegilops squarrosa) partial (68%)	M7ZH04	Putative glutathione S-transferase GSTU6	P;GO:0008152;metabolic process | F;GO:0016740;transferase activity
apMir_18589	CJ624495	241	1.5	homologue to UniRef100_Q8LGN6 Cluster: Glutathione-S-transferase Cla47 n=1 Triticum aestivum|Rep: Glutathione-S-transferase Cla47 - Triticum aestivum (Wheat) partial (88%)	Q8LGN6	Glutathione-S-transferase Cla47	P;GO:0008152;metabolic process | F;GO:0016740;transferase activity
apMir_18589	CK194119	346	3	Glutathione S-transferase GST 35 [Zea mays (Maize)]	M7ZH04	Putative glutathione S-transferase GSTU6	P;GO:0008152;metabolic process | F;GO:0016740;transferase activity
apMir_18589	CK195859	136	3	Glutathione S-transferase GST 35 [Zea mays (Maize)]	M7ZH04	Putative glutathione S-transferase GSTU6	P;GO:0008152;metabolic process | F;GO:0016740;transferase activity
apMir_18589	CL8812Contig1	335	2	UniRef100_Q8LGS8 Glutathione S-transferase	Q8LGS8	Glutathione S-transferase	P;GO:0008152;metabolic process | F;GO:0016740;transferase activity
apMir_18589	DR432329	373	3	Putative glutathione S-transferase [Oryza sativa (japonica cultivar-group)]	A6N0M6	Glutathione s-transferase gstu6	P;GO:0008152;metabolic process | F;GO:0016740;transferase activity
apMir_18589	CA485590	229	1.5	similar to UniRef100_Q9FQA6 Cluster: Glutathione S-transferase GST 33 n=1 Zea mays|Rep: Glutathione S-transferase GST 33 - Zea mays (Maize) partial (83%)	Q9FQA6	Glutathione S-transferase GST 33	P;GO:0008152;metabolic process | F;GO:0016740;transferase activity | F;GO:0004364;glutathione transferase activity
apMir_18589	BQ801298	344	1.5	UniRef100_O04941 Glutathione S-transferase GSTU6 putative expressed [Oryza sativa (japonica cultivar-group)]	Q8LGS9	Glutathione-S-transferase 2	P;GO:0008152;metabolic process | F;GO:0016740;transferase activity
apMir_18589	TA77213_4565	322	3	F3F9.11 [Arabidopsis thaliana (Mouse-ear cress)]	M7ZH04	Putative glutathione S-transferase GSTU6	P;GO:0008152;metabolic process | F;GO:0016740;transferase activity
apMir_18589	CJ590156	266	2	Glutathione-S-transferase 2 [Aegilops tauschii (Tausch's goatgrass) (Aegilops squarrosa)]	M7Z830	Putative glutathione S-transferase GSTU6	P;GO:0008152;metabolic process | F;GO:0016740;transferase activity
apMir_18589	CA725291	390	3	Glutathione S-transferase putative [Oryza sativa (japonica cultivar-group)]	M7ZFY5	Putative glutathione S-transferase GSTU6	P;GO:0008152;metabolic process | F;GO:0016740;transferase activity
apMir_18589	AL830222	50	3	Tau class GST protein 4 [Oryza sativa (indica cultivar-group)]	M7Z830	Putative glutathione S-transferase GSTU6	P;GO:0008152;metabolic process | F;GO:0016740;transferase activity
apMir_18603	BQ170749	247	3	ABC transporter-like protein [Arabidopsis thaliana (Mouse-ear cress)]	M8B184	ABC transporter G family member 22	P;GO:0010148;transpiration | P;GO:0009414;response to water deprivation | P;GO:0006200;ATP catabolic process | F;GO:0016887;ATPase activity | F;GO:0005524;ATP binding | F;GO:0000166;nucleotide binding | C;GO:0016020;membrane | C;GO:0005886;plasma membrane
apMir_18603	TA68989_4565	466	3	ABC transporter-like protein [Arabidopsis thaliana (Mouse-ear cress)]	M8A1A6	ABC transporter G family member 22	P;GO:0010148;transpiration | P;GO:0009414;response to water deprivation | P;GO:0008152;metabolic process | P;GO:0006200;ATP catabolic process | F;GO:0017111;nucleoside-triphosphatase activity | F;GO:0016887;ATPase activity | F;GO:0005524;ATP binding | F;GO:0000166;nucleotide binding | C;GO:0016020;membrane | C;GO:0005886;plasma membrane
apMir_18603	TA97584_4565	421	3	Putative phytase [Oryza sativa (japonica cultivar-group)]	UPI000234F865	PREDICTED: purple acid phosphatase 23-like, partial
apMir_18603	BJ307743	588	3	Putative phytase [Oryza sativa (japonica cultivar-group)]	I1I2K5	Uncharacterized protein	P;GO:0016311;dephosphorylation | P;GO:0008152;metabolic process | F;GO:0046872;metal ion binding | F;GO:0016787;hydrolase activity | F;GO:0003993;acid phosphatase activity
apMir_18879	TA99264_4565	920	2	Putative ankyrin repeat-containing protein [Oryza sativa (japonica cultivar-group)]	Q70JP4	S-acyltransferase	P;GO:0008152;metabolic process | F;GO:0046872;metal ion binding | F;GO:0019706;protein-cysteine S-palmitoyltransferase activity | F;GO:0016746;transferase activity, transferring acyl groups | F;GO:0016740;transferase activity | F;GO:0008270;zinc ion binding | C;GO:0016021;integral component of membrane | C;GO:0016020;membrane
apMir_19014	TC386563	939	3	homologue to UniRef100_Q43655 Cluster: WCOR719 n=1 Triticum aestivum|Rep: WCOR719 - Triticum aestivum (Wheat) complete	Q43655	WCOR719	P;GO:0030042;actin filament depolymerization | F;GO:0003779;actin binding | C;GO:0015629;actin cytoskeleton | C;GO:0005622;intracellular
apMir_19014	CK217475	939	3	Actin depolymerization factor-like protein [Lophopyrum elongatum (Tall wheatgrass) (Argopyrum elongatum)]	Q43655	WCOR719	P;GO:0030042;actin filament depolymerization | F;GO:0003779;actin binding | C;GO:0015629;actin cytoskeleton | C;GO:0005622;intracellular
apMir_19208	TA60644_4565	605	2	F23N19.11 [Arabidopsis thaliana (Mouse-ear cress)]	P35450	Elongation factor G, chloroplastic	P;GO:0006414;translational elongation | P;GO:0006412;translation | P;GO:0006184;GTP catabolic process | F;GO:0005525;GTP binding | F;GO:0003924;GTPase activity | F;GO:0003746;translation elongation factor activity | F;GO:0000166;nucleotide binding | C;GO:0009536;plastid | C;GO:0009507;chloroplast
apMir_19208	TA110052_4565	280	2	Putative calcineurin B-like protein 8 [Oryza sativa (japonica cultivar-group)]	R7W5C9	Calcineurin B-like protein 4	F;GO:0005509;calcium ion binding
apMir_19208	TC449397	479	2	similar to UniRef100_Q304W6 Cluster: Calcium sensing protein n=3 Magnoliophyta|Rep: Calcium sensing protein - Brassica juncea (Leaf mustard) (Indian mustard) partial (94%)	M8ARB6	Calcineurin B-like protein 4	P;GO:0042539;hypotonic salinity response | P;GO:0030007;cellular potassium ion homeostasis | P;GO:0005513;detection of calcium ion | F;GO:0046872;metal ion binding | F;GO:0005509;calcium ion binding
apMir_19208	TA60678_4565	230	2.5	F23N19.11 [Arabidopsis thaliana (Mouse-ear cress)]	N1QVD8	Elongation factor G, chloroplastic	P;GO:0009845;seed germination | P;GO:0009791;post-embryonic development | P;GO:0009658;chloroplast organization | P;GO:0006414;translational elongation | P;GO:0006184;GTP catabolic process | F;GO:0005525;GTP binding | F;GO:0005524;ATP binding | F;GO:0003924;GTPase activity | F;GO:0003746;translation elongation factor activity | F;GO:0000166;nucleotide binding | C;GO:0048046;apoplast | C;GO:000994…
apMir_19208	CD492181	530	3	Putative calcineurin B-like protein [Oryza sativa (japonica cultivar-group)]	A9NR37	Putative uncharacterized protein	F;GO:0005509;calcium ion binding
apMir_19472	CK211777	143	0	UniRef100_Q1KMU9 Cluster: Non-specific lipid transfer protein 1 precursor n=1 Triticum aestivum|Rep: Non-specific lipid transfer protein 1 precursor - Triticum aestivum (Wheat) complete	Q1KMU9	Non-specific lipid-transfer protein	P;GO:0006869;lipid transport | P;GO:0006810;transport | F;GO:0008289;lipid binding
apMir_19472	CK212122	145	0	homologue to UniRef100_Q1KMU9 Cluster: Non-specific lipid transfer protein 1 precursor n=1 Triticum aestivum|Rep: Non-specific lipid transfer protein 1 precursor - Triticum aestivum (Wheat) complete	Q1KMU9	Non-specific lipid-transfer protein	P;GO:0006869;lipid transport | P;GO:0006810;transport | F;GO:0008289;lipid binding
apMir_19472	DR733095	90	2	similar to UniRef100_Q1KMU9 Cluster: Non-specific lipid transfer protein 1 precursor n=1 Triticum aestivum|Rep: Non-specific lipid transfer protein 1 precursor - Triticum aestivum (Wheat) complete	Q1KMU9	Non-specific lipid-transfer protein	P;GO:0006869;lipid transport | P;GO:0006810;transport | F;GO:0008289;lipid binding
apMir_19472	CL17Contig9	110	3	UniRef100_Q5NE28 Type 1 non-specific lipid transfer protein precursor	F6MEX1	Non-specific lipid-transfer protein	P;GO:0006869;lipid transport | P;GO:0006810;transport | F;GO:0008289;lipid binding
apMir_19472	CK215337	135	3	Type 1 non specific lipid transfer protein precursor [Triticum aestivum (Wheat)]	M8ASK3	Non-specific lipid-transfer protein	P;GO:0006869;lipid transport | P;GO:0006810;transport | F;GO:0008289;lipid binding
apMir_19472	TC444602	83	3	UniRef100_Q3S4I0 Cluster: Eukaryotic translation initiation factor 5A2 n=1 Triticum aestivum|Rep: Eukaryotic translation initiation factor 5A2 - Triticum aestivum (Wheat) partial (63%)	Q3S4I0	Eukaryotic translation initiation factor 5A2	P;GO:0045905;positive regulation of translational termination | P;GO:0045901;positive regulation of translational elongation | P;GO:0008612;peptidyl-lysine modification to hypusine | P;GO:0006452;translational frameshifting | P;GO:0006413;translational initiation | F;GO:0043022;ribosome binding | F;GO:0003746;translation elongation factor activity | F;GO:0003743;translation initiation factor acti…
apMir_19476	TA77794_4565	1156	2	Putative ATP/GTP-binding protein [Oryza sativa (japonica cultivar-group)]	R7W5E7	Putative pyruvate, phosphate dikinase regulatory protein, chloroplastic	P;GO:0016311;dephosphorylation | P;GO:0016310;phosphorylation | P;GO:0006468;protein phosphorylation | F;GO:0016772;transferase activity, transferring phosphorus-containing groups | F;GO:0016301;kinase activity | F;GO:0005524;ATP binding | F;GO:0004721;phosphoprotein phosphatase activity | F;GO:0004672;protein kinase activity | C;GO:0005829;cytosol
apMir_19476	TA77793_4565	1160	2	Putative ATP/GTP-binding protein [Oryza sativa (japonica cultivar-group)]	R7W5E7	Putative pyruvate, phosphate dikinase regulatory protein, chloroplastic	P;GO:0016311;dephosphorylation | P;GO:0016310;phosphorylation | P;GO:0006468;protein phosphorylation | F;GO:0016772;transferase activity, transferring phosphorus-containing groups | F;GO:0016301;kinase activity | F;GO:0005524;ATP binding | F;GO:0004721;phosphoprotein phosphatase activity | F;GO:0004672;protein kinase activity | C;GO:0005829;cytosol
apMir_19476	TC383128	1619	2	similar to UniRef100_Q195N6 Cluster: Pyruvate phosphate dikinase regulatory protein chloroplast precursor n=1 Zea mays|Rep: Pyruvate phosphate dikinase regulatory protein chloroplast precursor - Zea mays (Maize) partial (73%)	R7W5E7	Putative pyruvate, phosphate dikinase regulatory protein, chloroplastic	P;GO:0016311;dephosphorylation | P;GO:0016310;phosphorylation | P;GO:0006468;protein phosphorylation | F;GO:0016772;transferase activity, transferring phosphorus-containing groups | F;GO:0016301;kinase activity | F;GO:0005524;ATP binding | F;GO:0004721;phosphoprotein phosphatase activity | F;GO:0004672;protein kinase activity | C;GO:0005829;cytosol
apMir_19476	CA685936	243	3	P0678F11.16 [Oryza sativa (japonica cultivar-group)]
apMir_19477	CA703840	348	0	Small nuclear ribonucleoprotein-like [Oryza sativa (japonica cultivar-group)]
apMir_19477	BF293216	485	0	Small nuclear ribonucleoprotein-like [Oryza sativa (japonica cultivar-group)]	UPI0002C2FE45	PREDICTED: U6 snRNA-associated Sm-like protein LSm3-like
apMir_19477	CL2539Contig3	537	0	UniRef100_Q5N9F1 Small nuclear ribonucleoprotein-like	UPI0002C2FE45	PREDICTED: U6 snRNA-associated Sm-like protein LSm3-like
apMir_19477	CJ682233	504	0	Putative DNA-directed RNA polymerase II 13.6K chain [Oryza sativa (japonica cultivar-group)]	B4FJS1	DNA-directed RNA polymerase II subunit J	P;GO:0006351;transcription, DNA-templated | F;GO:0046983;protein dimerization activity | F;GO:0003899;DNA-directed RNA polymerase activity | F;GO:0003677;DNA binding
apMir_19477	TC419864	611	0	homologue to UniRef100_Q6YX89 Cluster: Cyclase-like protein n=1 Oryza sativa Japonica Group|Rep: Cyclase-like protein - Oryza sativa subsp. japonica (Rice) partial (67%)	D7MF45	Cyclase family protein	P;GO:0009651;response to salt stress | C;GO:0005794;Golgi apparatus | C;GO:0005783;endoplasmic reticulum | C;GO:0005618;cell wall
apMir_19477	TA52908_4565	600	0	Putative DNA-directed RNA polymerase II 13.6K chain [Oryza sativa (japonica cultivar-group)]	B4FJS1	DNA-directed RNA polymerase II subunit J	P;GO:0006351;transcription, DNA-templated | F;GO:0046983;protein dimerization activity | F;GO:0003899;DNA-directed RNA polymerase activity | F;GO:0003677;DNA binding
apMir_19477	TA69115_4565	1056	0	GPX12Hv glutathione peroxidase-like protein [Hordeum vulgare (Barley)]	Q9SME6	Glutathione peroxidase	P;GO:0055114;oxidation-reduction process | P;GO:0006979;response to oxidative stress | F;GO:0016491;oxidoreductase activity | F;GO:0004602;glutathione peroxidase activity | F;GO:0004601;peroxidase activity | C;GO:0005829;cytosol | C;GO:0005634;nucleus
apMir_19477	TA104299_4565	789	0	NB-ARC domain putative [Oryza sativa (japonica cultivar-group)]
apMir_19477	CL1943Contig3	225	0	UniRef100_Q8VY78 Ubiquitin activating enzyme-like protein	M7ZDD2	SUMO-activating enzyme subunit 1A	P;GO:0008152;metabolic process | F;GO:0003824;catalytic activity
apMir_19477	TC416573	1254	0	homologue to UniRef100_Q852R3 Cluster: Phospholipid hydroperoxide glutathione peroxidase-like protein n=1 Hordeum vulgare|Rep: Phospholipid hydroperoxide glutathione peroxidase-like protein - Hordeum vulgare (Barley) partial (72%)	M8AHW0	Glutathione peroxidase	P;GO:0055114;oxidation-reduction process | P;GO:0006979;response to oxidative stress | F;GO:0016491;oxidoreductase activity | F;GO:0004602;glutathione peroxidase activity | F;GO:0004601;peroxidase activity
apMir_19477	CA613387	81	1	ESTs AU065732 [Oryza sativa (japonica cultivar-group)]	B9RT85	Epoxide hydrolase, putative	P;GO:0008152;metabolic process | F;GO:0016787;hydrolase activity | F;GO:0003824;catalytic activity
apMir_19477	BJ207484	273	1	NIP2 [Medicago truncatula (Barrel medic)]
apMir_19477	TC435864	494	1	homologue to UniRef100_Q5N9F1 Cluster: Small nuclear ribonucleoprotein-like n=2 Oryza sativa|Rep: Small nuclear ribonucleoprotein-like - Oryza sativa subsp. japonica (Rice) partial (94%)	UPI0002C2FE45	PREDICTED: U6 snRNA-associated Sm-like protein LSm3-like
apMir_19477	BJ276947	573	1	NBS-LRR disease resistance protein homologue putative [Oryza sativa (japonica cultivar-group)]
apMir_19477	TA73756_4565	560	1	NOD26-like membrane integral protein ZmNIP1-1 [Zea mays (Maize)]	UPI00019375A5	UPI00019375A5
apMir_19477	TA57240_4565	951	2	C2H2 zinc-finger protein [Zea mays (Maize)]	B4FHA9	Uncharacterized protein
apMir_19477	TC373747	1004	2	similar to UniRef100_Q0D606 Cluster: Os07g0520600 protein n=2 Oryza sativa Japonica Group|Rep: Os07g0520600 protein - Oryza sativa subsp. japonica (Rice) partial (61%)	M8AA05	Uncharacterized protein
apMir_19477	TA101052_4565	766	2	Putative serine carboxypeptidase I [Oryza sativa (japonica cultivar-group)]	Q53PB1	Serine carboxypeptidase	P;GO:0006508;proteolysis | F;GO:0004185;serine-type carboxypeptidase activity | F;GO:0004180;carboxypeptidase activity
apMir_19477	TA109646_4565	783	3	4-coumarate--CoA ligase 4CL1 [Lolium perenne (Perennial ryegrass)]	M8AST0	Putative 4-coumarate--CoA ligase 2	P;GO:0010584;pollen exine formation | P;GO:0008152;metabolic process | F;GO:0016874;ligase activity | F;GO:0003824;catalytic activity
apMir_19477	TA2095_4568	885	2	Cinnamoyl CoA reductase [Oryza sativa (Rice)]	N1QZD0	Bifunctional dihydroflavonol 4-reductase/flavanone 4-reductase	P;GO:0044237;cellular metabolic process | F;GO:0050662;coenzyme binding | F;GO:0003824;catalytic activity
apMir_19477	TC462049	134	1.5	homologue to UniRef100_Q2PCD1 Cluster: Type 1 non specific lipid transfer protein precursor n=1 Triticum aestivum|Rep: Type 1 non specific lipid transfer protein precursor - Triticum aestivum (Wheat) complete	N1QP60	Non-specific lipid-transfer protein	P;GO:0006869;lipid transport | P;GO:0006810;transport | F;GO:0008289;lipid binding
apMir_19477	CL31Contig9	292	3	UniRef100_P94058 Calmodulin TaCaM2-3	Q7DMN9	Calmodulin-5/6/7/8	F;GO:0046872;metal ion binding | F;GO:0005509;calcium ion binding
apMir_19477	TC437205	916	3	weakly similar to UniRef100_Q6K9G7 Cluster: Kinetochore protein-like n=1 Oryza sativa Japonica Group|Rep: Kinetochore protein-like - Oryza sativa subsp. japonica (Rice) partial (75%)	R7WGA2	Kinetochore-associated protein MTW1	P;GO:0007067;mitosis | P;GO:0007049;cell cycle | C;GO:0005634;nucleus | C;GO:0000775;chromosome, centromeric region
apMir_19477	TA100485_4565	515	3	P0022F10.12 [Oryza sativa (japonica cultivar-group)]	G5DWY2	NADP-malic enzyme	P;GO:0055114;oxidation-reduction process | F;GO:0051287;NAD binding | F;GO:0004471;malate dehydrogenase (decarboxylating) (NAD+) activity
apMir_19477	CJ550984	280	2.5	Gb|AAD32907.1 [Arabidopsis thaliana (Mouse-ear cress)]	Q0IZR4	Os09g0554300 protein	P;GO:0055085;transmembrane transport | C;GO:0016021;integral component of membrane
apMir_19477	BE445132	10	2.5	Putative Synoviolin 1 [Oryza sativa (japonica cultivar-group)]
apMir_19477	TA109108_4565	550	2.5	Putative P450 [Oryza sativa (japonica cultivar-group)]	M8A277	Cytochrome P450 71C2	P;GO:0055114;oxidation-reduction process | F;GO:0046872;metal ion binding | F;GO:0020037;heme binding | F;GO:0016705;oxidoreductase activity, acting on paired donors, with incorporation or reduction of molecular oxygen | F;GO:0016491;oxidoreductase activity | F;GO:0005506;iron ion binding | F;GO:0004497;monooxygenase activity
apMir_19477	CK215143	543	2.5	Putative calcium binding EF-hand protein [Hordeum vulgare (Barley)]	I1H894	Uncharacterized protein
apMir_19477	CJ539616	620	3	Pentatricopeptide (PPR) repeat-containing protein-like [Oryza sativa (japonica cultivar-group)]	Q6YWZ1	Os08g0272200 protein
apMir_19477	TA111350_4565	94	2.5	KH domain putative [Oryza sativa (japonica cultivar-group)]
apMir_19477	TA53214_4565	719	3	Putative TGF-beta receptor interacting protein [Oryza sativa (japonica cultivar-group)]	Q42224	G-protein subunit
apMir_19477	TA77460_4565	872	2.5	Putative calcium binding EF-hand protein [Hordeum vulgare (Barley)]	D6PW68	EF-hand calcium-binding protein	F;GO:0005509;calcium ion binding
apMir_19477	TA52200_4565	870	3	Putative peroxisomal membrane protein [Oryza sativa (japonica cultivar-group)]	M8CUA4	Peroxisomal membrane protein 2	C;GO:0016021;integral component of membrane
apMir_19477	CK215314	898	2.5	Putative calcium binding EF-hand protein [Hordeum vulgare (Barley)]	D6PW68	EF-hand calcium-binding protein	F;GO:0005509;calcium ion binding
apMir_19477	TA67265_4565	299	2.5	Putative Dephospho-CoA kinase [Oryza sativa (japonica cultivar-group)]	D8LAL8	Dephospho-CoA kinase	P;GO:0016310;phosphorylation | P;GO:0015937;coenzyme A biosynthetic process | F;GO:0016301;kinase activity | F;GO:0005524;ATP binding | F;GO:0004140;dephospho-CoA kinase activity
apMir_19477	gi|71492990|gb|DQ123819.1|	2938	3	Triticum turgidum floral homeotic homeoallele (q) gene complete sequence
apMir_19477	gi|45357044|gb|AY485643.1|	93868	3	Hordeum vulgare subsp. vulgare BAC 615K1 complete sequence
apMir_19478	CA703840	346	0	Small nuclear ribonucleoprotein-like [Oryza sativa (japonica cultivar-group)]
apMir_19478	BF293216	483	0	Small nuclear ribonucleoprotein-like [Oryza sativa (japonica cultivar-group)]	UPI0002C2FE45	PREDICTED: U6 snRNA-associated Sm-like protein LSm3-like
apMir_19478	CL2539Contig3	535	0	UniRef100_Q5N9F1 Small nuclear ribonucleoprotein-like	UPI0002C2FE45	PREDICTED: U6 snRNA-associated Sm-like protein LSm3-like
apMir_19478	CJ682233	502	0	Putative DNA-directed RNA polymerase II 13.6K chain [Oryza sativa (japonica cultivar-group)]	B4FJS1	DNA-directed RNA polymerase II subunit J	P;GO:0006351;transcription, DNA-templated | F;GO:0046983;protein dimerization activity | F;GO:0003899;DNA-directed RNA polymerase activity | F;GO:0003677;DNA binding
apMir_19478	TC419864	609	0	homologue to UniRef100_Q6YX89 Cluster: Cyclase-like protein n=1 Oryza sativa Japonica Group|Rep: Cyclase-like protein - Oryza sativa subsp. japonica (Rice) partial (67%)	D7MF45	Cyclase family protein	P;GO:0009651;response to salt stress | C;GO:0005794;Golgi apparatus | C;GO:0005783;endoplasmic reticulum | C;GO:0005618;cell wall
apMir_19478	TA52908_4565	598	0	Putative DNA-directed RNA polymerase II 13.6K chain [Oryza sativa (japonica cultivar-group)]	B4FJS1	DNA-directed RNA polymerase II subunit J	P;GO:0006351;transcription, DNA-templated | F;GO:0046983;protein dimerization activity | F;GO:0003899;DNA-directed RNA polymerase activity | F;GO:0003677;DNA binding
apMir_19478	TC373747	1002	0	similar to UniRef100_Q0D606 Cluster: Os07g0520600 protein n=2 Oryza sativa Japonica Group|Rep: Os07g0520600 protein - Oryza sativa subsp. japonica (Rice) partial (61%)	M8AA05	Uncharacterized protein
apMir_19478	TA69115_4565	1054	0	GPX12Hv glutathione peroxidase-like protein [Hordeum vulgare (Barley)]	Q9SME6	Glutathione peroxidase	P;GO:0055114;oxidation-reduction process | P;GO:0006979;response to oxidative stress | F;GO:0016491;oxidoreductase activity | F;GO:0004602;glutathione peroxidase activity | F;GO:0004601;peroxidase activity | C;GO:0005829;cytosol | C;GO:0005634;nucleus
apMir_19478	TA104299_4565	787	0	NB-ARC domain putative [Oryza sativa (japonica cultivar-group)]
apMir_19478	CL1943Contig3	223	0	UniRef100_Q8VY78 Ubiquitin activating enzyme-like protein	M7ZDD2	SUMO-activating enzyme subunit 1A	P;GO:0008152;metabolic process | F;GO:0003824;catalytic activity
apMir_19478	TC416573	1252	0	homologue to UniRef100_Q852R3 Cluster: Phospholipid hydroperoxide glutathione peroxidase-like protein n=1 Hordeum vulgare|Rep: Phospholipid hydroperoxide glutathione peroxidase-like protein - Hordeum vulgare (Barley) partial (72%)	M8AHW0	Glutathione peroxidase	P;GO:0055114;oxidation-reduction process | P;GO:0006979;response to oxidative stress | F;GO:0016491;oxidoreductase activity | F;GO:0004602;glutathione peroxidase activity | F;GO:0004601;peroxidase activity
apMir_19478	CA613387	79	1	ESTs AU065732 [Oryza sativa (japonica cultivar-group)]	B9RT85	Epoxide hydrolase, putative	P;GO:0008152;metabolic process | F;GO:0016787;hydrolase activity | F;GO:0003824;catalytic activity
apMir_19478	BJ207484	271	1	NIP2 [Medicago truncatula (Barrel medic)]
apMir_19478	CJ532444	83	2	weakly similar to UniRef100_Q9ZPY1 Cluster: Expressed protein n=1 Arabidopsis thaliana|Rep: Expressed protein - Arabidopsis thaliana (Mouse-ear cress) partial (64%)	UPI00035122B6	PREDICTED: pyridoxine/pyridoxamine 5''''-phosphate oxidase 2-like isoform X1
apMir_19478	TC435864	492	1	homologue to UniRef100_Q5N9F1 Cluster: Small nuclear ribonucleoprotein-like n=2 Oryza sativa|Rep: Small nuclear ribonucleoprotein-like - Oryza sativa subsp. japonica (Rice) partial (94%)	UPI0002C2FE45	PREDICTED: U6 snRNA-associated Sm-like protein LSm3-like
apMir_19478	BJ276947	571	1	NBS-LRR disease resistance protein homologue putative [Oryza sativa (japonica cultivar-group)]
apMir_19478	TA73756_4565	558	1	NOD26-like membrane integral protein ZmNIP1-1 [Zea mays (Maize)]	UPI00019375A5	UPI00019375A5
apMir_19478	TA57240_4565	949	2	C2H2 zinc-finger protein [Zea mays (Maize)]	B4FHA9	Uncharacterized protein
apMir_19478	TA101052_4565	764	2	Putative serine carboxypeptidase I [Oryza sativa (japonica cultivar-group)]	Q53PB1	Serine carboxypeptidase	P;GO:0006508;proteolysis | F;GO:0004185;serine-type carboxypeptidase activity | F;GO:0004180;carboxypeptidase activity
apMir_19478	TC408228	806	3	similar to UniRef100_Q06C47 Cluster: Acid phosphatase n=1 Oryza sativa Japonica Group|Rep: Acid phosphatase - Oryza sativa subsp. japonica (Rice) partial (72%)	M8CZ66	Putative phosphatase phospho1	P;GO:0051262;protein tetramerization | P;GO:0016311;dephosphorylation | P;GO:0016036;cellular response to phosphate starvation | P;GO:0008152;metabolic process | F;GO:0052732;phosphoethanolamine phosphatase activity | F;GO:0052731;phosphocholine phosphatase activity | F;GO:0016791;phosphatase activity | F;GO:0016462;pyrophosphatase activity
apMir_19478	TC437205	907	3	weakly similar to UniRef100_Q6K9G7 Cluster: Kinetochore protein-like n=1 Oryza sativa Japonica Group|Rep: Kinetochore protein-like - Oryza sativa subsp. japonica (Rice) partial (75%)	R7WGA2	Kinetochore-associated protein MTW1	P;GO:0007067;mitosis | P;GO:0007049;cell cycle | C;GO:0005634;nucleus | C;GO:0000775;chromosome, centromeric region
apMir_19478	TA2095_4568	883	3	Cinnamoyl CoA reductase [Oryza sativa (Rice)]	N1QZD0	Bifunctional dihydroflavonol 4-reductase/flavanone 4-reductase	P;GO:0044237;cellular metabolic process | F;GO:0050662;coenzyme binding | F;GO:0003824;catalytic activity
apMir_19478	TC462049	132	2.5	homologue to UniRef100_Q2PCD1 Cluster: Type 1 non specific lipid transfer protein precursor n=1 Triticum aestivum|Rep: Type 1 non specific lipid transfer protein precursor - Triticum aestivum (Wheat) complete	N1QP60	Non-specific lipid-transfer protein	P;GO:0006869;lipid transport | P;GO:0006810;transport | F;GO:0008289;lipid binding
apMir_19479	CA653632	305	0	Ubiquitin activating enzyme-like protein [Oryza sativa (japonica cultivar-group)]	I1R0C6	Uncharacterized protein
apMir_19479	CJ682233	438	0	Putative DNA-directed RNA polymerase II 13.6K chain [Oryza sativa (japonica cultivar-group)]	B4FJS1	DNA-directed RNA polymerase II subunit J	P;GO:0006351;transcription, DNA-templated | F;GO:0046983;protein dimerization activity | F;GO:0003899;DNA-directed RNA polymerase activity | F;GO:0003677;DNA binding
apMir_19479	TA52908_4565	534	0	Putative DNA-directed RNA polymerase II 13.6K chain [Oryza sativa (japonica cultivar-group)]	B4FJS1	DNA-directed RNA polymerase II subunit J	P;GO:0006351;transcription, DNA-templated | F;GO:0046983;protein dimerization activity | F;GO:0003899;DNA-directed RNA polymerase activity | F;GO:0003677;DNA binding
apMir_19479	TC437205	865	0	weakly similar to UniRef100_Q6K9G7 Cluster: Kinetochore protein-like n=1 Oryza sativa Japonica Group|Rep: Kinetochore protein-like - Oryza sativa subsp. japonica (Rice) partial (75%)	R7WGA2	Kinetochore-associated protein MTW1	P;GO:0007067;mitosis | P;GO:0007049;cell cycle | C;GO:0005634;nucleus | C;GO:0000775;chromosome, centromeric region
apMir_19479	TC408228	753	0	similar to UniRef100_Q06C47 Cluster: Acid phosphatase n=1 Oryza sativa Japonica Group|Rep: Acid phosphatase - Oryza sativa subsp. japonica (Rice) partial (72%)	M8CZ66	Putative phosphatase phospho1	P;GO:0051262;protein tetramerization | P;GO:0016311;dephosphorylation | P;GO:0016036;cellular response to phosphate starvation | P;GO:0008152;metabolic process | F;GO:0052732;phosphoethanolamine phosphatase activity | F;GO:0052731;phosphocholine phosphatase activity | F;GO:0016791;phosphatase activity | F;GO:0016462;pyrophosphatase activity
apMir_19479	TA104299_4565	723	0	NB-ARC domain putative [Oryza sativa (japonica cultivar-group)]
apMir_19479	TA52494_4565	1109	0	Ubiquitin activating enzyme-like protein [Oryza sativa (japonica cultivar-group)]	M7ZDD2	SUMO-activating enzyme subunit 1A	P;GO:0008152;metabolic process | F;GO:0003824;catalytic activity
apMir_19479	TC419864	556	0.5	homologue to UniRef100_Q6YX89 Cluster: Cyclase-like protein n=1 Oryza sativa Japonica Group|Rep: Cyclase-like protein - Oryza sativa subsp. japonica (Rice) partial (67%)	D7MF45	Cyclase family protein	P;GO:0009651;response to salt stress | C;GO:0005794;Golgi apparatus | C;GO:0005783;endoplasmic reticulum | C;GO:0005618;cell wall
apMir_19479	BJ207484	218	1	NIP2 [Medicago truncatula (Barrel medic)]
apMir_19479	CL4609Contig1	39	0.5	UniRef100_Q6YUT5 Putative amino acid transporter A1	J7QK62	Putative aromatic and neutral amino acid transporter	C;GO:0016021;integral component of membrane | C;GO:0016020;membrane
apMir_19479	CJ532444	522	0.5	weakly similar to UniRef100_Q9ZPY1 Cluster: Expressed protein n=1 Arabidopsis thaliana|Rep: Expressed protein - Arabidopsis thaliana (Mouse-ear cress) partial (64%)	UPI00035122B6	PREDICTED: pyridoxine/pyridoxamine 5''''-phosphate oxidase 2-like isoform X1
apMir_19479	BJ276947	519	1	NBS-LRR disease resistance protein homologue putative [Oryza sativa (japonica cultivar-group)]
apMir_19479	TA73756_4565	505	1	NOD26-like membrane integral protein ZmNIP1-1 [Zea mays (Maize)]	UPI00019375A5	UPI00019375A5
apMir_19479	TA57240_4565	885	1	C2H2 zinc-finger protein [Zea mays (Maize)]	B4FHA9	Uncharacterized protein
apMir_19479	TA69115_4565	990	0.5	GPX12Hv glutathione peroxidase-like protein [Hordeum vulgare (Barley)]	Q9SME6	Glutathione peroxidase	P;GO:0055114;oxidation-reduction process | P;GO:0006979;response to oxidative stress | F;GO:0016491;oxidoreductase activity | F;GO:0004602;glutathione peroxidase activity | F;GO:0004601;peroxidase activity | C;GO:0005829;cytosol | C;GO:0005634;nucleus
apMir_19479	TC416573	1188	0.5	homologue to UniRef100_Q852R3 Cluster: Phospholipid hydroperoxide glutathione peroxidase-like protein n=1 Hordeum vulgare|Rep: Phospholipid hydroperoxide glutathione peroxidase-like protein - Hordeum vulgare (Barley) partial (72%)	M8AHW0	Glutathione peroxidase	P;GO:0055114;oxidation-reduction process | P;GO:0006979;response to oxidative stress | F;GO:0016491;oxidoreductase activity | F;GO:0004602;glutathione peroxidase activity | F;GO:0004601;peroxidase activity
apMir_19479	TC384605	1119	1	similar to UniRef100_Q653W2 Cluster: (2R)-phospho-3-sulfolactate synthase-like n=1 Oryza sativa Japonica Group|Rep: (2R)-phospho-3-sulfolactate synthase-like - Oryza sativa subsp. japonica (Rice) partial (85%)	B6THJ5	Phosphosulfolactate synthase-related protein	P;GO:0019295;coenzyme M biosynthetic process | P;GO:0010608;posttranscriptional regulation of gene expression | P;GO:0010286;heat acclimation | P;GO:0009408;response to heat | F;GO:0003824;catalytic activity
apMir_19479	TA68135_4565	1101	1	(2R)-phospho-3-sulfolactate synthase-like [Oryza sativa (japonica cultivar-group)]	Q653W2	(2R)-phospho-3-sulfolactate synthase-like	P;GO:0019295;coenzyme M biosynthetic process | P;GO:0010608;posttranscriptional regulation of gene expression | P;GO:0010286;heat acclimation | P;GO:0009408;response to heat | F;GO:0004252;serine-type endopeptidase activity | F;GO:0003824;catalytic activity | C;GO:0005618;cell wall
apMir_19479	TA86005_4565	648	3	Putative methionyl-tRNA synthetase [Oryza sativa (japonica cultivar-group)]	M0UWH3	Uncharacterized protein	P;GO:0006418;tRNA aminoacylation for protein translation | F;GO:0005524;ATP binding | F;GO:0004812;aminoacyl-tRNA ligase activity | F;GO:0000166;nucleotide binding
apMir_19479	TA96987_4565	908	1	Putative pollen allergen [Oryza sativa (Rice)]	M8AD31	Expansin-like A1	C;GO:0005576;extracellular region
apMir_19479	TA101052_4565	711	1	Putative serine carboxypeptidase I [Oryza sativa (japonica cultivar-group)]	Q53PB1	Serine carboxypeptidase	P;GO:0006508;proteolysis | F;GO:0004185;serine-type carboxypeptidase activity | F;GO:0004180;carboxypeptidase activity
apMir_19479	CA703840	293	3	Small nuclear ribonucleoprotein-like [Oryza sativa (japonica cultivar-group)]
apMir_19479	BF293216	430	3	Small nuclear ribonucleoprotein-like [Oryza sativa (japonica cultivar-group)]	UPI0002C2FE45	PREDICTED: U6 snRNA-associated Sm-like protein LSm3-like
apMir_19479	TA54082_4565	439	3	Small nuclear ribonucleoprotein-like [Oryza sativa (japonica cultivar-group)]	UPI0002C2FE45	PREDICTED: U6 snRNA-associated Sm-like protein LSm3-like
apMir_19479	CL2539Contig3	482	3	UniRef100_Q5N9F1 Small nuclear ribonucleoprotein-like	UPI0002C2FE45	PREDICTED: U6 snRNA-associated Sm-like protein LSm3-like
apMir_19479	TC435864	439	3	homologue to UniRef100_Q5N9F1 Cluster: Small nuclear ribonucleoprotein-like n=2 Oryza sativa|Rep: Small nuclear ribonucleoprotein-like - Oryza sativa subsp. japonica (Rice) partial (94%)	UPI0002C2FE45	PREDICTED: U6 snRNA-associated Sm-like protein LSm3-like
apMir_19479	DR739551	894	2	Putative eukaryotic translation initiation factor 6 [Oryza sativa (japonica cultivar-group)]	M7ZFP6	Eukaryotic translation initiation factor 6-2	P;GO:0042256;mature ribosome assembly | P;GO:0006413;translational initiation | F;GO:0043022;ribosome binding | F;GO:0003743;translation initiation factor activity
apMir_19495	CA653632	311	1	Ubiquitin activating enzyme-like protein [Oryza sativa (japonica cultivar-group)]	I1R0C6	Uncharacterized protein
apMir_19495	TA86005_4565	654	2	Putative methionyl-tRNA synthetase [Oryza sativa (japonica cultivar-group)]	M0UWH3	Uncharacterized protein	P;GO:0006418;tRNA aminoacylation for protein translation | F;GO:0005524;ATP binding | F;GO:0004812;aminoacyl-tRNA ligase activity | F;GO:0000166;nucleotide binding
apMir_19495	CJ682233	444	2	Putative DNA-directed RNA polymerase II 13.6K chain [Oryza sativa (japonica cultivar-group)]	B4FJS1	DNA-directed RNA polymerase II subunit J	P;GO:0006351;transcription, DNA-templated | F;GO:0046983;protein dimerization activity | F;GO:0003899;DNA-directed RNA polymerase activity | F;GO:0003677;DNA binding
apMir_19495	TC419864	562	1	homologue to UniRef100_Q6YX89 Cluster: Cyclase-like protein n=1 Oryza sativa Japonica Group|Rep: Cyclase-like protein - Oryza sativa subsp. japonica (Rice) partial (67%)	D7MF45	Cyclase family protein	P;GO:0009651;response to salt stress | C;GO:0005794;Golgi apparatus | C;GO:0005783;endoplasmic reticulum | C;GO:0005618;cell wall
apMir_19495	TA52908_4565	540	2	Putative DNA-directed RNA polymerase II 13.6K chain [Oryza sativa (japonica cultivar-group)]	B4FJS1	DNA-directed RNA polymerase II subunit J	P;GO:0006351;transcription, DNA-templated | F;GO:0046983;protein dimerization activity | F;GO:0003899;DNA-directed RNA polymerase activity | F;GO:0003677;DNA binding
apMir_19495	TC437205	871	1	weakly similar to UniRef100_Q6K9G7 Cluster: Kinetochore protein-like n=1 Oryza sativa Japonica Group|Rep: Kinetochore protein-like - Oryza sativa subsp. japonica (Rice) partial (75%)	R7WGA2	Kinetochore-associated protein MTW1	P;GO:0007067;mitosis | P;GO:0007049;cell cycle | C;GO:0005634;nucleus | C;GO:0000775;chromosome, centromeric region
apMir_19495	TC408228	759	1	similar to UniRef100_Q06C47 Cluster: Acid phosphatase n=1 Oryza sativa Japonica Group|Rep: Acid phosphatase - Oryza sativa subsp. japonica (Rice) partial (72%)	M8CZ66	Putative phosphatase phospho1	P;GO:0051262;protein tetramerization | P;GO:0016311;dephosphorylation | P;GO:0016036;cellular response to phosphate starvation | P;GO:0008152;metabolic process | F;GO:0052732;phosphoethanolamine phosphatase activity | F;GO:0052731;phosphocholine phosphatase activity | F;GO:0016791;phosphatase activity | F;GO:0016462;pyrophosphatase activity
apMir_19495	TA69115_4565	996	1	GPX12Hv glutathione peroxidase-like protein [Hordeum vulgare (Barley)]	Q9SME6	Glutathione peroxidase	P;GO:0055114;oxidation-reduction process | P;GO:0006979;response to oxidative stress | F;GO:0016491;oxidoreductase activity | F;GO:0004602;glutathione peroxidase activity | F;GO:0004601;peroxidase activity | C;GO:0005829;cytosol | C;GO:0005634;nucleus
apMir_19495	TA101052_4565	717	0.5	Putative serine carboxypeptidase I [Oryza sativa (japonica cultivar-group)]	Q53PB1	Serine carboxypeptidase	P;GO:0006508;proteolysis | F;GO:0004185;serine-type carboxypeptidase activity | F;GO:0004180;carboxypeptidase activity
apMir_19495	TA104299_4565	729	2	NB-ARC domain putative [Oryza sativa (japonica cultivar-group)]
apMir_19495	TC416573	1194	1	homologue to UniRef100_Q852R3 Cluster: Phospholipid hydroperoxide glutathione peroxidase-like protein n=1 Hordeum vulgare|Rep: Phospholipid hydroperoxide glutathione peroxidase-like protein - Hordeum vulgare (Barley) partial (72%)	M8AHW0	Glutathione peroxidase	P;GO:0055114;oxidation-reduction process | P;GO:0006979;response to oxidative stress | F;GO:0016491;oxidoreductase activity | F;GO:0004602;glutathione peroxidase activity | F;GO:0004601;peroxidase activity
apMir_19495	TA52494_4565	1115	1	Ubiquitin activating enzyme-like protein [Oryza sativa (japonica cultivar-group)]	M7ZDD2	SUMO-activating enzyme subunit 1A	P;GO:0008152;metabolic process | F;GO:0003824;catalytic activity
apMir_19495	BJ207484	224	1.5	NIP2 [Medicago truncatula (Barrel medic)]
apMir_19495	CJ532444	528	1.5	weakly similar to UniRef100_Q9ZPY1 Cluster: Expressed protein n=1 Arabidopsis thaliana|Rep: Expressed protein - Arabidopsis thaliana (Mouse-ear cress) partial (64%)	UPI00035122B6	PREDICTED: pyridoxine/pyridoxamine 5''''-phosphate oxidase 2-like isoform X1
apMir_19495	TA73756_4565	511	1.5	NOD26-like membrane integral protein ZmNIP1-1 [Zea mays (Maize)]	UPI00019375A5	UPI00019375A5
apMir_19495	TA96987_4565	914	1.5	Putative pollen allergen [Oryza sativa (Rice)]	M8AD31	Expansin-like A1	C;GO:0005576;extracellular region
apMir_19495	TA57240_4565	891	1.5	C2H2 zinc-finger protein [Zea mays (Maize)]	B4FHA9	Uncharacterized protein
apMir_19495	DR739551	899	2.5	Putative eukaryotic translation initiation factor 6 [Oryza sativa (japonica cultivar-group)]	M7ZFP6	Eukaryotic translation initiation factor 6-2	P;GO:0042256;mature ribosome assembly | P;GO:0006413;translational initiation | F;GO:0043022;ribosome binding | F;GO:0003743;translation initiation factor activity
apMir_19495	TC384605	1124	2.5	similar to UniRef100_Q653W2 Cluster: (2R)-phospho-3-sulfolactate synthase-like n=1 Oryza sativa Japonica Group|Rep: (2R)-phospho-3-sulfolactate synthase-like - Oryza sativa subsp. japonica (Rice) partial (85%)	B6THJ5	Phosphosulfolactate synthase-related protein	P;GO:0019295;coenzyme M biosynthetic process | P;GO:0010608;posttranscriptional regulation of gene expression | P;GO:0010286;heat acclimation | P;GO:0009408;response to heat | F;GO:0003824;catalytic activity
apMir_19495	TA68135_4565	1106	2.5	(2R)-phospho-3-sulfolactate synthase-like [Oryza sativa (japonica cultivar-group)]	Q653W2	(2R)-phospho-3-sulfolactate synthase-like	P;GO:0019295;coenzyme M biosynthetic process | P;GO:0010608;posttranscriptional regulation of gene expression | P;GO:0010286;heat acclimation | P;GO:0009408;response to heat | F;GO:0004252;serine-type endopeptidase activity | F;GO:0003824;catalytic activity | C;GO:0005618;cell wall
apMir_19503	CA734682	197	0	Type 1 non specific lipid transfer protein precursor [Triticum aestivum (Wheat)]
apMir_19503	CD880006	232	0	Type 1 non specific lipid transfer protein precursor [Triticum aestivum (Wheat)]
apMir_19503	CJ606037	233	0	Lipid transfer protein precursor [Triticum aestivum (Wheat)]
apMir_19503	CJ616491	264	0	Lipid transfer protein precursor [Triticum aestivum (Wheat)]	M0ZD28	Non-specific lipid-transfer protein	P;GO:0006869;lipid transport | P;GO:0006810;transport | F;GO:0008289;lipid binding
apMir_19503	CJ587170	282	0	Lipid transfer protein precursor [Triticum aestivum (Wheat)]	M0ZD28	Non-specific lipid-transfer protein	P;GO:0006869;lipid transport | P;GO:0006810;transport | F;GO:0008289;lipid binding
apMir_19503	CJ606366	304	0	Lipid transfer protein precursor [Triticum aestivum (Wheat)]	A0MAU6	Putative lipid transfer protein	P;GO:0006869;lipid transport | F;GO:0008289;lipid binding
apMir_19503	CJ615760	383	0	Lipid transfer protein precursor [Triticum aestivum (Wheat)]	Q1KMU9	Non-specific lipid-transfer protein	P;GO:0006869;lipid transport | P;GO:0006810;transport | F;GO:0008289;lipid binding
apMir_19503	CJ615210	428	0	Lipid transfer protein precursor [Triticum aestivum (Wheat)]	Q1KMU9	Non-specific lipid-transfer protein	P;GO:0006869;lipid transport | P;GO:0006810;transport | F;GO:0008289;lipid binding
apMir_19503	CJ703071	490	0	Lipid transfer protein precursor [Triticum aestivum (Wheat)]	Q1KMU9	Non-specific lipid-transfer protein	P;GO:0006869;lipid transport | P;GO:0006810;transport | F;GO:0008289;lipid binding
apMir_19503	gi|13115594|gb|BG313791.1|BG313791	524	0	Type 1 non-specific lipid transfer protein precursor	Q1KMU9	Non-specific lipid-transfer protein	P;GO:0006869;lipid transport | P;GO:0006810;transport | F;GO:0008289;lipid binding
apMir_19503	CJ609676	485	0	Lipid transfer protein precursor [Triticum aestivum (Wheat)]	Q1KMU9	Non-specific lipid-transfer protein	P;GO:0006869;lipid transport | P;GO:0006810;transport | F;GO:0008289;lipid binding
apMir_19503	CJ596961	475	0	Lipid transfer protein precursor [Triticum aestivum (Wheat)]	Q1KMU9	Non-specific lipid-transfer protein	P;GO:0006869;lipid transport | P;GO:0006810;transport | F;GO:0008289;lipid binding
apMir_19503	CJ607436	546	0	Lipid transfer protein precursor [Triticum aestivum (Wheat)]	Q1KMU9	Non-specific lipid-transfer protein	P;GO:0006869;lipid transport | P;GO:0006810;transport | F;GO:0008289;lipid binding
apMir_19503	CJ599583	532	0	Lipid transfer protein precursor [Triticum aestivum (Wheat)]	Q1KMU9	Non-specific lipid-transfer protein	P;GO:0006869;lipid transport | P;GO:0006810;transport | F;GO:0008289;lipid binding
apMir_19503	gi|21998000|gb|BQ789528.1|BQ789528	538	0	Type 1 non-specific lipid transfer protein precursor	Q1KMU9	Non-specific lipid-transfer protein	P;GO:0006869;lipid transport | P;GO:0006810;transport | F;GO:0008289;lipid binding
apMir_19503	TA61105_4565	453	0	Type 1 non specific lipid transfer protein precursor [Triticum aestivum (Wheat)]	Q1KMU9	Non-specific lipid-transfer protein	P;GO:0006869;lipid transport | P;GO:0006810;transport | F;GO:0008289;lipid binding
apMir_19503	CJ592653	592	0	Lipid transfer protein precursor [Triticum aestivum (Wheat)]	Q1KMU9	Non-specific lipid-transfer protein	P;GO:0006869;lipid transport | P;GO:0006810;transport | F;GO:0008289;lipid binding
apMir_19503	CK151818	567	0	Lipid transfer protein precursor [Triticum aestivum (Wheat)]	Q1KMU9	Non-specific lipid-transfer protein	P;GO:0006869;lipid transport | P;GO:0006810;transport | F;GO:0008289;lipid binding
apMir_19503	CK165986	549	0	Lipid transfer protein precursor [Triticum aestivum (Wheat)]	Q1KMU9	Non-specific lipid-transfer protein	P;GO:0006869;lipid transport | P;GO:0006810;transport | F;GO:0008289;lipid binding
apMir_19503	TC401535	485	0	UniRef100_Q1KMU9 Cluster: Non-specific lipid transfer protein 1 precursor n=1 Triticum aestivum|Rep: Non-specific lipid transfer protein 1 precursor - Triticum aestivum (Wheat) complete	Q1KMU9	Non-specific lipid-transfer protein	P;GO:0006869;lipid transport | P;GO:0006810;transport | F;GO:0008289;lipid binding
apMir_19503	CV763091	485	0	Lipid transfer protein precursor [Triticum aestivum (Wheat)]	Q1KMU9	Non-specific lipid-transfer protein	P;GO:0006869;lipid transport | P;GO:0006810;transport | F;GO:0008289;lipid binding
apMir_19503	CJ603668	492	0	Lipid transfer protein precursor [Triticum aestivum (Wheat)]	Q1KMU9	Non-specific lipid-transfer protein	P;GO:0006869;lipid transport | P;GO:0006810;transport | F;GO:0008289;lipid binding
apMir_19503	TA61121_4565	602	0	Lipid transfer protein precursor [Triticum aestivum (Wheat)]	Q1KMU9	Non-specific lipid-transfer protein	P;GO:0006869;lipid transport | P;GO:0006810;transport | F;GO:0008289;lipid binding
apMir_19503	CK151761	646	0	Lipid transfer protein precursor [Triticum aestivum (Wheat)]	Q1KMU9	Non-specific lipid-transfer protein	P;GO:0006869;lipid transport | P;GO:0006810;transport | F;GO:0008289;lipid binding
apMir_19503	TC391269	651	0	homologue to UniRef100_Q1KMU9 Cluster: Non-specific lipid transfer protein 1 precursor n=1 Triticum aestivum|Rep: Non-specific lipid transfer protein 1 precursor - Triticum aestivum (Wheat) partial (97%)	Q1KMU9	Non-specific lipid-transfer protein	P;GO:0006869;lipid transport | P;GO:0006810;transport | F;GO:0008289;lipid binding
apMir_19503	TA61118_4565	544	0	Lipid transfer protein precursor [Triticum aestivum (Wheat)]	Q1KMU9	Non-specific lipid-transfer protein	P;GO:0006869;lipid transport | P;GO:0006810;transport | F;GO:0008289;lipid binding
apMir_19503	CV766976	588	0	UniRef100_Q1KMU9 Cluster: Non-specific lipid transfer protein 1 precursor n=1 Triticum aestivum|Rep: Non-specific lipid transfer protein 1 precursor - Triticum aestivum (Wheat) complete	Q1KMU9	Non-specific lipid-transfer protein	P;GO:0006869;lipid transport | P;GO:0006810;transport | F;GO:0008289;lipid binding
apMir_19503	CK211777	906	0	UniRef100_Q1KMU9 Cluster: Non-specific lipid transfer protein 1 precursor n=1 Triticum aestivum|Rep: Non-specific lipid transfer protein 1 precursor - Triticum aestivum (Wheat) complete	Q1KMU9	Non-specific lipid-transfer protein	P;GO:0006869;lipid transport | P;GO:0006810;transport | F;GO:0008289;lipid binding
apMir_19503	CK214276	601	0	homologue to UniRef100_Q1KMU9 Cluster: Non-specific lipid transfer protein 1 precursor n=1 Triticum aestivum|Rep: Non-specific lipid transfer protein 1 precursor - Triticum aestivum (Wheat) complete	Q1KMU9	Non-specific lipid-transfer protein	P;GO:0006869;lipid transport | P;GO:0006810;transport | F;GO:0008289;lipid binding
apMir_19503	CK212122	910	0	homologue to UniRef100_Q1KMU9 Cluster: Non-specific lipid transfer protein 1 precursor n=1 Triticum aestivum|Rep: Non-specific lipid transfer protein 1 precursor - Triticum aestivum (Wheat) complete	Q1KMU9	Non-specific lipid-transfer protein	P;GO:0006869;lipid transport | P;GO:0006810;transport | F;GO:0008289;lipid binding
apMir_19503	TC375683	928	0	UniRef100_Q1KMU9 Cluster: Non-specific lipid transfer protein 1 precursor n=1 Triticum aestivum|Rep: Non-specific lipid transfer protein 1 precursor - Triticum aestivum (Wheat) complete	Q1KMU9	Non-specific lipid-transfer protein	P;GO:0006869;lipid transport | P;GO:0006810;transport | F;GO:0008289;lipid binding
apMir_19503	CK211901	929	0	Lipid transfer protein precursor [Triticum aestivum (Wheat)]	Q1KMU9	Non-specific lipid-transfer protein	P;GO:0006869;lipid transport | P;GO:0006810;transport | F;GO:0008289;lipid binding
apMir_19503	DR733095	570	0.5	similar to UniRef100_Q1KMU9 Cluster: Non-specific lipid transfer protein 1 precursor n=1 Triticum aestivum|Rep: Non-specific lipid transfer protein 1 precursor - Triticum aestivum (Wheat) complete	Q1KMU9	Non-specific lipid-transfer protein	P;GO:0006869;lipid transport | P;GO:0006810;transport | F;GO:0008289;lipid binding
apMir_19503	CV775158	558	2	Lipid transfer protein precursor [Triticum aestivum (Wheat)]	Q1KMU9	Non-specific lipid-transfer protein	P;GO:0006869;lipid transport | P;GO:0006810;transport | F;GO:0008289;lipid binding
apMir_19503	CJ600136	598	3	Type 1 non specific lipid transfer protein precursor [Triticum aestivum (Wheat)]	F6MEX1	Non-specific lipid-transfer protein	P;GO:0006869;lipid transport | P;GO:0006810;transport | F;GO:0008289;lipid binding
apMir_19503	TC409076	602	3	UniRef100_Q2PCC2 Cluster: Type 1 non specific lipid transfer protein precursor n=2 Triticum|Rep: Type 1 non specific lipid transfer protein precursor - Triticum aestivum (Wheat) complete	F6MEX1	Non-specific lipid-transfer protein	P;GO:0006869;lipid transport | P;GO:0006810;transport | F;GO:0008289;lipid binding
apMir_19532	TA78574_4565	368	0	Putative oxidoreductase [Oryza sativa (japonica cultivar-group)]
apMir_19532	BE427704	275	0	Appr-1-p processing enzyme family putative [Oryza sativa (japonica cultivar-group)]
apMir_19532	CN010552	427	0	Putative dnaJ-like protein [Oryza sativa (indica cultivar-group)]
apMir_19532	TA54053_4565	1314	0	U4/U6 small nuclear ribonucleoprotein PRP4-like protein [Arabidopsis thaliana (Mouse-ear cress)]	M8CE21	U4/U6 small nuclear ribonucleoprotein PRP4-like protein	C;GO:0030529;ribonucleoprotein complex | C;GO:0019013;viral nucleocapsid
apMir_19532	CJ717273	731	1	similar to UniRef100_Q0DWE9 Cluster: Os02g0818000 protein n=2 Oryza sativa|Rep: Os02g0818000 protein - Oryza sativa subsp. japonica (Rice) partial (85%)	H6BDM5	Putative brown planthopper susceptibility protein	P;GO:0008152;metabolic process | F;GO:0030554;adenyl nucleotide binding | F;GO:0003824;catalytic activity
apMir_19532	CJ616808	424	0.5	Putative zinc finger DNA-binding protein [Oryza sativa (japonica cultivar-group)]	A9V424	Predicted protein
apMir_19532	CJ592919	112	0.5	putative NADH dehydrogenase [Oryza sativa (japonica cultivar-group)]	M0ZYF0	Uncharacterized protein
apMir_19532	CJ728299	597	0.5	Putative ER6 protein [Oryza sativa (japonica cultivar-group)]	M8B3P5	Universal stress protein A-like protein	P;GO:0006950;response to stress | C;GO:0005773;vacuole
apMir_19532	TC390819	630	0.5	similar to UniRef100_Q40206 Cluster: RAB1X n=1 Lotus japonicus|Rep: RAB1X - Lotus japonicus partial (67%)	M8BY35	GTP-binding protein yptV3	P;GO:0015031;protein transport | P;GO:0007264;small GTPase mediated signal transduction | F;GO:0005525;GTP binding | F;GO:0000166;nucleotide binding
apMir_19532	TC375086	615	0.5	similar to UniRef100_Q10MK7 Cluster: Universal stress protein family protein expressed n=1 Oryza sativa Japonica Group|Rep: Universal stress protein family protein expressed - Oryza sativa subsp. japonica (Rice) partial (92%)	M8B3P5	Universal stress protein A-like protein	P;GO:0006950;response to stress | C;GO:0005773;vacuole
apMir_19532	TC400854	626	0.5	similar to UniRef100_Q10MK7 Cluster: Universal stress protein family protein expressed n=1 Oryza sativa Japonica Group|Rep: Universal stress protein family protein expressed - Oryza sativa subsp. japonica (Rice) partial (92%)	M8B3P5	Universal stress protein A-like protein	P;GO:0006950;response to stress | C;GO:0005773;vacuole
apMir_19532	TA75850_4565	811	0.5	Putative SUMO protease [Oryza sativa (japonica cultivar-group)]	M7Z1X9	Ubiquitin-like-specific protease ESD4	P;GO:0016926;protein desumoylation | P;GO:0009911;positive regulation of flower development | P;GO:0009909;regulation of flower development | P;GO:0006508;proteolysis | F;GO:0016929;SUMO-specific protease activity | F;GO:0008234;cysteine-type peptidase activity | F;GO:0008233;peptidase activity | C;GO:0009506;plasmodesma
apMir_19532	CJ550576	672	0.5	Putative SUMO protease [Oryza sativa (japonica cultivar-group)]	Q0DR82	Os03g0410100 protein	P;GO:0006508;proteolysis | F;GO:0008234;cysteine-type peptidase activity
apMir_19532	TC403709	939	1	similar to UniRef100_Q0JMW5 Cluster: Os01g0355900 protein n=2 Oryza sativa Japonica Group|Rep: Os01g0355900 protein - Oryza sativa subsp. japonica (Rice) partial (66%)	M7Z1X9	Ubiquitin-like-specific protease ESD4	P;GO:0016926;protein desumoylation | P;GO:0009911;positive regulation of flower development | P;GO:0009909;regulation of flower development | P;GO:0006508;proteolysis | F;GO:0016929;SUMO-specific protease activity | F;GO:0008234;cysteine-type peptidase activity | F;GO:0008233;peptidase activity | C;GO:0009506;plasmodesma
apMir_19532	TA75848_4565	939	1	Putative SUMO protease [Oryza sativa (japonica cultivar-group)]	M7Z1X9	Ubiquitin-like-specific protease ESD4	P;GO:0016926;protein desumoylation | P;GO:0009911;positive regulation of flower development | P;GO:0009909;regulation of flower development | P;GO:0006508;proteolysis | F;GO:0016929;SUMO-specific protease activity | F;GO:0008234;cysteine-type peptidase activity | F;GO:0008233;peptidase activity | C;GO:0009506;plasmodesma
apMir_19532	TA83480_4565	1413	0.5	At2g21070 [Arabidopsis thaliana (Mouse-ear cress)]	M7ZQF3	Methyltransferase-like protein 16	P;GO:0032259;methylation | F;GO:0016740;transferase activity | F;GO:0008168;methyltransferase activity
apMir_19532	TC395345	979	0.5	similar to UniRef100_Q75KQ4 Cluster: Expressed protein n=1 Oryza sativa Japonica Group|Rep: Expressed protein - Oryza sativa subsp. japonica (Rice) partial (73%)	Q75KQ4	Expressed protein
apMir_19532	CL2973Contig1	197	0.5	UniRef100_Q6AV32 Putative oxidoreductase	R7W3T6	Gibberellin 20 oxidase 1	P;GO:0055114;oxidation-reduction process | F;GO:0016706;oxidoreductase activity, acting on paired donors, with incorporation or reduction of molecular oxygen, 2-oxoglutarate as one donor, and incorporation of one atom each of oxygen into both donors | F;GO:0016491;oxidoreductase activity | F;GO:0005506;iron ion binding
apMir_19532	TA91448_4565	1404	1	OJ000126_13.4 protein [Oryza sativa (japonica cultivar-group)]	M8CL93	Protein transport protein Sec24B	P;GO:0006888;ER to Golgi vesicle-mediated transport | P;GO:0006886;intracellular protein transport | F;GO:0008270;zinc ion binding | C;GO:0030127;COPII vesicle coat
apMir_19532	TC379435	1973	0.5	similar to UniRef100_Q0JMW5 Cluster: Os01g0355900 protein n=2 Oryza sativa Japonica Group|Rep: Os01g0355900 protein - Oryza sativa subsp. japonica (Rice) partial (92%)	M7ZMU4	Ubiquitin-like-specific protease ESD4	P;GO:0006508;proteolysis | F;GO:0008234;cysteine-type peptidase activity | F;GO:0008233;peptidase activity
apMir_19532	TC411506	360	3	homologue to UniRef100_Q5NE32 Cluster: Type 1 non-specific lipid transfer protein precursor n=1 Triticum aestivum|Rep: Type 1 non-specific lipid transfer protein precursor - Triticum aestivum (Wheat) complete	Q5NE32	Type 1 non specific lipid transfer protein	P;GO:0006869;lipid transport | F;GO:0008289;lipid binding
apMir_19532	CJ693809	260	1.5	Putative carnitine/acylcarnitine translocase [Oryza sativa (Rice)]	Q93XM7	Mitochondrial carnitine/acylcarnitine carrier-like protein	P;GO:0015822;ornithine transport | P;GO:0006839;mitochondrial transport | P;GO:0006810;transport | C;GO:0016021;integral component of membrane | C;GO:0016020;membrane | C;GO:0009536;plastid | C;GO:0009507;chloroplast | C;GO:0005743;mitochondrial inner membrane | C;GO:0005739;mitochondrion
apMir_19532	TA64503_4565	501	3	Proteinase inhibitor Rgpi9 [Triticum aestivum (Wheat)]	N1QUJ3	Defensin-like protein 1	P;GO:0006952;defense response | C;GO:0009506;plasmodesma | C;GO:0009505;plant-type cell wall | C;GO:0005886;plasma membrane | C;GO:0005618;cell wall
apMir_19532	TC412824	532	3	similar to UniRef100_Q7X9L4 Cluster: Proteinase inhibitor Rgpi9 n=1 Triticum aestivum|Rep: Proteinase inhibitor Rgpi9 - Triticum aestivum (Wheat) partial (91%)	N1QUJ3	Defensin-like protein 1	P;GO:0006952;defense response | C;GO:0009506;plasmodesma | C;GO:0009505;plant-type cell wall | C;GO:0005886;plasma membrane | C;GO:0005618;cell wall
apMir_19532	CD894638	477	2	Putative RACD protein [Hordeum vulgare (Barley)]
apMir_19532	TA91224_4565	608	1.5	Glutathione transferase [Triticum aestivum (Wheat)]	R7WBT7	Uncharacterized protein
apMir_19532	CJ539616	613	3	Pentatricopeptide (PPR) repeat-containing protein-like [Oryza sativa (japonica cultivar-group)]	Q6YWZ1	Os08g0272200 protein
apMir_19532	TC371936	795	2.5	UniRef100_A0MPL1 Cluster: CBFIVb-B20 n=1 Triticum aestivum|Rep: CBFIVb-B20 - Triticum aestivum (Wheat) complete	A0MPL1	CBFIVb-B20	P;GO:0006355;regulation of transcription, DNA-templated | P;GO:0006351;transcription, DNA-templated | F;GO:0003700;sequence-specific DNA binding transcription factor activity | F;GO:0003677;DNA binding | C;GO:0005634;nucleus
apMir_19532	TC280495	795	2.5	ERDEBP
apMir_19532	TA52200_4565	863	2.5	Putative peroxisomal membrane protein [Oryza sativa (japonica cultivar-group)]	M8CUA4	Peroxisomal membrane protein 2	C;GO:0016021;integral component of membrane
apMir_19532	TA87690_4565	1012	2.5	4-diphosphocytidyl-2-C-methyl-D-erythritol synthase [Stevia rebaudiana (Stevia)]	Q5N8G1	2-C-methyl-D-erythritol 4-phosphate cytidylyltransferase, chloroplastic	P;GO:0019288;isopentenyl diphosphate biosynthetic process, methylerythritol 4-phosphate pathway | P;GO:0008299;isoprenoid biosynthetic process | F;GO:0050518;2-C-methyl-D-erythritol 4-phosphate cytidylyltransferase activity | F;GO:0016779;nucleotidyltransferase activity | F;GO:0016740;transferase activity | F;GO:0003824;catalytic activity | C;GO:0009570;chloroplast stroma | C;GO:0009536;plastid |…
apMir_19532	CK161368	657	1.5	Serine/threonine protein phosphatase [Oryza sativa (japonica cultivar-group)]
apMir_19532	TA57400_4565	1610	1.5	Putative apoptosis antagonizing transcription factor [Oryza sativa (japonica cultivar-group)]	M8ASC7	Protein AATF	C;GO:0005634;nucleus
apMir_19532	gi|30090029|gb|AY188331.1|	17573	1.5	Triticum monococcum DV92 chromosome 5AL BAC 231A16 complete sequence
apMir_19532	CL228Contig12	523	1	UniRef100_Q43663 Wali6 protein	Q43663	Wali3 protein	P;GO:0010951;negative regulation of endopeptidase activity | F;GO:0004867;serine-type endopeptidase inhibitor activity | C;GO:0005576;extracellular region
apMir_19532	TA163_4571	568	1	Wali3 protein [Triticum aestivum (Wheat)]	Q43663	Wali3 protein	P;GO:0010951;negative regulation of endopeptidase activity | F;GO:0004867;serine-type endopeptidase inhibitor activity | C;GO:0005576;extracellular region
apMir_19532	TC391497	596	1	homologue to UniRef100_Q43663 Cluster: Wali3 protein n=1 Triticum aestivum|Rep: Wali3 protein - Triticum aestivum (Wheat) complete	Q43663	Wali3 protein	P;GO:0010951;negative regulation of endopeptidase activity | F;GO:0004867;serine-type endopeptidase inhibitor activity | C;GO:0005576;extracellular region
apMir_19532	AJ613736	319	3	Similar to Arabidopsis thaliana arginine--tRNA ligase [Oryza sativa (japonica cultivar-group)]
apMir_19532	TA98831_4565	548	3	Putative betanidin-5-O-glucosyltransferase [Oryza sativa (japonica cultivar-group)]	M7Z6X6	UDP-glycosyltransferase 73C5	P;GO:0008152;metabolic process | F;GO:0016758;transferase activity, transferring hexosyl groups | F;GO:0016757;transferase activity, transferring glycosyl groups | F;GO:0016740;transferase activity
apMir_19532	CL9355Contig1	543	3	UniRef100_Q657H4 Putative ER6 protein	M8B3P5	Universal stress protein A-like protein	P;GO:0006950;response to stress | C;GO:0005773;vacuole
apMir_19532	BQ801282	628	3	Universal stress protein family protein expressed [Oryza sativa (japonica cultivar-group)]	M8B3P5	Universal stress protein A-like protein	P;GO:0006950;response to stress | C;GO:0005773;vacuole
apMir_19532	CL7177Contig1	122	2	UniRef100_Q852C5 Putative actin-related complex protein	N1QVT5	Actin-related protein 2/3 complex subunit 4	P;GO:0034314;Arp2/3 complex-mediated actin nucleation | P;GO:0030041;actin filament polymerization | C;GO:0005885;Arp2/3 protein complex | C;GO:0005856;cytoskeleton
apMir_19532	TA84158_4565	1064	2.5	Putative PTEN-like phosphatase [Oryza sativa (japonica cultivar-group)]	R7W8K8	Protein-tyrosine phosphatase mitochondrial 1-like protein	P;GO:0035335;peptidyl-tyrosine dephosphorylation | P;GO:0016311;dephosphorylation | P;GO:0006470;protein dephosphorylation | F;GO:0016791;phosphatase activity | F;GO:0016787;hydrolase activity | F;GO:0008138;protein tyrosine/serine/threonine phosphatase activity | F;GO:0004725;protein tyrosine phosphatase activity
apMir_19532	TA85040_4565	739	3	SEC15 (S. cerevisiae)-like protein [Oryza sativa (japonica cultivar-group)]	B4FHM0	Uncharacterized protein	P;GO:0006904;vesicle docking involved in exocytosis | C;GO:0000145;exocyst
apMir_19532	TC433681	1085	2	similar to UniRef100_Q10Q22 Cluster: Targeting protein for Xklp2 containing protein expressed n=1 Oryza sativa Japonica Group|Rep: Targeting protein for Xklp2 containing protein expressed - Oryza sativa subsp. japonica (Rice) partial (74%)	M8D6T6	Putative mitochondrial-processing peptidase subunit beta	P;GO:0006508;proteolysis | F;GO:0046872;metal ion binding | F;GO:0004222;metalloendopeptidase activity | F;GO:0003824;catalytic activity
apMir_19532	TC400363	1506	2	similar to UniRef100_Q6EQW4 Cluster: Phosphate/phosphoenolpyruvate translocator-like n=1 Oryza sativa Japonica Group|Rep: Phosphate/phosphoenolpyruvate translocator-like - Oryza sativa subsp. japonica (Rice) partial (93%)	M8AZX5	Ribosomal RNA small subunit methyltransferase F	P;GO:0032259;methylation | F;GO:0016740;transferase activity | F;GO:0008168;methyltransferase activity
apMir_19532	TA80217_4565	1790	2	H0212B02.9 protein [Oryza sativa (Rice)]	Q50HV4	Glycosyltransferase	P;GO:0008152;metabolic process | F;GO:0016740;transferase activity | F;GO:0015018;galactosylgalactosylxylosylprotein 3-beta-glucuronosyltransferase activity | C;GO:0016020;membrane
apMir_19532	BG606550	44	3	60S ribosomal protein L5-1 [Oryza sativa (Rice)]	P93779	60S ribosomal protein L5	P;GO:0006412;translation | F;GO:0008097;5S rRNA binding | F;GO:0003735;structural constituent of ribosome | C;GO:0030529;ribonucleoprotein complex | C;GO:0005840;ribosome | C;GO:0005622;intracellular
apMir_19532	TA110594_4565	541	2.5	Endonuclease-like [Oryza sativa (japonica cultivar-group)]	B4FKJ7	Uncharacterized protein	P;GO:0051026;chiasma assembly | P;GO:0006312;mitotic recombination | P;GO:0000724;double-strand break repair via homologous recombination | C;GO:0000794;condensed nuclear chromosome
apMir_19532	TC405470	44	3	homologue to UniRef100_O48650 Cluster: Protein translation factor SUI1 homolog n=1 Salix bakko|Rep: Protein translation factor SUI1 homolog - Salix bakko (Japanese willow) partial (91%)	M7ZSG6	Protein translation factor SUI1-like protein	P;GO:0006413;translational initiation | F;GO:0003743;translation initiation factor activity
apMir_19532	BI479551	433	2.5	Putative membrane protein PTM1 [Oryza sativa (japonica cultivar-group)]	M8A9H2	Transmembrane protein 87B	C;GO:0016021;integral component of membrane
apMir_19557	gi|93224516|gb|CJ711035.1|CJ711035	80	0	CJ711035 Y.Ogihara unpublished cDNA library Wh_V483 Triticum aestivum cDNA clone whv3n6m04 5' mRNA sequence	M0WG22	Uncharacterized protein
apMir_19681	CJ871514	439	0	Human ribosomal DNA complete repeating unit	F2E545	Predicted protein
apMir_19716	CA653632	303	0	Ubiquitin activating enzyme-like protein [Oryza sativa (japonica cultivar-group)]	I1R0C6	Uncharacterized protein
apMir_19716	BJ276947	517	0	NBS-LRR disease resistance protein homologue putative [Oryza sativa (japonica cultivar-group)]
apMir_19716	CJ682233	436	0	Putative DNA-directed RNA polymerase II 13.6K chain [Oryza sativa (japonica cultivar-group)]	B4FJS1	DNA-directed RNA polymerase II subunit J	P;GO:0006351;transcription, DNA-templated | F;GO:0046983;protein dimerization activity | F;GO:0003899;DNA-directed RNA polymerase activity | F;GO:0003677;DNA binding
apMir_19716	TC419864	554	0	homologue to UniRef100_Q6YX89 Cluster: Cyclase-like protein n=1 Oryza sativa Japonica Group|Rep: Cyclase-like protein - Oryza sativa subsp. japonica (Rice) partial (67%)	D7MF45	Cyclase family protein	P;GO:0009651;response to salt stress | C;GO:0005794;Golgi apparatus | C;GO:0005783;endoplasmic reticulum | C;GO:0005618;cell wall
apMir_19716	TA52908_4565	532	0	Putative DNA-directed RNA polymerase II 13.6K chain [Oryza sativa (japonica cultivar-group)]	B4FJS1	DNA-directed RNA polymerase II subunit J	P;GO:0006351;transcription, DNA-templated | F;GO:0046983;protein dimerization activity | F;GO:0003899;DNA-directed RNA polymerase activity | F;GO:0003677;DNA binding
apMir_19716	TC437205	863	0	weakly similar to UniRef100_Q6K9G7 Cluster: Kinetochore protein-like n=1 Oryza sativa Japonica Group|Rep: Kinetochore protein-like - Oryza sativa subsp. japonica (Rice) partial (75%)	R7WGA2	Kinetochore-associated protein MTW1	P;GO:0007067;mitosis | P;GO:0007049;cell cycle | C;GO:0005634;nucleus | C;GO:0000775;chromosome, centromeric region
apMir_19716	TC408228	751	0	similar to UniRef100_Q06C47 Cluster: Acid phosphatase n=1 Oryza sativa Japonica Group|Rep: Acid phosphatase - Oryza sativa subsp. japonica (Rice) partial (72%)	M8CZ66	Putative phosphatase phospho1	P;GO:0051262;protein tetramerization | P;GO:0016311;dephosphorylation | P;GO:0016036;cellular response to phosphate starvation | P;GO:0008152;metabolic process | F;GO:0052732;phosphoethanolamine phosphatase activity | F;GO:0052731;phosphocholine phosphatase activity | F;GO:0016791;phosphatase activity | F;GO:0016462;pyrophosphatase activity
apMir_19716	TA104299_4565	721	0	NB-ARC domain putative [Oryza sativa (japonica cultivar-group)]
apMir_19716	TA52494_4565	1107	0	Ubiquitin activating enzyme-like protein [Oryza sativa (japonica cultivar-group)]	M7ZDD2	SUMO-activating enzyme subunit 1A	P;GO:0008152;metabolic process | F;GO:0003824;catalytic activity
apMir_19716	BJ207484	216	1	NIP2 [Medicago truncatula (Barrel medic)]
apMir_19716	CL4609Contig1	37	0.5	UniRef100_Q6YUT5 Putative amino acid transporter A1	J7QK62	Putative aromatic and neutral amino acid transporter	C;GO:0016021;integral component of membrane | C;GO:0016020;membrane
apMir_19716	TA73756_4565	503	1	NOD26-like membrane integral protein ZmNIP1-1 [Zea mays (Maize)]	UPI00019375A5	UPI00019375A5
apMir_19716	TA57240_4565	883	1	C2H2 zinc-finger protein [Zea mays (Maize)]	B4FHA9	Uncharacterized protein
apMir_19716	TA69115_4565	988	0.5	GPX12Hv glutathione peroxidase-like protein [Hordeum vulgare (Barley)]	Q9SME6	Glutathione peroxidase	P;GO:0055114;oxidation-reduction process | P;GO:0006979;response to oxidative stress | F;GO:0016491;oxidoreductase activity | F;GO:0004602;glutathione peroxidase activity | F;GO:0004601;peroxidase activity | C;GO:0005829;cytosol | C;GO:0005634;nucleus
apMir_19716	TC416573	1186	0.5	homologue to UniRef100_Q852R3 Cluster: Phospholipid hydroperoxide glutathione peroxidase-like protein n=1 Hordeum vulgare|Rep: Phospholipid hydroperoxide glutathione peroxidase-like protein - Hordeum vulgare (Barley) partial (72%)	M8AHW0	Glutathione peroxidase	P;GO:0055114;oxidation-reduction process | P;GO:0006979;response to oxidative stress | F;GO:0016491;oxidoreductase activity | F;GO:0004602;glutathione peroxidase activity | F;GO:0004601;peroxidase activity
apMir_19716	TA99498_4565	656	3	T23E18.26 [Arabidopsis thaliana (Mouse-ear cress)]
apMir_19716	CJ584549	715	3	B1292H11.17 protein [Oryza sativa (japonica cultivar-group)]	M8D1L3	Lectin-domain containing receptor kinase A4.2	P;GO:0016310;phosphorylation | P;GO:0006468;protein phosphorylation | F;GO:0030246;carbohydrate binding | F;GO:0016772;transferase activity, transferring phosphorus-containing groups | F;GO:0016301;kinase activity | F;GO:0005524;ATP binding | F;GO:0004674;protein serine/threonine kinase activity | F;GO:0004672;protein kinase activity | F;GO:0000166;nucleotide binding
apMir_19716	TA86005_4565	646	2	Putative methionyl-tRNA synthetase [Oryza sativa (japonica cultivar-group)]	M0UWH3	Uncharacterized protein	P;GO:0006418;tRNA aminoacylation for protein translation | F;GO:0005524;ATP binding | F;GO:0004812;aminoacyl-tRNA ligase activity | F;GO:0000166;nucleotide binding
apMir_19716	CA703840	291	3	Small nuclear ribonucleoprotein-like [Oryza sativa (japonica cultivar-group)]
apMir_19716	BF293216	428	3	Small nuclear ribonucleoprotein-like [Oryza sativa (japonica cultivar-group)]	UPI0002C2FE45	PREDICTED: U6 snRNA-associated Sm-like protein LSm3-like
apMir_19716	TA54082_4565	437	3	Small nuclear ribonucleoprotein-like [Oryza sativa (japonica cultivar-group)]	UPI0002C2FE45	PREDICTED: U6 snRNA-associated Sm-like protein LSm3-like
apMir_19716	TA106415_4565	330	3	Remorin-like protein [Arabidopsis thaliana (Mouse-ear cress)]
apMir_19716	CL2539Contig3	480	3	UniRef100_Q5N9F1 Small nuclear ribonucleoprotein-like	UPI0002C2FE45	PREDICTED: U6 snRNA-associated Sm-like protein LSm3-like
apMir_19716	CJ532444	520	1.5	weakly similar to UniRef100_Q9ZPY1 Cluster: Expressed protein n=1 Arabidopsis thaliana|Rep: Expressed protein - Arabidopsis thaliana (Mouse-ear cress) partial (64%)	UPI00035122B6	PREDICTED: pyridoxine/pyridoxamine 5''''-phosphate oxidase 2-like isoform X1
apMir_19716	TC435864	437	3	homologue to UniRef100_Q5N9F1 Cluster: Small nuclear ribonucleoprotein-like n=2 Oryza sativa|Rep: Small nuclear ribonucleoprotein-like - Oryza sativa subsp. japonica (Rice) partial (94%)	UPI0002C2FE45	PREDICTED: U6 snRNA-associated Sm-like protein LSm3-like
apMir_19716	CD867529	559	3	Anthranilate synthase alpha 1 subunit [Oryza sativa (japonica cultivar-group)]	U5G1S0	Anthranilate synthase component I-1 family protein	P;GO:0009058;biosynthetic process
apMir_19716	TA93426_4565	779	3	Gb|AAD20392.1 [Arabidopsis thaliana (Mouse-ear cress)]	F2DJW5	Predicted protein
apMir_19716	TA96987_4565	906	1.5	Putative pollen allergen [Oryza sativa (Rice)]	M8AD31	Expansin-like A1	C;GO:0005576;extracellular region
apMir_19716	TC408955	783	3	weakly similar to UniRef100_O80837 Cluster: Remorin n=1 Arabidopsis thaliana|Rep: Remorin - Arabidopsis thaliana (Mouse-ear cress) partial (62%)	UPI000234F919	PREDICTED: remorin-like
apMir_19716	TA101052_4565	709	1.5	Putative serine carboxypeptidase I [Oryza sativa (japonica cultivar-group)]	Q53PB1	Serine carboxypeptidase	P;GO:0006508;proteolysis | F;GO:0004185;serine-type carboxypeptidase activity | F;GO:0004180;carboxypeptidase activity
apMir_19716	TA104867_4565	1274	3	P0520B06.17 [Oryza sativa (japonica cultivar-group)]	B9N230	LOB domain protein 41
apMir_19716	TA88230_4565	1213	3	Putative NPSN12 [Oryza sativa (japonica cultivar-group)]	UPI0002B44B1D	PREDICTED: novel plant SNARE 11-like, partial
apMir_19716	TC384605	1119	2	similar to UniRef100_Q653W2 Cluster: (2R)-phospho-3-sulfolactate synthase-like n=1 Oryza sativa Japonica Group|Rep: (2R)-phospho-3-sulfolactate synthase-like - Oryza sativa subsp. japonica (Rice) partial (85%)	B6THJ5	Phosphosulfolactate synthase-related protein	P;GO:0019295;coenzyme M biosynthetic process | P;GO:0010608;posttranscriptional regulation of gene expression | P;GO:0010286;heat acclimation | P;GO:0009408;response to heat | F;GO:0003824;catalytic activity
apMir_19716	TA68135_4565	1101	2	(2R)-phospho-3-sulfolactate synthase-like [Oryza sativa (japonica cultivar-group)]	Q653W2	(2R)-phospho-3-sulfolactate synthase-like	P;GO:0019295;coenzyme M biosynthetic process | P;GO:0010608;posttranscriptional regulation of gene expression | P;GO:0010286;heat acclimation | P;GO:0009408;response to heat | F;GO:0004252;serine-type endopeptidase activity | F;GO:0003824;catalytic activity | C;GO:0005618;cell wall
apMir_19716	DR739551	892	3	Putative eukaryotic translation initiation factor 6 [Oryza sativa (japonica cultivar-group)]	M7ZFP6	Eukaryotic translation initiation factor 6-2	P;GO:0042256;mature ribosome assembly | P;GO:0006413;translational initiation | F;GO:0043022;ribosome binding | F;GO:0003743;translation initiation factor activity
apMir_19892	gi|60289856|gb|DN188095.1|DN188095	471	0	HO24A05w HO Hordeum vulgare cDNA clone HO24A05 3-PRIME mRNA sequence
apMir_19892	DQ512368	381	1	MADS-box transcription factor 57 [Oryza sativa (Rice)]	A9J236	MIKC-type MADS-box transcription factor WM32A	P;GO:0010440;stomatal lineage progression | P;GO:0006355;regulation of transcription, DNA-templated | P;GO:0006351;transcription, DNA-templated | F;GO:0046983;protein dimerization activity | F;GO:0042803;protein homodimerization activity | F;GO:0008134;transcription factor binding | F;GO:0003700;sequence-specific DNA binding transcription factor activity | F;GO:0003677;DNA binding | C;GO:0005634;…
apMir_19892	TC368997	381	1	UniRef100_A9J238 Cluster: MIKC-type MADS-box transcription factor WM32B n=1 Triticum aestivum|Rep: MIKC-type MADS-box transcription factor WM32B - Triticum aestivum (Wheat) complete	A9J238	MIKC-type MADS-box transcription factor WM32B	P;GO:0010440;stomatal lineage progression | P;GO:0006355;regulation of transcription, DNA-templated | P;GO:0006351;transcription, DNA-templated | F;GO:0046983;protein dimerization activity | F;GO:0042803;protein homodimerization activity | F;GO:0008134;transcription factor binding | F;GO:0003700;sequence-specific DNA binding transcription factor activity | F;GO:0003677;DNA binding | C;GO:0005634;…
apMir_19892	TC370370	406	2	UniRef100_A9J228 Cluster: MIKC-type MADS-box transcription factor WM30 n=1 Triticum aestivum|Rep: MIKC-type MADS-box transcription factor WM30 - Triticum aestivum (Wheat) complete	A9J228	MIKC-type MADS-box transcription factor WM30	P;GO:0006355;regulation of transcription, DNA-templated | P;GO:0006351;transcription, DNA-templated | F;GO:0046983;protein dimerization activity | F;GO:0003700;sequence-specific DNA binding transcription factor activity | F;GO:0003677;DNA binding | C;GO:0005634;nucleus
apMir_19892	gi|39729411|gb|AJ612484.1|AJ612484	433	2	AJ612484 Triticum turgidum subsp. durum etiolated seedling 20 day Triticum turgidum subsp. durum cDNA clone 07090R mRNA sequence
apMir_19892	AJ612484	433	2	MADS-box transcription factor 57 [Oryza sativa (Rice)]	A9J238	MIKC-type MADS-box transcription factor WM32B	P;GO:0010440;stomatal lineage progression | P;GO:0006355;regulation of transcription, DNA-templated | P;GO:0006351;transcription, DNA-templated | F;GO:0046983;protein dimerization activity | F;GO:0042803;protein homodimerization activity | F;GO:0008134;transcription factor binding | F;GO:0003700;sequence-specific DNA binding transcription factor activity | F;GO:0003677;DNA binding | C;GO:0005634;…
apMir_19892	TA90858_4565	398	2.5	Zinc finger (C3HC4-type RING finger) protein-like [Oryza sativa (japonica cultivar-group)]	M8CI84	RING finger protein 5	F;GO:0046872;metal ion binding | F;GO:0008270;zinc ion binding
apMir_19980	gi|22548307|gb|BU100508.1|BU100508	315	3	Putative membrane-associated protein
apMir_20501	CA703840	346	2	Small nuclear ribonucleoprotein-like [Oryza sativa (japonica cultivar-group)]
apMir_20501	BF293216	483	2	Small nuclear ribonucleoprotein-like [Oryza sativa (japonica cultivar-group)]	UPI0002C2FE45	PREDICTED: U6 snRNA-associated Sm-like protein LSm3-like
apMir_20501	CL2539Contig3	535	2	UniRef100_Q5N9F1 Small nuclear ribonucleoprotein-like	UPI0002C2FE45	PREDICTED: U6 snRNA-associated Sm-like protein LSm3-like
apMir_20501	CJ682233	502	2	Putative DNA-directed RNA polymerase II 13.6K chain [Oryza sativa (japonica cultivar-group)]	B4FJS1	DNA-directed RNA polymerase II subunit J	P;GO:0006351;transcription, DNA-templated | F;GO:0046983;protein dimerization activity | F;GO:0003899;DNA-directed RNA polymerase activity | F;GO:0003677;DNA binding
apMir_20501	TC419864	609	2	homologue to UniRef100_Q6YX89 Cluster: Cyclase-like protein n=1 Oryza sativa Japonica Group|Rep: Cyclase-like protein - Oryza sativa subsp. japonica (Rice) partial (67%)	D7MF45	Cyclase family protein	P;GO:0009651;response to salt stress | C;GO:0005794;Golgi apparatus | C;GO:0005783;endoplasmic reticulum | C;GO:0005618;cell wall
apMir_20501	TA52908_4565	598	2	Putative DNA-directed RNA polymerase II 13.6K chain [Oryza sativa (japonica cultivar-group)]	B4FJS1	DNA-directed RNA polymerase II subunit J	P;GO:0006351;transcription, DNA-templated | F;GO:0046983;protein dimerization activity | F;GO:0003899;DNA-directed RNA polymerase activity | F;GO:0003677;DNA binding
apMir_20501	TC373747	1002	2	similar to UniRef100_Q0D606 Cluster: Os07g0520600 protein n=2 Oryza sativa Japonica Group|Rep: Os07g0520600 protein - Oryza sativa subsp. japonica (Rice) partial (61%)	M8AA05	Uncharacterized protein
apMir_20501	TA69115_4565	1054	2	GPX12Hv glutathione peroxidase-like protein [Hordeum vulgare (Barley)]	Q9SME6	Glutathione peroxidase	P;GO:0055114;oxidation-reduction process | P;GO:0006979;response to oxidative stress | F;GO:0016491;oxidoreductase activity | F;GO:0004602;glutathione peroxidase activity | F;GO:0004601;peroxidase activity | C;GO:0005829;cytosol | C;GO:0005634;nucleus
apMir_20501	TA104299_4565	787	2	NB-ARC domain putative [Oryza sativa (japonica cultivar-group)]
apMir_20501	CL1943Contig3	223	2	UniRef100_Q8VY78 Ubiquitin activating enzyme-like protein	M7ZDD2	SUMO-activating enzyme subunit 1A	P;GO:0008152;metabolic process | F;GO:0003824;catalytic activity
apMir_20501	TC416573	1252	2	homologue to UniRef100_Q852R3 Cluster: Phospholipid hydroperoxide glutathione peroxidase-like protein n=1 Hordeum vulgare|Rep: Phospholipid hydroperoxide glutathione peroxidase-like protein - Hordeum vulgare (Barley) partial (72%)	M8AHW0	Glutathione peroxidase	P;GO:0055114;oxidation-reduction process | P;GO:0006979;response to oxidative stress | F;GO:0016491;oxidoreductase activity | F;GO:0004602;glutathione peroxidase activity | F;GO:0004601;peroxidase activity
apMir_20501	CA613387	79	3	ESTs AU065732 [Oryza sativa (japonica cultivar-group)]	B9RT85	Epoxide hydrolase, putative	P;GO:0008152;metabolic process | F;GO:0016787;hydrolase activity | F;GO:0003824;catalytic activity
apMir_20501	BJ207484	271	3	NIP2 [Medicago truncatula (Barrel medic)]
apMir_20501	TC435864	492	3	homologue to UniRef100_Q5N9F1 Cluster: Small nuclear ribonucleoprotein-like n=2 Oryza sativa|Rep: Small nuclear ribonucleoprotein-like - Oryza sativa subsp. japonica (Rice) partial (94%)	UPI0002C2FE45	PREDICTED: U6 snRNA-associated Sm-like protein LSm3-like
apMir_20501	BJ276947	571	3	NBS-LRR disease resistance protein homologue putative [Oryza sativa (japonica cultivar-group)]
apMir_20501	TA73756_4565	558	3	NOD26-like membrane integral protein ZmNIP1-1 [Zea mays (Maize)]	UPI00019375A5	UPI00019375A5
apMir_20556	CJ592919	70	0	putative NADH dehydrogenase [Oryza sativa (japonica cultivar-group)]	M0ZYF0	Uncharacterized protein
apMir_20556	CL2973Contig1	155	0	UniRef100_Q6AV32 Putative oxidoreductase	R7W3T6	Gibberellin 20 oxidase 1	P;GO:0055114;oxidation-reduction process | F;GO:0016706;oxidoreductase activity, acting on paired donors, with incorporation or reduction of molecular oxygen, 2-oxoglutarate as one donor, and incorporation of one atom each of oxygen into both donors | F;GO:0016491;oxidoreductase activity | F;GO:0005506;iron ion binding
apMir_20556	CJ717273	689	2	similar to UniRef100_Q0DWE9 Cluster: Os02g0818000 protein n=2 Oryza sativa|Rep: Os02g0818000 protein - Oryza sativa subsp. japonica (Rice) partial (85%)	H6BDM5	Putative brown planthopper susceptibility protein	P;GO:0008152;metabolic process | F;GO:0030554;adenyl nucleotide binding | F;GO:0003824;catalytic activity
apMir_20556	TA78574_4565	326	2	Putative oxidoreductase [Oryza sativa (japonica cultivar-group)]
apMir_20556	CJ616808	382	1	Putative zinc finger DNA-binding protein [Oryza sativa (japonica cultivar-group)]	A9V424	Predicted protein
apMir_20556	BE427704	233	2	Appr-1-p processing enzyme family putative [Oryza sativa (japonica cultivar-group)]
apMir_20556	CJ539616	572	1	Pentatricopeptide (PPR) repeat-containing protein-like [Oryza sativa (japonica cultivar-group)]	Q6YWZ1	Os08g0272200 protein
apMir_20556	CN010552	385	0.5	Putative dnaJ-like protein [Oryza sativa (indica cultivar-group)]
apMir_20556	TC390819	588	2	similar to UniRef100_Q40206 Cluster: RAB1X n=1 Lotus japonicus|Rep: RAB1X - Lotus japonicus partial (67%)	M8BY35	GTP-binding protein yptV3	P;GO:0015031;protein transport | P;GO:0007264;small GTPase mediated signal transduction | F;GO:0005525;GTP binding | F;GO:0000166;nucleotide binding
apMir_20556	CJ550576	638	2	Putative SUMO protease [Oryza sativa (japonica cultivar-group)]	Q0DR82	Os03g0410100 protein	P;GO:0006508;proteolysis | F;GO:0008234;cysteine-type peptidase activity
apMir_20556	CL7177Contig1	80	2	UniRef100_Q852C5 Putative actin-related complex protein	N1QVT5	Actin-related protein 2/3 complex subunit 4	P;GO:0034314;Arp2/3 complex-mediated actin nucleation | P;GO:0030041;actin filament polymerization | C;GO:0005885;Arp2/3 protein complex | C;GO:0005856;cytoskeleton
apMir_20556	TC403709	893	2	similar to UniRef100_Q0JMW5 Cluster: Os01g0355900 protein n=2 Oryza sativa Japonica Group|Rep: Os01g0355900 protein - Oryza sativa subsp. japonica (Rice) partial (66%)	M7Z1X9	Ubiquitin-like-specific protease ESD4	P;GO:0016926;protein desumoylation | P;GO:0009911;positive regulation of flower development | P;GO:0009909;regulation of flower development | P;GO:0006508;proteolysis | F;GO:0016929;SUMO-specific protease activity | F;GO:0008234;cysteine-type peptidase activity | F;GO:0008233;peptidase activity | C;GO:0009506;plasmodesma
apMir_20556	TA75848_4565	893	2	Putative SUMO protease [Oryza sativa (japonica cultivar-group)]	M7Z1X9	Ubiquitin-like-specific protease ESD4	P;GO:0016926;protein desumoylation | P;GO:0009911;positive regulation of flower development | P;GO:0009909;regulation of flower development | P;GO:0006508;proteolysis | F;GO:0016929;SUMO-specific protease activity | F;GO:0008234;cysteine-type peptidase activity | F;GO:0008233;peptidase activity | C;GO:0009506;plasmodesma
apMir_20556	TA58461_4565	113	2	Glyceraldehyde-3-phosphate dehydrogenase cytosolic [Hordeum vulgare (Barley)]	M4T4H4	Glyceraldehyde-3-phosphate dehydrogenase	P;GO:0055114;oxidation-reduction process | F;GO:0016620;oxidoreductase activity, acting on the aldehyde or oxo group of donors, NAD or NADP as acceptor | F;GO:0016491;oxidoreductase activity
apMir_20556	TA54053_4565	1272	1	U4/U6 small nuclear ribonucleoprotein PRP4-like protein [Arabidopsis thaliana (Mouse-ear cress)]	M8CE21	U4/U6 small nuclear ribonucleoprotein PRP4-like protein	C;GO:0030529;ribonucleoprotein complex | C;GO:0019013;viral nucleocapsid
apMir_20556	TC402657	113	2	UniRef100_P26517 Cluster: Glyceraldehyde-3-phosphate dehydrogenase cytosolic n=3 Hordeum vulgare|Rep: Glyceraldehyde-3-phosphate dehydrogenase cytosolic - Hordeum vulgare (Barley) partial (92%)	C7C4X1	Glyceraldehyde-3-phosphate dehydrogenase	P;GO:0055114;oxidation-reduction process | P;GO:0006006;glucose metabolic process | F;GO:0051287;NAD binding | F;GO:0050661;NADP binding | F;GO:0016620;oxidoreductase activity, acting on the aldehyde or oxo group of donors, NAD or NADP as acceptor | F;GO:0016491;oxidoreductase activity
apMir_20556	TA80155_4565	1807	3	Putative makorin RING finger protein [Oryza sativa (japonica cultivar-group)]	M7ZC25	E3 ubiquitin-protein ligase makorin	P;GO:0008152;metabolic process | F;GO:0046872;metal ion binding | F;GO:0016874;ligase activity | F;GO:0008270;zinc ion binding
apMir_20556	TA98811_4565	145	3	Transmembrane protein kinase [Oryza sativa (japonica cultivar-group)]
apMir_20556	CL3622Contig1	23	1.5	UniRef100_Q7X9L4 Proteinase inhibitor Rgpi9 (Fragment)	N1QUJ3	Defensin-like protein 1	P;GO:0006952;defense response | C;GO:0009506;plasmodesma | C;GO:0009505;plant-type cell wall | C;GO:0005886;plasma membrane | C;GO:0005618;cell wall
apMir_20556	CJ538098	567	3	similar to UniRef100_P48504 Cluster: Cytochrome b-c1 complex subunit 6 n=1 Solanum tuberosum|Rep: Cytochrome b-c1 complex subunit 6 - Solanum tuberosum (Potato) complete	M8C6R5	Cytochrome b-c1 complex subunit 6	P;GO:1902600;hydrogen ion transmembrane transport | P;GO:0006122;mitochondrial electron transport, ubiquinol to cytochrome c | F;GO:0008121;ubiquinol-cytochrome-c reductase activity
apMir_20556	TA84607_4565	778	1.5	polygalacturonase [Arabidopsis thaliana]	M8CVJ5	Polygalacturonase ADPG1	P;GO:0008152;metabolic process | P;GO:0005975;carbohydrate metabolic process | F;GO:0016798;hydrolase activity, acting on glycosyl bonds | F;GO:0016787;hydrolase activity | F;GO:0004650;polygalacturonase activity | C;GO:0005576;extracellular region
apMir_20556	CJ601301	794	3	YRK1 [Triticum aestivum (Wheat)]	Q6VTH8	Resistance-related receptor-like kinase	P;GO:0016310;phosphorylation | P;GO:0006468;protein phosphorylation | F;GO:0016772;transferase activity, transferring phosphorus-containing groups | F;GO:0016301;kinase activity | F;GO:0005524;ATP binding | F;GO:0004674;protein serine/threonine kinase activity | F;GO:0004672;protein kinase activity
apMir_20556	TA73634_4565	731	3	putative ATP-dependent Clp protease [Oryza sativa (japonica cultivar-group)]	T1NFQ3	ATP-dependent Clp protease proteolytic subunit	P;GO:0006508;proteolysis | F;GO:0016787;hydrolase activity | F;GO:0008236;serine-type peptidase activity | F;GO:0008233;peptidase activity | F;GO:0004252;serine-type endopeptidase activity
apMir_20556	TC411506	115	2.5	homologue to UniRef100_Q5NE32 Cluster: Type 1 non-specific lipid transfer protein precursor n=1 Triticum aestivum|Rep: Type 1 non-specific lipid transfer protein precursor - Triticum aestivum (Wheat) complete	Q5NE32	Type 1 non specific lipid transfer protein	P;GO:0006869;lipid transport | F;GO:0008289;lipid binding
apMir_20556	TC370176	2131	3	UniRef100_Q6VTH8 Cluster: Resistance-related receptor-like kinase n=1 Triticum aestivum|Rep: Resistance-related receptor-like kinase - Triticum aestivum (Wheat) complete	Q9ATQ5	LRK33	P;GO:0006468;protein phosphorylation | F;GO:0016772;transferase activity, transferring phosphorus-containing groups | F;GO:0005524;ATP binding | F;GO:0004674;protein serine/threonine kinase activity | F;GO:0004672;protein kinase activity
apMir_20556	gi|30090029|gb|AY188331.1|	17531	3	Triticum monococcum DV92 chromosome 5AL BAC 231A16 complete sequence
apMir_20556	TC377933	896	3	homologue to UniRef100_Q06HR0 Cluster: ATP dependent Clp protease ATP-binding subunit ClpX1 n=1 Pennisetum glaucum|Rep: ATP dependent Clp protease ATP-binding subunit ClpX1 - Pennisetum americanum (Pearl millet) partial (70%)	Q06HR0	ATP dependent Clp protease ATP-binding subunit ClpX1	P;GO:0006508;proteolysis | P;GO:0006457;protein folding | F;GO:0051082;unfolded protein binding | F;GO:0008233;peptidase activity | F;GO:0005524;ATP binding
apMir_20556	BF199970	602	3	UniRef100_Q6K9B1 Wall-associated kinase-like 1 putative expressed [Oryza sativa (japonica cultivar-group)]	M8BFK9	Wall-associated receptor kinase 3	P;GO:0016310;phosphorylation | P;GO:0006468;protein phosphorylation | F;GO:0016772;transferase activity, transferring phosphorus-containing groups | F;GO:0016301;kinase activity | F;GO:0005524;ATP binding | F;GO:0004674;protein serine/threonine kinase activity | F;GO:0004672;protein kinase activity
apMir_20556	CL3917Contig2	21	3	UniRef100_Q50HV4 Glycosyltransferase
apMir_20556	TA79653_4565	1035	3	Histone acetyltransferase [Oryza sativa (japonica cultivar-group)]	D3GKE0	Putative histone acetyltransferase GCN5	P;GO:0043966;histone H3 acetylation | P;GO:0016573;histone acetylation | P;GO:0010015;root morphogenesis | P;GO:0009908;flower development | P;GO:0009416;response to light stimulus | F;GO:0016740;transferase activity | F;GO:0010484;H3 histone acetyltransferase activity | F;GO:0008080;N-acetyltransferase activity | F;GO:0003677;DNA binding | C;GO:0000123;histone acetyltransferase complex
apMir_20556	TC411918	1123	3	homologue to UniRef100_A6MZX6 Cluster: Ccdc49 protein n=2 Oryza sativa|Rep: Ccdc49 protein - Oryza sativa subsp. indica (Rice) partial (95%)	Q56ZJ6	Putative uncharacterized protein At2g44200
apMir_20556	TC381457	1536	3	similar to UniRef100_Q0JAB2 Cluster: Os04g0608100 protein n=1 Oryza sativa Japonica Group|Rep: Os04g0608100 protein - Oryza sativa subsp. japonica (Rice) partial (98%)	M7ZDN4	Galacturonokinase	P;GO:0046835;carbohydrate phosphorylation | P;GO:0046396;D-galacturonate metabolic process | P;GO:0016310;phosphorylation | P;GO:0008152;metabolic process | P;GO:0006012;galactose metabolic process | F;GO:0016773;phosphotransferase activity, alcohol group as acceptor | F;GO:0016301;kinase activity | F;GO:0005524;ATP binding | F;GO:0004335;galactokinase activity | C;GO:0005829;cytosol | C;GO:00057…
apMir_20602	CA653632	305	2	Ubiquitin activating enzyme-like protein [Oryza sativa (japonica cultivar-group)]	I1R0C6	Uncharacterized protein
apMir_20602	CJ682233	438	2	Putative DNA-directed RNA polymerase II 13.6K chain [Oryza sativa (japonica cultivar-group)]	B4FJS1	DNA-directed RNA polymerase II subunit J	P;GO:0006351;transcription, DNA-templated | F;GO:0046983;protein dimerization activity | F;GO:0003899;DNA-directed RNA polymerase activity | F;GO:0003677;DNA binding
apMir_20602	TA52908_4565	534	2	Putative DNA-directed RNA polymerase II 13.6K chain [Oryza sativa (japonica cultivar-group)]	B4FJS1	DNA-directed RNA polymerase II subunit J	P;GO:0006351;transcription, DNA-templated | F;GO:0046983;protein dimerization activity | F;GO:0003899;DNA-directed RNA polymerase activity | F;GO:0003677;DNA binding
apMir_20602	TC437205	865	2	weakly similar to UniRef100_Q6K9G7 Cluster: Kinetochore protein-like n=1 Oryza sativa Japonica Group|Rep: Kinetochore protein-like - Oryza sativa subsp. japonica (Rice) partial (75%)	R7WGA2	Kinetochore-associated protein MTW1	P;GO:0007067;mitosis | P;GO:0007049;cell cycle | C;GO:0005634;nucleus | C;GO:0000775;chromosome, centromeric region
apMir_20602	TC408228	753	2	similar to UniRef100_Q06C47 Cluster: Acid phosphatase n=1 Oryza sativa Japonica Group|Rep: Acid phosphatase - Oryza sativa subsp. japonica (Rice) partial (72%)	M8CZ66	Putative phosphatase phospho1	P;GO:0051262;protein tetramerization | P;GO:0016311;dephosphorylation | P;GO:0016036;cellular response to phosphate starvation | P;GO:0008152;metabolic process | F;GO:0052732;phosphoethanolamine phosphatase activity | F;GO:0052731;phosphocholine phosphatase activity | F;GO:0016791;phosphatase activity | F;GO:0016462;pyrophosphatase activity
apMir_20602	TA104299_4565	723	2	NB-ARC domain putative [Oryza sativa (japonica cultivar-group)]
apMir_20602	TA52494_4565	1109	2	Ubiquitin activating enzyme-like protein [Oryza sativa (japonica cultivar-group)]	M7ZDD2	SUMO-activating enzyme subunit 1A	P;GO:0008152;metabolic process | F;GO:0003824;catalytic activity
apMir_20602	TC419864	556	2.5	homologue to UniRef100_Q6YX89 Cluster: Cyclase-like protein n=1 Oryza sativa Japonica Group|Rep: Cyclase-like protein - Oryza sativa subsp. japonica (Rice) partial (67%)	D7MF45	Cyclase family protein	P;GO:0009651;response to salt stress | C;GO:0005794;Golgi apparatus | C;GO:0005783;endoplasmic reticulum | C;GO:0005618;cell wall
apMir_20602	BJ207484	218	3	NIP2 [Medicago truncatula (Barrel medic)]
apMir_20602	CL4609Contig1	39	2.5	UniRef100_Q6YUT5 Putative amino acid transporter A1	J7QK62	Putative aromatic and neutral amino acid transporter	C;GO:0016021;integral component of membrane | C;GO:0016020;membrane
apMir_20602	CJ532444	522	2.5	weakly similar to UniRef100_Q9ZPY1 Cluster: Expressed protein n=1 Arabidopsis thaliana|Rep: Expressed protein - Arabidopsis thaliana (Mouse-ear cress) partial (64%)	UPI00035122B6	PREDICTED: pyridoxine/pyridoxamine 5''''-phosphate oxidase 2-like isoform X1
apMir_20602	BJ276947	519	3	NBS-LRR disease resistance protein homologue putative [Oryza sativa (japonica cultivar-group)]
apMir_20602	TA73756_4565	505	3	NOD26-like membrane integral protein ZmNIP1-1 [Zea mays (Maize)]	UPI00019375A5	UPI00019375A5
apMir_20602	TA57240_4565	885	3	C2H2 zinc-finger protein [Zea mays (Maize)]	B4FHA9	Uncharacterized protein
apMir_20602	TA69115_4565	990	2.5	GPX12Hv glutathione peroxidase-like protein [Hordeum vulgare (Barley)]	Q9SME6	Glutathione peroxidase	P;GO:0055114;oxidation-reduction process | P;GO:0006979;response to oxidative stress | F;GO:0016491;oxidoreductase activity | F;GO:0004602;glutathione peroxidase activity | F;GO:0004601;peroxidase activity | C;GO:0005829;cytosol | C;GO:0005634;nucleus
apMir_20602	TC416573	1188	2.5	homologue to UniRef100_Q852R3 Cluster: Phospholipid hydroperoxide glutathione peroxidase-like protein n=1 Hordeum vulgare|Rep: Phospholipid hydroperoxide glutathione peroxidase-like protein - Hordeum vulgare (Barley) partial (72%)	M8AHW0	Glutathione peroxidase	P;GO:0055114;oxidation-reduction process | P;GO:0006979;response to oxidative stress | F;GO:0016491;oxidoreductase activity | F;GO:0004602;glutathione peroxidase activity | F;GO:0004601;peroxidase activity
apMir_20602	TC384605	1119	3	similar to UniRef100_Q653W2 Cluster: (2R)-phospho-3-sulfolactate synthase-like n=1 Oryza sativa Japonica Group|Rep: (2R)-phospho-3-sulfolactate synthase-like - Oryza sativa subsp. japonica (Rice) partial (85%)	B6THJ5	Phosphosulfolactate synthase-related protein	P;GO:0019295;coenzyme M biosynthetic process | P;GO:0010608;posttranscriptional regulation of gene expression | P;GO:0010286;heat acclimation | P;GO:0009408;response to heat | F;GO:0003824;catalytic activity
apMir_20602	TA68135_4565	1101	3	(2R)-phospho-3-sulfolactate synthase-like [Oryza sativa (japonica cultivar-group)]	Q653W2	(2R)-phospho-3-sulfolactate synthase-like	P;GO:0019295;coenzyme M biosynthetic process | P;GO:0010608;posttranscriptional regulation of gene expression | P;GO:0010286;heat acclimation | P;GO:0009408;response to heat | F;GO:0004252;serine-type endopeptidase activity | F;GO:0003824;catalytic activity | C;GO:0005618;cell wall
apMir_20602	TA96987_4565	908	3	Putative pollen allergen [Oryza sativa (Rice)]	M8AD31	Expansin-like A1	C;GO:0005576;extracellular region
apMir_20602	TA101052_4565	711	3	Putative serine carboxypeptidase I [Oryza sativa (japonica cultivar-group)]	Q53PB1	Serine carboxypeptidase	P;GO:0006508;proteolysis | F;GO:0004185;serine-type carboxypeptidase activity | F;GO:0004180;carboxypeptidase activity
apMir_20655	TA53289_4565	1590	0	Putative senescence-associated protein [Pisum sativum (Garden pea)]	Q9AVH2	Putative senescence-associated protein
apMir_20655	CK163075	450	0	Cytochrome P450 like_TBP [Nicotiana tabacum (Common tobacco)]	Q6T4Q1	Cytochrome P450 monooxygenase	P;GO:0055114;oxidation-reduction process | F;GO:0004497;monooxygenase activity
apMir_20655	DR736573	362	0	Cytochrome P450 like_TBP [Nicotiana tabacum (Common tobacco)]	Q6T4Q1	Cytochrome P450 monooxygenase	P;GO:0055114;oxidation-reduction process | F;GO:0004497;monooxygenase activity
apMir_20655	TA53261_4565	486	0	Cytochrome P450 like_TBP [Nicotiana tabacum (Common tobacco)]	Q9XEK1	Putative alternative oxidase
apMir_20655	TA300_4571	905	0	Cytochrome P450 like_TBP [Nicotiana tabacum (Common tobacco)]	B2KZF9	Senescence-associated protein
apMir_20655	CK205904	384	0	Cytochrome P450 like_TBP [Nicotiana tabacum (Common tobacco)]	Q6T4Q1	Cytochrome P450 monooxygenase	P;GO:0055114;oxidation-reduction process | F;GO:0004497;monooxygenase activity
apMir_20655	CK168127	192	0	Cytochrome P450 like_TBP [Nicotiana tabacum (Common tobacco)]	Q6T4Q1	Cytochrome P450 monooxygenase	P;GO:0055114;oxidation-reduction process | F;GO:0004497;monooxygenase activity
apMir_20655	CA678516	477	0	Cytochrome P450 like_TBP [Nicotiana tabacum (Common tobacco)]	Q6T4Q1	Cytochrome P450 monooxygenase	P;GO:0055114;oxidation-reduction process | F;GO:0004497;monooxygenase activity
apMir_20655	CJ634618	571	0	Cytochrome P450 like_TBP [Nicotiana tabacum (Common tobacco)]	O04892	Cytochrome P450 like_TBP	P;GO:0055114;oxidation-reduction process | F;GO:0070330;aromatase activity | F;GO:0016491;oxidoreductase activity
apMir_20655	CA678595	419	0	Cytochrome P450 like_TBP [Nicotiana tabacum (Common tobacco)]	O04892	Cytochrome P450 like_TBP	P;GO:0055114;oxidation-reduction process | F;GO:0070330;aromatase activity | F;GO:0016491;oxidoreductase activity
apMir_20655	CA593464	445	0	Cytochrome P450 like_TBP [Nicotiana tabacum (Common tobacco)]	O04892	Cytochrome P450 like_TBP	P;GO:0055114;oxidation-reduction process | F;GO:0070330;aromatase activity | F;GO:0016491;oxidoreductase activity
apMir_20655	gi|9740514|gb|BE516486.1|BE516486	331	0	Cytochrome P450 like_TBP	T1L6Y4	Uncharacterized protein
apMir_20655	BE516486	315	0	UniRef100_O04892 Cytochrome P450 like_TBP [Nicotiana tabacum (Common tobacco)]	T1L6Y4	Uncharacterized protein
apMir_20655	BE515349	243	0	Cytochrome P450 like_TBP [Nicotiana tabacum (Common tobacco)]	O04892	Cytochrome P450 like_TBP	P;GO:0055114;oxidation-reduction process | F;GO:0070330;aromatase activity | F;GO:0016491;oxidoreductase activity
apMir_20655	CL329Contig8	1452	2	UniRef100_Q8RWR5 Beta-D-glucan exohydrolase	Q8RWR5	Beta-D-glucan exohydrolase	P;GO:0005975;carbohydrate metabolic process | F;GO:0016787;hydrolase activity | F;GO:0004553;hydrolase activity, hydrolyzing O-glycosyl compounds
apMir_20860	gi|21134842|gb|BJ456281.1|BJ456281	202	0	BJ456281 K. Sato unpublished cDNA library cv. Akashinriki vegetative stage leaves Hordeum vulgare subsp. vulgare cDNA clone baak20g06 3' mRNA sequence
apMir_20860	gi|24977949|gb|CA483944.1|CA483944	98	3	WHE3207_C11_F21ZS Wheat meiotic anther cDNA library Triticum aestivum cDNA clone WHE3207_C11_F21 mRNA sequence
apMir_20968	gi|39556094|gb|CK193704.1|CK193704	487	0	FGAS002120 Triticum aestivum FGAS: Library 3 Gate 6 Triticum aestivum cDNA mRNA sequence
apMir_20968	gi|55684260|gb|CV779320.1|CV779320	378	0.5	FGAS073729 Triticum aestivum FGAS: Library 2 Gate 3 Triticum aestivum cDNA mRNA sequence
apMir_20968	gi|32687540|gb|CD913216.1|CD913216	208	2.5	G550.117D03F010525 G550 Triticum aestivum cDNA clone G550117D03 mRNA sequence
apMir_20968	gi|9662163|gb|BE495570.1|BE495570	137	2.5	WHE1291-1294_J19_J19ZS Secale cereale anther cDNA library Secale cereale cDNA clone WHE1291-1294_J19_J19 mRNA sequence
apMir_20968	BF200769	132	2.5	Plastidic ATP sulfurylase [Oryza sativa (indica cultivar-group)]	M9T1P9	ATP sulfurylase	P;GO:0000103;sulfate assimilation | F;GO:0016779;nucleotidyltransferase activity | F;GO:0016740;transferase activity | F;GO:0004781;sulfate adenylyltransferase (ATP) activity
apMir_20968	gi|11115511|gb|BF200769.1|BF200769	132	2.5	WHE0821-0824_D17_D17ZS Wheat vernalized crown cDNA library Triticum aestivum cDNA clone WHE0821-0824_D17_D17 mRNA sequence
apMir_20968	gi|30084806|gb|CB882813.1|CB882813	323	2.5	HL02O16w HL Hordeum vulgare subsp. vulgare cDNA clone HL02O16 3-PRIME mRNA sequence
apMir_20968	gi|21836655|gb|AL825134.1|AL825134	2	2.5	AL825134 p:234 Triticum aestivum cDNA clone E10_p234_plate_13 mRNA sequence	M7ZFX2	Bifunctional 3'-phosphoadenosine 5'-phosphosulfate synthase	P;GO:0070206;protein trimerization | P;GO:0046686;response to cadmium ion | P;GO:0009970;cellular response to sulfate starvation | P;GO:0001887;selenium compound metabolic process | P;GO:0000103;sulfate assimilation | F;GO:0004781;sulfate adenylyltransferase (ATP) activity | C;GO:0005886;plasma membrane | C;GO:0005739;mitochondrion
apMir_20968	gi|9364228|gb|BE404760.1|BE404760	174	2.5	WHE1205_H09_O17ZS Wheat etiolated seedling root cDNA library Triticum aestivum cDNA clone WHE1205_H09_O17 mRNA sequence	M9T1P9	ATP sulfurylase	P;GO:0000103;sulfate assimilation | F;GO:0016779;nucleotidyltransferase activity | F;GO:0016740;transferase activity | F;GO:0004781;sulfate adenylyltransferase (ATP) activity
apMir_20968	AJ612722	116	2.5	ATP sulfurylase [Zea mays (Maize)]	M9T1P9	ATP sulfurylase	P;GO:0000103;sulfate assimilation | F;GO:0016779;nucleotidyltransferase activity | F;GO:0016740;transferase activity | F;GO:0004781;sulfate adenylyltransferase (ATP) activity
apMir_20968	gi|39729649|gb|AJ612722.1|AJ612722	131	2.5	AJ612722 Triticum turgidum subsp. durum etiolated seedling 20 day Triticum turgidum subsp. durum cDNA clone 07484R mRNA sequence
apMir_20968	gi|24288485|gb|CA011141.1|CA011141	67	2.5	HT06M10u HT Hordeum vulgare subsp. vulgare cDNA clone HT06M10 3-PRIME mRNA sequence
apMir_20968	CA730634	348	2.5	Plastidic ATP sulfurylase [Oryza sativa (indica cultivar-group)]	M9T1P9	ATP sulfurylase	P;GO:0000103;sulfate assimilation | F;GO:0016779;nucleotidyltransferase activity | F;GO:0016740;transferase activity | F;GO:0004781;sulfate adenylyltransferase (ATP) activity
apMir_20968	gi|25452637|gb|CA730634.1|CA730634	348	2.5	wip1c.pk005.d23 wip1c Triticum aestivum cDNA clone wip1c.pk005.d23 5' end mRNA sequence
apMir_20968	gi|25155758|gb|CA600596.1|CA600596	335	2.5	waw1c.pk005.g12 waw1c Triticum aestivum cDNA clone waw1c.pk005.g12 5' end mRNA sequence	M9T1P9	ATP sulfurylase	P;GO:0000103;sulfate assimilation | F;GO:0016779;nucleotidyltransferase activity | F;GO:0016740;transferase activity | F;GO:0004781;sulfate adenylyltransferase (ATP) activity
apMir_20968	TA68383_4565	341	2.5	Plastidic ATP sulfurylase [Oryza sativa (indica cultivar-group)]	M9T1P9	ATP sulfurylase	P;GO:0000103;sulfate assimilation | F;GO:0016779;nucleotidyltransferase activity | F;GO:0016740;transferase activity | F;GO:0004781;sulfate adenylyltransferase (ATP) activity
apMir_20968	gi|16308769|gb|BI957514.1|BI957514	47	2.5	HVSMEn0009P08f Hordeum vulgare rachis EST library HVcDNA0015 (normal) Hordeum vulgare subsp. vulgare cDNA clone HVSMEn0009P08f mRNA sequence
apMir_20968	CV782777	364	2.5	Plastidic ATP sulfurylase [Oryza sativa (indica cultivar-group)]	M9T1P9	ATP sulfurylase	P;GO:0000103;sulfate assimilation | F;GO:0016779;nucleotidyltransferase activity | F;GO:0016740;transferase activity | F;GO:0004781;sulfate adenylyltransferase (ATP) activity
apMir_20968	gi|55687717|gb|CV782777.1|CV782777	462	2.5	FGAS077190 Triticum aestivum FGAS: Library 2 Gate 3 Triticum aestivum cDNA mRNA sequence	M9T1P9	ATP sulfurylase	P;GO:0000103;sulfate assimilation | F;GO:0016779;nucleotidyltransferase activity | F;GO:0016740;transferase activity | F;GO:0004781;sulfate adenylyltransferase (ATP) activity
apMir_20968	gi|55681124|gb|CV776184.1|CV776184	542	2.5	FGAS070588 Triticum aestivum FGAS: Library 2 Gate 3 Triticum aestivum cDNA mRNA sequence	M9T1P9	ATP sulfurylase	P;GO:0000103;sulfate assimilation | F;GO:0016779;nucleotidyltransferase activity | F;GO:0016740;transferase activity | F;GO:0004781;sulfate adenylyltransferase (ATP) activity
apMir_20968	gi|39568834|gb|CK206444.1|CK206444	423	2.5	FGAS018037 Triticum aestivum FGAS: Library 5 GATE 7 Triticum aestivum cDNA mRNA sequence
apMir_20968	CK206444	423	2.5	Plastidic ATP sulfurylase [Oryza sativa (indica cultivar-group)]	M9T1P9	ATP sulfurylase	P;GO:0000103;sulfate assimilation | F;GO:0016779;nucleotidyltransferase activity | F;GO:0016740;transferase activity | F;GO:0004781;sulfate adenylyltransferase (ATP) activity
apMir_20968	CL1912Contig1	72	2.5	UniRef100_O48888 ATP sulfurylase	M9T1P9	ATP sulfurylase	P;GO:0000103;sulfate assimilation | F;GO:0016779;nucleotidyltransferase activity | F;GO:0016740;transferase activity | F;GO:0004781;sulfate adenylyltransferase (ATP) activity
apMir_20968	TA68382_4565	160	2.5	Putative ATP sulfurylase [Oryza sativa (japonica cultivar-group)]	M9T1P9	ATP sulfurylase	P;GO:0000103;sulfate assimilation | F;GO:0016779;nucleotidyltransferase activity | F;GO:0016740;transferase activity | F;GO:0004781;sulfate adenylyltransferase (ATP) activity
apMir_20968	CV778322	451	3	Plastidic ATP sulfurylase [Oryza sativa (indica cultivar-group)]	M9T1P9	ATP sulfurylase	P;GO:0000103;sulfate assimilation | F;GO:0016779;nucleotidyltransferase activity | F;GO:0016740;transferase activity | F;GO:0004781;sulfate adenylyltransferase (ATP) activity
apMir_20968	gi|55683262|gb|CV778322.1|CV778322	543	3	FGAS072730 Triticum aestivum FGAS: Library 2 Gate 3 Triticum aestivum cDNA mRNA sequence	M9T1P9	ATP sulfurylase	P;GO:0000103;sulfate assimilation | F;GO:0016779;nucleotidyltransferase activity | F;GO:0016740;transferase activity | F;GO:0004781;sulfate adenylyltransferase (ATP) activity
apMir_21023	CK163305	986	2.5	Putative glyoxalase I [Triticum aestivum (Wheat)]	N1QRX3	Putative lactoylglutathione lyase	P;GO:0008152;metabolic process | F;GO:0046872;metal ion binding | F;GO:0016829;lyase activity | F;GO:0004462;lactoylglutathione lyase activity
apMir_21281	TA98218_4565	442	3	Putative phosphoenolpyruvate carboxylase kinase [Oryza sativa (japonica cultivar-group)]	Q0VJB5	Phosphoenolpyruvate carboxylase kinase	P;GO:0016310;phosphorylation | P;GO:0006468;protein phosphorylation | F;GO:0016772;transferase activity, transferring phosphorus-containing groups | F;GO:0016301;kinase activity | F;GO:0005524;ATP binding | F;GO:0004672;protein kinase activity
apMir_21281	TC402442	707	3	weakly similar to UniRef100_A9TAI7 Cluster: Predicted protein n=1 Physcomitrella patens subsp. patens|Rep: Predicted protein - Physcomitrella patens subsp. patens partial (90%)	M7ZUL2	Uncharacterized protein
apMir_21281	CA699014	93	3	Receptor protein kinase [Oryza sativa (japonica cultivar-group)]	O24577	AS-ZmSLR protein
apMir_21281	CK169114	635	3	S-adenosylmethionine decarboxylase 2 [Oryza sativa (Rice)]	M7ZI39	S-adenosylmethionine decarboxylase proenzyme	P;GO:0008295;spermidine biosynthetic process | P;GO:0006597;spermine biosynthetic process | P;GO:0006596;polyamine biosynthetic process | P;GO:0006557;S-adenosylmethioninamine biosynthetic process | F;GO:0016831;carboxy-lyase activity | F;GO:0016829;lyase activity | F;GO:0004014;adenosylmethionine decarboxylase activity
apMir_21297	CL820Contig3	31	2	UniRef100_Q9FW34 Putative ribosomal protein L28	M7YMI4	50S ribosomal protein L28, chloroplastic	P;GO:0006412;translation | F;GO:0003735;structural constituent of ribosome | C;GO:0016020;membrane | C;GO:0009941;chloroplast envelope | C;GO:0009570;chloroplast stroma | C;GO:0005840;ribosome | C;GO:0005622;intracellular
apMir_21297	TA68493_4565	24	2	Putative ribosomal protein L28 [Oryza sativa (japonica cultivar-group)]	M7YMI4	50S ribosomal protein L28, chloroplastic	P;GO:0006412;translation | F;GO:0003735;structural constituent of ribosome | C;GO:0016020;membrane | C;GO:0009941;chloroplast envelope | C;GO:0009570;chloroplast stroma | C;GO:0005840;ribosome | C;GO:0005622;intracellular
apMir_21297	TA68494_4565	97	2	Putative ribosomal protein L28 [Oryza sativa (japonica cultivar-group)]	M7YMI4	50S ribosomal protein L28, chloroplastic	P;GO:0006412;translation | F;GO:0003735;structural constituent of ribosome | C;GO:0016020;membrane | C;GO:0009941;chloroplast envelope | C;GO:0009570;chloroplast stroma | C;GO:0005840;ribosome | C;GO:0005622;intracellular
apMir_21297	BT009060	536	2	Ethylene-responsive transcription factor 5 [Nicotiana sylvestris (Wood tobacco)]	M8B5D2	Ethylene-responsive transcription factor ERF098	P;GO:0006355;regulation of transcription, DNA-templated | P;GO:0006351;transcription, DNA-templated | F;GO:0003700;sequence-specific DNA binding transcription factor activity | F;GO:0003677;DNA binding | C;GO:0005634;nucleus
apMir_21297	CA663291	6	3	homologue to UniRef100_Q10FB7 Cluster: Expressed protein n=1 Oryza sativa Japonica Group|Rep: Expressed protein - Oryza sativa subsp. japonica (Rice) partial (64%)	M0V7V0	Uncharacterized protein
apMir_21297	TC386172	92	2	similar to UniRef100_Q67B30 Cluster: Fatty aldehyde dehydrogenase 1 n=1 Zea mays|Rep: Fatty aldehyde dehydrogenase 1 - Zea mays (Maize) partial (98%)	F2DMY6	Aldehyde dehydrogenase	P;GO:0055114;oxidation-reduction process | P;GO:0008152;metabolic process | P;GO:0006081;cellular aldehyde metabolic process | F;GO:0016620;oxidoreductase activity, acting on the aldehyde or oxo group of donors, NAD or NADP as acceptor | F;GO:0016491;oxidoreductase activity | F;GO:0004030;aldehyde dehydrogenase [NAD(P)+] activity
apMir_21297	TA73916_4565	92	2	Putative aldehyde dehydrogenase [Oryza sativa (japonica cultivar-group)]	F2DMY6	Aldehyde dehydrogenase	P;GO:0055114;oxidation-reduction process | P;GO:0008152;metabolic process | P;GO:0006081;cellular aldehyde metabolic process | F;GO:0016620;oxidoreductase activity, acting on the aldehyde or oxo group of donors, NAD or NADP as acceptor | F;GO:0016491;oxidoreductase activity | F;GO:0004030;aldehyde dehydrogenase [NAD(P)+] activity
apMir_21297	BJ247722	79	3	F26F24.9 [Arabidopsis thaliana (Mouse-ear cress)]	B6TL27	ABA-induced protein
apMir_21472	BJ207484	218	0	NIP2 [Medicago truncatula (Barrel medic)]
apMir_21472	TA73756_4565	505	0	NOD26-like membrane integral protein ZmNIP1-1 [Zea mays (Maize)]	UPI00019375A5	UPI00019375A5
apMir_21472	CA653632	305	2	Ubiquitin activating enzyme-like protein [Oryza sativa (japonica cultivar-group)]	I1R0C6	Uncharacterized protein
apMir_21472	CJ682233	438	2	Putative DNA-directed RNA polymerase II 13.6K chain [Oryza sativa (japonica cultivar-group)]	B4FJS1	DNA-directed RNA polymerase II subunit J	P;GO:0006351;transcription, DNA-templated | F;GO:0046983;protein dimerization activity | F;GO:0003899;DNA-directed RNA polymerase activity | F;GO:0003677;DNA binding
apMir_21472	TA52908_4565	534	2	Putative DNA-directed RNA polymerase II 13.6K chain [Oryza sativa (japonica cultivar-group)]	B4FJS1	DNA-directed RNA polymerase II subunit J	P;GO:0006351;transcription, DNA-templated | F;GO:0046983;protein dimerization activity | F;GO:0003899;DNA-directed RNA polymerase activity | F;GO:0003677;DNA binding
apMir_21472	TC437205	865	2	weakly similar to UniRef100_Q6K9G7 Cluster: Kinetochore protein-like n=1 Oryza sativa Japonica Group|Rep: Kinetochore protein-like - Oryza sativa subsp. japonica (Rice) partial (75%)	R7WGA2	Kinetochore-associated protein MTW1	P;GO:0007067;mitosis | P;GO:0007049;cell cycle | C;GO:0005634;nucleus | C;GO:0000775;chromosome, centromeric region
apMir_21472	TC408228	753	2	similar to UniRef100_Q06C47 Cluster: Acid phosphatase n=1 Oryza sativa Japonica Group|Rep: Acid phosphatase - Oryza sativa subsp. japonica (Rice) partial (72%)	M8CZ66	Putative phosphatase phospho1	P;GO:0051262;protein tetramerization | P;GO:0016311;dephosphorylation | P;GO:0016036;cellular response to phosphate starvation | P;GO:0008152;metabolic process | F;GO:0052732;phosphoethanolamine phosphatase activity | F;GO:0052731;phosphocholine phosphatase activity | F;GO:0016791;phosphatase activity | F;GO:0016462;pyrophosphatase activity
apMir_21472	TA104299_4565	723	2	NB-ARC domain putative [Oryza sativa (japonica cultivar-group)]
apMir_21472	TA52494_4565	1109	2	Ubiquitin activating enzyme-like protein [Oryza sativa (japonica cultivar-group)]	M7ZDD2	SUMO-activating enzyme subunit 1A	P;GO:0008152;metabolic process | F;GO:0003824;catalytic activity
apMir_21472	TC419864	556	2.5	homologue to UniRef100_Q6YX89 Cluster: Cyclase-like protein n=1 Oryza sativa Japonica Group|Rep: Cyclase-like protein - Oryza sativa subsp. japonica (Rice) partial (67%)	D7MF45	Cyclase family protein	P;GO:0009651;response to salt stress | C;GO:0005794;Golgi apparatus | C;GO:0005783;endoplasmic reticulum | C;GO:0005618;cell wall
apMir_21472	CL4609Contig1	39	2.5	UniRef100_Q6YUT5 Putative amino acid transporter A1	J7QK62	Putative aromatic and neutral amino acid transporter	C;GO:0016021;integral component of membrane | C;GO:0016020;membrane
apMir_21472	CJ532444	522	2.5	weakly similar to UniRef100_Q9ZPY1 Cluster: Expressed protein n=1 Arabidopsis thaliana|Rep: Expressed protein - Arabidopsis thaliana (Mouse-ear cress) partial (64%)	UPI00035122B6	PREDICTED: pyridoxine/pyridoxamine 5''''-phosphate oxidase 2-like isoform X1
apMir_21472	BJ276947	519	3	NBS-LRR disease resistance protein homologue putative [Oryza sativa (japonica cultivar-group)]
apMir_21472	TA57240_4565	885	3	C2H2 zinc-finger protein [Zea mays (Maize)]	B4FHA9	Uncharacterized protein
apMir_21472	TA69115_4565	990	2.5	GPX12Hv glutathione peroxidase-like protein [Hordeum vulgare (Barley)]	Q9SME6	Glutathione peroxidase	P;GO:0055114;oxidation-reduction process | P;GO:0006979;response to oxidative stress | F;GO:0016491;oxidoreductase activity | F;GO:0004602;glutathione peroxidase activity | F;GO:0004601;peroxidase activity | C;GO:0005829;cytosol | C;GO:0005634;nucleus
apMir_21472	TC416573	1188	2.5	homologue to UniRef100_Q852R3 Cluster: Phospholipid hydroperoxide glutathione peroxidase-like protein n=1 Hordeum vulgare|Rep: Phospholipid hydroperoxide glutathione peroxidase-like protein - Hordeum vulgare (Barley) partial (72%)	M8AHW0	Glutathione peroxidase	P;GO:0055114;oxidation-reduction process | P;GO:0006979;response to oxidative stress | F;GO:0016491;oxidoreductase activity | F;GO:0004602;glutathione peroxidase activity | F;GO:0004601;peroxidase activity
apMir_21472	TC384605	1119	3	similar to UniRef100_Q653W2 Cluster: (2R)-phospho-3-sulfolactate synthase-like n=1 Oryza sativa Japonica Group|Rep: (2R)-phospho-3-sulfolactate synthase-like - Oryza sativa subsp. japonica (Rice) partial (85%)	B6THJ5	Phosphosulfolactate synthase-related protein	P;GO:0019295;coenzyme M biosynthetic process | P;GO:0010608;posttranscriptional regulation of gene expression | P;GO:0010286;heat acclimation | P;GO:0009408;response to heat | F;GO:0003824;catalytic activity
apMir_21472	TA68135_4565	1101	3	(2R)-phospho-3-sulfolactate synthase-like [Oryza sativa (japonica cultivar-group)]	Q653W2	(2R)-phospho-3-sulfolactate synthase-like	P;GO:0019295;coenzyme M biosynthetic process | P;GO:0010608;posttranscriptional regulation of gene expression | P;GO:0010286;heat acclimation | P;GO:0009408;response to heat | F;GO:0004252;serine-type endopeptidase activity | F;GO:0003824;catalytic activity | C;GO:0005618;cell wall
apMir_21472	TA96987_4565	908	3	Putative pollen allergen [Oryza sativa (Rice)]	M8AD31	Expansin-like A1	C;GO:0005576;extracellular region
apMir_21472	TA101052_4565	711	3	Putative serine carboxypeptidase I [Oryza sativa (japonica cultivar-group)]	Q53PB1	Serine carboxypeptidase	P;GO:0006508;proteolysis | F;GO:0004185;serine-type carboxypeptidase activity | F;GO:0004180;carboxypeptidase activity
apMir_21717	TC415271	303	0	similar to UniRef100_A4QMB9 Cluster: ORF124 n=1 Pinus koraiensis|Rep: ORF124 - Pinus koraiensis (Korean pine) partial (94%)	T1NAS4	Uncharacterized protein
apMir_21905	BJ299037	366	3	putative lipoic acid synthase-like protein [Oryza sativa (japonica cultivar-group)]	M7Z9C2	Lipoyl synthase 2, chloroplastic	P;GO:0009107;lipoate biosynthetic process | F;GO:0051539;4 iron, 4 sulfur cluster binding | F;GO:0051536;iron-sulfur cluster binding | F;GO:0016992;lipoate synthase activity | F;GO:0003824;catalytic activity
apMir_21905	CL19020Contig1	601	3	UniRef100_Q5ZAQ2 Putative lipoic acid synthetase isoform 1	M0YND5	Uncharacterized protein	P;GO:0009107;lipoate biosynthetic process | F;GO:0051539;4 iron, 4 sulfur cluster binding | F;GO:0016992;lipoate synthase activity | F;GO:0003824;catalytic activity
apMir_21995	gi|14527293|gb|AV835204.1|AV835204	331	1.5	AV835204 K. Sato unpublished cDNA library: Hordeum vulgare subsp. spontaneum top three leaves adult heading stage Hordeum vulgare subsp. spontaneum cDNA clone bah27b04 mRNA sequence
apMir_21995	gi|39572446|gb|CK210056.1|CK210056	841	2	FGAS021847 Triticum aestivum FGAS: Library 5 GATE 7 Triticum aestivum cDNA mRNA sequence
apMir_22246	gi|18230285|gb|AV934488.1|AV934488	330	1	AV934488 K. Sato unpublished cDNA library cv. Haruna Nijo adult heading stage top three leaves Hordeum vulgare subsp. vulgare cDNA clone baal9i09 5' mRNA sequence
apMir_22246	CA615738	161	1	Transcription factor putative [Oryza sativa (japonica cultivar-group)]	M8BC98	Auxin response factor	P;GO:0009734;auxin-activated signaling pathway | P;GO:0009725;response to hormone | P;GO:0006355;regulation of transcription, DNA-templated | P;GO:0006351;transcription, DNA-templated | F;GO:0046983;protein dimerization activity | F;GO:0003677;DNA binding | C;GO:0005634;nucleus
apMir_22246	gi|21150460|gb|BJ471957.1|BJ471957	358	1	BJ471957 K. Sato unpublished cDNA library cv. Haruna Nijo adult heading stage top three leaves Hordeum vulgare subsp. vulgare cDNA clone baal28l21 5' mRNA sequence
apMir_22246	gi|18227922|gb|AV932125.1|AV932125	358	1	AV932125 K. Sato unpublished cDNA library cv. Haruna Nijo adult heading stage top three leaves Hordeum vulgare subsp. vulgare cDNA clone baal2f23 5' mRNA sequence
apMir_22246	gi|21150047|gb|BJ471544.1|BJ471544	358	1	BJ471544 K. Sato unpublished cDNA library cv. Haruna Nijo adult heading stage top three leaves Hordeum vulgare subsp. vulgare cDNA clone baal19d14 5' mRNA sequence
apMir_22246	gi|18230291|gb|AV934494.1|AV934494	359	1	AV934494 K. Sato unpublished cDNA library cv. Haruna Nijo adult heading stage top three leaves Hordeum vulgare subsp. vulgare cDNA clone baal9i18 5' mRNA sequence
apMir_22246	gi|25194035|gb|CA615738.1|CA615738	176	1	wr1.pk167.a6 wr1 Triticum aestivum cDNA clone wr1.pk167.a6 5' end mRNA sequence	M8BC98	Auxin response factor	P;GO:0009734;auxin-activated signaling pathway | P;GO:0009725;response to hormone | P;GO:0006355;regulation of transcription, DNA-templated | P;GO:0006351;transcription, DNA-templated | F;GO:0046983;protein dimerization activity | F;GO:0003677;DNA binding | C;GO:0005634;nucleus
apMir_22246	gi|21148238|gb|BJ469735.1|BJ469735	358	1	BJ469735 K. Sato unpublished cDNA library cv. Haruna Nijo adult heading stage top three leaves Hordeum vulgare subsp. vulgare cDNA clone baal37e08 5' mRNA sequence
apMir_22246	gi|9661075|gb|BE494482.1|BE494482	358	1	WHE1256_G03_M06ZS Secale cereale anther cDNA library Secale cereale cDNA clone WHE1256_G03_M06 mRNA sequence
apMir_22246	gi|21147948|gb|BJ469445.1|BJ469445	358	1	BJ469445 K. Sato unpublished cDNA library cv. Haruna Nijo adult heading stage top three leaves Hordeum vulgare subsp. vulgare cDNA clone baal23a17 5' mRNA sequence
apMir_22246	gi|24237209|gb|BU986263.1|BU986263	189	1	HF11D06r HF Hordeum vulgare subsp. vulgare cDNA clone HF11D06 5-PRIME mRNA sequence
apMir_22246	gi|21151474|gb|BJ472971.1|BJ472971	369	1	BJ472971 K. Sato unpublished cDNA library cv. Haruna Nijo adult heading stage top three leaves Hordeum vulgare subsp. vulgare cDNA clone baal40b20 5' mRNA sequence
apMir_22246	gi|18228911|gb|AV933114.1|AV933114	322	1	AV933114 K. Sato unpublished cDNA library cv. Haruna Nijo adult heading stage top three leaves Hordeum vulgare subsp. vulgare cDNA clone baal5g15 5' mRNA sequence
apMir_22246	gi|21997332|gb|BQ788860.1|BQ788860	265	1	WHE4154_F07_L14ZS Wheat CS whole plant cDNA library Triticum aestivum cDNA clone WHE4154_F07_L14 mRNA sequence	R7WEP7	Auxin-responsive protein	P;GO:0051301;cell division | P;GO:0048829;root cap development | P;GO:0048589;developmental growth | P;GO:0048442;sepal development | P;GO:0048441;petal development | P;GO:0048366;leaf development | P;GO:0031540;regulation of anthocyanin biosynthetic process | P;GO:0010154;fruit development | P;GO:0009743;response to carbohydrate | P;GO:0009738;abscisic acid-activated signaling pathway | P;GO:000…
apMir_22246	CJ706679	31	1	Putative auxin response factor 10 [Oryza sativa (japonica cultivar-group)]	M0Z5E1	Auxin response factor	P;GO:0009734;auxin-activated signaling pathway | P;GO:0009725;response to hormone | P;GO:0006355;regulation of transcription, DNA-templated | P;GO:0006351;transcription, DNA-templated | F;GO:0046983;protein dimerization activity | F;GO:0003677;DNA binding | C;GO:0005634;nucleus
apMir_22246	gi|13080176|gb|BF622299.2|BF622299	245	1	HVSMEa0002K04f Hordeum vulgare seedling shoot EST library HVcDNA0001 (Cold stress) Hordeum vulgare subsp. vulgare cDNA clone HVSMEa0002K04f mRNA sequence
apMir_22246	TA79840_4565	265	1	Auxin response factor 10 [Oryza sativa (Rice)]	K7LZN9	Auxin-induced protein	P;GO:0009734;auxin-activated signaling pathway | P;GO:0006355;regulation of transcription, DNA-templated | P;GO:0006351;transcription, DNA-templated | F;GO:0046983;protein dimerization activity | C;GO:0005634;nucleus
apMir_22246	TC425315	978	1	similar to UniRef100_Q9AV47 Cluster: Auxin response factor 22 n=1 Oryza sativa Japonica Group|Rep: Auxin response factor 22 - Oryza sativa subsp. japonica (Rice) partial (78%)	M8BC98	Auxin response factor	P;GO:0009734;auxin-activated signaling pathway | P;GO:0009725;response to hormone | P;GO:0006355;regulation of transcription, DNA-templated | P;GO:0006351;transcription, DNA-templated | F;GO:0046983;protein dimerization activity | F;GO:0003677;DNA binding | C;GO:0005634;nucleus
apMir_22246	gi|11886041|gb|BF622307.1|BF622307	261	2	HVSMEa0002K14f Hordeum vulgare seedling shoot EST library HVcDNA0001 (Cold stress) Hordeum vulgare subsp. vulgare cDNA clone HVSMEa0002K14f mRNA sequence
apMir_22246	TA84028_4565	101	2	Putative auxin response factor 10 [Oryza sativa (japonica cultivar-group)]	M7YEI9	Auxin-responsive protein	P;GO:0009734;auxin-activated signaling pathway | P;GO:0009725;response to hormone | P;GO:0006355;regulation of transcription, DNA-templated | P;GO:0006351;transcription, DNA-templated | F;GO:0046983;protein dimerization activity | F;GO:0003677;DNA binding | C;GO:0005634;nucleus
apMir_22267	CA703840	346	1	Small nuclear ribonucleoprotein-like [Oryza sativa (japonica cultivar-group)]
apMir_22267	BF293216	483	1	Small nuclear ribonucleoprotein-like [Oryza sativa (japonica cultivar-group)]	UPI0002C2FE45	PREDICTED: U6 snRNA-associated Sm-like protein LSm3-like
apMir_22267	CL2539Contig3	535	1	UniRef100_Q5N9F1 Small nuclear ribonucleoprotein-like	UPI0002C2FE45	PREDICTED: U6 snRNA-associated Sm-like protein LSm3-like
apMir_22267	CJ682233	502	1	Putative DNA-directed RNA polymerase II 13.6K chain [Oryza sativa (japonica cultivar-group)]	B4FJS1	DNA-directed RNA polymerase II subunit J	P;GO:0006351;transcription, DNA-templated | F;GO:0046983;protein dimerization activity | F;GO:0003899;DNA-directed RNA polymerase activity | F;GO:0003677;DNA binding
apMir_22267	TC419864	609	1	homologue to UniRef100_Q6YX89 Cluster: Cyclase-like protein n=1 Oryza sativa Japonica Group|Rep: Cyclase-like protein - Oryza sativa subsp. japonica (Rice) partial (67%)	D7MF45	Cyclase family protein	P;GO:0009651;response to salt stress | C;GO:0005794;Golgi apparatus | C;GO:0005783;endoplasmic reticulum | C;GO:0005618;cell wall
apMir_22267	TA52908_4565	598	1	Putative DNA-directed RNA polymerase II 13.6K chain [Oryza sativa (japonica cultivar-group)]	B4FJS1	DNA-directed RNA polymerase II subunit J	P;GO:0006351;transcription, DNA-templated | F;GO:0046983;protein dimerization activity | F;GO:0003899;DNA-directed RNA polymerase activity | F;GO:0003677;DNA binding
apMir_22267	TC373747	1002	1	similar to UniRef100_Q0D606 Cluster: Os07g0520600 protein n=2 Oryza sativa Japonica Group|Rep: Os07g0520600 protein - Oryza sativa subsp. japonica (Rice) partial (61%)	M8AA05	Uncharacterized protein
apMir_22267	TA69115_4565	1054	1	GPX12Hv glutathione peroxidase-like protein [Hordeum vulgare (Barley)]	Q9SME6	Glutathione peroxidase	P;GO:0055114;oxidation-reduction process | P;GO:0006979;response to oxidative stress | F;GO:0016491;oxidoreductase activity | F;GO:0004602;glutathione peroxidase activity | F;GO:0004601;peroxidase activity | C;GO:0005829;cytosol | C;GO:0005634;nucleus
apMir_22267	TA104299_4565	787	1	NB-ARC domain putative [Oryza sativa (japonica cultivar-group)]
apMir_22267	CL1943Contig3	223	1	UniRef100_Q8VY78 Ubiquitin activating enzyme-like protein	M7ZDD2	SUMO-activating enzyme subunit 1A	P;GO:0008152;metabolic process | F;GO:0003824;catalytic activity
apMir_22267	TC416573	1252	1	homologue to UniRef100_Q852R3 Cluster: Phospholipid hydroperoxide glutathione peroxidase-like protein n=1 Hordeum vulgare|Rep: Phospholipid hydroperoxide glutathione peroxidase-like protein - Hordeum vulgare (Barley) partial (72%)	M8AHW0	Glutathione peroxidase	P;GO:0055114;oxidation-reduction process | P;GO:0006979;response to oxidative stress | F;GO:0016491;oxidoreductase activity | F;GO:0004602;glutathione peroxidase activity | F;GO:0004601;peroxidase activity
apMir_22267	CA613387	79	2	ESTs AU065732 [Oryza sativa (japonica cultivar-group)]	B9RT85	Epoxide hydrolase, putative	P;GO:0008152;metabolic process | F;GO:0016787;hydrolase activity | F;GO:0003824;catalytic activity
apMir_22267	BJ207484	271	2	NIP2 [Medicago truncatula (Barrel medic)]
apMir_22267	CJ532444	83	3	weakly similar to UniRef100_Q9ZPY1 Cluster: Expressed protein n=1 Arabidopsis thaliana|Rep: Expressed protein - Arabidopsis thaliana (Mouse-ear cress) partial (64%)	UPI00035122B6	PREDICTED: pyridoxine/pyridoxamine 5''''-phosphate oxidase 2-like isoform X1
apMir_22267	TC435864	492	2	homologue to UniRef100_Q5N9F1 Cluster: Small nuclear ribonucleoprotein-like n=2 Oryza sativa|Rep: Small nuclear ribonucleoprotein-like - Oryza sativa subsp. japonica (Rice) partial (94%)	UPI0002C2FE45	PREDICTED: U6 snRNA-associated Sm-like protein LSm3-like
apMir_22267	BJ276947	571	2	NBS-LRR disease resistance protein homologue putative [Oryza sativa (japonica cultivar-group)]
apMir_22267	TA73756_4565	558	2	NOD26-like membrane integral protein ZmNIP1-1 [Zea mays (Maize)]	UPI00019375A5	UPI00019375A5
apMir_22267	TA57240_4565	949	3	C2H2 zinc-finger protein [Zea mays (Maize)]	B4FHA9	Uncharacterized protein
apMir_22267	TA101052_4565	764	3	Putative serine carboxypeptidase I [Oryza sativa (japonica cultivar-group)]	Q53PB1	Serine carboxypeptidase	P;GO:0006508;proteolysis | F;GO:0004185;serine-type carboxypeptidase activity | F;GO:0004180;carboxypeptidase activity
apMir_22473	gi|60290403|gb|DN188642.1|DN188642	155	3	HO19K21w HO Hordeum vulgare cDNA clone HO19K21 3-PRIME mRNA sequence
apMir_22473	gi|21152962|gb|BJ474459.1|BJ474459	141	3	BJ474459 K. Sato unpublished cDNA library cv. Haruna Nijo adult heading stage top three leaves Hordeum vulgare subsp. vulgare cDNA clone baal13o10 3' mRNA sequence
apMir_22473	gi|20315306|gb|BQ169212.1|BQ169212	172	3	WHE2163_G04_M07ZT Triticum turgidum L. var. durum (durum wheat) whole plant cDNA library Triticum turgidum cDNA clone WHE2163_G04_M07 mRNA sequence
apMir_22473	gi|59946378|gb|DN160484.1|DN160484	162	3	GPN001J08u GPN Hordeum vulgare cDNA clone GPN001J08 3-PRIME mRNA sequence
apMir_22473	CL4523Contig2	260	3	UniRef100_Q6Q1C5 CCAAT-box transcription factor complex WHAP6	M8A1A4	Nuclear transcription factor Y subunit A-9	P;GO:0006355;regulation of transcription, DNA-templated | F;GO:0003700;sequence-specific DNA binding transcription factor activity | F;GO:0003677;DNA binding | C;GO:0016602;CCAAT-binding factor complex
apMir_22485	TA98474_4565	228	0	BARE-1 polyprotein [Hordeum vulgare (Barley)]	Q9S9A8	BARE-1 polyprotein	P;GO:0015074;DNA integration | F;GO:0046872;metal ion binding | F;GO:0008270;zinc ion binding | F;GO:0003676;nucleic acid binding
apMir_22485	BJ235857	194	0	BARE-1 polyprotein [Hordeum vulgare (Barley)]
apMir_22485	CA617298	34	1.5	BARE-1 polyprotein [Hordeum vulgare (Barley)]	Q9S9A8	BARE-1 polyprotein	P;GO:0015074;DNA integration | F;GO:0046872;metal ion binding | F;GO:0008270;zinc ion binding | F;GO:0003676;nucleic acid binding
apMir_22485	CA606186	451	3	BARE-1 polyprotein [Hordeum vulgare (Barley)]	Q9S9A8	BARE-1 polyprotein	P;GO:0015074;DNA integration | F;GO:0046872;metal ion binding | F;GO:0008270;zinc ion binding | F;GO:0003676;nucleic acid binding
apMir_22485	AJ613607	506	3	BARE-1 polyprotein [Hordeum vulgare (Barley)]	Q9S9A8	BARE-1 polyprotein	P;GO:0015074;DNA integration | F;GO:0046872;metal ion binding | F;GO:0008270;zinc ion binding | F;GO:0003676;nucleic acid binding
apMir_22603	gi|39562974|gb|CK200584.1|CK200584	298	0	FGAS009100 Triticum aestivum FGAS: Library 3 Gate 6 Triticum aestivum cDNA mRNA sequence
apMir_22603	gi|21974176|gb|BQ765702.1|BQ765702	224	0	EBro03_SQ007_M24_R root 3 week waterlogged cv Optic EBro03 Hordeum vulgare subsp. vulgare cDNA clone EBro03_SQ007_M24 5' mRNA sequence
apMir_22603	gi|21973912|gb|BQ765438.1|BQ765438	224	0	EBro03_SQ007_M04_R root 3 week waterlogged cv Optic EBro03 Hordeum vulgare subsp. vulgare cDNA clone EBro03_SQ007_M04 5' mRNA sequence
apMir_22603	gi|24285100|gb|CA008118.1|CA008118	215	0	HU09P07r HU Hordeum vulgare subsp. vulgare cDNA clone HU09P07 5-PRIME mRNA sequence
apMir_22603	gi|25147377|gb|CA596074.1|CA596074	208	0	wpa1c.pk011.m17 wpa1c Triticum aestivum cDNA clone wpa1c.pk011.m17 5' end mRNA sequence
apMir_22603	gi|30084715|gb|CB882722.1|CB882722	207	0	HL02K16w HL Hordeum vulgare subsp. vulgare cDNA clone HL02K16 3-PRIME mRNA sequence
apMir_22603	gi|9365203|gb|BE405735.1|BE405735	31	0	WHE1214_G02_M04ZS Wheat etiolated seedling root cDNA library Triticum aestivum cDNA clone WHE1214_G02_M04 mRNA sequence
apMir_22603	gi|12030221|gb|AL504006.1|AL504006	215	0	AL504006 Hordeum vulgare Barke roots Hordeum vulgare subsp. vulgare cDNA clone HW01I03 5' mRNA sequence
apMir_22603	gi|24296960|gb|CA019616.1|CA019616	199	0	HV12I24r HV Hordeum vulgare subsp. vulgare cDNA clone HV12I24 5-PRIME mRNA sequence
apMir_22603	gi|24283675|gb|CA006693.1|CA006693	446	0	HU05H03r HU Hordeum vulgare subsp. vulgare cDNA clone HU05H03 5-PRIME mRNA sequence
apMir_22603	gi|21962538|gb|BQ754066.1|BQ754066	147	0	EBca01_SQ002_L15_R carpel pre-anthesis no treatment cv Optic EBca01 Hordeum vulgare subsp. vulgare cDNA clone EBca01_SQ002_L15 5' mRNA sequence
apMir_22603	gi|57828941|gb|CX630154.1|CX630154	152	1	GW001J21r GW Hordeum vulgare cDNA clone GW001J21 5-PRIME mRNA sequence
apMir_22603	gi|70966362|gb|DR738640.1|DR738640	453	1	FGAS083857 Triticum aestivum FGAS: Library 6 CAP GATE 1 Triticum aestivum cDNA mRNA sequence
apMir_22603	gi|20051038|gb|BJ233977.1|BJ233977	289	1	BJ233977 Y. Ogihara unpublished cDNA library Wh_e Triticum aestivum cDNA clone whe8a08 5' mRNA sequence
apMir_22603	gi|60289856|gb|DN188095.1|DN188095	553	2.5	HO24A05w HO Hordeum vulgare cDNA clone HO24A05 3-PRIME mRNA sequence
apMir_23027	CA703840	340	0	Small nuclear ribonucleoprotein-like [Oryza sativa (japonica cultivar-group)]
apMir_23027	BF293216	477	0	Small nuclear ribonucleoprotein-like [Oryza sativa (japonica cultivar-group)]	UPI0002C2FE45	PREDICTED: U6 snRNA-associated Sm-like protein LSm3-like
apMir_23027	CL2539Contig3	529	0	UniRef100_Q5N9F1 Small nuclear ribonucleoprotein-like	UPI0002C2FE45	PREDICTED: U6 snRNA-associated Sm-like protein LSm3-like
apMir_23027	TA69115_4565	1048	0	GPX12Hv glutathione peroxidase-like protein [Hordeum vulgare (Barley)]	Q9SME6	Glutathione peroxidase	P;GO:0055114;oxidation-reduction process | P;GO:0006979;response to oxidative stress | F;GO:0016491;oxidoreductase activity | F;GO:0004602;glutathione peroxidase activity | F;GO:0004601;peroxidase activity | C;GO:0005829;cytosol | C;GO:0005634;nucleus
apMir_23027	TC416573	1246	0	homologue to UniRef100_Q852R3 Cluster: Phospholipid hydroperoxide glutathione peroxidase-like protein n=1 Hordeum vulgare|Rep: Phospholipid hydroperoxide glutathione peroxidase-like protein - Hordeum vulgare (Barley) partial (72%)	M8AHW0	Glutathione peroxidase	P;GO:0055114;oxidation-reduction process | P;GO:0006979;response to oxidative stress | F;GO:0016491;oxidoreductase activity | F;GO:0004602;glutathione peroxidase activity | F;GO:0004601;peroxidase activity
apMir_23027	TC435864	486	2	homologue to UniRef100_Q5N9F1 Cluster: Small nuclear ribonucleoprotein-like n=2 Oryza sativa|Rep: Small nuclear ribonucleoprotein-like - Oryza sativa subsp. japonica (Rice) partial (94%)	UPI0002C2FE45	PREDICTED: U6 snRNA-associated Sm-like protein LSm3-like
apMir_23027	BJ276947	565	1	NBS-LRR disease resistance protein homologue putative [Oryza sativa (japonica cultivar-group)]
apMir_23027	CJ682233	496	1	Putative DNA-directed RNA polymerase II 13.6K chain [Oryza sativa (japonica cultivar-group)]	B4FJS1	DNA-directed RNA polymerase II subunit J	P;GO:0006351;transcription, DNA-templated | F;GO:0046983;protein dimerization activity | F;GO:0003899;DNA-directed RNA polymerase activity | F;GO:0003677;DNA binding
apMir_23027	TA52908_4565	592	1	Putative DNA-directed RNA polymerase II 13.6K chain [Oryza sativa (japonica cultivar-group)]	B4FJS1	DNA-directed RNA polymerase II subunit J	P;GO:0006351;transcription, DNA-templated | F;GO:0046983;protein dimerization activity | F;GO:0003899;DNA-directed RNA polymerase activity | F;GO:0003677;DNA binding
apMir_23027	TA57240_4565	943	1	C2H2 zinc-finger protein [Zea mays (Maize)]	B4FHA9	Uncharacterized protein
apMir_23027	TA101052_4565	758	1	Putative serine carboxypeptidase I [Oryza sativa (japonica cultivar-group)]	Q53PB1	Serine carboxypeptidase	P;GO:0006508;proteolysis | F;GO:0004185;serine-type carboxypeptidase activity | F;GO:0004180;carboxypeptidase activity
apMir_23027	CL1943Contig3	217	1	UniRef100_Q8VY78 Ubiquitin activating enzyme-like protein	M7ZDD2	SUMO-activating enzyme subunit 1A	P;GO:0008152;metabolic process | F;GO:0003824;catalytic activity
apMir_23027	TA54082_4565	486	3	Small nuclear ribonucleoprotein-like [Oryza sativa (japonica cultivar-group)]	UPI0002C2FE45	PREDICTED: U6 snRNA-associated Sm-like protein LSm3-like
apMir_23027	BJ207484	265	3	NIP2 [Medicago truncatula (Barrel medic)]
apMir_23027	CJ532444	77	3	weakly similar to UniRef100_Q9ZPY1 Cluster: Expressed protein n=1 Arabidopsis thaliana|Rep: Expressed protein - Arabidopsis thaliana (Mouse-ear cress) partial (64%)	UPI00035122B6	PREDICTED: pyridoxine/pyridoxamine 5''''-phosphate oxidase 2-like isoform X1
apMir_23027	TA73756_4565	552	3	NOD26-like membrane integral protein ZmNIP1-1 [Zea mays (Maize)]	UPI00019375A5	UPI00019375A5
apMir_23027	TC419864	603	2	homologue to UniRef100_Q6YX89 Cluster: Cyclase-like protein n=1 Oryza sativa Japonica Group|Rep: Cyclase-like protein - Oryza sativa subsp. japonica (Rice) partial (67%)	D7MF45	Cyclase family protein	P;GO:0009651;response to salt stress | C;GO:0005794;Golgi apparatus | C;GO:0005783;endoplasmic reticulum | C;GO:0005618;cell wall
apMir_23027	TC408228	800	3	similar to UniRef100_Q06C47 Cluster: Acid phosphatase n=1 Oryza sativa Japonica Group|Rep: Acid phosphatase - Oryza sativa subsp. japonica (Rice) partial (72%)	M8CZ66	Putative phosphatase phospho1	P;GO:0051262;protein tetramerization | P;GO:0016311;dephosphorylation | P;GO:0016036;cellular response to phosphate starvation | P;GO:0008152;metabolic process | F;GO:0052732;phosphoethanolamine phosphatase activity | F;GO:0052731;phosphocholine phosphatase activity | F;GO:0016791;phosphatase activity | F;GO:0016462;pyrophosphatase activity
apMir_23027	TA104299_4565	781	2	NB-ARC domain putative [Oryza sativa (japonica cultivar-group)]
apMir_23027	TC384605	1176	3	similar to UniRef100_Q653W2 Cluster: (2R)-phospho-3-sulfolactate synthase-like n=1 Oryza sativa Japonica Group|Rep: (2R)-phospho-3-sulfolactate synthase-like - Oryza sativa subsp. japonica (Rice) partial (85%)	B6THJ5	Phosphosulfolactate synthase-related protein	P;GO:0019295;coenzyme M biosynthetic process | P;GO:0010608;posttranscriptional regulation of gene expression | P;GO:0010286;heat acclimation | P;GO:0009408;response to heat | F;GO:0003824;catalytic activity
apMir_23027	TA68135_4565	1158	3	(2R)-phospho-3-sulfolactate synthase-like [Oryza sativa (japonica cultivar-group)]	Q653W2	(2R)-phospho-3-sulfolactate synthase-like	P;GO:0019295;coenzyme M biosynthetic process | P;GO:0010608;posttranscriptional regulation of gene expression | P;GO:0010286;heat acclimation | P;GO:0009408;response to heat | F;GO:0004252;serine-type endopeptidase activity | F;GO:0003824;catalytic activity | C;GO:0005618;cell wall
apMir_23027	TC373747	997	1	similar to UniRef100_Q0D606 Cluster: Os07g0520600 protein n=2 Oryza sativa Japonica Group|Rep: Os07g0520600 protein - Oryza sativa subsp. japonica (Rice) partial (61%)	M8AA05	Uncharacterized protein
apMir_23027	CK168310	967	3	Dor1-like family putative [Oryza sativa (japonica cultivar-group)]	Q2QP91	Dor1-like family protein, expressed	C;GO:0017119;Golgi transport complex | C;GO:0009506;plasmodesma
apMir_23027	TC416243	1959	3	homologue to UniRef100_Q2QP91 Cluster: Dor1-like family protein expressed n=1 Oryza sativa Japonica Group|Rep: Dor1-like family protein expressed - Oryza sativa subsp. japonica (Rice) partial (88%)	Q2QP91	Dor1-like family protein, expressed	C;GO:0017119;Golgi transport complex | C;GO:0009506;plasmodesma
apMir_23491	CL1083Contig2	504	2.5	UniRef100_O75790 Seven transmembrane domain protein	B4FNZ6	Seven transmembrane domain protein	C;GO:0016021;integral component of membrane | C;GO:0005794;Golgi apparatus | C;GO:0005739;mitochondrion
apMir_23613	TA79900_4565	726	0	RGH1A [Hordeum vulgare (Barley)]
apMir_23614	TA79900_4565	721	0	RGH1A [Hordeum vulgare (Barley)]
apMir_23614	EB514091	151	3	Mla-like protein [Triticum aestivum (Wheat)]	M8AB67	Disease resistance protein RPP13	P;GO:0006952;defense response | F;GO:0043531;ADP binding
apMir_23614	CF133830	66	3	MLA6 protein [Hordeum vulgare (Barley)]
apMir_23846	TA79900_4565	721	1	RGH1A [Hordeum vulgare (Barley)]
apMir_23846	CA726158	150	3	Mla-like protein [Triticum aestivum (Wheat)]	S5DMA6	RGA1e-like protein	P;GO:0006952;defense response | F;GO:0043531;ADP binding
apMir_23846	TC368609	797	3	UniRef100_Q6RW52 Cluster: Mla-like protein n=2 Triticum aestivum|Rep: Mla-like protein - Triticum aestivum (Wheat) complete	Q6RW52	Mla-like protein	P;GO:0006952;defense response | F;GO:0043531;ADP binding
apMir_23846	AY222610	1133	3	Mla-like protein [Triticum aestivum (Wheat)]	Q84T89	Mla-like protein	P;GO:0006952;defense response | F;GO:0043531;ADP binding
apMir_23846	NP651938	1133	3	GB|AY222610.1|AAO65985.1 mla-like protein [Triticum aestivum]	Q84T89	Mla-like protein	P;GO:0006952;defense response | F;GO:0043531;ADP binding
apMir_24398	BJ212633	20	0	F10A5.19 [Arabidopsis thaliana (Mouse-ear cress)]	M7ZS96	Histone H3.3	P;GO:0048235;pollen sperm cell differentiation | P;GO:0009567;double fertilization forming a zygote and endosperm | P;GO:0006334;nucleosome assembly | F;GO:0046982;protein heterodimerization activity | F;GO:0003677;DNA binding | C;GO:0048555;generative cell nucleus | C;GO:0005694;chromosome | C;GO:0005634;nucleus | C;GO:0000786;nucleosome
apMir_24398	TA58726_4565	3	0	F10A5.19 [Arabidopsis thaliana (Mouse-ear cress)]	M7YUA5	Histone H3.2	P;GO:0006334;nucleosome assembly | F;GO:0046982;protein heterodimerization activity | F;GO:0003677;DNA binding | C;GO:0005694;chromosome | C;GO:0005634;nucleus | C;GO:0000786;nucleosome
apMir_24398	TC430030	20	0	UniRef100_P68428 Cluster: Histone H3.2 n=5 Magnoliophyta|Rep: Histone H3.2 - Triticum aestivum (Wheat) partial (63%)	M7YUA5	Histone H3.2	P;GO:0006334;nucleosome assembly | F;GO:0046982;protein heterodimerization activity | F;GO:0003677;DNA binding | C;GO:0005694;chromosome | C;GO:0005634;nucleus | C;GO:0000786;nucleosome
apMir_24398	BJ312802	326	0	Putative transmembrane 9 superfamily protein member 2 [Oryza sativa (japonica cultivar-group)]	C5Y2D6	Putative uncharacterized protein Sb05g016477
apMir_24398	TA53374_4565	313	0	60S ribosomal protein L17-2 [Hordeum vulgare (Barley)]	P35267	60S ribosomal protein L17-2	P;GO:0006412;translation | F;GO:0003735;structural constituent of ribosome | C;GO:0030529;ribonucleoprotein complex | C;GO:0022626;cytosolic ribosome | C;GO:0022625;cytosolic large ribosomal subunit | C;GO:0016020;membrane | C;GO:0015934;large ribosomal subunit | C;GO:0009506;plasmodesma | C;GO:0005840;ribosome | C;GO:0005773;vacuole | C;GO:0005730;nucleolus | C;GO:0005622;intracellular
apMir_24398	TC453641	313	0	similar to UniRef100_A9U537 Cluster: Predicted protein n=1 Physcomitrella patens subsp. patens|Rep: Predicted protein - Physcomitrella patens subsp. patens partial (98%)	C5Y2D6	Putative uncharacterized protein Sb05g016477
apMir_24398	TC429688	194	0	similar to UniRef100_P23345 Cluster: Superoxide dismutase [Cu-Zn] 4A n=2 Zea mays|Rep: Superoxide dismutase [Cu-Zn] 4A - Zea mays (Maize) complete	B4FCS0	Superoxide dismutase [Cu-Zn]	P;GO:0055114;oxidation-reduction process | P;GO:0006801;superoxide metabolic process | F;GO:0046872;metal ion binding | F;GO:0016491;oxidoreductase activity | F;GO:0004784;superoxide dismutase activity
apMir_24398	TC454480	219	0	homologue to UniRef100_P17314 Cluster: Alpha-amylase/trypsin inhibitor CM3 precursor n=3 Triticum|Rep: Alpha-amylase/trypsin inhibitor CM3 precursor - Triticum aestivum (Wheat) partial (90%)	Q7M219	Alpha-amylase inhibitor
apMir_24398	TC433214	274	0	homologue to UniRef100_Q6LCW8 Cluster: Histone H3 type 2 n=5 Chlamydomonadales|Rep: Histone H3 type 2 - Chlamydomonas reinhardtii partial (81%)	UPI000234F1F5	PREDICTED: LOW QUALITY PROTEIN: histone H3.2-like
apMir_24398	TC449003	777	0	similar to UniRef100_A9U537 Cluster: Predicted protein n=1 Physcomitrella patens subsp. patens|Rep: Predicted protein - Physcomitrella patens subsp. patens partial (98%)	T1L6P4	Uncharacterized protein
apMir_24398	CL7Contig17	649	0	Putative nuclear antigen-like protein	Q9AVH2	Putative senescence-associated protein
apMir_24472	CA699014	92	3	Receptor protein kinase [Oryza sativa (japonica cultivar-group)]	O24577	AS-ZmSLR protein
apMir_24472	TA98218_4565	440	3	Putative phosphoenolpyruvate carboxylase kinase [Oryza sativa (japonica cultivar-group)]	Q0VJB5	Phosphoenolpyruvate carboxylase kinase	P;GO:0016310;phosphorylation | P;GO:0006468;protein phosphorylation | F;GO:0016772;transferase activity, transferring phosphorus-containing groups | F;GO:0016301;kinase activity | F;GO:0005524;ATP binding | F;GO:0004672;protein kinase activity
apMir_34926	gi|9741039|gb|BE517009.1|BE517009	241	2	Ribosomal L14 protein	N1QRC8	50S ribosomal protein L14	P;GO:0006412;translation | F;GO:0003735;structural constituent of ribosome | C;GO:0030529;ribonucleoprotein complex | C;GO:0015934;large ribosomal subunit | C;GO:0005840;ribosome
apMir_34926	CK152719	706	3	Protein phosphatase 2C-like protein [Arabidopsis thaliana (Mouse-ear cress)]	B4FW31	Protein phosphatase 2C isoform epsilon	P;GO:0044419;interspecies interaction between organisms | P;GO:0042742;defense response to bacterium | P;GO:0006470;protein dephosphorylation | F;GO:0046872;metal ion binding | F;GO:0016787;hydrolase activity | F;GO:0004722;protein serine/threonine phosphatase activity | F;GO:0004721;phosphoprotein phosphatase activity | F;GO:0003824;catalytic activity | C;GO:0048046;apoplast | C;GO:0005886;plasm…
apMir_34926	TC417602	951	3	similar to UniRef100_A7L5U8 Cluster: Protein phosphatase 2C n=1 Triticum aestivum|Rep: Protein phosphatase 2C - Triticum aestivum (Wheat) partial (79%)	A7L5U8	Protein phosphatase 2C	P;GO:0006470;protein dephosphorylation | F;GO:0046872;metal ion binding | F;GO:0016787;hydrolase activity | F;GO:0004722;protein serine/threonine phosphatase activity | F;GO:0004721;phosphoprotein phosphatase activity | F;GO:0003824;catalytic activity
apMir_35999	CL81Contig4	563	2	UniRef100_Q9ZR33 Reversibly glycosylated polypeptide	M8C7V8	Alpha-1,4-glucan-protein synthase (UDP-forming)	P;GO:0030244;cellulose biosynthetic process | F;GO:0016866;intramolecular transferase activity
apMir_36010	CA722570	103	2.5	Putative phosphoinositide phosphatase [Oryza sativa (Rice)]	M7ZU57	Polyphosphoinositide phosphatase	P;GO:0008152;metabolic process | F;GO:0042578;phosphoric ester hydrolase activity
apMir_36010	CK200831	129	2.5	Putative phosphoinositide phosphatase [Oryza sativa (Rice)]
apMir_36010	TA72016_4565	12	3	Putative phosphoinositide phosphatase [Oryza sativa (Rice)]
apMir_36010	TA79292_4565	757	1	Homeobox leucine-zipper protein putative [Oryza sativa (japonica cultivar-group)]	M8BLM3	Homeobox-leucine zipper protein HOX32	P;GO:0080060;integument development | P;GO:0010072;primary shoot apical meristem specification | P;GO:0010014;meristem initiation | P;GO:0009955;adaxial/abaxial pattern specification | P;GO:0009944;polarity specification of adaxial/abaxial axis | P;GO:0009943;adaxial/abaxial axis specification | P;GO:0009880;embryonic pattern specification | P;GO:0009855;determination of bilateral symmetry | P;GO…
apMir_36010	CJ555758	333	2.5	Putative phosphoinositide phosphatase [Oryza sativa (Rice)]	M7ZU57	Polyphosphoinositide phosphatase	P;GO:0008152;metabolic process | F;GO:0042578;phosphoric ester hydrolase activity
apMir_36010	TA72017_4565	1041	2.5	Putative phosphoinositide phosphatase [Oryza sativa (Rice)]	M7ZU57	Polyphosphoinositide phosphatase	P;GO:0008152;metabolic process | F;GO:0042578;phosphoric ester hydrolase activity
apMir_36010	DY742073	21	3	P0497A05.5 protein [Oryza sativa (japonica cultivar-group)]	B6STZ6	BCL-2 binding anthanogene-1
apMir_36010	CL899Contig3	16	3	UniRef100_Q7F734 Putative C-8 7 sterol isomerase	M7YYE2	Putative 3-beta-hydroxysteroid-Delta(8),Delta(7)-isomerase	P;GO:0060964;regulation of gene silencing by miRNA | P;GO:0016125;sterol metabolic process | F;GO:0047750;cholestenol delta-isomerase activity | F;GO:0016853;isomerase activity | F;GO:0000247;C-8 sterol isomerase activity | C;GO:0016021;integral component of membrane | C;GO:0005886;plasma membrane | C;GO:0005783;endoplasmic reticulum
apMir_36010	CD920187	534	3	Putative MtN21 [Oryza sativa (japonica cultivar-group)]	UPI000234DD96	PREDICTED: auxin-induced protein 5NG4-like
apMir_36010	TA55331_4565	28	3	Sterol-8 7-isomerase [Zea mays (Maize)]	M7YYE2	Putative 3-beta-hydroxysteroid-Delta(8),Delta(7)-isomerase	P;GO:0060964;regulation of gene silencing by miRNA | P;GO:0016125;sterol metabolic process | F;GO:0047750;cholestenol delta-isomerase activity | F;GO:0016853;isomerase activity | F;GO:0000247;C-8 sterol isomerase activity | C;GO:0016021;integral component of membrane | C;GO:0005886;plasma membrane | C;GO:0005783;endoplasmic reticulum
apMir_36010	TA110943_4565	48	3	P0497A05.5 protein [Oryza sativa (japonica cultivar-group)]	B6STZ6	BCL-2 binding anthanogene-1
apMir_36010	TC402553	27	3	homologue to UniRef100_A3RD20 Cluster: C-8 7-sterol isomerase n=1 Hordeum vulgare|Rep: C-8 7-sterol isomerase - Hordeum vulgare (Barley) complete	M7YYE2	Putative 3-beta-hydroxysteroid-Delta(8),Delta(7)-isomerase	P;GO:0060964;regulation of gene silencing by miRNA | P;GO:0016125;sterol metabolic process | F;GO:0047750;cholestenol delta-isomerase activity | F;GO:0016853;isomerase activity | F;GO:0000247;C-8 sterol isomerase activity | C;GO:0016021;integral component of membrane | C;GO:0005886;plasma membrane | C;GO:0005783;endoplasmic reticulum
apMir_36010	TA92522_4565	470	3	Putative MtN21 [Oryza sativa (japonica cultivar-group)]	M8ABD0	Auxin-induced protein 5NG4	C;GO:0016020;membrane
apMir_36010	CA695952	175	2.5	Alternative oxidase 1a [Lycopersicon esculentum (Tomato)]	Q5F0I2	Ubiquinol oxidase	P;GO:0055114;oxidation-reduction process | F;GO:0046872;metal ion binding | F;GO:0016491;oxidoreductase activity | F;GO:0009916;alternative oxidase activity | C;GO:0070469;respiratory chain | C;GO:0016021;integral component of membrane | C;GO:0016020;membrane
apMir_36075	BE515458	40	0	UPI00006A2900 UniRef100 entry [Xenopus tropicalis]	M1BN50	Uncharacterized protein
apMir_36075	BE515349	87	0	Cytochrome P450 like_TBP [Nicotiana tabacum (Common tobacco)]	O04892	Cytochrome P450 like_TBP	P;GO:0055114;oxidation-reduction process | F;GO:0070330;aromatase activity | F;GO:0016491;oxidoreductase activity
apMir_36075	BE515518	91	0	Expressed sequence tag [Hordeum vulgare (Barley)]	C6F7E0	Serine hydroxymethyltransferase	P;GO:0032259;methylation | P;GO:0006563;L-serine metabolic process | P;GO:0006544;glycine metabolic process | F;GO:0030170;pyridoxal phosphate binding | F;GO:0016740;transferase activity | F;GO:0008168;methyltransferase activity | F;GO:0004372;glycine hydroxymethyltransferase activity | F;GO:0003824;catalytic activity
apMir_36075	BE590827	259	0	UPI00006A2900 UniRef100 entry [Xenopus tropicalis]	O04892	Cytochrome P450 like_TBP	P;GO:0055114;oxidation-reduction process | F;GO:0070330;aromatase activity | F;GO:0016491;oxidoreductase activity
apMir_36075	BE515544	309	0	Cytochrome P450 like_TBP [Nicotiana tabacum (Common tobacco)]	O04892	Cytochrome P450 like_TBP	P;GO:0055114;oxidation-reduction process | F;GO:0070330;aromatase activity | F;GO:0016491;oxidoreductase activity
apMir_36075	CJ516974	389	0	UPI00006A2900 UniRef100 entry [Xenopus tropicalis]	Q9XEK1	Putative alternative oxidase
apMir_36075	CJ508020	410	0	UPI00006A2900 UniRef100 entry [Xenopus tropicalis]	Q9XEK1	Putative alternative oxidase
apMir_36075	CA660571	402	0	UPI00006A2900 UniRef100 entry [Xenopus tropicalis]	O04892	Cytochrome P450 like_TBP	P;GO:0055114;oxidation-reduction process | F;GO:0070330;aromatase activity | F;GO:0016491;oxidoreductase activity
apMir_36075	BJ208110	465	0	Cytochrome P450 like_TBP [Nicotiana tabacum (Common tobacco)]	O04892	Cytochrome P450 like_TBP	P;GO:0055114;oxidation-reduction process | F;GO:0070330;aromatase activity | F;GO:0016491;oxidoreductase activity
apMir_36075	BF484695	399	0	UPI00006A2900 UniRef100 entry [Xenopus tropicalis]	O04892	Cytochrome P450 like_TBP	P;GO:0055114;oxidation-reduction process | F;GO:0070330;aromatase activity | F;GO:0016491;oxidoreductase activity
apMir_36075	CA593464	289	0	Cytochrome P450 like_TBP [Nicotiana tabacum (Common tobacco)]	O04892	Cytochrome P450 like_TBP	P;GO:0055114;oxidation-reduction process | F;GO:0070330;aromatase activity | F;GO:0016491;oxidoreductase activity
apMir_36075	EB513481	275	0	UPI00006A2900 UniRef100 entry [Xenopus tropicalis]	F4YFK1	Photosystem I reaction center subunit XI	P;GO:0015979;photosynthesis | C;GO:0009538;photosystem I reaction center | C;GO:0009536;plastid | C;GO:0009522;photosystem I | C;GO:0009507;chloroplast
apMir_36075	BJ248866	499	0	Cytochrome P450 like_TBP [Nicotiana tabacum (Common tobacco)]	O04892	Cytochrome P450 like_TBP	P;GO:0055114;oxidation-reduction process | F;GO:0070330;aromatase activity | F;GO:0016491;oxidoreductase activity
apMir_36075	BE517590	379	0	Cytochrome P450 like_TBP [Nicotiana tabacum (Common tobacco)]	O04892	Cytochrome P450 like_TBP	P;GO:0055114;oxidation-reduction process | F;GO:0070330;aromatase activity | F;GO:0016491;oxidoreductase activity
apMir_36075	BJ288872	562	0	Cytochrome P450 like_TBP [Nicotiana tabacum (Common tobacco)]	Q6I666	Cytochrome P450 like_TBP
apMir_36075	CJ634618	415	0	Cytochrome P450 like_TBP [Nicotiana tabacum (Common tobacco)]	O04892	Cytochrome P450 like_TBP	P;GO:0055114;oxidation-reduction process | F;GO:0070330;aromatase activity | F;GO:0016491;oxidoreductase activity
apMir_36075	BE516012	550	0	Cytochrome P450 like_TBP [Nicotiana tabacum (Common tobacco)]	O04892	Cytochrome P450 like_TBP	P;GO:0055114;oxidation-reduction process | F;GO:0070330;aromatase activity | F;GO:0016491;oxidoreductase activity
apMir_36075	CK168127	36	0	Cytochrome P450 like_TBP [Nicotiana tabacum (Common tobacco)]	Q6T4Q1	Cytochrome P450 monooxygenase	P;GO:0055114;oxidation-reduction process | F;GO:0004497;monooxygenase activity
apMir_36075	CK155165	645	0	UPI00006A2900 UniRef100 entry [Xenopus tropicalis]	K4C4F0	Uncharacterized protein
apMir_36075	CK164754	673	0	Cytochrome P450 like_TBP [Nicotiana tabacum (Common tobacco)]	Q6I666	Cytochrome P450 like_TBP
apMir_36075	CK154773	684	0	Cytochrome P450 like_TBP [Nicotiana tabacum (Common tobacco)]	Q6I666	Cytochrome P450 like_TBP
apMir_36075	CK205904	228	0	Cytochrome P450 like_TBP [Nicotiana tabacum (Common tobacco)]	Q6T4Q1	Cytochrome P450 monooxygenase	P;GO:0055114;oxidation-reduction process | F;GO:0004497;monooxygenase activity
apMir_36075	TA300_4571	749	0	Cytochrome P450 like_TBP [Nicotiana tabacum (Common tobacco)]	B2KZF9	Senescence-associated protein
apMir_36075	TA53261_4565	329	0	Cytochrome P450 like_TBP [Nicotiana tabacum (Common tobacco)]	Q9XEK1	Putative alternative oxidase
apMir_36075	DR736573	205	0	Cytochrome P450 like_TBP [Nicotiana tabacum (Common tobacco)]	Q6T4Q1	Cytochrome P450 monooxygenase	P;GO:0055114;oxidation-reduction process | F;GO:0004497;monooxygenase activity
apMir_36075	CK163075	294	0	Cytochrome P450 like_TBP [Nicotiana tabacum (Common tobacco)]	Q6T4Q1	Cytochrome P450 monooxygenase	P;GO:0055114;oxidation-reduction process | F;GO:0004497;monooxygenase activity
apMir_36075	TA53289_4565	1434	0	Putative senescence-associated protein [Pisum sativum (Garden pea)]	Q9AVH2	Putative senescence-associated protein
apMir_36075	DR733050	719	1	similar to UniRef100_A9U511 Cluster: Predicted protein n=1 Physcomitrella patens subsp. patens|Rep: Predicted protein - Physcomitrella patens subsp. patens partial (87%)	K4C4F0	Uncharacterized protein
apMir_36075	CA678516	321	1	Cytochrome P450 like_TBP [Nicotiana tabacum (Common tobacco)]	Q6T4Q1	Cytochrome P450 monooxygenase	P;GO:0055114;oxidation-reduction process | F;GO:0004497;monooxygenase activity
apMir_36075	CA678595	264	3	Cytochrome P450 like_TBP [Nicotiana tabacum (Common tobacco)]	O04892	Cytochrome P450 like_TBP	P;GO:0055114;oxidation-reduction process | F;GO:0070330;aromatase activity | F;GO:0016491;oxidoreductase activity
apMir_36165	CJ711752	233	0	Putative glycine decarboxylase subunit [Triticum aestivum (Wheat)]	Q947L8	Glycine decarboxylase subunit H	P;GO:0006546;glycine catabolic process | C;GO:0005960;glycine cleavage complex
apMir_36165	TC408525	728	0	homologue to UniRef100_A2Z9B8 Cluster: Glycine cleavage system H protein mitochondrial precursor n=2 Oryza sativa|Rep: Glycine cleavage system H protein mitochondrial precursor - Oryza sativa subsp. indica (Rice) complete	M7Z6F5	Glycine cleavage system H protein, mitochondrial	P;GO:0019464;glycine decarboxylation via glycine cleavage system | P;GO:0006546;glycine catabolic process | C;GO:0009579;thylakoid | C;GO:0009507;chloroplast | C;GO:0005960;glycine cleavage complex | C;GO:0005634;nucleus
apMir_36165	TA95596_4565	642	3	Nrap protein [Oryza sativa (japonica cultivar-group)]	UPI000234F552	PREDICTED: LOW QUALITY PROTEIN: nucleolar protein 6-like
apMir_36232	CD901182	203	0	Triose phosphate/phosphate translocator chloroplast precursor [Solanum tuberosum (Potato)]	I3S7L3	Uncharacterized protein	C;GO:0016021;integral component of membrane | C;GO:0016020;membrane
apMir_36232	TA55137_4565	184	0	Phosphate translocator precursor [Nicotiana tabacum (Common tobacco)]
apMir_36232	CA629478	239	0	Phosphate translocator precursor [Nicotiana tabacum (Common tobacco)]	Q9ATY2	Triose phosphate translocator	P;GO:0006810;transport | F;GO:0005215;transporter activity | C;GO:0016021;integral component of membrane | C;GO:0016020;membrane
apMir_36232	CJ664746	175	0	Phosphate translocator precursor [Nicotiana tabacum (Common tobacco)]
apMir_36232	CA671361	228	0	Triose phosphate/phosphate translocator chloroplast precursor [Solanum tuberosum (Potato)]
apMir_36232	CA617585	202	0	Triose phosphate/phosphate translocator chloroplast precursor [Solanum tuberosum (Potato)]	I3S7L3	Uncharacterized protein	C;GO:0016021;integral component of membrane | C;GO:0016020;membrane
apMir_36232	CA671661	273	0	Triose phosphate translocator [Triticum aestivum (Wheat)]
apMir_36232	CA671728	286	0	Putative phosphate translocator [Oryza sativa (japonica cultivar-group)]	I3S7L3	Uncharacterized protein	C;GO:0016021;integral component of membrane | C;GO:0016020;membrane
apMir_36232	CD491466	279	0	Phosphate translocator precursor [Nicotiana tabacum (Common tobacco)]	I3S7L3	Uncharacterized protein	C;GO:0016021;integral component of membrane | C;GO:0016020;membrane
apMir_36232	CJ722475	430	0	Phosphate translocator precursor [Nicotiana tabacum (Common tobacco)]	I3S7L3	Uncharacterized protein	C;GO:0016021;integral component of membrane | C;GO:0016020;membrane
apMir_36232	CJ618515	447	0	Phosphate translocator precursor [Nicotiana tabacum (Common tobacco)]	I3S7L3	Uncharacterized protein	C;GO:0016021;integral component of membrane | C;GO:0016020;membrane
apMir_36232	TA55129_4565	603	0	Phosphate translocator precursor [Nicotiana tabacum (Common tobacco)]	I3S7L3	Uncharacterized protein	C;GO:0016021;integral component of membrane | C;GO:0016020;membrane
apMir_36232	TA55153_4565	578	0	Phosphate translocator precursor [Nicotiana tabacum (Common tobacco)]	I3S7L3	Uncharacterized protein	C;GO:0016021;integral component of membrane | C;GO:0016020;membrane
apMir_36232	CL2Contig30	1048	0	UniRef100_Q9ATY2 Triose phosphate translocator	Q9ATY2	Triose phosphate translocator	P;GO:0006810;transport | F;GO:0005215;transporter activity | C;GO:0016021;integral component of membrane | C;GO:0016020;membrane
apMir_36232	TA55084_4565	1306	0	Putative triose phosphate/phosphate translocator [Oryza sativa (japonica cultivar-group)]	Q9ATY2	Triose phosphate translocator	P;GO:0006810;transport | F;GO:0005215;transporter activity | C;GO:0016021;integral component of membrane | C;GO:0016020;membrane
apMir_36232	TC440599	1247	2	UniRef100_Q9ATY2 Cluster: Triose phosphate translocator n=1 Triticum aestivum|Rep: Triose phosphate translocator - Triticum aestivum (Wheat) complete	Q9ATY2	Triose phosphate translocator	P;GO:0006810;transport | F;GO:0005215;transporter activity | C;GO:0016021;integral component of membrane | C;GO:0016020;membrane
apMir_36232	CK199426	313	3	Triose phosphate/phosphate translocator chloroplast precursor [Zea mays (Maize)]
apMir_36232	CK215232	474	3	Phosphate translocator precursor [Nicotiana tabacum (Common tobacco)]	D8SNJ8	Putative uncharacterized protein	C;GO:0016021;integral component of membrane | C;GO:0016020;membrane
apMir_36232	CL2Contig84	548	3	UniRef100_Q9ATY2 Triose phosphate translocator	Q9ATY2	Triose phosphate translocator	P;GO:0006810;transport | F;GO:0005215;transporter activity | C;GO:0016021;integral component of membrane | C;GO:0016020;membrane
apMir_36414	CL2478Contig2	758	0	UniRef100_Q9ZTU0 Caffeic acid O-methyltransferase	Q70CS7	Putative caffeate o-methyltransferase	P;GO:0032259;methylation | F;GO:0047763;caffeate O-methyltransferase activity | F;GO:0046983;protein dimerization activity | F;GO:0016740;transferase activity | F;GO:0008171;O-methyltransferase activity | F;GO:0008168;methyltransferase activity
apMir_36414	CL115Contig4	430	0.5	UniRef100_Q84N28 Caffeic acid O-methyltransferase	M8BUF4	Caffeic acid 3-O-methyltransferase	P;GO:0032259;methylation | F;GO:0046983;protein dimerization activity | F;GO:0016740;transferase activity | F;GO:0008171;O-methyltransferase activity | F;GO:0008168;methyltransferase activity
apMir_36414	CL115Contig8	115	0.5	UniRef100_Q84N28 Caffeic acid O-methyltransferase	M8BUF4	Caffeic acid 3-O-methyltransferase	P;GO:0032259;methylation | F;GO:0046983;protein dimerization activity | F;GO:0016740;transferase activity | F;GO:0008171;O-methyltransferase activity | F;GO:0008168;methyltransferase activity
apMir_36414	CL2478Contig1	166	1	UniRef100_Q9ZTU0 Caffeic acid O-methyltransferase	R7W8J5	Caffeic acid 3-O-methyltransferase	P;GO:0032259;methylation | F;GO:0046983;protein dimerization activity | F;GO:0016740;transferase activity | F;GO:0008171;O-methyltransferase activity | F;GO:0008168;methyltransferase activity
apMir_36414	TA78791_4565	247	2	putative clathrin-associated protein [Oryza sativa (japonica cultivar-group)]	B9RAX0	Clathrin coat assembly protein ap-1, putative	P;GO:0016192;vesicle-mediated transport | P;GO:0015031;protein transport | P;GO:0006886;intracellular protein transport | P;GO:0006810;transport | C;GO:0030131;clathrin adaptor complex | C;GO:0016020;membrane
apMir_36414	TA78265_4565	32	2	Putative clathrin [Oryza sativa (japonica cultivar-group)]	M7YA15	AP-1 complex subunit mu-1	P;GO:0016192;vesicle-mediated transport | P;GO:0015031;protein transport | P;GO:0006886;intracellular protein transport | P;GO:0006810;transport | C;GO:0030131;clathrin adaptor complex | C;GO:0016020;membrane | C;GO:0005829;cytosol
apMir_36414	TC394937	214	2	homologue to UniRef100_Q0JK13 Cluster: Os01g0703600 protein n=1 Oryza sativa Japonica Group|Rep: Os01g0703600 protein - Oryza sativa subsp. japonica (Rice) complete	M8C507	AP-1 complex subunit mu-1	P;GO:0016192;vesicle-mediated transport | P;GO:0015031;protein transport | P;GO:0006886;intracellular protein transport | P;GO:0006810;transport | C;GO:0030131;clathrin adaptor complex | C;GO:0016020;membrane | C;GO:0005829;cytosol
apMir_36414	AJ613568	19	2	Clathrin-associated protein unc-101-like [Oryza sativa (japonica cultivar-group)]	Q5N9S2	Clathrin-associated protein unc-101-like	P;GO:0016192;vesicle-mediated transport | P;GO:0015031;protein transport | P;GO:0006886;intracellular protein transport | P;GO:0006810;transport | C;GO:0030131;clathrin adaptor complex | C;GO:0016020;membrane
apMir_36414	CK198617	214	2	putative clathrin-associated protein [Oryza sativa (japonica cultivar-group)]	M7YA15	AP-1 complex subunit mu-1	P;GO:0016192;vesicle-mediated transport | P;GO:0015031;protein transport | P;GO:0006886;intracellular protein transport | P;GO:0006810;transport | C;GO:0030131;clathrin adaptor complex | C;GO:0016020;membrane | C;GO:0005829;cytosol
apMir_36414	DR044976	518	2.5	similar to UniRef100_Q0CFB9 Cluster: Ubiquinol-cytochrome c reductase iron-sulfur subunit mitochondrial n=1 Aspergillus terreus NIH2624|Rep: Ubiquinol-cytochrome c reductase iron-sulfur subunit mitochondrial - Aspergillus terreus (strain NIH 2624) partial (69%)	B6SZ07	Cytochrome b-c1 complex subunit Rieske, mitochondrial	P;GO:1902600;hydrogen ion transmembrane transport | P;GO:0055114;oxidation-reduction process | F;GO:0051537;2 iron, 2 sulfur cluster binding | F;GO:0051536;iron-sulfur cluster binding | F;GO:0046872;metal ion binding | F;GO:0016679;oxidoreductase activity, acting on diphenols and related substances as donors | F;GO:0016491;oxidoreductase activity | F;GO:0008121;ubiquinol-cytochrome-c reductase ac…
apMir_36637	AJ717056	308	3	Putative polyprotein [Oryza sativa (japonica cultivar-group)]	M8C6Q8	UDP-glucose:glycoprotein glucosyltransferase 1	P;GO:0097359;UDP-glucosylation | P;GO:0006486;protein glycosylation | F;GO:0016740;transferase activity | F;GO:0003980;UDP-glucose:glycoprotein glucosyltransferase activity
apMir_36637	CL7305Contig1	733	2	UniRef100_LECA Agglutinin	M8B349	Uncharacterized protein
apMir_36637	CK166546	774	2	P0413G02.3 [Oryza sativa (japonica cultivar-group)]
apMir_36637	CK166123	776	2	P0413G02.3 [Oryza sativa (japonica cultivar-group)]
apMir_36637	TA94484_4565	731	2	P0413G02.3 [Oryza sativa (japonica cultivar-group)]
apMir_36637	CA608304	72	3	Inorganic pyrophosphatase [Oryza sativa (japonica cultivar-group)]	Q0DYB1	Soluble inorganic pyrophosphatase	P;GO:0006796;phosphate-containing compound metabolic process | F;GO:0046872;metal ion binding | F;GO:0016787;hydrolase activity | F;GO:0004427;inorganic diphosphatase activity | F;GO:0000287;magnesium ion binding | C;GO:0005737;cytoplasm
apMir_36637	CA618841	36	3	Inorganic pyrophosphatase [Oryza sativa (japonica cultivar-group)]	B4FMV6	Uncharacterized protein	P;GO:0019915;lipid storage | P;GO:0006796;phosphate-containing compound metabolic process | F;GO:0004427;inorganic diphosphatase activity | F;GO:0000287;magnesium ion binding | C;GO:0005829;cytosol | C;GO:0005737;cytoplasm | C;GO:0005634;nucleus
apMir_36637	CA618008	192	3	Inorganic pyrophosphatase [Oryza sativa (japonica cultivar-group)]	Q2HTA8	Inorganic pyrophosphatase	P;GO:0006796;phosphate-containing compound metabolic process | F;GO:0004427;inorganic diphosphatase activity | F;GO:0000287;magnesium ion binding | C;GO:0005737;cytoplasm
apMir_36637	DY742453	462	3	Inorganic pyrophosphatase [Oryza sativa (japonica cultivar-group)]	Q0DYB1	Soluble inorganic pyrophosphatase	P;GO:0006796;phosphate-containing compound metabolic process | F;GO:0046872;metal ion binding | F;GO:0016787;hydrolase activity | F;GO:0004427;inorganic diphosphatase activity | F;GO:0000287;magnesium ion binding | C;GO:0005737;cytoplasm
apMir_36637	TC426817	463	3	homologue to UniRef100_A2X8Q3 Cluster: Soluble inorganic pyrophosphatase n=2 Oryza sativa|Rep: Soluble inorganic pyrophosphatase - Oryza sativa subsp. indica (Rice) partial (72%)	Q0DYB1	Soluble inorganic pyrophosphatase	P;GO:0006796;phosphate-containing compound metabolic process | F;GO:0046872;metal ion binding | F;GO:0016787;hydrolase activity | F;GO:0004427;inorganic diphosphatase activity | F;GO:0000287;magnesium ion binding | C;GO:0005737;cytoplasm
apMir_36637	TA3432_4568	511	3	Soluble inorganic pyrophosphatase [Oryza sativa (Rice)]	Q0DYB1	Soluble inorganic pyrophosphatase	P;GO:0006796;phosphate-containing compound metabolic process | F;GO:0046872;metal ion binding | F;GO:0016787;hydrolase activity | F;GO:0004427;inorganic diphosphatase activity | F;GO:0000287;magnesium ion binding | C;GO:0005737;cytoplasm
apMir_36637	BJ212535	454	3	Inorganic pyrophosphatase [Oryza sativa (japonica cultivar-group)]	Q0DYB1	Soluble inorganic pyrophosphatase	P;GO:0006796;phosphate-containing compound metabolic process | F;GO:0046872;metal ion binding | F;GO:0016787;hydrolase activity | F;GO:0004427;inorganic diphosphatase activity | F;GO:0000287;magnesium ion binding | C;GO:0005737;cytoplasm
apMir_36637	CV762430	507	3	Inorganic pyrophosphatase [Oryza sativa (japonica cultivar-group)]	Q0DYB1	Soluble inorganic pyrophosphatase	P;GO:0006796;phosphate-containing compound metabolic process | F;GO:0046872;metal ion binding | F;GO:0016787;hydrolase activity | F;GO:0004427;inorganic diphosphatase activity | F;GO:0000287;magnesium ion binding | C;GO:0005737;cytoplasm
apMir_36637	CV778624	514	3	homologue to UniRef100_A2X8Q3 Cluster: Soluble inorganic pyrophosphatase n=2 Oryza sativa|Rep: Soluble inorganic pyrophosphatase - Oryza sativa subsp. indica (Rice) partial (77%)	Q0DYB1	Soluble inorganic pyrophosphatase	P;GO:0006796;phosphate-containing compound metabolic process | F;GO:0046872;metal ion binding | F;GO:0016787;hydrolase activity | F;GO:0004427;inorganic diphosphatase activity | F;GO:0000287;magnesium ion binding | C;GO:0005737;cytoplasm
apMir_36637	CJ614504	327	3	Inorganic pyrophosphatase [Oryza sativa (japonica cultivar-group)]	Q0DYB1	Soluble inorganic pyrophosphatase	P;GO:0006796;phosphate-containing compound metabolic process | F;GO:0046872;metal ion binding | F;GO:0016787;hydrolase activity | F;GO:0004427;inorganic diphosphatase activity | F;GO:0000287;magnesium ion binding | C;GO:0005737;cytoplasm
apMir_36637	CV771461	515	3	Inorganic pyrophosphatase [Oryza sativa (japonica cultivar-group)]	Q0DYB1	Soluble inorganic pyrophosphatase	P;GO:0006796;phosphate-containing compound metabolic process | F;GO:0046872;metal ion binding | F;GO:0016787;hydrolase activity | F;GO:0004427;inorganic diphosphatase activity | F;GO:0000287;magnesium ion binding | C;GO:0005737;cytoplasm
apMir_36637	TC452515	524	3	homologue to UniRef100_A2X8Q3 Cluster: Soluble inorganic pyrophosphatase n=2 Oryza sativa|Rep: Soluble inorganic pyrophosphatase - Oryza sativa subsp. indica (Rice) partial (75%)	Q0DYB1	Soluble inorganic pyrophosphatase	P;GO:0006796;phosphate-containing compound metabolic process | F;GO:0046872;metal ion binding | F;GO:0016787;hydrolase activity | F;GO:0004427;inorganic diphosphatase activity | F;GO:0000287;magnesium ion binding | C;GO:0005737;cytoplasm
apMir_36637	TC419167	498	3	homologue to UniRef100_A2X8Q3 Cluster: Soluble inorganic pyrophosphatase n=2 Oryza sativa|Rep: Soluble inorganic pyrophosphatase - Oryza sativa subsp. indica (Rice) partial (91%)	Q0DYB1	Soluble inorganic pyrophosphatase	P;GO:0006796;phosphate-containing compound metabolic process | F;GO:0046872;metal ion binding | F;GO:0016787;hydrolase activity | F;GO:0004427;inorganic diphosphatase activity | F;GO:0000287;magnesium ion binding | C;GO:0005737;cytoplasm
apMir_36637	TC459175	630	3	homologue to UniRef100_A2X8Q3 Cluster: Soluble inorganic pyrophosphatase n=2 Oryza sativa|Rep: Soluble inorganic pyrophosphatase - Oryza sativa subsp. indica (Rice) partial (82%)	Q0DYB1	Soluble inorganic pyrophosphatase	P;GO:0006796;phosphate-containing compound metabolic process | F;GO:0046872;metal ion binding | F;GO:0016787;hydrolase activity | F;GO:0004427;inorganic diphosphatase activity | F;GO:0000287;magnesium ion binding | C;GO:0005737;cytoplasm
apMir_36637	TC370897	498	3	homologue to UniRef100_A2X8Q3 Cluster: Soluble inorganic pyrophosphatase n=2 Oryza sativa|Rep: Soluble inorganic pyrophosphatase - Oryza sativa subsp. indica (Rice) complete	Q0DYB1	Soluble inorganic pyrophosphatase	P;GO:0006796;phosphate-containing compound metabolic process | F;GO:0046872;metal ion binding | F;GO:0016787;hydrolase activity | F;GO:0004427;inorganic diphosphatase activity | F;GO:0000287;magnesium ion binding | C;GO:0005737;cytoplasm
apMir_36637	DR739006	520	3	Inorganic pyrophosphatase [Oryza sativa (japonica cultivar-group)]	Q0DYB1	Soluble inorganic pyrophosphatase	P;GO:0006796;phosphate-containing compound metabolic process | F;GO:0046872;metal ion binding | F;GO:0016787;hydrolase activity | F;GO:0004427;inorganic diphosphatase activity | F;GO:0000287;magnesium ion binding | C;GO:0005737;cytoplasm
apMir_36637	TA62691_4565	524	3	Inorganic pyrophosphatase [Oryza sativa (japonica cultivar-group)]	Q0DYB1	Soluble inorganic pyrophosphatase	P;GO:0006796;phosphate-containing compound metabolic process | F;GO:0046872;metal ion binding | F;GO:0016787;hydrolase activity | F;GO:0004427;inorganic diphosphatase activity | F;GO:0000287;magnesium ion binding | C;GO:0005737;cytoplasm
apMir_36637	CK218030	583	3	homologue to UniRef100_A2X8Q3 Cluster: Soluble inorganic pyrophosphatase n=2 Oryza sativa|Rep: Soluble inorganic pyrophosphatase - Oryza sativa subsp. indica (Rice) complete	Q0DYB1	Soluble inorganic pyrophosphatase	P;GO:0006796;phosphate-containing compound metabolic process | F;GO:0046872;metal ion binding | F;GO:0016787;hydrolase activity | F;GO:0004427;inorganic diphosphatase activity | F;GO:0000287;magnesium ion binding | C;GO:0005737;cytoplasm
apMir_36637	TA62688_4565	419	3	Inorganic pyrophosphatase [Oryza sativa (japonica cultivar-group)]	Q0DYB1	Soluble inorganic pyrophosphatase	P;GO:0006796;phosphate-containing compound metabolic process | F;GO:0046872;metal ion binding | F;GO:0016787;hydrolase activity | F;GO:0004427;inorganic diphosphatase activity | F;GO:0000287;magnesium ion binding | C;GO:0005737;cytoplasm
apMir_36637	DR739006	608	3	Inorganic pyrophosphatase [Oryza sativa (japonica cultivar-group)]	Q0DYB1	Soluble inorganic pyrophosphatase	P;GO:0006796;phosphate-containing compound metabolic process | F;GO:0046872;metal ion binding | F;GO:0016787;hydrolase activity | F;GO:0004427;inorganic diphosphatase activity | F;GO:0000287;magnesium ion binding | C;GO:0005737;cytoplasm
apMir_36637	CL136Contig4	500	3	UniRef100_Q6YVH9 Inorganic pyrophosphatase	Q0DYB1	Soluble inorganic pyrophosphatase	P;GO:0006796;phosphate-containing compound metabolic process | F;GO:0046872;metal ion binding | F;GO:0016787;hydrolase activity | F;GO:0004427;inorganic diphosphatase activity | F;GO:0000287;magnesium ion binding | C;GO:0005737;cytoplasm
apMir_36637	TA62692_4565	513	3	Inorganic pyrophosphatase [Oryza sativa (japonica cultivar-group)]	Q0DYB1	Soluble inorganic pyrophosphatase	P;GO:0006796;phosphate-containing compound metabolic process | F;GO:0046872;metal ion binding | F;GO:0016787;hydrolase activity | F;GO:0004427;inorganic diphosphatase activity | F;GO:0000287;magnesium ion binding | C;GO:0005737;cytoplasm
apMir_36637	CJ589092	136	2.5	Cytosolic aldehyde dehydrogenase RF2C [Zea mays (Maize)]	M8BAB0	Aldehyde dehydrogenase family 2 member C4	P;GO:0055114;oxidation-reduction process | P;GO:0008152;metabolic process | F;GO:0016620;oxidoreductase activity, acting on the aldehyde or oxo group of donors, NAD or NADP as acceptor | F;GO:0016491;oxidoreductase activity
apMir_37023	CJ533827	685	3	Putative ankyrin protein [Oryza sativa (Rice)]	M8AHC5	Serine/threonine-protein phosphatase 6 regulatory ankyrin repeat subunit C
apMir_37023	CK208184	121	1.5	Putative leucine-rich receptor-like protein kinase [Oryza sativa (japonica cultivar-group)]	B4FR31	Receptor protein kinase CLAVATA1	P;GO:0016310;phosphorylation | F;GO:0016301;kinase activity
apMir_37023	CK207794	8	3	Putative HLA-B associated transcript 1 [Oryza sativa (japonica cultivar-group)]	G7JI45	DEAD-box ATP-dependent RNA helicase	P;GO:0046686;response to cadmium ion | P;GO:0006200;ATP catabolic process | F;GO:0016887;ATPase activity | F;GO:0005524;ATP binding | F;GO:0004386;helicase activity | F;GO:0004004;ATP-dependent RNA helicase activity | F;GO:0003725;double-stranded RNA binding | F;GO:0003697;single-stranded DNA binding | F;GO:0003690;double-stranded DNA binding | F;GO:0003676;nucleic acid binding | C;GO:0009506;pla…
apMir_37023	CK162087	246	3	Ubiquitin-specific protease UBP12 putative [Oryza sativa (japonica cultivar-group)]	Q2QQM3	Ubiquitin carboxyl-terminal hydrolase	P;GO:0006511;ubiquitin-dependent protein catabolic process | P;GO:0006508;proteolysis | F;GO:0016787;hydrolase activity | F;GO:0008234;cysteine-type peptidase activity | F;GO:0008233;peptidase activity
apMir_37023	TA53649_4565	1365	3	Ubiquitin-specific protease UBP12 putative [Oryza sativa (japonica cultivar-group)]	UPI000234F232	PREDICTED: ubiquitin carboxyl-terminal hydrolase 12-like
apMir_37023	CL71Contig6	1898	3	UniRef100_Q9FG10 Ubiquitin carboxyl-terminal hydrolase	UPI000234F232	PREDICTED: ubiquitin carboxyl-terminal hydrolase 12-like
apMir_37091	BG907416	511	0	AT4g15540/dl3810w [Arabidopsis thaliana (Mouse-ear cress)]	F2DNP7	Predicted protein
apMir_37091	TA77158_4565	673	0	AT4g15540/dl3810w [Arabidopsis thaliana (Mouse-ear cress)]	F2DNP7	Predicted protein
apMir_37091	DR738733	898	0	AT4g15540/dl3810w [Arabidopsis thaliana (Mouse-ear cress)]	F2DNP7	Predicted protein
apMir_37091	CK213032	905	0	AT4g15540/dl3810w [Arabidopsis thaliana (Mouse-ear cress)]	F2DNP7	Predicted protein
apMir_37091	TA77160_4565	1153	0	AT4g15540/dl3810w [Arabidopsis thaliana (Mouse-ear cress)]	F2DNP7	Predicted protein
apMir_37266	CL2066Contig1	840	3	UniRef100_GLO2C Hydroxyacylglutathione hydrolase cytoplasmic	Q10LW8	Hydroxyacylglutathione hydrolase, putative, expressed	P;GO:0006750;glutathione biosynthetic process | F;GO:0016787;hydrolase activity | F;GO:0008270;zinc ion binding | F;GO:0004416;hydroxyacylglutathione hydrolase activity | C;GO:0005829;cytosol
apMir_37266	TA83877_4565	1666	2	Na+/H+ antiporter [Triticum aestivum (Wheat)]	Q94BM4	Sodium/hydrogen exchanger	P;GO:1902600;hydrogen ion transmembrane transport | P;GO:0055085;transmembrane transport | P;GO:0035725;sodium ion transmembrane transport | P;GO:0006885;regulation of pH | P;GO:0006814;sodium ion transport | P;GO:0006812;cation transport | P;GO:0006811;ion transport | P;GO:0006810;transport | F;GO:0015385;sodium:hydrogen antiporter activity | F;GO:0015299;solute:hydrogen antiporter activity | F;…
apMir_37266	TC368595	1668	3	UniRef100_Q94BM4 Cluster: Sodium/hydrogen exchanger n=1 Triticum aestivum|Rep: Sodium/hydrogen exchanger - Triticum aestivum (Wheat) complete	Q94BM4	Sodium/hydrogen exchanger	P;GO:1902600;hydrogen ion transmembrane transport | P;GO:0055085;transmembrane transport | P;GO:0035725;sodium ion transmembrane transport | P;GO:0006885;regulation of pH | P;GO:0006814;sodium ion transport | P;GO:0006812;cation transport | P;GO:0006811;ion transport | P;GO:0006810;transport | F;GO:0015385;sodium:hydrogen antiporter activity | F;GO:0015299;solute:hydrogen antiporter activity | F;…
apMir_37350	CA687938	93	2	Dual-specificity phosphatase protein [Oryza sativa (Rice)]	UPI000234E2E7	PREDICTED: probable tyrosine-protein phosphatase At1g05000-like isoform 3
apMir_37350	BQ802019	164	3	Putative PTEN-like phosphatase [Oryza sativa (japonica cultivar-group)]	R7W8K8	Protein-tyrosine phosphatase mitochondrial 1-like protein	P;GO:0035335;peptidyl-tyrosine dephosphorylation | P;GO:0016311;dephosphorylation | P;GO:0006470;protein dephosphorylation | F;GO:0016791;phosphatase activity | F;GO:0016787;hydrolase activity | F;GO:0008138;protein tyrosine/serine/threonine phosphatase activity | F;GO:0004725;protein tyrosine phosphatase activity
apMir_37350	CK204255	374	3	P0638D12.10 [Oryza sativa (japonica cultivar-group)]	R7W8K8	Protein-tyrosine phosphatase mitochondrial 1-like protein	P;GO:0035335;peptidyl-tyrosine dephosphorylation | P;GO:0016311;dephosphorylation | P;GO:0006470;protein dephosphorylation | F;GO:0016791;phosphatase activity | F;GO:0016787;hydrolase activity | F;GO:0008138;protein tyrosine/serine/threonine phosphatase activity | F;GO:0004725;protein tyrosine phosphatase activity
apMir_37350	TC388384	677	2.5	similar to UniRef100_Q0DX45 Cluster: Os02g0775100 protein n=2 Oryza sativa Japonica Group|Rep: Os02g0775100 protein - Oryza sativa subsp. japonica (Rice) partial (83%)	M8BIT1	Putative metal tolerance protein C3	P;GO:0055085;transmembrane transport | P;GO:0006812;cation transport | F;GO:0008324;cation transmembrane transporter activity | C;GO:0016021;integral component of membrane
apMir_37350	CK203924	374	3	P0638D12.10 [Oryza sativa (japonica cultivar-group)]	R7W8K8	Protein-tyrosine phosphatase mitochondrial 1-like protein	P;GO:0035335;peptidyl-tyrosine dephosphorylation | P;GO:0016311;dephosphorylation | P;GO:0006470;protein dephosphorylation | F;GO:0016791;phosphatase activity | F;GO:0016787;hydrolase activity | F;GO:0008138;protein tyrosine/serine/threonine phosphatase activity | F;GO:0004725;protein tyrosine phosphatase activity
apMir_37350	CL4668Contig1	521	3	UniRef100_Q5JNL3 Putative PTEN-like phosphatase	R7W8K8	Protein-tyrosine phosphatase mitochondrial 1-like protein	P;GO:0035335;peptidyl-tyrosine dephosphorylation | P;GO:0016311;dephosphorylation | P;GO:0006470;protein dephosphorylation | F;GO:0016791;phosphatase activity | F;GO:0016787;hydrolase activity | F;GO:0008138;protein tyrosine/serine/threonine phosphatase activity | F;GO:0004725;protein tyrosine phosphatase activity
apMir_37537	CV771835	715	2.5	Thaumatin-like protein TLP8 [Hordeum vulgare (Barley)]	Q946Y8	Thaumatin-like protein TLP8	P;GO:0009817;defense response to fungus, incompatible interaction | P;GO:0009651;response to salt stress
apMir_37537	CL997Contig2	45	3	UniRef100_Q6K6C1 Alcohol dehydrogenase class III	Q0DWH1	Alcohol dehydrogenase class-3	P;GO:0055114;oxidation-reduction process | P;GO:0006069;ethanol oxidation | F;GO:0051903;S-(hydroxymethyl)glutathione dehydrogenase activity | F;GO:0046872;metal ion binding | F;GO:0016491;oxidoreductase activity | F;GO:0008270;zinc ion binding | F;GO:0004022;alcohol dehydrogenase (NAD) activity | C;GO:0005737;cytoplasm
apMir_37537	CK159396	79	3	putative 2 3-bisphosphoglycerate-independent phosphoglycerate mutase [Oryza sativa (japonica cultivar-group)]	M7YLI9	2,3-bisphosphoglycerate-independent phosphoglycerate mutase	P;GO:0046686;response to cadmium ion | P;GO:0010118;stomatal movement | P;GO:0009555;pollen development | P;GO:0009409;response to cold | P;GO:0008152;metabolic process | P;GO:0006007;glucose catabolic process | F;GO:0046872;metal ion binding | F;GO:0046537;2,3-bisphosphoglycerate-independent phosphoglycerate mutase activity | F;GO:0030145;manganese ion binding | F;GO:0004619;phosphoglycerate mut…
apMir_37563	CK216419	66	2.5	60S ribosomal protein L17-2 [Hordeum vulgare (Barley)]	P35267	60S ribosomal protein L17-2	P;GO:0006412;translation | F;GO:0003735;structural constituent of ribosome | C;GO:0030529;ribonucleoprotein complex | C;GO:0022626;cytosolic ribosome | C;GO:0022625;cytosolic large ribosomal subunit | C;GO:0016020;membrane | C;GO:0015934;large ribosomal subunit | C;GO:0009506;plasmodesma | C;GO:0005840;ribosome | C;GO:0005773;vacuole | C;GO:0005730;nucleolus | C;GO:0005622;intracellular
apMir_37563	TC371291	66	2.5	UniRef100_P35267 Cluster: 60S ribosomal protein L17-2 n=1 Hordeum vulgare|Rep: 60S ribosomal protein L17-2 - Hordeum vulgare (Barley) complete	P35267	60S ribosomal protein L17-2	P;GO:0006412;translation | F;GO:0003735;structural constituent of ribosome | C;GO:0030529;ribonucleoprotein complex | C;GO:0022626;cytosolic ribosome | C;GO:0022625;cytosolic large ribosomal subunit | C;GO:0016020;membrane | C;GO:0015934;large ribosomal subunit | C;GO:0009506;plasmodesma | C;GO:0005840;ribosome | C;GO:0005773;vacuole | C;GO:0005730;nucleolus | C;GO:0005622;intracellular
apMir_37764	CJ569584	44	2.5	14-3-3 protein [Hordeum vulgare (Barley)]	M8A8N8	14-3-3-like protein GF14-B	P;GO:0046686;response to cadmium ion | F;GO:0019904;protein domain specific binding | F;GO:0005524;ATP binding | C;GO:0005886;plasma membrane | C;GO:0005829;cytosol | C;GO:0005794;Golgi apparatus | C;GO:0005739;mitochondrion | C;GO:0005618;cell wall
apMir_37764	CA645775	128	2.5	14-3-3 protein [Hordeum vulgare (Barley)]	G5DFC5	14-3-3 protein	F;GO:0019904;protein domain specific binding
apMir_37764	BJ213356	498	2.5	14-3-3 protein [Hordeum vulgare (Barley)]	M8A8N8	14-3-3-like protein GF14-B	P;GO:0046686;response to cadmium ion | F;GO:0019904;protein domain specific binding | F;GO:0005524;ATP binding | C;GO:0005886;plasma membrane | C;GO:0005829;cytosol | C;GO:0005794;Golgi apparatus | C;GO:0005739;mitochondrion | C;GO:0005618;cell wall
apMir_37764	TA53473_4565	503	2.5	14-3-3 protein [Hordeum vulgare (Barley)]	M8A8N8	14-3-3-like protein GF14-B	P;GO:0046686;response to cadmium ion | F;GO:0019904;protein domain specific binding | F;GO:0005524;ATP binding | C;GO:0005886;plasma membrane | C;GO:0005829;cytosol | C;GO:0005794;Golgi apparatus | C;GO:0005739;mitochondrion | C;GO:0005618;cell wall
apMir_37764	TC391370	518	2.5	homologue to UniRef100_O24001 Cluster: 14-3-3 protein n=2 Triticeae|Rep: 14-3-3 protein - Hordeum vulgare (Barley) complete	M8A8N8	14-3-3-like protein GF14-B	P;GO:0046686;response to cadmium ion | F;GO:0019904;protein domain specific binding | F;GO:0005524;ATP binding | C;GO:0005886;plasma membrane | C;GO:0005829;cytosol | C;GO:0005794;Golgi apparatus | C;GO:0005739;mitochondrion | C;GO:0005618;cell wall
apMir_37764	TA53242_4565	494	2.5	14-3-3 protein [Hordeum vulgare (Barley)]	M8A8N8	14-3-3-like protein GF14-B	P;GO:0046686;response to cadmium ion | F;GO:0019904;protein domain specific binding | F;GO:0005524;ATP binding | C;GO:0005886;plasma membrane | C;GO:0005829;cytosol | C;GO:0005794;Golgi apparatus | C;GO:0005739;mitochondrion | C;GO:0005618;cell wall
apMir_37782	NP9349707	72	2.5	GB|DQ241563.1|ABB72457.1 powdery mildew resistance protein LRR	A9XBJ4	Pm3b-like disease resistance protein 2Q9	P;GO:0006952;defense response | F;GO:0043531;ADP binding
apMir_37909	BE515458	41	0	UPI00006A2900 UniRef100 entry [Xenopus tropicalis]	M1BN50	Uncharacterized protein
apMir_37909	BE515349	88	0	Cytochrome P450 like_TBP [Nicotiana tabacum (Common tobacco)]	O04892	Cytochrome P450 like_TBP	P;GO:0055114;oxidation-reduction process | F;GO:0070330;aromatase activity | F;GO:0016491;oxidoreductase activity
apMir_37909	BE515518	92	0	Expressed sequence tag [Hordeum vulgare (Barley)]	C6F7E0	Serine hydroxymethyltransferase	P;GO:0032259;methylation | P;GO:0006563;L-serine metabolic process | P;GO:0006544;glycine metabolic process | F;GO:0030170;pyridoxal phosphate binding | F;GO:0016740;transferase activity | F;GO:0008168;methyltransferase activity | F;GO:0004372;glycine hydroxymethyltransferase activity | F;GO:0003824;catalytic activity
apMir_37909	BE590827	260	0	UPI00006A2900 UniRef100 entry [Xenopus tropicalis]	O04892	Cytochrome P450 like_TBP	P;GO:0055114;oxidation-reduction process | F;GO:0070330;aromatase activity | F;GO:0016491;oxidoreductase activity
apMir_37909	BE515544	310	0	Cytochrome P450 like_TBP [Nicotiana tabacum (Common tobacco)]	O04892	Cytochrome P450 like_TBP	P;GO:0055114;oxidation-reduction process | F;GO:0070330;aromatase activity | F;GO:0016491;oxidoreductase activity
apMir_37909	CJ516974	390	0	UPI00006A2900 UniRef100 entry [Xenopus tropicalis]	Q9XEK1	Putative alternative oxidase
apMir_37909	CJ508020	411	0	UPI00006A2900 UniRef100 entry [Xenopus tropicalis]	Q9XEK1	Putative alternative oxidase
apMir_37909	CA660571	403	0	UPI00006A2900 UniRef100 entry [Xenopus tropicalis]	O04892	Cytochrome P450 like_TBP	P;GO:0055114;oxidation-reduction process | F;GO:0070330;aromatase activity | F;GO:0016491;oxidoreductase activity
apMir_37909	BJ208110	466	0	Cytochrome P450 like_TBP [Nicotiana tabacum (Common tobacco)]	O04892	Cytochrome P450 like_TBP	P;GO:0055114;oxidation-reduction process | F;GO:0070330;aromatase activity | F;GO:0016491;oxidoreductase activity
apMir_37909	BF484695	400	0	UPI00006A2900 UniRef100 entry [Xenopus tropicalis]	O04892	Cytochrome P450 like_TBP	P;GO:0055114;oxidation-reduction process | F;GO:0070330;aromatase activity | F;GO:0016491;oxidoreductase activity
apMir_37909	CA593464	290	0	Cytochrome P450 like_TBP [Nicotiana tabacum (Common tobacco)]	O04892	Cytochrome P450 like_TBP	P;GO:0055114;oxidation-reduction process | F;GO:0070330;aromatase activity | F;GO:0016491;oxidoreductase activity
apMir_37909	EB513481	276	0	UPI00006A2900 UniRef100 entry [Xenopus tropicalis]	F4YFK1	Photosystem I reaction center subunit XI	P;GO:0015979;photosynthesis | C;GO:0009538;photosystem I reaction center | C;GO:0009536;plastid | C;GO:0009522;photosystem I | C;GO:0009507;chloroplast
apMir_37909	BJ248866	500	0	Cytochrome P450 like_TBP [Nicotiana tabacum (Common tobacco)]	O04892	Cytochrome P450 like_TBP	P;GO:0055114;oxidation-reduction process | F;GO:0070330;aromatase activity | F;GO:0016491;oxidoreductase activity
apMir_37909	BE517590	380	0	Cytochrome P450 like_TBP [Nicotiana tabacum (Common tobacco)]	O04892	Cytochrome P450 like_TBP	P;GO:0055114;oxidation-reduction process | F;GO:0070330;aromatase activity | F;GO:0016491;oxidoreductase activity
apMir_37909	BJ288872	563	0	Cytochrome P450 like_TBP [Nicotiana tabacum (Common tobacco)]	Q6I666	Cytochrome P450 like_TBP
apMir_37909	CJ634618	416	0	Cytochrome P450 like_TBP [Nicotiana tabacum (Common tobacco)]	O04892	Cytochrome P450 like_TBP	P;GO:0055114;oxidation-reduction process | F;GO:0070330;aromatase activity | F;GO:0016491;oxidoreductase activity
apMir_37909	BE516012	551	0	Cytochrome P450 like_TBP [Nicotiana tabacum (Common tobacco)]	O04892	Cytochrome P450 like_TBP	P;GO:0055114;oxidation-reduction process | F;GO:0070330;aromatase activity | F;GO:0016491;oxidoreductase activity
apMir_37909	CK168127	37	0	Cytochrome P450 like_TBP [Nicotiana tabacum (Common tobacco)]	Q6T4Q1	Cytochrome P450 monooxygenase	P;GO:0055114;oxidation-reduction process | F;GO:0004497;monooxygenase activity
apMir_37909	CK155165	646	0	UPI00006A2900 UniRef100 entry [Xenopus tropicalis]	K4C4F0	Uncharacterized protein
apMir_37909	CK164754	674	0	Cytochrome P450 like_TBP [Nicotiana tabacum (Common tobacco)]	Q6I666	Cytochrome P450 like_TBP
apMir_37909	CK154773	685	0	Cytochrome P450 like_TBP [Nicotiana tabacum (Common tobacco)]	Q6I666	Cytochrome P450 like_TBP
apMir_37909	CK205904	229	0	Cytochrome P450 like_TBP [Nicotiana tabacum (Common tobacco)]	Q6T4Q1	Cytochrome P450 monooxygenase	P;GO:0055114;oxidation-reduction process | F;GO:0004497;monooxygenase activity
apMir_37909	TA300_4571	750	0	Cytochrome P450 like_TBP [Nicotiana tabacum (Common tobacco)]	B2KZF9	Senescence-associated protein
apMir_37909	TA53261_4565	330	0	Cytochrome P450 like_TBP [Nicotiana tabacum (Common tobacco)]	Q9XEK1	Putative alternative oxidase
apMir_37909	DR736573	206	0	Cytochrome P450 like_TBP [Nicotiana tabacum (Common tobacco)]	Q6T4Q1	Cytochrome P450 monooxygenase	P;GO:0055114;oxidation-reduction process | F;GO:0004497;monooxygenase activity
apMir_37909	CK163075	295	0	Cytochrome P450 like_TBP [Nicotiana tabacum (Common tobacco)]	Q6T4Q1	Cytochrome P450 monooxygenase	P;GO:0055114;oxidation-reduction process | F;GO:0004497;monooxygenase activity
apMir_37909	TA53289_4565	1435	0	Putative senescence-associated protein [Pisum sativum (Garden pea)]	Q9AVH2	Putative senescence-associated protein
apMir_37909	DR733050	720	1	similar to UniRef100_A9U511 Cluster: Predicted protein n=1 Physcomitrella patens subsp. patens|Rep: Predicted protein - Physcomitrella patens subsp. patens partial (87%)	K4C4F0	Uncharacterized protein
apMir_37909	CA678516	323	2	Cytochrome P450 like_TBP [Nicotiana tabacum (Common tobacco)]	Q6T4Q1	Cytochrome P450 monooxygenase	P;GO:0055114;oxidation-reduction process | F;GO:0004497;monooxygenase activity
apMir_37913	CA716675	71	0	Alpha-gliadin [Triticum urartu]	Q8H739	Alpha/beta-gliadin	F;GO:0045735;nutrient reservoir activity
apMir_37913	CA709669	106	0	Alpha-gliadin [Triticum urartu]
apMir_37913	CA718196	462	0	Alpha-gliadin [Triticum urartu]	B8XU34	Alfa gliadin	F;GO:0045735;nutrient reservoir activity
apMir_37913	TA56847_4565	272	0	Alpha-gliadin [Triticum urartu]	M8AA27	Alpha/beta-gliadin	F;GO:0045735;nutrient reservoir activity
apMir_37913	CJ527212	340	0	homologue to UniRef100_Q41533 Cluster: Alpha-gliadin n=2 Triticeae|Rep: Alpha-gliadin - Triticum aestivum (Wheat) partial (63%)	M4WEQ6	Alpha-gliadin protein	F;GO:0045735;nutrient reservoir activity
apMir_37913	TA56896_4565	732	0	Alpha-gliadin [Triticum aestivum (Wheat)]	M8AA27	Alpha/beta-gliadin	F;GO:0045735;nutrient reservoir activity
apMir_37913	TC373486	734	0	homologue to UniRef100_Q306G0 Cluster: Alpha-gliadin Gli2-CN16-9 n=1 Triticum aestivum|Rep: Alpha-gliadin Gli2-CN16-9 - Triticum aestivum (Wheat) partial (98%)	M8AA27	Alpha/beta-gliadin	F;GO:0045735;nutrient reservoir activity
apMir_37913	CV066030	303	1	Alpha-gliadin [Triticum urartu]	M4WEQ6	Alpha-gliadin protein	F;GO:0045735;nutrient reservoir activity
apMir_37913	AL815221	63	2	Alpha-gliadin [Triticum aestivum (Wheat)]	K7XR89	Alpha-gliadin	F;GO:0045735;nutrient reservoir activity
apMir_37913	BE424596	71	2	Alpha-gliadin [Triticum urartu]
apMir_37913	BJ242404	83	2	Alpha-gliadin [Triticum urartu]
apMir_37913	CA716510	153	2	Alpha-gliadin [Triticum urartu]	K7X1I9	Alpha-gliadin	F;GO:0045735;nutrient reservoir activity
apMir_37913	CL46Contig4	70	2	UniRef100_GDA6 Alpha/beta-gliadin clone PW1215 precursor
apMir_37913	CL46Contig8	72	2	UniRef100_Q9M4L6 Alpha-gliadin
apMir_37913	BJ235774	85	2	Alpha-gliadin [Triticum urartu]
apMir_37913	CL46Contig7	92	2	UniRef100_Q9M4L6 Alpha-gliadin
apMir_37913	CA716808	141	2	Alpha/beta-gliadin A-III precursor [Triticum aestivum (Wheat)]	R9XSX0	Alpha-gliadin	F;GO:0045735;nutrient reservoir activity
apMir_37913	BE430436	114	2	Alpha-gliadin [Triticum urartu]
apMir_37913	CA714041	253	2	Alpha-gliadin [Triticum urartu]	P18573	Alpha/beta-gliadin MM1	F;GO:0045735;nutrient reservoir activity
apMir_37913	CA712234	137	2	Alpha-gliadin [Triticum urartu]	A7LH86	Alpha gliadin gli-E1-43	F;GO:0045735;nutrient reservoir activity
[truncated: 421 more rows]
