# Supplementary material for: An integrative approach to identify hexaploid wheat miRNAome associated with development and tolerance to abiotic stress
Source: BMC Genomics. 2015 Apr 24;16(1):339. doi: 10.1186/s12864-015-1490-8 (PMC4443513; doi:10.1186/s12864-015-1490-8)
Supplement: Additional file 2: — Supplementary Tables from S1 to S11; Provides supplementary Tables of the manuscript and their associated legends. Long Tables are given xls files embedded in the zip but their legends remain in the main supplementary table files named < Tables S1to5 and S8to11.docx >. [file 12864_2015_1490_MOESM2_ESM.zip › Additional file 2/TableS7_GeneOntolgyEnrichmentAnalysis.xlsx]

## Sheet: Biological process
Agharbaoui et al. 2015
Slim_ID	GO_Name	Target gene (Uniref)	Uniref description	GO	Description du GO	miRNA	Sequence
GO:0000003	reproduction	M8BLM3	Homeobox-leucine zipper protein HOX32	GO:0010072	primary shoot apical meristem specification	apMir_36010	GGGUGAUGGAUGAUCGAUG
GO:0000003	reproduction	M8BLM3	Homeobox-leucine zipper protein HOX32	GO:0010072	primary shoot apical meristem specification	apMir_13494	GGGUGAUGGAUGAUGUCGU
GO:0000003	reproduction	M7ZS96	Histone H3.3	GO:0048235	pollen sperm cell differentiation	apMir_24398	UGGCUUUACCUGAUAGAACUCG
GO:0000003	reproduction	M0UIL6	Serine/threonine-protein kinase	GO:0048544	recognition of pollen	apMir_13951	UGGUGGAGAUACAUAAGUC
GO:0000003	reproduction	M0XR49	Serine/threonine-protein kinase	GO:0048544	recognition of pollen	apMir_13951	UGGUGGAGAUACAUAAGUC
GO:0000003	reproduction	Q9M5G3	Translationally-controlled tumor protein homolog	GO:0009860	pollen tube growth	apMir_15898	GAGUGAGAGAGAGUGAGAC
GO:0000003	reproduction	H9BE59	Nicotianamine synthase 2	GO:0009860	pollen tube growth	apMir_11696	GCUCCAGCUCAUCCAGCC
GO:0000003	reproduction	Q339W7	Probable chromo domain-containing protein LHP1	GO:0048573	photoperiodism, flowering	apMir_15898	GAGUGAGAGAGAGUGAGAC
GO:0000003	reproduction	M9XEK1	Myo-inositol 1-phosphate synthase	GO:0009793	embryo development ending in seed dormancy	apMir_15898	GAGUGAGAGAGAGUGAGAC
GO:0000003	reproduction	A3AW41	Oleosin	GO:0010344	seed oilbody biogenesis	apMir_15699	UGAAGAUGACCAGCAAGGG
GO:0000003	reproduction	M7Z1X9	Ubiquitin-like-specific protease ESD4	GO:0009909	regulation of flower development	apMir_19532	UCCCAUAAUAUAAGAGCGUUU
GO:0000003	reproduction	M7Z1X9	Ubiquitin-like-specific protease ESD4	GO:0009909	regulation of flower development	apMir_20556	AAACGCUCUUAUAUUAUGGGA
GO:0000003	reproduction	Q339W7	Probable chromo domain-containing protein LHP1	GO:0009910	negative regulation of flower development	apMir_15898	GAGUGAGAGAGAGUGAGAC
GO:0000003	reproduction	M7ZS96	Histone H3.3	GO:0009567	double fertilization forming a zygote and endosperm	apMir_24398	UGGCUUUACCUGAUAGAACUCG
GO:0000003	reproduction	R7WEP7	Auxin-responsive protein	GO:0048442	sepal development	apMir_22246	UGCCUGGCUCCCUGUAUGCCA
GO:0000003	reproduction	C5NS04	DL related protein	GO:0010254	nectary development	apMir_15898	GAGUGAGAGAGAGUGAGAC
GO:0000003	reproduction	C5NS04	DL related protein	GO:0048479	style development	apMir_15898	GAGUGAGAGAGAGUGAGAC
GO:0000003	reproduction	C5NS04	DL related protein	GO:0048440	carpel development	apMir_15898	GAGUGAGAGAGAGUGAGAC
GO:0000003	reproduction	M8BLM3	Homeobox-leucine zipper protein HOX32	GO:0080060	integument development	apMir_36010	GGGUGAUGGAUGAUCGAUG
GO:0000003	reproduction	M8BLM3	Homeobox-leucine zipper protein HOX32	GO:0080060	integument development	apMir_13494	GGGUGAUGGAUGAUGUCGU
GO:0000003	reproduction	B4FKJ7	Uncharacterized protein	GO:0051026	chiasma assembly	apMir_19532	UCCCAUAAUAUAAGAGCGUUU
GO:0000003	reproduction	R7WEP7	Auxin-responsive protein	GO:0010154	fruit development	apMir_22246	UGCCUGGCUCCCUGUAUGCCA
GO:0000003	reproduction	M7Z1X9	Ubiquitin-like-specific protease ESD4	GO:0009911	positive regulation of flower development	apMir_19532	UCCCAUAAUAUAAGAGCGUUU
GO:0000003	reproduction	M7Z1X9	Ubiquitin-like-specific protease ESD4	GO:0009911	positive regulation of flower development	apMir_20556	AAACGCUCUUAUAUUAUGGGA
GO:0000003	reproduction	R7WEP7	Auxin-responsive protein	GO:0048441	petal development	apMir_22246	UGCCUGGCUCCCUGUAUGCCA
GO:0000003	reproduction	C5NS04	DL related protein	GO:0010582	floral meristem determinacy	apMir_15898	GAGUGAGAGAGAGUGAGAC
GO:0005975	carbohydrate metabolic process	M8C7V8	Alpha-1,4-glucan-protein synthase (UDP-forming)	GO:0030244	cellulose biosynthetic process	apMir_35999	CGCUACGACGACAUGUGGG
GO:0005975	carbohydrate metabolic process	M9XEK1	Myo-inositol 1-phosphate synthase	GO:0006021	inositol biosynthetic process	apMir_15898	GAGUGAGAGAGAGUGAGAC
GO:0005975	carbohydrate metabolic process	M7ZDN4	Galacturonokinase	GO:0046396	D-galacturonate metabolic process	apMir_20556	AAACGCUCUUAUAUUAUGGGA
GO:0005975	carbohydrate metabolic process	C7C4X1	Glyceraldehyde-3-phosphate dehydrogenase	GO:0006006	glucose metabolic process	apMir_20556	AAACGCUCUUAUAUUAUGGGA
GO:0005975	carbohydrate metabolic process	M0V1B0	Glucose-6-phosphate 1-dehydrogenase	GO:0006006	glucose metabolic process	apMir_13995	CUACUUGGUGCAGAUACUG
GO:0005975	carbohydrate metabolic process	A5YVV3	Glyceraldehyde-3-phosphate dehydrogenase	GO:0006006	glucose metabolic process	apMir_16557	AUAAAACCUUCAGCAGUGC
GO:0005975	carbohydrate metabolic process	M7ZDN4	Galacturonokinase	GO:0006012	galactose metabolic process	apMir_20556	AAACGCUCUUAUAUUAUGGGA
GO:0005975	carbohydrate metabolic process	K4JZZ1	Isoamylase II	GO:0005975	carbohydrate metabolic process	apMir_15675	UCAGGGCUUACUCUUGUUG
GO:0005975	carbohydrate metabolic process	M8CVJ5	Polygalacturonase ADPG1	GO:0005975	carbohydrate metabolic process	apMir_20556	AAACGCUCUUAUAUUAUGGGA
GO:0005975	carbohydrate metabolic process	Q8RWR5	Beta-D-glucan exohydrolase	GO:0005975	carbohydrate metabolic process	apMir_12147	UGAUGGACGACGGGACAA
GO:0005975	carbohydrate metabolic process	Q8RWR5	Beta-D-glucan exohydrolase	GO:0005975	carbohydrate metabolic process	apMir_20655	CGGCGGAUUGCUCGAGCUGCU
GO:0005975	carbohydrate metabolic process	M0V1B0	Glucose-6-phosphate 1-dehydrogenase	GO:0005975	carbohydrate metabolic process	apMir_13995	CUACUUGGUGCAGAUACUG
GO:0005975	carbohydrate metabolic process	H6BDI5	Beta-D-glucan glucohydrolase	GO:0005975	carbohydrate metabolic process	apMir_12147	UGAUGGACGACGGGACAA
GO:0005975	carbohydrate metabolic process	Q84P16	Phosphorylase	GO:0005975	carbohydrate metabolic process	apMir_16808	CAUCGAUCAUCCAUCACCC
GO:0005975	carbohydrate metabolic process	G8FGQ1	Alpha 1,4-glucan phosphorylase	GO:0005975	carbohydrate metabolic process	apMir_16808	CAUCGAUCAUCCAUCACCC
GO:0005975	carbohydrate metabolic process	R7W4G6	Fructose-bisphosphate aldolase	GO:0006096	glycolysis	apMir_16256	GUGGAUGGAGAGGAGUGAC
GO:0005975	carbohydrate metabolic process	M0V1B0	Glucose-6-phosphate 1-dehydrogenase	GO:0006098	pentose-phosphate shunt	apMir_13995	CUACUUGGUGCAGAUACUG
GO:0005975	carbohydrate metabolic process	M7ZDN4	Galacturonokinase	GO:0046835	carbohydrate phosphorylation	apMir_20556	AAACGCUCUUAUAUUAUGGGA
GO:0005975	carbohydrate metabolic process	O22807	At2g33570	GO:0045489	pectin biosynthetic process	apMir_45385	CUGCUCCCGUCUUGUGAG
GO:0005975	carbohydrate metabolic process	M7YLI9	2,3-bisphosphoglycerate-independent phosphoglycerate mutase	GO:0006007	glucose catabolic process	apMir_37537	ACUUCCCCUGGGGGUAGGG
GO:0005975	carbohydrate metabolic process	M7YLI9	2,3-bisphosphoglycerate-independent phosphoglycerate mutase	GO:0006007	glucose catabolic process	apMir_13145	UGGAGCUCGAGUGCUUUU
GO:0005975	carbohydrate metabolic process	M8C6Q8	UDP-glucose:glycoprotein glucosyltransferase 1	GO:0006486	protein glycosylation	apMir_36637	AGUUAUGAUCAUGUCAUCU
GO:0005975	carbohydrate metabolic process	A9SC96	Predicted protein	GO:0006486	protein glycosylation	apMir_13804	UGACAGGGAAGAGUGGCAC
GO:0006091	generation of precursor metabolites and energy	M8C6R5	Cytochrome b-c1 complex subunit 6	GO:0006122	mitochondrial electron transport, ubiquinol to cytochrome c	apMir_20556	AAACGCUCUUAUAUUAUGGGA
GO:0006091	generation of precursor metabolites and energy	M0X743	Cytochrome b-c1 complex subunit 7	GO:0006122	mitochondrial electron transport, ubiquinol to cytochrome c	apMir_14419	UGGUGCUUUCAUUGAGAGU
GO:0006091	generation of precursor metabolites and energy	M0X743	Cytochrome b-c1 complex subunit 7	GO:0006122	mitochondrial electron transport, ubiquinol to cytochrome c	apMir_11749	UGGUGCUUUCAUUGAGAG
GO:0006091	generation of precursor metabolites and energy	A9XNZ6	Cytochrome b-c1 complex subunit 7	GO:0006122	mitochondrial electron transport, ubiquinol to cytochrome c	apMir_11749	UGGUGCUUUCAUUGAGAG
GO:0006091	generation of precursor metabolites and energy	Q00327	Photosystem I reaction center subunit V, chloroplastic	GO:0042550	photosystem I stabilization	apMir_15898	GAGUGAGAGAGAGUGAGAC
GO:0006091	generation of precursor metabolites and energy	R7W4G6	Fructose-bisphosphate aldolase	GO:0006096	glycolysis	apMir_16256	GUGGAUGGAGAGGAGUGAC
GO:0006091	generation of precursor metabolites and energy	Q00327	Photosystem I reaction center subunit V, chloroplastic	GO:0009780	photosynthetic NADP+ reduction	apMir_15898	GAGUGAGAGAGAGUGAGAC
GO:0006091	generation of precursor metabolites and energy	Q00327	Photosystem I reaction center subunit V, chloroplastic	GO:0009773	photosynthetic electron transport in photosystem I	apMir_15898	GAGUGAGAGAGAGUGAGAC
GO:0006139	nucleobase-containing compound metabolic process	D8LAL8	Dephospho-CoA kinase	GO:0015937	coenzyme A biosynthetic process	apMir_19477	CCCUCCGUUCCAAAAUAGAUG
GO:0006139	nucleobase-containing compound metabolic process	M0S2A7	Uncharacterized protein	GO:0008380	RNA splicing	apMir_13156	UUGUCCCGUCGUCCAUCA
GO:0006139	nucleobase-containing compound metabolic process	M8C6Q8	UDP-glucose:glycoprotein glucosyltransferase 1	GO:0097359	UDP-glucosylation	apMir_36637	AGUUAUGAUCAUGUCAUCU
GO:0006139	nucleobase-containing compound metabolic process	M8AM21	NAD-dependent dihydropyrimidine dehydrogenase PreA	GO:0006222	UMP biosynthetic process	apMir_13995	CUACUUGGUGCAGAUACUG
GO:0006139	nucleobase-containing compound metabolic process	N1QVD8	Elongation factor G, chloroplastic	GO:0006184	GTP catabolic process	apMir_19208	ACUGUCAGAGAGACAUAUGU
GO:0006139	nucleobase-containing compound metabolic process	P35450	Elongation factor G, chloroplastic	GO:0006184	GTP catabolic process	apMir_19208	ACUGUCAGAGAGACAUAUGU
GO:0006139	nucleobase-containing compound metabolic process	Q00W31	Mitochondrial elongation factor (ISS)	GO:0006184	GTP catabolic process	apMir_54653	CAGUCCUUGAUCCGGUUC
GO:0006139	nucleobase-containing compound metabolic process	Q851M0	Nicotinate phosphoribosyltransferase, putative, expressed	GO:0019358	nicotinate nucleotide salvage	apMir_11716	UAGAAAGUGAGGCAUUGG
GO:0006139	nucleobase-containing compound metabolic process	K7LZN9	Auxin-induced protein	GO:0006355	regulation of transcription, DNA-templated	apMir_22246	UGCCUGGCUCCCUGUAUGCCA
GO:0006139	nucleobase-containing compound metabolic process	M8A1A4	Nuclear transcription factor Y subunit A-9	GO:0006355	regulation of transcription, DNA-templated	apMir_22473	CAGGCAAAUCAUCCUUGGCUA
GO:0006139	nucleobase-containing compound metabolic process	A0MPL1	CBFIVb-B20	GO:0006355	regulation of transcription, DNA-templated	apMir_19532	UCCCAUAAUAUAAGAGCGUUU
GO:0006139	nucleobase-containing compound metabolic process	A9J238	MIKC-type MADS-box transcription factor WM32B	GO:0006355	regulation of transcription, DNA-templated	apMir_19892	UGCAGUUGCUGUCUCAAGCUU
GO:0006139	nucleobase-containing compound metabolic process	M7YEI9	Auxin-responsive protein	GO:0006355	regulation of transcription, DNA-templated	apMir_22246	UGCCUGGCUCCCUGUAUGCCA
GO:0006139	nucleobase-containing compound metabolic process	Q339W7	Probable chromo domain-containing protein LHP1	GO:0006355	regulation of transcription, DNA-templated	apMir_15898	GAGUGAGAGAGAGUGAGAC
GO:0006139	nucleobase-containing compound metabolic process	R7WEP7	Auxin-responsive protein	GO:0006355	regulation of transcription, DNA-templated	apMir_22246	UGCCUGGCUCCCUGUAUGCCA
GO:0006139	nucleobase-containing compound metabolic process	T1LF92	Uncharacterized protein	GO:0006355	regulation of transcription, DNA-templated	apMir_13995	CUACUUGGUGCAGAUACUG
GO:0006139	nucleobase-containing compound metabolic process	A9J228	MIKC-type MADS-box transcription factor WM30	GO:0006355	regulation of transcription, DNA-templated	apMir_19892	UGCAGUUGCUGUCUCAAGCUU
GO:0006139	nucleobase-containing compound metabolic process	M0Z5E1	Auxin response factor	GO:0006355	regulation of transcription, DNA-templated	apMir_22246	UGCCUGGCUCCCUGUAUGCCA
GO:0006139	nucleobase-containing compound metabolic process	A2Z8L4	Homeobox-leucine zipper protein HOX9	GO:0006355	regulation of transcription, DNA-templated	apMir_13494	GGGUGAUGGAUGAUGUCGU
GO:0006139	nucleobase-containing compound metabolic process	A9J236	MIKC-type MADS-box transcription factor WM32A	GO:0006355	regulation of transcription, DNA-templated	apMir_19892	UGCAGUUGCUGUCUCAAGCUU
GO:0006139	nucleobase-containing compound metabolic process	M8BC98	Auxin response factor	GO:0006355	regulation of transcription, DNA-templated	apMir_22246	UGCCUGGCUCCCUGUAUGCCA
GO:0006139	nucleobase-containing compound metabolic process	M8B5D2	Ethylene-responsive transcription factor ERF098	GO:0006355	regulation of transcription, DNA-templated	apMir_21297	CCCAUGGAUGGAUGAUGGAUG
GO:0006139	nucleobase-containing compound metabolic process	M8BTL7	B3 domain-containing protein	GO:0006355	regulation of transcription, DNA-templated	apMir_13995	CUACUUGGUGCAGAUACUG
GO:0006139	nucleobase-containing compound metabolic process	M8BLM3	Homeobox-leucine zipper protein HOX32	GO:0006355	regulation of transcription, DNA-templated	apMir_36010	GGGUGAUGGAUGAUCGAUG
GO:0006139	nucleobase-containing compound metabolic process	M8BLM3	Homeobox-leucine zipper protein HOX32	GO:0006355	regulation of transcription, DNA-templated	apMir_13494	GGGUGAUGGAUGAUGUCGU
GO:0006139	nucleobase-containing compound metabolic process	M8CC71	mRNA cap guanine-N7 methyltransferase	GO:0006397	mRNA processing	apMir_15898	GAGUGAGAGAGAGUGAGAC
GO:0006139	nucleobase-containing compound metabolic process	Q339W7	Probable chromo domain-containing protein LHP1	GO:0006342	chromatin silencing	apMir_15898	GAGUGAGAGAGAGUGAGAC
GO:0006139	nucleobase-containing compound metabolic process	M8CC71	mRNA cap guanine-N7 methyltransferase	GO:0036265	RNA (guanine-N7)-methylation	apMir_15898	GAGUGAGAGAGAGUGAGAC
GO:0006139	nucleobase-containing compound metabolic process	M7ZI39	S-adenosylmethionine decarboxylase proenzyme	GO:0006557	S-adenosylmethioninamine biosynthetic process	apMir_21281	GAGAGCAGAGCCGUGGAUAUG
GO:0006139	nucleobase-containing compound metabolic process	M0VWP9	Uncharacterized protein	GO:0009435	NAD biosynthetic process	apMir_11716	UAGAAAGUGAGGCAUUGG
GO:0006139	nucleobase-containing compound metabolic process	Q851M0	Nicotinate phosphoribosyltransferase, putative, expressed	GO:0009435	NAD biosynthetic process	apMir_11716	UAGAAAGUGAGGCAUUGG
GO:0006139	nucleobase-containing compound metabolic process	K7LZN9	Auxin-induced protein	GO:0006351	transcription, DNA-templated	apMir_22246	UGCCUGGCUCCCUGUAUGCCA
GO:0006139	nucleobase-containing compound metabolic process	A0MPL1	CBFIVb-B20	GO:0006351	transcription, DNA-templated	apMir_19532	UCCCAUAAUAUAAGAGCGUUU
GO:0006139	nucleobase-containing compound metabolic process	A9J238	MIKC-type MADS-box transcription factor WM32B	GO:0006351	transcription, DNA-templated	apMir_19892	UGCAGUUGCUGUCUCAAGCUU
GO:0006139	nucleobase-containing compound metabolic process	M7YEI9	Auxin-responsive protein	GO:0006351	transcription, DNA-templated	apMir_22246	UGCCUGGCUCCCUGUAUGCCA
GO:0006139	nucleobase-containing compound metabolic process	Q339W7	Probable chromo domain-containing protein LHP1	GO:0006351	transcription, DNA-templated	apMir_15898	GAGUGAGAGAGAGUGAGAC
GO:0006139	nucleobase-containing compound metabolic process	B4FJS1	DNA-directed RNA polymerase II subunit J	GO:0006351	transcription, DNA-templated	apMir_19716	CAUCUAUUUUGGAACGGAGGG
GO:0006139	nucleobase-containing compound metabolic process	B4FJS1	DNA-directed RNA polymerase II subunit J	GO:0006351	transcription, DNA-templated	apMir_19479	GUCAUCUAUUUUGGAACGGAG
GO:0006139	nucleobase-containing compound metabolic process	B4FJS1	DNA-directed RNA polymerase II subunit J	GO:0006351	transcription, DNA-templated	apMir_20501	CUCCGUUCCAAUAUAGAUGAC
GO:0006139	nucleobase-containing compound metabolic process	B4FJS1	DNA-directed RNA polymerase II subunit J	GO:0006351	transcription, DNA-templated	apMir_19478	CUCCGUUCCAAAAUAGAUGAC
GO:0006139	nucleobase-containing compound metabolic process	B4FJS1	DNA-directed RNA polymerase II subunit J	GO:0006351	transcription, DNA-templated	apMir_19477	CCCUCCGUUCCAAAAUAGAUG
GO:0006139	nucleobase-containing compound metabolic process	B4FJS1	DNA-directed RNA polymerase II subunit J	GO:0006351	transcription, DNA-templated	apMir_21472	GUCAUCUAUUCUGGAACGGAG
GO:0006139	nucleobase-containing compound metabolic process	B4FJS1	DNA-directed RNA polymerase II subunit J	GO:0006351	transcription, DNA-templated	apMir_19495	AGUUGGGUCAUCUAUUUUGGA
GO:0006139	nucleobase-containing compound metabolic process	B4FJS1	DNA-directed RNA polymerase II subunit J	GO:0006351	transcription, DNA-templated	apMir_20602	GUCAUCUAUAUUGGAACGGAG
GO:0006139	nucleobase-containing compound metabolic process	B4FJS1	DNA-directed RNA polymerase II subunit J	GO:0006351	transcription, DNA-templated	apMir_22267	CUCCGUUCCAGAAUAGAUGAC
GO:0006139	nucleobase-containing compound metabolic process	B4FJS1	DNA-directed RNA polymerase II subunit J	GO:0006351	transcription, DNA-templated	apMir_23027	UCCAAAAUAGAUGACCCAACU
GO:0006139	nucleobase-containing compound metabolic process	R7WEP7	Auxin-responsive protein	GO:0006351	transcription, DNA-templated	apMir_22246	UGCCUGGCUCCCUGUAUGCCA
GO:0006139	nucleobase-containing compound metabolic process	T1LF92	Uncharacterized protein	GO:0006351	transcription, DNA-templated	apMir_13995	CUACUUGGUGCAGAUACUG
GO:0006139	nucleobase-containing compound metabolic process	A9J228	MIKC-type MADS-box transcription factor WM30	GO:0006351	transcription, DNA-templated	apMir_19892	UGCAGUUGCUGUCUCAAGCUU
GO:0006139	nucleobase-containing compound metabolic process	M0Z5E1	Auxin response factor	GO:0006351	transcription, DNA-templated	apMir_22246	UGCCUGGCUCCCUGUAUGCCA
GO:0006139	nucleobase-containing compound metabolic process	A2Z8L4	Homeobox-leucine zipper protein HOX9	GO:0006351	transcription, DNA-templated	apMir_13494	GGGUGAUGGAUGAUGUCGU
GO:0006139	nucleobase-containing compound metabolic process	A9J236	MIKC-type MADS-box transcription factor WM32A	GO:0006351	transcription, DNA-templated	apMir_19892	UGCAGUUGCUGUCUCAAGCUU
GO:0006139	nucleobase-containing compound metabolic process	M8BC98	Auxin response factor	GO:0006351	transcription, DNA-templated	apMir_22246	UGCCUGGCUCCCUGUAUGCCA
GO:0006139	nucleobase-containing compound metabolic process	M8B5D2	Ethylene-responsive transcription factor ERF098	GO:0006351	transcription, DNA-templated	apMir_21297	CCCAUGGAUGGAUGAUGGAUG
GO:0006139	nucleobase-containing compound metabolic process	M8BTL7	B3 domain-containing protein	GO:0006351	transcription, DNA-templated	apMir_13995	CUACUUGGUGCAGAUACUG
GO:0006139	nucleobase-containing compound metabolic process	M7ZBK3	DNA-directed RNA polymerases I and III subunit RPAC2	GO:0006351	transcription, DNA-templated	apMir_15898	GAGUGAGAGAGAGUGAGAC
GO:0006139	nucleobase-containing compound metabolic process	M8A1A6	ABC transporter G family member 22	GO:0006200	ATP catabolic process	apMir_18603	UACGUGUAGUAGUUAGAAGG
GO:0006139	nucleobase-containing compound metabolic process	M8B184	ABC transporter G family member 22	GO:0006200	ATP catabolic process	apMir_18603	UACGUGUAGUAGUUAGAAGG
GO:0006139	nucleobase-containing compound metabolic process	M8A011	ABC transporter F family member 1	GO:0006200	ATP catabolic process	apMir_15898	GAGUGAGAGAGAGUGAGAC
GO:0006139	nucleobase-containing compound metabolic process	G7JI45	DEAD-box ATP-dependent RNA helicase	GO:0006200	ATP catabolic process	apMir_37023	CUUGGUUUUCAAGGGAGUG
GO:0006139	nucleobase-containing compound metabolic process	M7YSY0	Histidyl-tRNA synthetase	GO:0006427	histidyl-tRNA aminoacylation	apMir_15699	UGAAGAUGACCAGCAAGGG
GO:0006139	nucleobase-containing compound metabolic process	Q00327	Photosystem I reaction center subunit V, chloroplastic	GO:0009780	photosynthetic NADP+ reduction	apMir_15898	GAGUGAGAGAGAGUGAGAC
GO:0006139	nucleobase-containing compound metabolic process	H1ZX81	Td5ITN4 protein	GO:0015969	guanosine tetraphosphate metabolic process	apMir_14769	GUUGUCAUAUAUGUAUUGA
GO:0006139	nucleobase-containing compound metabolic process	Q8H5X7	Putative RSH, disease resistance-related protein	GO:0015969	guanosine tetraphosphate metabolic process	apMir_14769	GUUGUCAUAUAUGUAUUGA
GO:0006139	nucleobase-containing compound metabolic process	M0V1B0	Glucose-6-phosphate 1-dehydrogenase	GO:0006098	pentose-phosphate shunt	apMir_13995	CUACUUGGUGCAGAUACUG
GO:0006139	nucleobase-containing compound metabolic process	M7YSY0	Histidyl-tRNA synthetase	GO:0006418	tRNA aminoacylation for protein translation	apMir_15699	UGAAGAUGACCAGCAAGGG
GO:0006139	nucleobase-containing compound metabolic process	M0UWH3	Uncharacterized protein	GO:0006418	tRNA aminoacylation for protein translation	apMir_19716	CAUCUAUUUUGGAACGGAGGG
GO:0006139	nucleobase-containing compound metabolic process	M0UWH3	Uncharacterized protein	GO:0006418	tRNA aminoacylation for protein translation	apMir_19479	GUCAUCUAUUUUGGAACGGAG
GO:0006139	nucleobase-containing compound metabolic process	M0UWH3	Uncharacterized protein	GO:0006418	tRNA aminoacylation for protein translation	apMir_19495	AGUUGGGUCAUCUAUUUUGGA
GO:0006139	nucleobase-containing compound metabolic process	M8AM21	NAD-dependent dihydropyrimidine dehydrogenase PreA	GO:0006212	uracil catabolic process	apMir_13995	CUACUUGGUGCAGAUACUG
GO:0006139	nucleobase-containing compound metabolic process	M8CC71	mRNA cap guanine-N7 methyltransferase	GO:0006370	7-methylguanosine mRNA capping	apMir_15898	GAGUGAGAGAGAGUGAGAC
GO:0006139	nucleobase-containing compound metabolic process	P55857	Small ubiquitin-related modifier 1	GO:0043433	negative regulation of sequence-specific DNA binding transcription factor activity	apMir_15898	GAGUGAGAGAGAGUGAGAC
GO:0006259	DNA metabolic process	R7W7Z0	Replication factor C subunit 4	GO:0006260	DNA replication	apMir_16653	UAUUUUGGGGGUCGAGGUA
GO:0006259	DNA metabolic process	B4FKJ7	Uncharacterized protein	GO:0000724	double-strand break repair via homologous recombination	apMir_19532	UCCCAUAAUAUAAGAGCGUUU
GO:0006259	DNA metabolic process	Q9S9A8	BARE-1 polyprotein	GO:0015074	DNA integration	apMir_22485	UAGCAACAUGACUUCCAAGAC
GO:0006259	DNA metabolic process	B6T0P4	Histone H4	GO:0006334	nucleosome assembly	apMir_15898	GAGUGAGAGAGAGUGAGAC
GO:0006259	DNA metabolic process	B6T0P4	Histone H4	GO:0006334	nucleosome assembly	apMir_45385	CUGCUCCCGUCUUGUGAG
GO:0006259	DNA metabolic process	K4A0A3	Histone H4	GO:0006334	nucleosome assembly	apMir_15898	GAGUGAGAGAGAGUGAGAC
GO:0006259	DNA metabolic process	M0ZCL8	Histone H2B	GO:0006334	nucleosome assembly	apMir_15249	CAGCAACAUCACUAGUGGU
GO:0006259	DNA metabolic process	M8BQ06	Histone H2B	GO:0006334	nucleosome assembly	apMir_15249	CAGCAACAUCACUAGUGGU
GO:0006259	DNA metabolic process	N1QWY2	Histone H2B	GO:0006334	nucleosome assembly	apMir_15898	GAGUGAGAGAGAGUGAGAC
GO:0006259	DNA metabolic process	M8CKH4	Histone H2B	GO:0006334	nucleosome assembly	apMir_15249	CAGCAACAUCACUAGUGGU
GO:0006259	DNA metabolic process	M7YUA5	Histone H3.2	GO:0006334	nucleosome assembly	apMir_24398	UGGCUUUACCUGAUAGAACUCG
GO:0006259	DNA metabolic process	T1M5U0	Histone H2B	GO:0006334	nucleosome assembly	apMir_15249	CAGCAACAUCACUAGUGGU
GO:0006259	DNA metabolic process	K7U3E1	Histone H3.2	GO:0006334	nucleosome assembly	apMir_69264	GAUUGGUAUUUCACUUGGCGGG
GO:0006259	DNA metabolic process	M7YWW8	Histone H2B	GO:0006334	nucleosome assembly	apMir_15249	CAGCAACAUCACUAGUGGU
GO:0006259	DNA metabolic process	G7LCB2	Histone H3	GO:0006334	nucleosome assembly	apMir_69264	GAUUGGUAUUUCACUUGGCGGG
GO:0006259	DNA metabolic process	M8C6Z1	Histone H4	GO:0006334	nucleosome assembly	apMir_78295	UCUGCUCCCGUCUUGUGAG
GO:0006259	DNA metabolic process	M8C6Z1	Histone H4	GO:0006334	nucleosome assembly	apMir_45385	CUGCUCCCGUCUUGUGAG
GO:0006259	DNA metabolic process	M8C6Z1	Histone H4	GO:0006334	nucleosome assembly	apMir_68128	GUCUGCUCCCGUCUUGUGAG
GO:0006259	DNA metabolic process	Q94KK3	Histone H2B	GO:0006334	nucleosome assembly	apMir_15249	CAGCAACAUCACUAGUGGU
GO:0006259	DNA metabolic process	M8A659	Histone H2B	GO:0006334	nucleosome assembly	apMir_15249	CAGCAACAUCACUAGUGGU
GO:0006259	DNA metabolic process	M8ADQ3	Histone H4	GO:0006334	nucleosome assembly	apMir_78295	UCUGCUCCCGUCUUGUGAG
GO:0006259	DNA metabolic process	M8ADQ3	Histone H4	GO:0006334	nucleosome assembly	apMir_45385	CUGCUCCCGUCUUGUGAG
GO:0006259	DNA metabolic process	M8ADQ3	Histone H4	GO:0006334	nucleosome assembly	apMir_68128	GUCUGCUCCCGUCUUGUGAG
GO:0006259	DNA metabolic process	M7ZS96	Histone H3.3	GO:0006334	nucleosome assembly	apMir_24398	UGGCUUUACCUGAUAGAACUCG
GO:0006259	DNA metabolic process	M8AJ71	Histone H4	GO:0006334	nucleosome assembly	apMir_15898	GAGUGAGAGAGAGUGAGAC
GO:0006259	DNA metabolic process	P68429	Histone H3.2	GO:0006334	nucleosome assembly	apMir_69264	GAUUGGUAUUUCACUUGGCGGG
GO:0006259	DNA metabolic process	P68429	Histone H3.2	GO:0006334	nucleosome assembly	apMir_15898	GAGUGAGAGAGAGUGAGAC
GO:0006259	DNA metabolic process	B6U980	Histone H4	GO:0006334	nucleosome assembly	apMir_78295	UCUGCUCCCGUCUUGUGAG
GO:0006259	DNA metabolic process	B6U980	Histone H4	GO:0006334	nucleosome assembly	apMir_45385	CUGCUCCCGUCUUGUGAG
GO:0006259	DNA metabolic process	B6U980	Histone H4	GO:0006334	nucleosome assembly	apMir_68128	GUCUGCUCCCGUCUUGUGAG
GO:0006259	DNA metabolic process	B4FKJ7	Uncharacterized protein	GO:0006312	mitotic recombination	apMir_19532	UCCCAUAAUAUAAGAGCGUUU
GO:0006412	translation	Q3S4I0	Eukaryotic translation initiation factor 5A2	GO:0045905	positive regulation of translational termination	apMir_17096	GUGAGACAGAGAGGAGUAUG
GO:0006412	translation	Q3S4I0	Eukaryotic translation initiation factor 5A2	GO:0045905	positive regulation of translational termination	apMir_19472	UGUGAGACAGAGAGGAGUAUG
GO:0006412	translation	D5LT98	Chloroplast elongation factor TuB	GO:0006414	translational elongation	apMir_15898	GAGUGAGAGAGAGUGAGAC
GO:0006412	translation	N1QVD8	Elongation factor G, chloroplastic	GO:0006414	translational elongation	apMir_19208	ACUGUCAGAGAGACAUAUGU
GO:0006412	translation	P35450	Elongation factor G, chloroplastic	GO:0006414	translational elongation	apMir_19208	ACUGUCAGAGAGACAUAUGU
GO:0006412	translation	Q00W31	Mitochondrial elongation factor (ISS)	GO:0006414	translational elongation	apMir_54653	CAGUCCUUGAUCCGGUUC
GO:0006412	translation	M7YAR9	60S acidic ribosomal protein P1	GO:0006414	translational elongation	apMir_15898	GAGUGAGAGAGAGUGAGAC
GO:0006412	translation	M7ZV64	Signal recognition particle 9 kDa protein	GO:0045900	negative regulation of translational elongation	apMir_15898	GAGUGAGAGAGAGUGAGAC
GO:0006412	translation	Q3S4I0	Eukaryotic translation initiation factor 5A2	GO:0045901	positive regulation of translational elongation	apMir_17096	GUGAGACAGAGAGGAGUAUG
GO:0006412	translation	Q3S4I0	Eukaryotic translation initiation factor 5A2	GO:0045901	positive regulation of translational elongation	apMir_19472	UGUGAGACAGAGAGGAGUAUG
GO:0006412	translation	M7YSY0	Histidyl-tRNA synthetase	GO:0006427	histidyl-tRNA aminoacylation	apMir_15699	UGAAGAUGACCAGCAAGGG
GO:0006412	translation	Q3S4I0	Eukaryotic translation initiation factor 5A2	GO:0006452	translational frameshifting	apMir_17096	GUGAGACAGAGAGGAGUAUG
GO:0006412	translation	Q3S4I0	Eukaryotic translation initiation factor 5A2	GO:0006452	translational frameshifting	apMir_19472	UGUGAGACAGAGAGGAGUAUG
GO:0006412	translation	Q5I7K3	40S ribosomal protein S29	GO:0006412	translation	apMir_41069	GGGUCGGCCAGCGGUGCGGCCC
GO:0006412	translation	Q5I7K3	40S ribosomal protein S29	GO:0006412	translation	apMir_15898	GAGUGAGAGAGAGUGAGAC
GO:0006412	translation	N1R283	50S ribosomal protein 6, chloroplastic	GO:0006412	translation	apMir_18539	GGAGACGCAGCGGUUGGUCA
GO:0006412	translation	F2D510	40S ribosomal protein S24	GO:0006412	translation	apMir_15898	GAGUGAGAGAGAGUGAGAC
GO:0006412	translation	M7YMI4	50S ribosomal protein L28, chloroplastic	GO:0006412	translation	apMir_21297	CCCAUGGAUGGAUGAUGGAUG
GO:0006412	translation	R7WA39	40S ribosomal protein S8	GO:0006412	translation	apMir_54471	UCAGUCAUAAUCCGGCAC
GO:0006412	translation	Q3HV68	60S ribosomal protein L12	GO:0006412	translation	apMir_15898	GAGUGAGAGAGAGUGAGAC
GO:0006412	translation	I1KQB9	Uncharacterized protein	GO:0006412	translation	apMir_41733	GUCAGCAACCGUUUUGGGGCGCA
GO:0006412	translation	I1KQB9	Uncharacterized protein	GO:0006412	translation	apMir_13584	AACCAGCAAGCAGCAAGCG
GO:0006412	translation	G7KLD3	30S ribosomal protein S28e	GO:0006412	translation	apMir_15898	GAGUGAGAGAGAGUGAGAC
GO:0006412	translation	P35267	60S ribosomal protein L17-2	GO:0006412	translation	apMir_24398	UGGCUUUACCUGAUAGAACUCG
GO:0006412	translation	P35267	60S ribosomal protein L17-2	GO:0006412	translation	apMir_37563	UUGUGGAGAUAAUCUGUUU
GO:0006412	translation	P35267	60S ribosomal protein L17-2	GO:0006412	translation	apMir_41069	GGGUCGGCCAGCGGUGCGGCCC
GO:0006412	translation	P35450	Elongation factor G, chloroplastic	GO:0006412	translation	apMir_19208	ACUGUCAGAGAGACAUAUGU
GO:0006412	translation	A9P8I4	60S ribosomal protein L23	GO:0006412	translation	apMir_54471	UCAGUCAUAAUCCGGCAC
GO:0006412	translation	A9P8I4	60S ribosomal protein L23	GO:0006412	translation	apMir_15898	GAGUGAGAGAGAGUGAGAC
GO:0006412	translation	M8AU41	60S ribosomal protein L29-1	GO:0006412	translation	apMir_15898	GAGUGAGAGAGAGUGAGAC
GO:0006412	translation	M8CLP6	60S ribosomal protein L13	GO:0006412	translation	apMir_15898	GAGUGAGAGAGAGUGAGAC
GO:0006412	translation	M7YMI6	60S ribosomal protein L26-1	GO:0006412	translation	apMir_84844	GGCGGCACGAUCUGAACCU
GO:0006412	translation	P93779	60S ribosomal protein L5	GO:0006412	translation	apMir_19532	UCCCAUAAUAUAAGAGCGUUU
GO:0006412	translation	G7JW33	40S ribosomal protein S30	GO:0006412	translation	apMir_15898	GAGUGAGAGAGAGUGAGAC
GO:0006412	translation	P0CH34	Ubiquitin-60S ribosomal protein L40-1	GO:0006412	translation	apMir_54653	CAGUCCUUGAUCCGGUUC
GO:0006412	translation	P0CH34	Ubiquitin-60S ribosomal protein L40-1	GO:0006412	translation	apMir_73343	GCAGUCCUUGAUCCGGUUC
GO:0006412	translation	H8ZVX2	60S ribosomal protein L23a	GO:0006412	translation	apMir_15898	GAGUGAGAGAGAGUGAGAC
GO:0006412	translation	N1QRC8	50S ribosomal protein L14	GO:0006412	translation	apMir_66361	UCUUGCUGAAAGCACAGCU
GO:0006412	translation	N1QRC8	50S ribosomal protein L14	GO:0006412	translation	apMir_34926	UCUUGCUGAAAGCACAGC
GO:0006412	translation	N1QRC8	50S ribosomal protein L14	GO:0006412	translation	apMir_12853	GCUGUGCUUUCAGCAAGA
GO:0006412	translation	Q8VX00	60S ribosomal protein L13	GO:0006412	translation	apMir_41069	GGGUCGGCCAGCGGUGCGGCCC
GO:0006412	translation	M7YSY0	Histidyl-tRNA synthetase	GO:0006418	tRNA aminoacylation for protein translation	apMir_15699	UGAAGAUGACCAGCAAGGG
GO:0006412	translation	M0UWH3	Uncharacterized protein	GO:0006418	tRNA aminoacylation for protein translation	apMir_19716	CAUCUAUUUUGGAACGGAGGG
GO:0006412	translation	M0UWH3	Uncharacterized protein	GO:0006418	tRNA aminoacylation for protein translation	apMir_19479	GUCAUCUAUUUUGGAACGGAG
GO:0006412	translation	M0UWH3	Uncharacterized protein	GO:0006418	tRNA aminoacylation for protein translation	apMir_19495	AGUUGGGUCAUCUAUUUUGGA
GO:0006412	translation	M7ZFP6	Eukaryotic translation initiation factor 6-2	GO:0006413	translational initiation	apMir_19716	CAUCUAUUUUGGAACGGAGGG
GO:0006412	translation	M7ZFP6	Eukaryotic translation initiation factor 6-2	GO:0006413	translational initiation	apMir_19479	GUCAUCUAUUUUGGAACGGAG
GO:0006412	translation	M7ZFP6	Eukaryotic translation initiation factor 6-2	GO:0006413	translational initiation	apMir_19495	AGUUGGGUCAUCUAUUUUGGA
GO:0006412	translation	M8B9S1	Protein translation factor SUI1-like protein	GO:0006413	translational initiation	apMir_15898	GAGUGAGAGAGAGUGAGAC
GO:0006412	translation	M7ZSG6	Protein translation factor SUI1-like protein	GO:0006413	translational initiation	apMir_19532	UCCCAUAAUAUAAGAGCGUUU
GO:0006412	translation	Q3S4I0	Eukaryotic translation initiation factor 5A2	GO:0006413	translational initiation	apMir_17096	GUGAGACAGAGAGGAGUAUG
GO:0006412	translation	Q3S4I0	Eukaryotic translation initiation factor 5A2	GO:0006413	translational initiation	apMir_19472	UGUGAGACAGAGAGGAGUAUG
GO:0006464	cellular protein modification process	M0XR49	Serine/threonine-protein kinase	GO:0046777	protein autophosphorylation	apMir_13951	UGGUGGAGAUACAUAAGUC
GO:0006464	cellular protein modification process	D3GKE0	Putative histone acetyltransferase GCN5	GO:0043966	histone H3 acetylation	apMir_20556	AAACGCUCUUAUAUUAUGGGA
GO:0006464	cellular protein modification process	M8AR06	Uncharacterized protein	GO:0006470	protein dephosphorylation	apMir_11696	GCUCCAGCUCAUCCAGCC
GO:0006464	cellular protein modification process	B4FW31	Protein phosphatase 2C isoform epsilon	GO:0006470	protein dephosphorylation	apMir_66361	UCUUGCUGAAAGCACAGCU
GO:0006464	cellular protein modification process	B4FW31	Protein phosphatase 2C isoform epsilon	GO:0006470	protein dephosphorylation	apMir_34926	UCUUGCUGAAAGCACAGC
GO:0006464	cellular protein modification process	A7L5U8	Protein phosphatase 2C	GO:0006470	protein dephosphorylation	apMir_66361	UCUUGCUGAAAGCACAGCU
GO:0006464	cellular protein modification process	A7L5U8	Protein phosphatase 2C	GO:0006470	protein dephosphorylation	apMir_34926	UCUUGCUGAAAGCACAGC
GO:0006464	cellular protein modification process	R7W8K8	Protein-tyrosine phosphatase mitochondrial 1-like protein	GO:0006470	protein dephosphorylation	apMir_37350	GAACAGCUCCUAUGAAUAU
GO:0006464	cellular protein modification process	R7W8K8	Protein-tyrosine phosphatase mitochondrial 1-like protein	GO:0006470	protein dephosphorylation	apMir_19532	UCCCAUAAUAUAAGAGCGUUU
GO:0006464	cellular protein modification process	M7YVM7	GPI-anchor transamidase	GO:0016255	attachment of GPI anchor to protein	apMir_15826	CCCCUACAUGCUGUCUACC
GO:0006464	cellular protein modification process	P55857	Small ubiquitin-related modifier 1	GO:0016925	protein sumoylation	apMir_15898	GAGUGAGAGAGAGUGAGAC
GO:0006464	cellular protein modification process	D3GKE0	Putative histone acetyltransferase GCN5	GO:0016573	histone acetylation	apMir_20556	AAACGCUCUUAUAUUAUGGGA
GO:0006464	cellular protein modification process	R7W8K8	Protein-tyrosine phosphatase mitochondrial 1-like protein	GO:0035335	peptidyl-tyrosine dephosphorylation	apMir_37350	GAACAGCUCCUAUGAAUAU
GO:0006464	cellular protein modification process	R7W8K8	Protein-tyrosine phosphatase mitochondrial 1-like protein	GO:0035335	peptidyl-tyrosine dephosphorylation	apMir_19532	UCCCAUAAUAUAAGAGCGUUU
GO:0006464	cellular protein modification process	M8CDB6	Pentatricopeptide repeat-containing protein	GO:0006468	protein phosphorylation	apMir_56111	UAUGGACAUAUCUGAGGAG
GO:0006464	cellular protein modification process	Q6V8Q6	Protein kinase	GO:0006468	protein phosphorylation	apMir_12894	CCUUGUGGUCGUGGGCCU
GO:0006464	cellular protein modification process	M0UIL6	Serine/threonine-protein kinase	GO:0006468	protein phosphorylation	apMir_13951	UGGUGGAGAUACAUAAGUC
GO:0006464	cellular protein modification process	Q6VTH8	Resistance-related receptor-like kinase	GO:0006468	protein phosphorylation	apMir_20556	AAACGCUCUUAUAUUAUGGGA
GO:0006464	cellular protein modification process	Q9ATQ1	TAK14	GO:0006468	protein phosphorylation	apMir_56408	CUUGUCAGCCUACGAAUAU
GO:0006464	cellular protein modification process	Q0VJB5	Phosphoenolpyruvate carboxylase kinase	GO:0006468	protein phosphorylation	apMir_24472	GAGAGCAGAGCCGUGGAUAUGG
GO:0006464	cellular protein modification process	Q0VJB5	Phosphoenolpyruvate carboxylase kinase	GO:0006468	protein phosphorylation	apMir_21281	GAGAGCAGAGCCGUGGAUAUG
GO:0006464	cellular protein modification process	M8CM25	Lectin-domain containing receptor kinase A4.2	GO:0006468	protein phosphorylation	apMir_78115	GACCGCCAUCGCGCCGCUC
GO:0006464	cellular protein modification process	M8D1L3	Lectin-domain containing receptor kinase A4.2	GO:0006468	protein phosphorylation	apMir_19716	CAUCUAUUUUGGAACGGAGGG
GO:0006464	cellular protein modification process	D3K233	Leucine-rich repeat receptor-like protein kinase	GO:0006468	protein phosphorylation	apMir_17332	GUGUCUACUCUCUUCUGUUG
GO:0006464	cellular protein modification process	D3K233	Leucine-rich repeat receptor-like protein kinase	GO:0006468	protein phosphorylation	apMir_14119	UGUCUACUCUCUUCUGUUG
GO:0006464	cellular protein modification process	M7ZF92	Receptor like protein kinase S.2	GO:0006468	protein phosphorylation	apMir_78115	GACCGCCAUCGCGCCGCUC
GO:0006464	cellular protein modification process	M8ASZ0	Protein STRUBBELIG-RECEPTOR FAMILY 7	GO:0006468	protein phosphorylation	apMir_17332	GUGUCUACUCUCUUCUGUUG
GO:0006464	cellular protein modification process	M8ASZ0	Protein STRUBBELIG-RECEPTOR FAMILY 7	GO:0006468	protein phosphorylation	apMir_14119	UGUCUACUCUCUUCUGUUG
GO:0006464	cellular protein modification process	B6U0Y9	ATP binding protein	GO:0006468	protein phosphorylation	apMir_12894	CCUUGUGGUCGUGGGCCU
GO:0006464	cellular protein modification process	Q9ATQ5	LRK33	GO:0006468	protein phosphorylation	apMir_20556	AAACGCUCUUAUAUUAUGGGA
GO:0006464	cellular protein modification process	M0XR49	Serine/threonine-protein kinase	GO:0006468	protein phosphorylation	apMir_13951	UGGUGGAGAUACAUAAGUC
GO:0006464	cellular protein modification process	N1QRW9	Putative LRR receptor-like serine/threonine-protein kinase	GO:0006468	protein phosphorylation	apMir_13889	UGUGACACUCUCCUUGUCA
GO:0006464	cellular protein modification process	M0TEI5	Uncharacterized protein	GO:0006468	protein phosphorylation	apMir_12894	CCUUGUGGUCGUGGGCCU
GO:0006464	cellular protein modification process	R7W5E7	Putative pyruvate, phosphate dikinase regulatory protein, chloroplastic	GO:0006468	protein phosphorylation	apMir_19476	UGUACAUGACAUGAUGCUCGA
GO:0006464	cellular protein modification process	M8BFK9	Wall-associated receptor kinase 3	GO:0006468	protein phosphorylation	apMir_20556	AAACGCUCUUAUAUUAUGGGA
GO:0006464	cellular protein modification process	M7ZWD3	Serine/threonine-protein kinase HT1	GO:0006468	protein phosphorylation	apMir_12894	CCUUGUGGUCGUGGGCCU
GO:0006464	cellular protein modification process	Q3S4I0	Eukaryotic translation initiation factor 5A2	GO:0008612	peptidyl-lysine modification to hypusine	apMir_17096	GUGAGACAGAGAGGAGUAUG
GO:0006464	cellular protein modification process	Q3S4I0	Eukaryotic translation initiation factor 5A2	GO:0008612	peptidyl-lysine modification to hypusine	apMir_19472	UGUGAGACAGAGAGGAGUAUG
GO:0006464	cellular protein modification process	M8BI24	E3 ubiquitin-protein ligase RGLG2	GO:0016567	protein ubiquitination	apMir_78295	UCUGCUCCCGUCUUGUGAG
GO:0006464	cellular protein modification process	M8BI24	E3 ubiquitin-protein ligase RGLG2	GO:0016567	protein ubiquitination	apMir_45385	CUGCUCCCGUCUUGUGAG
GO:0006464	cellular protein modification process	B9HY07	Zinc finger family protein	GO:0016567	protein ubiquitination	apMir_15117	GGCUGGUCCCUAGCUAUUA
GO:0006464	cellular protein modification process	M8C6Q8	UDP-glucose:glycoprotein glucosyltransferase 1	GO:0006486	protein glycosylation	apMir_36637	AGUUAUGAUCAUGUCAUCU
GO:0006464	cellular protein modification process	A9SC96	Predicted protein	GO:0006486	protein glycosylation	apMir_13804	UGACAGGGAAGAGUGGCAC
GO:0006464	cellular protein modification process	M7Z1X9	Ubiquitin-like-specific protease ESD4	GO:0016926	protein desumoylation	apMir_19532	UCCCAUAAUAUAAGAGCGUUU
GO:0006464	cellular protein modification process	M7Z1X9	Ubiquitin-like-specific protease ESD4	GO:0016926	protein desumoylation	apMir_20556	AAACGCUCUUAUAUUAUGGGA
GO:0006464	cellular protein modification process	M8CDB6	Pentatricopeptide repeat-containing protein	GO:0018108	peptidyl-tyrosine phosphorylation	apMir_56111	UAUGGACAUAUCUGAGGAG
GO:0006464	cellular protein modification process	B6U0Y9	ATP binding protein	GO:0018108	peptidyl-tyrosine phosphorylation	apMir_12894	CCUUGUGGUCGUGGGCCU
GO:0006629	lipid metabolic process	A3ALS8	Lipoxygenase	GO:0031408	oxylipin biosynthetic process	apMir_15826	CCCCUACAUGCUGUCUACC
GO:0006629	lipid metabolic process	R7W2M2	Lipase	GO:0006629	lipid metabolic process	apMir_54653	CAGUCCUUGAUCCGGUUC
GO:0006629	lipid metabolic process	N1QRV7	Lipase	GO:0006629	lipid metabolic process	apMir_54653	CAGUCCUUGAUCCGGUUC
GO:0006629	lipid metabolic process	K7VB51	Carnitine racemase like protein	GO:0009062	fatty acid catabolic process	apMir_16452	UGGUUAAGAGUUCCUGAGU
GO:0006629	lipid metabolic process	M7YVM7	GPI-anchor transamidase	GO:0016255	attachment of GPI anchor to protein	apMir_15826	CCCCUACAUGCUGUCUACC
GO:0006629	lipid metabolic process	Q69XR7	Acyl-coenzyme A oxidase	GO:0006635	fatty acid beta-oxidation	apMir_15898	GAGUGAGAGAGAGUGAGAC
GO:0006629	lipid metabolic process	M9XEK1	Myo-inositol 1-phosphate synthase	GO:0008654	phospholipid biosynthetic process	apMir_15898	GAGUGAGAGAGAGUGAGAC
GO:0006629	lipid metabolic process	M7Z9C2	Lipoyl synthase 2, chloroplastic	GO:0009107	lipoate biosynthetic process	apMir_21905	UGCUUAAUCUUCUAAUCUUCU
GO:0006629	lipid metabolic process	M0YND5	Uncharacterized protein	GO:0009107	lipoate biosynthetic process	apMir_21905	UGCUUAAUCUUCUAAUCUUCU
GO:0006629	lipid metabolic process	Q5N8G1	2-C-methyl-D-erythritol 4-phosphate cytidylyltransferase, chloroplastic	GO:0019288	isopentenyl diphosphate biosynthetic process, methylerythritol 4-phosphate pathway	apMir_19532	UCCCAUAAUAUAAGAGCGUUU
GO:0006629	lipid metabolic process	M7YYE2	Putative 3-beta-hydroxysteroid-Delta(8),Delta(7)-isomerase	GO:0016125	sterol metabolic process	apMir_36010	GGGUGAUGGAUGAUCGAUG
GO:0006629	lipid metabolic process	Q5N8G1	2-C-methyl-D-erythritol 4-phosphate cytidylyltransferase, chloroplastic	GO:0008299	isoprenoid biosynthetic process	apMir_19532	UCCCAUAAUAUAAGAGCGUUU
GO:0006629	lipid metabolic process	A3ALS8	Lipoxygenase	GO:0006633	fatty acid biosynthetic process	apMir_15826	CCCCUACAUGCUGUCUACC
GO:0006629	lipid metabolic process	F2D1P2	3-ketoacyl-CoA synthase	GO:0006633	fatty acid biosynthetic process	apMir_11696	GCUCCAGCUCAUCCAGCC
GO:0006629	lipid metabolic process	Q10E49	Phytanoyl-CoA dioxygenase 1	GO:0006631	fatty acid metabolic process	apMir_13723	CCAGGCUCACCGCCGACCA
GO:0006629	lipid metabolic process	Q69XR7	Acyl-coenzyme A oxidase	GO:0006631	fatty acid metabolic process	apMir_15898	GAGUGAGAGAGAGUGAGAC
GO:0006629	lipid metabolic process	F2D1P2	3-ketoacyl-CoA synthase	GO:0008610	lipid biosynthetic process	apMir_11696	GCUCCAGCUCAUCCAGCC
GO:0006810	transport	B4FHM0	Uncharacterized protein	GO:0006904	vesicle docking involved in exocytosis	apMir_19532	UCCCAUAAUAUAAGAGCGUUU
GO:0006810	transport	N1QP60	Non-specific lipid-transfer protein	GO:0006810	transport	apMir_19478	CUCCGUUCCAAAAUAGAUGAC
GO:0006810	transport	N1QP60	Non-specific lipid-transfer protein	GO:0006810	transport	apMir_19477	CCCUCCGUUCCAAAAUAGAUG
GO:0006810	transport	M8BAN7	Protein RUPTURED POLLEN GRAIN 1	GO:0006810	transport	apMir_15898	GAGUGAGAGAGAGUGAGAC
GO:0006810	transport	Q93XM7	Mitochondrial carnitine/acylcarnitine carrier-like protein	GO:0006810	transport	apMir_19532	UCCCAUAAUAUAAGAGCGUUU
GO:0006810	transport	Q7XBY4	Mitochondrial carnitine/acylcarnitine carrier, putative, expressed	GO:0006810	transport	apMir_13145	UGGAGCUCGAGUGCUUUU
GO:0006810	transport	M8BWB2	Peptide transporter PTR3-A	GO:0006810	transport	apMir_11696	GCUCCAGCUCAUCCAGCC
GO:0006810	transport	M8C507	AP-1 complex subunit mu-1	GO:0006810	transport	apMir_36414	AGGACGCGGUCCUUGAUGG
GO:0006810	transport	C4WYJ0	Putative TdLSC33 protein	GO:0006810	transport	apMir_15699	UGAAGAUGACCAGCAAGGG
GO:0006810	transport	F6MEX1	Non-specific lipid-transfer protein	GO:0006810	transport	apMir_17096	GUGAGACAGAGAGGAGUAUG
GO:0006810	transport	F6MEX1	Non-specific lipid-transfer protein	GO:0006810	transport	apMir_19503	CAUACUCCUCUCUGUCUCACA
GO:0006810	transport	F6MEX1	Non-specific lipid-transfer protein	GO:0006810	transport	apMir_16896	CAUACUCCUCUCUGUCUCAC
GO:0006810	transport	F6MEX1	Non-specific lipid-transfer protein	GO:0006810	transport	apMir_19472	UGUGAGACAGAGAGGAGUAUG
GO:0006810	transport	Q1KMV0	Non-specific lipid-transfer protein	GO:0006810	transport	apMir_16896	CAUACUCCUCUCUGUCUCAC
GO:0006810	transport	Q94BM4	Sodium/hydrogen exchanger	GO:0006810	transport	apMir_37266	GGCCUACAUCGAGUCCGUC
GO:0006810	transport	M8ABV0	Sec14 cytosolic factor	GO:0006810	transport	apMir_17291	UCAUAUGCUGCUGAGAUUCU
GO:0006810	transport	R7W6P5	Protein RUPTURED POLLEN GRAIN 1	GO:0006810	transport	apMir_15898	GAGUGAGAGAGAGUGAGAC
GO:0006810	transport	B9RAX0	Clathrin coat assembly protein ap-1, putative	GO:0006810	transport	apMir_36414	AGGACGCGGUCCUUGAUGG
GO:0006810	transport	Q1KMU9	Non-specific lipid-transfer protein	GO:0006810	transport	apMir_17096	GUGAGACAGAGAGGAGUAUG
GO:0006810	transport	Q1KMU9	Non-specific lipid-transfer protein	GO:0006810	transport	apMir_19503	CAUACUCCUCUCUGUCUCACA
GO:0006810	transport	Q1KMU9	Non-specific lipid-transfer protein	GO:0006810	transport	apMir_16896	CAUACUCCUCUCUGUCUCAC
GO:0006810	transport	Q1KMU9	Non-specific lipid-transfer protein	GO:0006810	transport	apMir_19472	UGUGAGACAGAGAGGAGUAUG
GO:0006810	transport	Q9ATY2	Triose phosphate translocator	GO:0006810	transport	apMir_36232	AUAUUCACAGCAGUCACCU
GO:0006810	transport	M8CGY9	AP-1 complex subunit gamma-1	GO:0006810	transport	apMir_13714	GCGUGACACUGAACCAUUG
GO:0006810	transport	M0ZD28	Non-specific lipid-transfer protein	GO:0006810	transport	apMir_19503	CAUACUCCUCUCUGUCUCACA
GO:0006810	transport	M0ZD28	Non-specific lipid-transfer protein	GO:0006810	transport	apMir_16896	CAUACUCCUCUCUGUCUCAC
GO:0006810	transport	Q5N9S2	Clathrin-associated protein unc-101-like	GO:0006810	transport	apMir_36414	AGGACGCGGUCCUUGAUGG
GO:0006810	transport	M7YLV6	Non-specific lipid-transfer protein	GO:0006810	transport	apMir_16896	CAUACUCCUCUCUGUCUCAC
GO:0006810	transport	M8ASK3	Non-specific lipid-transfer protein	GO:0006810	transport	apMir_17096	GUGAGACAGAGAGGAGUAUG
GO:0006810	transport	M8ASK3	Non-specific lipid-transfer protein	GO:0006810	transport	apMir_16896	CAUACUCCUCUCUGUCUCAC
GO:0006810	transport	M8ASK3	Non-specific lipid-transfer protein	GO:0006810	transport	apMir_19472	UGUGAGACAGAGAGGAGUAUG
GO:0006810	transport	J9T0L6	Non-specific lipid-transfer protein	GO:0006810	transport	apMir_15898	GAGUGAGAGAGAGUGAGAC
GO:0006810	transport	M7YA15	AP-1 complex subunit mu-1	GO:0006810	transport	apMir_36414	AGGACGCGGUCCUUGAUGG
GO:0006810	transport	N1QYR6	Non-specific lipid-transfer protein	GO:0006810	transport	apMir_15898	GAGUGAGAGAGAGUGAGAC
GO:0006810	transport	Q94BM4	Sodium/hydrogen exchanger	GO:0006812	cation transport	apMir_37266	GGCCUACAUCGAGUCCGUC
GO:0006810	transport	M8BIT1	Putative metal tolerance protein C3	GO:0006812	cation transport	apMir_37350	GAACAGCUCCUAUGAAUAU
GO:0006810	transport	Q94BM4	Sodium/hydrogen exchanger	GO:0035725	sodium ion transmembrane transport	apMir_37266	GGCCUACAUCGAGUCCGUC
GO:0006810	transport	Q6E4A7	Putative uncharacterized protein	GO:0006814	sodium ion transport	apMir_16256	GUGGAUGGAGAGGAGUGAC
GO:0006810	transport	Q94BM4	Sodium/hydrogen exchanger	GO:0006814	sodium ion transport	apMir_37266	GGCCUACAUCGAGUCCGUC
GO:0006810	transport	M8BW14	Putative sodium-dependent transporter yocS	GO:0006814	sodium ion transport	apMir_16256	GUGGAUGGAGAGGAGUGAC
GO:0006810	transport	M8BW14	Putative sodium-dependent transporter yocS	GO:0006814	sodium ion transport	apMir_14745	GUCACUCCUCUCCAUCCAC
GO:0006810	transport	M8C507	AP-1 complex subunit mu-1	GO:0016192	vesicle-mediated transport	apMir_36414	AGGACGCGGUCCUUGAUGG
GO:0006810	transport	B9RAX0	Clathrin coat assembly protein ap-1, putative	GO:0016192	vesicle-mediated transport	apMir_36414	AGGACGCGGUCCUUGAUGG
GO:0006810	transport	M8CGY9	AP-1 complex subunit gamma-1	GO:0016192	vesicle-mediated transport	apMir_13714	GCGUGACACUGAACCAUUG
GO:0006810	transport	Q5N9S2	Clathrin-associated protein unc-101-like	GO:0016192	vesicle-mediated transport	apMir_36414	AGGACGCGGUCCUUGAUGG
GO:0006810	transport	M7YA15	AP-1 complex subunit mu-1	GO:0016192	vesicle-mediated transport	apMir_36414	AGGACGCGGUCCUUGAUGG
GO:0006810	transport	M8C6R5	Cytochrome b-c1 complex subunit 6	GO:1902600	hydrogen ion transmembrane transport	apMir_20556	AAACGCUCUUAUAUUAUGGGA
GO:0006810	transport	Q94BM4	Sodium/hydrogen exchanger	GO:1902600	hydrogen ion transmembrane transport	apMir_37266	GGCCUACAUCGAGUCCGUC
GO:0006810	transport	B6SZ07	Cytochrome b-c1 complex subunit Rieske, mitochondrial	GO:1902600	hydrogen ion transmembrane transport	apMir_36414	AGGACGCGGUCCUUGAUGG
GO:0006810	transport	Q0H635	Cytochrome b-c1 complex subunit Rieske, mitochondrial	GO:1902600	hydrogen ion transmembrane transport	apMir_12218	CCUGGGAUGCGCAAGGAA
GO:0006810	transport	M8C507	AP-1 complex subunit mu-1	GO:0006886	intracellular protein transport	apMir_36414	AGGACGCGGUCCUUGAUGG
GO:0006810	transport	B9RAX0	Clathrin coat assembly protein ap-1, putative	GO:0006886	intracellular protein transport	apMir_36414	AGGACGCGGUCCUUGAUGG
GO:0006810	transport	M8CGY9	AP-1 complex subunit gamma-1	GO:0006886	intracellular protein transport	apMir_13714	GCGUGACACUGAACCAUUG
GO:0006810	transport	Q5N9S2	Clathrin-associated protein unc-101-like	GO:0006886	intracellular protein transport	apMir_36414	AGGACGCGGUCCUUGAUGG
GO:0006810	transport	M8CL93	Protein transport protein Sec24B	GO:0006886	intracellular protein transport	apMir_19532	UCCCAUAAUAUAAGAGCGUUU
GO:0006810	transport	M7YA15	AP-1 complex subunit mu-1	GO:0006886	intracellular protein transport	apMir_36414	AGGACGCGGUCCUUGAUGG
GO:0006810	transport	M8BW14	Putative sodium-dependent transporter yocS	GO:0006849	plasma membrane pyruvate transport	apMir_16256	GUGGAUGGAGAGGAGUGAC
GO:0006810	transport	M8BW14	Putative sodium-dependent transporter yocS	GO:0006849	plasma membrane pyruvate transport	apMir_14745	GUCACUCCUCUCCAUCCAC
GO:0006810	transport	Q93XM7	Mitochondrial carnitine/acylcarnitine carrier-like protein	GO:0015822	ornithine transport	apMir_19532	UCCCAUAAUAUAAGAGCGUUU
GO:0006810	transport	Q7XBY4	Mitochondrial carnitine/acylcarnitine carrier, putative, expressed	GO:0015822	ornithine transport	apMir_13145	UGGAGCUCGAGUGCUUUU
GO:0006810	transport	M7ZV64	Signal recognition particle 9 kDa protein	GO:0006614	SRP-dependent cotranslational protein targeting to membrane	apMir_15898	GAGUGAGAGAGAGUGAGAC
GO:0006810	transport	Q93XM7	Mitochondrial carnitine/acylcarnitine carrier-like protein	GO:0006839	mitochondrial transport	apMir_19532	UCCCAUAAUAUAAGAGCGUUU
GO:0006810	transport	Q7XBY4	Mitochondrial carnitine/acylcarnitine carrier, putative, expressed	GO:0006839	mitochondrial transport	apMir_13145	UGGAGCUCGAGUGCUUUU
GO:0006810	transport	Q6E4A7	Putative uncharacterized protein	GO:0015721	bile acid and bile salt transport	apMir_16256	GUGGAUGGAGAGGAGUGAC
GO:0006810	transport	M8BW14	Putative sodium-dependent transporter yocS	GO:0015721	bile acid and bile salt transport	apMir_16256	GUGGAUGGAGAGGAGUGAC
GO:0006810	transport	M8BW14	Putative sodium-dependent transporter yocS	GO:0015721	bile acid and bile salt transport	apMir_14745	GUCACUCCUCUCCAUCCAC
GO:0006810	transport	H9BE59	Nicotianamine synthase 2	GO:0010233	phloem transport	apMir_11696	GCUCCAGCUCAUCCAGCC
GO:0006810	transport	M8BAN7	Protein RUPTURED POLLEN GRAIN 1	GO:0008643	carbohydrate transport	apMir_15898	GAGUGAGAGAGAGUGAGAC
GO:0006810	transport	R7W6P5	Protein RUPTURED POLLEN GRAIN 1	GO:0008643	carbohydrate transport	apMir_15898	GAGUGAGAGAGAGUGAGAC
GO:0006810	transport	M8C507	AP-1 complex subunit mu-1	GO:0015031	protein transport	apMir_36414	AGGACGCGGUCCUUGAUGG
GO:0006810	transport	B9RAX0	Clathrin coat assembly protein ap-1, putative	GO:0015031	protein transport	apMir_36414	AGGACGCGGUCCUUGAUGG
GO:0006810	transport	M8CGY9	AP-1 complex subunit gamma-1	GO:0015031	protein transport	apMir_13714	GCGUGACACUGAACCAUUG
GO:0006810	transport	Q5N9S2	Clathrin-associated protein unc-101-like	GO:0015031	protein transport	apMir_36414	AGGACGCGGUCCUUGAUGG
GO:0006810	transport	M8BY35	GTP-binding protein yptV3	GO:0015031	protein transport	apMir_19532	UCCCAUAAUAUAAGAGCGUUU
GO:0006810	transport	M8BY35	GTP-binding protein yptV3	GO:0015031	protein transport	apMir_20556	AAACGCUCUUAUAUUAUGGGA
GO:0006810	transport	M7YA15	AP-1 complex subunit mu-1	GO:0015031	protein transport	apMir_36414	AGGACGCGGUCCUUGAUGG
GO:0006810	transport	N1QP60	Non-specific lipid-transfer protein	GO:0006869	lipid transport	apMir_19478	CUCCGUUCCAAAAUAGAUGAC
GO:0006810	transport	N1QP60	Non-specific lipid-transfer protein	GO:0006869	lipid transport	apMir_19477	CCCUCCGUUCCAAAAUAGAUG
GO:0006810	transport	Q5NE32	Type 1 non specific lipid transfer protein	GO:0006869	lipid transport	apMir_19532	UCCCAUAAUAUAAGAGCGUUU
GO:0006810	transport	Q5NE32	Type 1 non specific lipid transfer protein	GO:0006869	lipid transport	apMir_20556	AAACGCUCUUAUAUUAUGGGA
GO:0006810	transport	F6MEX1	Non-specific lipid-transfer protein	GO:0006869	lipid transport	apMir_17096	GUGAGACAGAGAGGAGUAUG
GO:0006810	transport	F6MEX1	Non-specific lipid-transfer protein	GO:0006869	lipid transport	apMir_19503	CAUACUCCUCUCUGUCUCACA
GO:0006810	transport	F6MEX1	Non-specific lipid-transfer protein	GO:0006869	lipid transport	apMir_16896	CAUACUCCUCUCUGUCUCAC
GO:0006810	transport	F6MEX1	Non-specific lipid-transfer protein	GO:0006869	lipid transport	apMir_19472	UGUGAGACAGAGAGGAGUAUG
GO:0006810	transport	Q1KMV0	Non-specific lipid-transfer protein	GO:0006869	lipid transport	apMir_16896	CAUACUCCUCUCUGUCUCAC
GO:0006810	transport	Q1KMU9	Non-specific lipid-transfer protein	GO:0006869	lipid transport	apMir_17096	GUGAGACAGAGAGGAGUAUG
GO:0006810	transport	Q1KMU9	Non-specific lipid-transfer protein	GO:0006869	lipid transport	apMir_19503	CAUACUCCUCUCUGUCUCACA
GO:0006810	transport	Q1KMU9	Non-specific lipid-transfer protein	GO:0006869	lipid transport	apMir_16896	CAUACUCCUCUCUGUCUCAC
GO:0006810	transport	Q1KMU9	Non-specific lipid-transfer protein	GO:0006869	lipid transport	apMir_19472	UGUGAGACAGAGAGGAGUAUG
GO:0006810	transport	A0MAU6	Putative lipid transfer protein	GO:0006869	lipid transport	apMir_19503	CAUACUCCUCUCUGUCUCACA
GO:0006810	transport	A0MAU6	Putative lipid transfer protein	GO:0006869	lipid transport	apMir_16896	CAUACUCCUCUCUGUCUCAC
GO:0006810	transport	M0ZD28	Non-specific lipid-transfer protein	GO:0006869	lipid transport	apMir_19503	CAUACUCCUCUCUGUCUCACA
GO:0006810	transport	M0ZD28	Non-specific lipid-transfer protein	GO:0006869	lipid transport	apMir_16896	CAUACUCCUCUCUGUCUCAC
GO:0006810	transport	M7YLV6	Non-specific lipid-transfer protein	GO:0006869	lipid transport	apMir_16896	CAUACUCCUCUCUGUCUCAC
GO:0006810	transport	M8ASK3	Non-specific lipid-transfer protein	GO:0006869	lipid transport	apMir_17096	GUGAGACAGAGAGGAGUAUG
GO:0006810	transport	M8ASK3	Non-specific lipid-transfer protein	GO:0006869	lipid transport	apMir_16896	CAUACUCCUCUCUGUCUCAC
GO:0006810	transport	M8ASK3	Non-specific lipid-transfer protein	GO:0006869	lipid transport	apMir_19472	UGUGAGACAGAGAGGAGUAUG
GO:0006810	transport	J9T0L6	Non-specific lipid-transfer protein	GO:0006869	lipid transport	apMir_15898	GAGUGAGAGAGAGUGAGAC
GO:0006810	transport	N1QYR6	Non-specific lipid-transfer protein	GO:0006869	lipid transport	apMir_15898	GAGUGAGAGAGAGUGAGAC
GO:0006810	transport	M8A1A6	ABC transporter G family member 22	GO:0010148	transpiration	apMir_18603	UACGUGUAGUAGUUAGAAGG
GO:0006810	transport	M8B184	ABC transporter G family member 22	GO:0010148	transpiration	apMir_18603	UACGUGUAGUAGUUAGAAGG
GO:0006810	transport	C4WYJ0	Putative TdLSC33 protein	GO:0055085	transmembrane transport	apMir_15699	UGAAGAUGACCAGCAAGGG
GO:0006810	transport	Q94BM4	Sodium/hydrogen exchanger	GO:0055085	transmembrane transport	apMir_37266	GGCCUACAUCGAGUCCGUC
GO:0006810	transport	Q0IZR4	Os09g0554300 protein	GO:0055085	transmembrane transport	apMir_19477	CCCUCCGUUCCAAAAUAGAUG
GO:0006810	transport	M8BIT1	Putative metal tolerance protein C3	GO:0055085	transmembrane transport	apMir_37350	GAACAGCUCCUAUGAAUAU
GO:0006810	transport	Q94BM4	Sodium/hydrogen exchanger	GO:0006811	ion transport	apMir_37266	GGCCUACAUCGAGUCCGUC
GO:0006810	transport	Q8RUL3	Sucrose transporter SUT1D	GO:0015770	sucrose transport	apMir_15898	GAGUGAGAGAGAGUGAGAC
GO:0006810	transport	Q8S4W1	Sucrose transporter SUT1A	GO:0015770	sucrose transport	apMir_15898	GAGUGAGAGAGAGUGAGAC
GO:0006810	transport	M8CL93	Protein transport protein Sec24B	GO:0006888	ER to Golgi vesicle-mediated transport	apMir_19532	UCCCAUAAUAUAAGAGCGUUU
GO:0006950	response to stress	M0UIS5	Thiamine thiazole synthase, chloroplastic	GO:0006974	cellular response to DNA damage stimulus	apMir_16653	UAUUUUGGGGGUCGAGGUA
GO:0006950	response to stress	M0UIS5	Thiamine thiazole synthase, chloroplastic	GO:0006974	cellular response to DNA damage stimulus	apMir_41069	GGGUCGGCCAGCGGUGCGGCCC
GO:0006950	response to stress	M8CZ66	Putative phosphatase phospho1	GO:0016036	cellular response to phosphate starvation	apMir_19716	CAUCUAUUUUGGAACGGAGGG
GO:0006950	response to stress	M8CZ66	Putative phosphatase phospho1	GO:0016036	cellular response to phosphate starvation	apMir_19479	GUCAUCUAUUUUGGAACGGAG
GO:0006950	response to stress	M8CZ66	Putative phosphatase phospho1	GO:0016036	cellular response to phosphate starvation	apMir_19478	CUCCGUUCCAAAAUAGAUGAC
GO:0006950	response to stress	M8CZ66	Putative phosphatase phospho1	GO:0016036	cellular response to phosphate starvation	apMir_21472	GUCAUCUAUUCUGGAACGGAG
GO:0006950	response to stress	M8CZ66	Putative phosphatase phospho1	GO:0016036	cellular response to phosphate starvation	apMir_19495	AGUUGGGUCAUCUAUUUUGGA
GO:0006950	response to stress	M8CZ66	Putative phosphatase phospho1	GO:0016036	cellular response to phosphate starvation	apMir_20602	GUCAUCUAUAUUGGAACGGAG
GO:0006950	response to stress	M8CZ66	Putative phosphatase phospho1	GO:0016036	cellular response to phosphate starvation	apMir_23027	UCCAAAAUAGAUGACCCAACU
GO:0006950	response to stress	Q6RW52	Mla-like protein	GO:0006952	defense response	apMir_23846	UGAGAAGGUAGAUCAUAAUAGC
GO:0006950	response to stress	Q6VUQ9	Powdery mildew resistance protein PM3b	GO:0006952	defense response	apMir_16087	CAGAGCAGAGCCGUGAAAC
GO:0006950	response to stress	M7YGS9	Putative disease resistance RPP13-like protein 1	GO:0006952	defense response	apMir_15744	CAGUGAGAGGAGACAAUGU
GO:0006950	response to stress	S5DMA6	RGA1e-like protein	GO:0006952	defense response	apMir_23846	UGAGAAGGUAGAUCAUAAUAGC
GO:0006950	response to stress	N1QUJ3	Defensin-like protein 1	GO:0006952	defense response	apMir_19532	UCCCAUAAUAUAAGAGCGUUU
GO:0006950	response to stress	N1QUJ3	Defensin-like protein 1	GO:0006952	defense response	apMir_20556	AAACGCUCUUAUAUUAUGGGA
GO:0006950	response to stress	Q84T89	Mla-like protein	GO:0006952	defense response	apMir_23846	UGAGAAGGUAGAUCAUAAUAGC
GO:0006950	response to stress	B8YM17	Beta purothionin	GO:0006952	defense response	apMir_15898	GAGUGAGAGAGAGUGAGAC
GO:0006950	response to stress	M8A9R1	Putative disease resistance protein RXW24L	GO:0006952	defense response	apMir_13026	CUCUUCCUUCAGUACGAG
GO:0006950	response to stress	M8AB67	Disease resistance protein RPP13	GO:0006952	defense response	apMir_23614	UGAGAAGGCAGAUCAUAAUAGC
GO:0006950	response to stress	A9XBJ4	Pm3b-like disease resistance protein 2Q9	GO:0006952	defense response	apMir_37782	GCGUCUGUAGUUUGGUGUG
GO:0006950	response to stress	R7VZ86	Disease resistance protein RPM1	GO:0006952	defense response	apMir_54653	CAGUCCUUGAUCCGGUUC
GO:0006950	response to stress	P55857	Small ubiquitin-related modifier 1	GO:0009408	response to heat	apMir_15898	GAGUGAGAGAGAGUGAGAC
GO:0006950	response to stress	Q653W2	(2R)-phospho-3-sulfolactate synthase-like	GO:0009408	response to heat	apMir_19716	CAUCUAUUUUGGAACGGAGGG
GO:0006950	response to stress	Q653W2	(2R)-phospho-3-sulfolactate synthase-like	GO:0009408	response to heat	apMir_19479	GUCAUCUAUUUUGGAACGGAG
GO:0006950	response to stress	Q653W2	(2R)-phospho-3-sulfolactate synthase-like	GO:0009408	response to heat	apMir_21472	GUCAUCUAUUCUGGAACGGAG
GO:0006950	response to stress	Q653W2	(2R)-phospho-3-sulfolactate synthase-like	GO:0009408	response to heat	apMir_19495	AGUUGGGUCAUCUAUUUUGGA
GO:0006950	response to stress	Q653W2	(2R)-phospho-3-sulfolactate synthase-like	GO:0009408	response to heat	apMir_20602	GUCAUCUAUAUUGGAACGGAG
GO:0006950	response to stress	Q653W2	(2R)-phospho-3-sulfolactate synthase-like	GO:0009408	response to heat	apMir_23027	UCCAAAAUAGAUGACCCAACU
GO:0006950	response to stress	T1S9X1	DnaJ protein 2-like protein	GO:0009408	response to heat	apMir_15744	CAGUGAGAGGAGACAAUGU
GO:0006950	response to stress	M7ZLN1	Chaperonin CPN60-2, mitochondrial	GO:0009408	response to heat	apMir_11716	UAGAAAGUGAGGCAUUGG
GO:0006950	response to stress	B6THJ5	Phosphosulfolactate synthase-related protein	GO:0009408	response to heat	apMir_19716	CAUCUAUUUUGGAACGGAGGG
GO:0006950	response to stress	B6THJ5	Phosphosulfolactate synthase-related protein	GO:0009408	response to heat	apMir_19479	GUCAUCUAUUUUGGAACGGAG
GO:0006950	response to stress	B6THJ5	Phosphosulfolactate synthase-related protein	GO:0009408	response to heat	apMir_21472	GUCAUCUAUUCUGGAACGGAG
GO:0006950	response to stress	B6THJ5	Phosphosulfolactate synthase-related protein	GO:0009408	response to heat	apMir_19495	AGUUGGGUCAUCUAUUUUGGA
GO:0006950	response to stress	B6THJ5	Phosphosulfolactate synthase-related protein	GO:0009408	response to heat	apMir_20602	GUCAUCUAUAUUGGAACGGAG
GO:0006950	response to stress	B6THJ5	Phosphosulfolactate synthase-related protein	GO:0009408	response to heat	apMir_23027	UCCAAAAUAGAUGACCCAACU
GO:0006950	response to stress	M8BV91	ATP-dependent Clp protease proteolytic subunit	GO:0000302	response to reactive oxygen species	apMir_13026	CUCUUCCUUCAGUACGAG
GO:0006950	response to stress	H9BE59	Nicotianamine synthase 2	GO:0071732	cellular response to nitric oxide	apMir_11696	GCUCCAGCUCAUCCAGCC
GO:0006950	response to stress	Q2QWT6	2-oxoisovalerate dehydrogenase alpha subunit, mitochondrial, putative, expressed	GO:0043617	cellular response to sucrose starvation	apMir_55966	AGAAGAAGAUCACAGGCGC
GO:0006950	response to stress	R7W044	2-oxoisovalerate dehydrogenase subunit alpha, mitochondrial	GO:0043617	cellular response to sucrose starvation	apMir_55966	AGAAGAAGAUCACAGGCGC
GO:0006950	response to stress	B4FKJ7	Uncharacterized protein	GO:0000724	double-strand break repair via homologous recombination	apMir_19532	UCCCAUAAUAUAAGAGCGUUU
GO:0006950	response to stress	M8ARB6	Calcineurin B-like protein 4	GO:0042539	hypotonic salinity response	apMir_19208	ACUGUCAGAGAGACAUAUGU
GO:0006950	response to stress	M8B3P5	Universal stress protein A-like protein	GO:0006950	response to stress	apMir_19532	UCCCAUAAUAUAAGAGCGUUU
GO:0006950	response to stress	M0UIS5	Thiamine thiazole synthase, chloroplastic	GO:0006950	response to stress	apMir_16653	UAUUUUGGGGGUCGAGGUA
GO:0006950	response to stress	M0UIS5	Thiamine thiazole synthase, chloroplastic	GO:0006950	response to stress	apMir_41069	GGGUCGGCCAGCGGUGCGGCCC
GO:0006950	response to stress	M8BI24	E3 ubiquitin-protein ligase RGLG2	GO:0080148	negative regulation of response to water deprivation	apMir_78295	UCUGCUCCCGUCUUGUGAG
GO:0006950	response to stress	M8BI24	E3 ubiquitin-protein ligase RGLG2	GO:0080148	negative regulation of response to water deprivation	apMir_45385	CUGCUCCCGUCUUGUGAG
GO:0006950	response to stress	M7ZX95	Putative glutathione S-transferase GSTU6	GO:0080148	negative regulation of response to water deprivation	apMir_18589	CUUGUCGUCGAUGUAGGCGG
GO:0006950	response to stress	Q7XBH1	Stress-responsive protein	GO:0050832	defense response to fungus	apMir_12218	CCUGGGAUGCGCAAGGAA
GO:0006950	response to stress	M7YMI6	60S ribosomal protein L26-1	GO:0009409	response to cold	apMir_84844	GGCGGCACGAUCUGAACCU
GO:0006950	response to stress	M0UIS5	Thiamine thiazole synthase, chloroplastic	GO:0009409	response to cold	apMir_16653	UAUUUUGGGGGUCGAGGUA
GO:0006950	response to stress	M0UIS5	Thiamine thiazole synthase, chloroplastic	GO:0009409	response to cold	apMir_41069	GGGUCGGCCAGCGGUGCGGCCC
GO:0006950	response to stress	M7YLI9	2,3-bisphosphoglycerate-independent phosphoglycerate mutase	GO:0009409	response to cold	apMir_37537	ACUUCCCCUGGGGGUAGGG
GO:0006950	response to stress	M7YLI9	2,3-bisphosphoglycerate-independent phosphoglycerate mutase	GO:0009409	response to cold	apMir_13145	UGGAGCUCGAGUGCUUUU
GO:0006950	response to stress	A3AW41	Oleosin	GO:0050826	response to freezing	apMir_15699	UGAAGAUGACCAGCAAGGG
GO:0006950	response to stress	M7ZX95	Putative glutathione S-transferase GSTU6	GO:0009651	response to salt stress	apMir_18589	CUUGUCGUCGAUGUAGGCGG
GO:0006950	response to stress	D7MF45	Cyclase family protein	GO:0009651	response to salt stress	apMir_19716	CAUCUAUUUUGGAACGGAGGG
GO:0006950	response to stress	D7MF45	Cyclase family protein	GO:0009651	response to salt stress	apMir_19479	GUCAUCUAUUUUGGAACGGAG
GO:0006950	response to stress	D7MF45	Cyclase family protein	GO:0009651	response to salt stress	apMir_20501	CUCCGUUCCAAUAUAGAUGAC
GO:0006950	response to stress	D7MF45	Cyclase family protein	GO:0009651	response to salt stress	apMir_19478	CUCCGUUCCAAAAUAGAUGAC
GO:0006950	response to stress	D7MF45	Cyclase family protein	GO:0009651	response to salt stress	apMir_19477	CCCUCCGUUCCAAAAUAGAUG
GO:0006950	response to stress	D7MF45	Cyclase family protein	GO:0009651	response to salt stress	apMir_21472	GUCAUCUAUUCUGGAACGGAG
GO:0006950	response to stress	D7MF45	Cyclase family protein	GO:0009651	response to salt stress	apMir_19495	AGUUGGGUCAUCUAUUUUGGA
GO:0006950	response to stress	D7MF45	Cyclase family protein	GO:0009651	response to salt stress	apMir_20602	GUCAUCUAUAUUGGAACGGAG
GO:0006950	response to stress	D7MF45	Cyclase family protein	GO:0009651	response to salt stress	apMir_22267	CUCCGUUCCAGAAUAGAUGAC
GO:0006950	response to stress	D7MF45	Cyclase family protein	GO:0009651	response to salt stress	apMir_23027	UCCAAAAUAGAUGACCCAACU
GO:0006950	response to stress	Q946Y8	Thaumatin-like protein TLP8	GO:0009651	response to salt stress	apMir_37537	ACUUCCCCUGGGGGUAGGG
GO:0006950	response to stress	N1R0A6	Protein OS-9	GO:0009651	response to salt stress	apMir_78115	GACCGCCAUCGCGCCGCUC
GO:0006950	response to stress	M8CM25	Lectin-domain containing receptor kinase A4.2	GO:0009611	response to wounding	apMir_78115	GACCGCCAUCGCGCCGCUC
GO:0006950	response to stress	M7ZF92	Receptor like protein kinase S.2	GO:0009611	response to wounding	apMir_78115	GACCGCCAUCGCGCCGCUC
GO:0006950	response to stress	Q339W7	Probable chromo domain-containing protein LHP1	GO:0010048	vernalization response	apMir_15898	GAGUGAGAGAGAGUGAGAC
GO:0006950	response to stress	Q9SME6	Glutathione peroxidase	GO:0006979	response to oxidative stress	apMir_19716	CAUCUAUUUUGGAACGGAGGG
GO:0006950	response to stress	Q9SME6	Glutathione peroxidase	GO:0006979	response to oxidative stress	apMir_19479	GUCAUCUAUUUUGGAACGGAG
GO:0006950	response to stress	Q9SME6	Glutathione peroxidase	GO:0006979	response to oxidative stress	apMir_20501	CUCCGUUCCAAUAUAGAUGAC
GO:0006950	response to stress	Q9SME6	Glutathione peroxidase	GO:0006979	response to oxidative stress	apMir_19478	CUCCGUUCCAAAAUAGAUGAC
GO:0006950	response to stress	Q9SME6	Glutathione peroxidase	GO:0006979	response to oxidative stress	apMir_19477	CCCUCCGUUCCAAAAUAGAUG
GO:0006950	response to stress	Q9SME6	Glutathione peroxidase	GO:0006979	response to oxidative stress	apMir_21472	GUCAUCUAUUCUGGAACGGAG
GO:0006950	response to stress	Q9SME6	Glutathione peroxidase	GO:0006979	response to oxidative stress	apMir_19495	AGUUGGGUCAUCUAUUUUGGA
GO:0006950	response to stress	Q9SME6	Glutathione peroxidase	GO:0006979	response to oxidative stress	apMir_20602	GUCAUCUAUAUUGGAACGGAG
GO:0006950	response to stress	Q9SME6	Glutathione peroxidase	GO:0006979	response to oxidative stress	apMir_22267	CUCCGUUCCAGAAUAGAUGAC
GO:0006950	response to stress	Q9SME6	Glutathione peroxidase	GO:0006979	response to oxidative stress	apMir_23027	UCCAAAAUAGAUGACCCAACU
GO:0006950	response to stress	M7YTB4	Glutathione peroxidase	GO:0006979	response to oxidative stress	apMir_15898	GAGUGAGAGAGAGUGAGAC
GO:0006950	response to stress	M8AHW0	Glutathione peroxidase	GO:0006979	response to oxidative stress	apMir_19716	CAUCUAUUUUGGAACGGAGGG
GO:0006950	response to stress	M8AHW0	Glutathione peroxidase	GO:0006979	response to oxidative stress	apMir_19479	GUCAUCUAUUUUGGAACGGAG
GO:0006950	response to stress	M8AHW0	Glutathione peroxidase	GO:0006979	response to oxidative stress	apMir_20501	CUCCGUUCCAAUAUAGAUGAC
GO:0006950	response to stress	M8AHW0	Glutathione peroxidase	GO:0006979	response to oxidative stress	apMir_19478	CUCCGUUCCAAAAUAGAUGAC
GO:0006950	response to stress	M8AHW0	Glutathione peroxidase	GO:0006979	response to oxidative stress	apMir_19477	CCCUCCGUUCCAAAAUAGAUG
GO:0006950	response to stress	M8AHW0	Glutathione peroxidase	GO:0006979	response to oxidative stress	apMir_21472	GUCAUCUAUUCUGGAACGGAG
GO:0006950	response to stress	M8AHW0	Glutathione peroxidase	GO:0006979	response to oxidative stress	apMir_19495	AGUUGGGUCAUCUAUUUUGGA
GO:0006950	response to stress	M8AHW0	Glutathione peroxidase	GO:0006979	response to oxidative stress	apMir_20602	GUCAUCUAUAUUGGAACGGAG
GO:0006950	response to stress	M8AHW0	Glutathione peroxidase	GO:0006979	response to oxidative stress	apMir_22267	CUCCGUUCCAGAAUAGAUGAC
GO:0006950	response to stress	M8AHW0	Glutathione peroxidase	GO:0006979	response to oxidative stress	apMir_23027	UCCAAAAUAGAUGACCCAACU
GO:0006950	response to stress	I1P2D7	Phenylalanine ammonia-lyase	GO:0006979	response to oxidative stress	apMir_54653	CAGUCCUUGAUCCGGUUC
GO:0006950	response to stress	I1P2D7	Phenylalanine ammonia-lyase	GO:0006979	response to oxidative stress	apMir_73343	GCAGUCCUUGAUCCGGUUC
GO:0006950	response to stress	P55857	Small ubiquitin-related modifier 1	GO:0010286	heat acclimation	apMir_15898	GAGUGAGAGAGAGUGAGAC
GO:0006950	response to stress	Q653W2	(2R)-phospho-3-sulfolactate synthase-like	GO:0010286	heat acclimation	apMir_19716	CAUCUAUUUUGGAACGGAGGG
GO:0006950	response to stress	Q653W2	(2R)-phospho-3-sulfolactate synthase-like	GO:0010286	heat acclimation	apMir_19479	GUCAUCUAUUUUGGAACGGAG
GO:0006950	response to stress	Q653W2	(2R)-phospho-3-sulfolactate synthase-like	GO:0010286	heat acclimation	apMir_21472	GUCAUCUAUUCUGGAACGGAG
GO:0006950	response to stress	Q653W2	(2R)-phospho-3-sulfolactate synthase-like	GO:0010286	heat acclimation	apMir_19495	AGUUGGGUCAUCUAUUUUGGA
GO:0006950	response to stress	Q653W2	(2R)-phospho-3-sulfolactate synthase-like	GO:0010286	heat acclimation	apMir_20602	GUCAUCUAUAUUGGAACGGAG
GO:0006950	response to stress	Q653W2	(2R)-phospho-3-sulfolactate synthase-like	GO:0010286	heat acclimation	apMir_23027	UCCAAAAUAGAUGACCCAACU
GO:0006950	response to stress	B6THJ5	Phosphosulfolactate synthase-related protein	GO:0010286	heat acclimation	apMir_19716	CAUCUAUUUUGGAACGGAGGG
GO:0006950	response to stress	B6THJ5	Phosphosulfolactate synthase-related protein	GO:0010286	heat acclimation	apMir_19479	GUCAUCUAUUUUGGAACGGAG
GO:0006950	response to stress	B6THJ5	Phosphosulfolactate synthase-related protein	GO:0010286	heat acclimation	apMir_21472	GUCAUCUAUUCUGGAACGGAG
GO:0006950	response to stress	B6THJ5	Phosphosulfolactate synthase-related protein	GO:0010286	heat acclimation	apMir_19495	AGUUGGGUCAUCUAUUUUGGA
GO:0006950	response to stress	B6THJ5	Phosphosulfolactate synthase-related protein	GO:0010286	heat acclimation	apMir_20602	GUCAUCUAUAUUGGAACGGAG
GO:0006950	response to stress	B6THJ5	Phosphosulfolactate synthase-related protein	GO:0010286	heat acclimation	apMir_23027	UCCAAAAUAGAUGACCCAACU
GO:0006950	response to stress	M7ZFX2	Bifunctional 3'-phosphoadenosine 5'-phosphosulfate synthase	GO:0009970	cellular response to sulfate starvation	apMir_20968	UGAAGUGUUUGGGGGAACUCU
GO:0006950	response to stress	M7ZFX2	Bifunctional 3'-phosphoadenosine 5'-phosphosulfate synthase	GO:0009970	cellular response to sulfate starvation	apMir_17808	UGAAGUGUUUGGGGGAACUC
GO:0006950	response to stress	Q946Y8	Thaumatin-like protein TLP8	GO:0009817	defense response to fungus, incompatible interaction	apMir_37537	ACUUCCCCUGGGGGUAGGG
GO:0006950	response to stress	Q9M5G3	Translationally-controlled tumor protein homolog	GO:0009819	drought recovery	apMir_15898	GAGUGAGAGAGAGUGAGAC
GO:0006950	response to stress	Q7XBH1	Stress-responsive protein	GO:0042742	defense response to bacterium	apMir_12218	CCUGGGAUGCGCAAGGAA
GO:0006950	response to stress	Q9M5G3	Translationally-controlled tumor protein homolog	GO:0042742	defense response to bacterium	apMir_15898	GAGUGAGAGAGAGUGAGAC
GO:0006950	response to stress	B4FW31	Protein phosphatase 2C isoform epsilon	GO:0042742	defense response to bacterium	apMir_66361	UCUUGCUGAAAGCACAGCU
GO:0006950	response to stress	B4FW31	Protein phosphatase 2C isoform epsilon	GO:0042742	defense response to bacterium	apMir_34926	UCUUGCUGAAAGCACAGC
GO:0006950	response to stress	B6T0P4	Histone H4	GO:0009414	response to water deprivation	apMir_15898	GAGUGAGAGAGAGUGAGAC
GO:0006950	response to stress	B6T0P4	Histone H4	GO:0009414	response to water deprivation	apMir_45385	CUGCUCCCGUCUUGUGAG
GO:0006950	response to stress	M8A1A6	ABC transporter G family member 22	GO:0009414	response to water deprivation	apMir_18603	UACGUGUAGUAGUUAGAAGG
GO:0006950	response to stress	M8B184	ABC transporter G family member 22	GO:0009414	response to water deprivation	apMir_18603	UACGUGUAGUAGUUAGAAGG
GO:0006950	response to stress	Q8H8E0	Glutathione S-transferase, N-terminal domain containing protein, expressed	GO:0009414	response to water deprivation	apMir_15117	GGCUGGUCCCUAGCUAUUA
GO:0007049	cell cycle	Q9M5G3	Translationally-controlled tumor protein homolog	GO:0007346	regulation of mitotic cell cycle	apMir_15898	GAGUGAGAGAGAGUGAGAC
GO:0007049	cell cycle	R7WGA2	Kinetochore-associated protein MTW1	GO:0007067	mitosis	apMir_19716	CAUCUAUUUUGGAACGGAGGG
GO:0007049	cell cycle	R7WGA2	Kinetochore-associated protein MTW1	GO:0007067	mitosis	apMir_19479	GUCAUCUAUUUUGGAACGGAG
GO:0007049	cell cycle	R7WGA2	Kinetochore-associated protein MTW1	GO:0007067	mitosis	apMir_19478	CUCCGUUCCAAAAUAGAUGAC
GO:0007049	cell cycle	R7WGA2	Kinetochore-associated protein MTW1	GO:0007067	mitosis	apMir_19477	CCCUCCGUUCCAAAAUAGAUG
GO:0007049	cell cycle	R7WGA2	Kinetochore-associated protein MTW1	GO:0007067	mitosis	apMir_21472	GUCAUCUAUUCUGGAACGGAG
GO:0007049	cell cycle	R7WGA2	Kinetochore-associated protein MTW1	GO:0007067	mitosis	apMir_19495	AGUUGGGUCAUCUAUUUUGGA
GO:0007049	cell cycle	R7WGA2	Kinetochore-associated protein MTW1	GO:0007067	mitosis	apMir_20602	GUCAUCUAUAUUGGAACGGAG
GO:0007049	cell cycle	R7WGA2	Kinetochore-associated protein MTW1	GO:0007049	cell cycle	apMir_19716	CAUCUAUUUUGGAACGGAGGG
GO:0007049	cell cycle	R7WGA2	Kinetochore-associated protein MTW1	GO:0007049	cell cycle	apMir_19479	GUCAUCUAUUUUGGAACGGAG
GO:0007049	cell cycle	R7WGA2	Kinetochore-associated protein MTW1	GO:0007049	cell cycle	apMir_19478	CUCCGUUCCAAAAUAGAUGAC
GO:0007049	cell cycle	R7WGA2	Kinetochore-associated protein MTW1	GO:0007049	cell cycle	apMir_19477	CCCUCCGUUCCAAAAUAGAUG
GO:0007049	cell cycle	R7WGA2	Kinetochore-associated protein MTW1	GO:0007049	cell cycle	apMir_21472	GUCAUCUAUUCUGGAACGGAG
GO:0007049	cell cycle	R7WGA2	Kinetochore-associated protein MTW1	GO:0007049	cell cycle	apMir_19495	AGUUGGGUCAUCUAUUUUGGA
GO:0007049	cell cycle	R7WGA2	Kinetochore-associated protein MTW1	GO:0007049	cell cycle	apMir_20602	GUCAUCUAUAUUGGAACGGAG
GO:0007049	cell cycle	B4FKJ7	Uncharacterized protein	GO:0051026	chiasma assembly	apMir_19532	UCCCAUAAUAUAAGAGCGUUU
GO:0007154	cell communication	M8CZ66	Putative phosphatase phospho1	GO:0016036	cellular response to phosphate starvation	apMir_19716	CAUCUAUUUUGGAACGGAGGG
GO:0007154	cell communication	M8CZ66	Putative phosphatase phospho1	GO:0016036	cellular response to phosphate starvation	apMir_19479	GUCAUCUAUUUUGGAACGGAG
GO:0007154	cell communication	M8CZ66	Putative phosphatase phospho1	GO:0016036	cellular response to phosphate starvation	apMir_19478	CUCCGUUCCAAAAUAGAUGAC
GO:0007154	cell communication	M8CZ66	Putative phosphatase phospho1	GO:0016036	cellular response to phosphate starvation	apMir_21472	GUCAUCUAUUCUGGAACGGAG
GO:0007154	cell communication	M8CZ66	Putative phosphatase phospho1	GO:0016036	cellular response to phosphate starvation	apMir_19495	AGUUGGGUCAUCUAUUUUGGA
GO:0007154	cell communication	M8CZ66	Putative phosphatase phospho1	GO:0016036	cellular response to phosphate starvation	apMir_20602	GUCAUCUAUAUUGGAACGGAG
GO:0007154	cell communication	M8CZ66	Putative phosphatase phospho1	GO:0016036	cellular response to phosphate starvation	apMir_23027	UCCAAAAUAGAUGACCCAACU
GO:0007154	cell communication	Q2QWT6	2-oxoisovalerate dehydrogenase alpha subunit, mitochondrial, putative, expressed	GO:0043617	cellular response to sucrose starvation	apMir_55966	AGAAGAAGAUCACAGGCGC
GO:0007154	cell communication	R7W044	2-oxoisovalerate dehydrogenase subunit alpha, mitochondrial	GO:0043617	cellular response to sucrose starvation	apMir_55966	AGAAGAAGAUCACAGGCGC
GO:0007154	cell communication	M8AM21	NAD-dependent dihydropyrimidine dehydrogenase PreA	GO:0043562	cellular response to nitrogen levels	apMir_13995	CUACUUGGUGCAGAUACUG
GO:0007154	cell communication	M7ZFX2	Bifunctional 3'-phosphoadenosine 5'-phosphosulfate synthase	GO:0009970	cellular response to sulfate starvation	apMir_20968	UGAAGUGUUUGGGGGAACUCU
GO:0007154	cell communication	M7ZFX2	Bifunctional 3'-phosphoadenosine 5'-phosphosulfate synthase	GO:0009970	cellular response to sulfate starvation	apMir_17808	UGAAGUGUUUGGGGGAACUC
GO:0007165	signal transduction	R7WEP7	Auxin-responsive protein	GO:0009738	abscisic acid-activated signaling pathway	apMir_22246	UGCCUGGCUCCCUGUAUGCCA
GO:0007165	signal transduction	M7YTP9	Two-component response regulator ARR8	GO:0035556	intracellular signal transduction	apMir_15898	GAGUGAGAGAGAGUGAGAC
GO:0007165	signal transduction	Q15B65	Reponse regulator 6	GO:0035556	intracellular signal transduction	apMir_15898	GAGUGAGAGAGAGUGAGAC
GO:0007165	signal transduction	K7LZN9	Auxin-induced protein	GO:0009734	auxin-activated signaling pathway	apMir_22246	UGCCUGGCUCCCUGUAUGCCA
GO:0007165	signal transduction	M7YEI9	Auxin-responsive protein	GO:0009734	auxin-activated signaling pathway	apMir_22246	UGCCUGGCUCCCUGUAUGCCA
GO:0007165	signal transduction	R7WEP7	Auxin-responsive protein	GO:0009734	auxin-activated signaling pathway	apMir_22246	UGCCUGGCUCCCUGUAUGCCA
GO:0007165	signal transduction	M0Z5E1	Auxin response factor	GO:0009734	auxin-activated signaling pathway	apMir_22246	UGCCUGGCUCCCUGUAUGCCA
GO:0007165	signal transduction	M8BC98	Auxin response factor	GO:0009734	auxin-activated signaling pathway	apMir_22246	UGCCUGGCUCCCUGUAUGCCA
GO:0007165	signal transduction	F2EK33	Predicted protein	GO:0000160	phosphorelay signal transduction system	apMir_17330	CUGAAGAUGUGUGCAGUUUU
GO:0007165	signal transduction	M7YTP9	Two-component response regulator ARR8	GO:0000160	phosphorelay signal transduction system	apMir_15898	GAGUGAGAGAGAGUGAGAC
GO:0007165	signal transduction	Q15B65	Reponse regulator 6	GO:0000160	phosphorelay signal transduction system	apMir_15898	GAGUGAGAGAGAGUGAGAC
GO:0007165	signal transduction	M8BY35	GTP-binding protein yptV3	GO:0007264	small GTPase mediated signal transduction	apMir_19532	UCCCAUAAUAUAAGAGCGUUU
GO:0007165	signal transduction	M8BY35	GTP-binding protein yptV3	GO:0007264	small GTPase mediated signal transduction	apMir_20556	AAACGCUCUUAUAUUAUGGGA
GO:0007275	multicellular organismal development	Q9M5G3	Translationally-controlled tumor protein homolog	GO:0048527	lateral root development	apMir_15898	GAGUGAGAGAGAGUGAGAC
GO:0007275	multicellular organismal development	M7ZX95	Putative glutathione S-transferase GSTU6	GO:0048527	lateral root development	apMir_18589	CUUGUCGUCGAUGUAGGCGG
GO:0007275	multicellular organismal development	M8BLM3	Homeobox-leucine zipper protein HOX32	GO:0009944	polarity specification of adaxial/abaxial axis	apMir_36010	GGGUGAUGGAUGAUCGAUG
GO:0007275	multicellular organismal development	M8BLM3	Homeobox-leucine zipper protein HOX32	GO:0009944	polarity specification of adaxial/abaxial axis	apMir_13494	GGGUGAUGGAUGAUGUCGU
GO:0007275	multicellular organismal development	M8BLM3	Homeobox-leucine zipper protein HOX32	GO:0010014	meristem initiation	apMir_36010	GGGUGAUGGAUGAUCGAUG
GO:0007275	multicellular organismal development	M8BLM3	Homeobox-leucine zipper protein HOX32	GO:0010014	meristem initiation	apMir_13494	GGGUGAUGGAUGAUGUCGU
GO:0007275	multicellular organismal development	M8BLM3	Homeobox-leucine zipper protein HOX32	GO:0010072	primary shoot apical meristem specification	apMir_36010	GGGUGAUGGAUGAUCGAUG
GO:0007275	multicellular organismal development	M8BLM3	Homeobox-leucine zipper protein HOX32	GO:0010072	primary shoot apical meristem specification	apMir_13494	GGGUGAUGGAUGAUGUCGU
GO:0007275	multicellular organismal development	A9J238	MIKC-type MADS-box transcription factor WM32B	GO:0010440	stomatal lineage progression	apMir_19892	UGCAGUUGCUGUCUCAAGCUU
GO:0007275	multicellular organismal development	A9J236	MIKC-type MADS-box transcription factor WM32A	GO:0010440	stomatal lineage progression	apMir_19892	UGCAGUUGCUGUCUCAAGCUU
GO:0007275	multicellular organismal development	M7ZS96	Histone H3.3	GO:0048235	pollen sperm cell differentiation	apMir_24398	UGGCUUUACCUGAUAGAACUCG
GO:0007275	multicellular organismal development	Q339W7	Probable chromo domain-containing protein LHP1	GO:0010016	shoot system morphogenesis	apMir_15898	GAGUGAGAGAGAGUGAGAC
GO:0007275	multicellular organismal development	Q339W7	Probable chromo domain-containing protein LHP1	GO:0048573	photoperiodism, flowering	apMir_15898	GAGUGAGAGAGAGUGAGAC
GO:0007275	multicellular organismal development	M9XEK1	Myo-inositol 1-phosphate synthase	GO:0009793	embryo development ending in seed dormancy	apMir_15898	GAGUGAGAGAGAGUGAGAC
GO:0007275	multicellular organismal development	A3AW41	Oleosin	GO:0010344	seed oilbody biogenesis	apMir_15699	UGAAGAUGACCAGCAAGGG
GO:0007275	multicellular organismal development	R7WEP7	Auxin-responsive protein	GO:0007389	pattern specification process	apMir_22246	UGCCUGGCUCCCUGUAUGCCA
GO:0007275	multicellular organismal development	M7Z1X9	Ubiquitin-like-specific protease ESD4	GO:0009909	regulation of flower development	apMir_19532	UCCCAUAAUAUAAGAGCGUUU
GO:0007275	multicellular organismal development	M7Z1X9	Ubiquitin-like-specific protease ESD4	GO:0009909	regulation of flower development	apMir_20556	AAACGCUCUUAUAUUAUGGGA
GO:0007275	multicellular organismal development	R7WEP7	Auxin-responsive protein	GO:0048829	root cap development	apMir_22246	UGCCUGGCUCCCUGUAUGCCA
GO:0007275	multicellular organismal development	K7VB51	Carnitine racemase like protein	GO:0048767	root hair elongation	apMir_16452	UGGUUAAGAGUUCCUGAGU
GO:0007275	multicellular organismal development	Q339W7	Probable chromo domain-containing protein LHP1	GO:0009910	negative regulation of flower development	apMir_15898	GAGUGAGAGAGAGUGAGAC
GO:0007275	multicellular organismal development	D3GKE0	Putative histone acetyltransferase GCN5	GO:0010015	root morphogenesis	apMir_20556	AAACGCUCUUAUAUUAUGGGA
GO:0007275	multicellular organismal development	M8BLM3	Homeobox-leucine zipper protein HOX32	GO:0009943	adaxial/abaxial axis specification	apMir_36010	GGGUGAUGGAUGAUCGAUG
GO:0007275	multicellular organismal development	M8BLM3	Homeobox-leucine zipper protein HOX32	GO:0009943	adaxial/abaxial axis specification	apMir_13494	GGGUGAUGGAUGAUGUCGU
GO:0007275	multicellular organismal development	R7WEP7	Auxin-responsive protein	GO:0048442	sepal development	apMir_22246	UGCCUGGCUCCCUGUAUGCCA
GO:0007275	multicellular organismal development	M8BLM3	Homeobox-leucine zipper protein HOX32	GO:0009955	adaxial/abaxial pattern specification	apMir_36010	GGGUGAUGGAUGAUCGAUG
GO:0007275	multicellular organismal development	M8BLM3	Homeobox-leucine zipper protein HOX32	GO:0009955	adaxial/abaxial pattern specification	apMir_13494	GGGUGAUGGAUGAUGUCGU
GO:0007275	multicellular organismal development	Q9M5G3	Translationally-controlled tumor protein homolog	GO:0048768	root hair cell tip growth	apMir_15898	GAGUGAGAGAGAGUGAGAC
GO:0007275	multicellular organismal development	M8AST0	Putative 4-coumarate--CoA ligase 2	GO:0010584	pollen exine formation	apMir_19477	CCCUCCGUUCCAAAAUAGAUG
GO:0007275	multicellular organismal development	C5NS04	DL related protein	GO:0048479	style development	apMir_15898	GAGUGAGAGAGAGUGAGAC
GO:0007275	multicellular organismal development	M8BLM3	Homeobox-leucine zipper protein HOX32	GO:0009880	embryonic pattern specification	apMir_36010	GGGUGAUGGAUGAUCGAUG
GO:0007275	multicellular organismal development	M8BLM3	Homeobox-leucine zipper protein HOX32	GO:0009880	embryonic pattern specification	apMir_13494	GGGUGAUGGAUGAUGUCGU
GO:0007275	multicellular organismal development	C5NS04	DL related protein	GO:0048440	carpel development	apMir_15898	GAGUGAGAGAGAGUGAGAC
GO:0007275	multicellular organismal development	M8BLM3	Homeobox-leucine zipper protein HOX32	GO:0080060	integument development	apMir_36010	GGGUGAUGGAUGAUCGAUG
GO:0007275	multicellular organismal development	M8BLM3	Homeobox-leucine zipper protein HOX32	GO:0080060	integument development	apMir_13494	GGGUGAUGGAUGAUGUCGU
GO:0007275	multicellular organismal development	R7WEP7	Auxin-responsive protein	GO:0048366	leaf development	apMir_22246	UGCCUGGCUCCCUGUAUGCCA
GO:0007275	multicellular organismal development	Q9M5G3	Translationally-controlled tumor protein homolog	GO:0048364	root development	apMir_15898	GAGUGAGAGAGAGUGAGAC
GO:0007275	multicellular organismal development	R7WEP7	Auxin-responsive protein	GO:0010154	fruit development	apMir_22246	UGCCUGGCUCCCUGUAUGCCA
GO:0007275	multicellular organismal development	M7Z1X9	Ubiquitin-like-specific protease ESD4	GO:0009911	positive regulation of flower development	apMir_19532	UCCCAUAAUAUAAGAGCGUUU
GO:0007275	multicellular organismal development	M7Z1X9	Ubiquitin-like-specific protease ESD4	GO:0009911	positive regulation of flower development	apMir_20556	AAACGCUCUUAUAUUAUGGGA
GO:0007275	multicellular organismal development	R7WEP7	Auxin-responsive protein	GO:0048441	petal development	apMir_22246	UGCCUGGCUCCCUGUAUGCCA
GO:0007275	multicellular organismal development	H9BE59	Nicotianamine synthase 2	GO:0009555	pollen development	apMir_11696	GCUCCAGCUCAUCCAGCC
GO:0007275	multicellular organismal development	M7YLI9	2,3-bisphosphoglycerate-independent phosphoglycerate mutase	GO:0009555	pollen development	apMir_37537	ACUUCCCCUGGGGGUAGGG
GO:0007275	multicellular organismal development	M7YLI9	2,3-bisphosphoglycerate-independent phosphoglycerate mutase	GO:0009555	pollen development	apMir_13145	UGGAGCUCGAGUGCUUUU
GO:0007275	multicellular organismal development	C5NS04	DL related protein	GO:0010582	floral meristem determinacy	apMir_15898	GAGUGAGAGAGAGUGAGAC
GO:0007275	multicellular organismal development	M8BLM3	Homeobox-leucine zipper protein HOX32	GO:0009855	determination of bilateral symmetry	apMir_36010	GGGUGAUGGAUGAUCGAUG
GO:0007275	multicellular organismal development	M8BLM3	Homeobox-leucine zipper protein HOX32	GO:0009855	determination of bilateral symmetry	apMir_13494	GGGUGAUGGAUGAUGUCGU
GO:0008150	biological_process	Q9M5G3	Translationally-controlled tumor protein homolog	GO:0001558	regulation of cell growth	apMir_15898	GAGUGAGAGAGAGUGAGAC
GO:0008150	biological_process	Q9M5G3	Translationally-controlled tumor protein homolog	GO:0048527	lateral root development	apMir_15898	GAGUGAGAGAGAGUGAGAC
GO:0008150	biological_process	M7ZX95	Putative glutathione S-transferase GSTU6	GO:0048527	lateral root development	apMir_18589	CUUGUCGUCGAUGUAGGCGG
GO:0008150	biological_process	B4FHM0	Uncharacterized protein	GO:0006904	vesicle docking involved in exocytosis	apMir_19532	UCCCAUAAUAUAAGAGCGUUU
GO:0008150	biological_process	M7ZQ16	Phenylalanine ammonia-lyase	GO:0009800	cinnamic acid biosynthetic process	apMir_54653	CAGUCCUUGAUCCGGUUC
GO:0008150	biological_process	M7ZQ16	Phenylalanine ammonia-lyase	GO:0009800	cinnamic acid biosynthetic process	apMir_73343	GCAGUCCUUGAUCCGGUUC
GO:0008150	biological_process	Q9FT38	Phenylalanine ammonia-lyase	GO:0009800	cinnamic acid biosynthetic process	apMir_54653	CAGUCCUUGAUCCGGUUC
GO:0008150	biological_process	Q9FT38	Phenylalanine ammonia-lyase	GO:0009800	cinnamic acid biosynthetic process	apMir_73343	GCAGUCCUUGAUCCGGUUC
GO:0008150	biological_process	F2CY41	Phenylalanine ammonia-lyase	GO:0009800	cinnamic acid biosynthetic process	apMir_54653	CAGUCCUUGAUCCGGUUC
GO:0008150	biological_process	F2CY41	Phenylalanine ammonia-lyase	GO:0009800	cinnamic acid biosynthetic process	apMir_73343	GCAGUCCUUGAUCCGGUUC
GO:0008150	biological_process	M8B2H9	Phenylalanine ammonia-lyase	GO:0009800	cinnamic acid biosynthetic process	apMir_54653	CAGUCCUUGAUCCGGUUC
GO:0008150	biological_process	M8B2H9	Phenylalanine ammonia-lyase	GO:0009800	cinnamic acid biosynthetic process	apMir_73343	GCAGUCCUUGAUCCGGUUC
GO:0008150	biological_process	I1P2D7	Phenylalanine ammonia-lyase	GO:0009800	cinnamic acid biosynthetic process	apMir_54653	CAGUCCUUGAUCCGGUUC
GO:0008150	biological_process	I1P2D7	Phenylalanine ammonia-lyase	GO:0009800	cinnamic acid biosynthetic process	apMir_73343	GCAGUCCUUGAUCCGGUUC
GO:0008150	biological_process	M8BLM3	Homeobox-leucine zipper protein HOX32	GO:0009944	polarity specification of adaxial/abaxial axis	apMir_36010	GGGUGAUGGAUGAUCGAUG
GO:0008150	biological_process	M8BLM3	Homeobox-leucine zipper protein HOX32	GO:0009944	polarity specification of adaxial/abaxial axis	apMir_13494	GGGUGAUGGAUGAUGUCGU
GO:0008150	biological_process	R7WEP7	Auxin-responsive protein	GO:0009738	abscisic acid-activated signaling pathway	apMir_22246	UGCCUGGCUCCCUGUAUGCCA
GO:0008150	biological_process	Q94BM4	Sodium/hydrogen exchanger	GO:0006885	regulation of pH	apMir_37266	GGCCUACAUCGAGUCCGUC
GO:0008150	biological_process	M8BLM3	Homeobox-leucine zipper protein HOX32	GO:0010014	meristem initiation	apMir_36010	GGGUGAUGGAUGAUCGAUG
GO:0008150	biological_process	M8BLM3	Homeobox-leucine zipper protein HOX32	GO:0010014	meristem initiation	apMir_13494	GGGUGAUGGAUGAUGUCGU
GO:0008150	biological_process	Q9M5G3	Translationally-controlled tumor protein homolog	GO:0008283	cell proliferation	apMir_15898	GAGUGAGAGAGAGUGAGAC
GO:0008150	biological_process	M0UIS5	Thiamine thiazole synthase, chloroplastic	GO:0006974	cellular response to DNA damage stimulus	apMir_16653	UAUUUUGGGGGUCGAGGUA
GO:0008150	biological_process	M0UIS5	Thiamine thiazole synthase, chloroplastic	GO:0006974	cellular response to DNA damage stimulus	apMir_41069	GGGUCGGCCAGCGGUGCGGCCC
GO:0008150	biological_process	M8CZ66	Putative phosphatase phospho1	GO:0016036	cellular response to phosphate starvation	apMir_19716	CAUCUAUUUUGGAACGGAGGG
GO:0008150	biological_process	M8CZ66	Putative phosphatase phospho1	GO:0016036	cellular response to phosphate starvation	apMir_19479	GUCAUCUAUUUUGGAACGGAG
GO:0008150	biological_process	M8CZ66	Putative phosphatase phospho1	GO:0016036	cellular response to phosphate starvation	apMir_19478	CUCCGUUCCAAAAUAGAUGAC
GO:0008150	biological_process	M8CZ66	Putative phosphatase phospho1	GO:0016036	cellular response to phosphate starvation	apMir_21472	GUCAUCUAUUCUGGAACGGAG
GO:0008150	biological_process	M8CZ66	Putative phosphatase phospho1	GO:0016036	cellular response to phosphate starvation	apMir_19495	AGUUGGGUCAUCUAUUUUGGA
GO:0008150	biological_process	M8CZ66	Putative phosphatase phospho1	GO:0016036	cellular response to phosphate starvation	apMir_20602	GUCAUCUAUAUUGGAACGGAG
GO:0008150	biological_process	M8CZ66	Putative phosphatase phospho1	GO:0016036	cellular response to phosphate starvation	apMir_23027	UCCAAAAUAGAUGACCCAACU
GO:0008150	biological_process	N1QVT5	Actin-related protein 2/3 complex subunit 4	GO:0034314	Arp2/3 complex-mediated actin nucleation	apMir_19532	UCCCAUAAUAUAAGAGCGUUU
GO:0008150	biological_process	N1QVT5	Actin-related protein 2/3 complex subunit 4	GO:0034314	Arp2/3 complex-mediated actin nucleation	apMir_20556	AAACGCUCUUAUAUUAUGGGA
GO:0008150	biological_process	A3ALS8	Lipoxygenase	GO:0031408	oxylipin biosynthetic process	apMir_15826	CCCCUACAUGCUGUCUACC
GO:0008150	biological_process	M8C6R5	Cytochrome b-c1 complex subunit 6	GO:0006122	mitochondrial electron transport, ubiquinol to cytochrome c	apMir_20556	AAACGCUCUUAUAUUAUGGGA
GO:0008150	biological_process	M0X743	Cytochrome b-c1 complex subunit 7	GO:0006122	mitochondrial electron transport, ubiquinol to cytochrome c	apMir_14419	UGGUGCUUUCAUUGAGAGU
GO:0008150	biological_process	M0X743	Cytochrome b-c1 complex subunit 7	GO:0006122	mitochondrial electron transport, ubiquinol to cytochrome c	apMir_11749	UGGUGCUUUCAUUGAGAG
GO:0008150	biological_process	A9XNZ6	Cytochrome b-c1 complex subunit 7	GO:0006122	mitochondrial electron transport, ubiquinol to cytochrome c	apMir_11749	UGGUGCUUUCAUUGAGAG
GO:0008150	biological_process	M0Y2W0	Uncharacterized protein	GO:0006520	cellular amino acid metabolic process	apMir_15699	UGAAGAUGACCAGCAAGGG
GO:0008150	biological_process	M8ARR9	NADP-specific glutamate dehydrogenase	GO:0006520	cellular amino acid metabolic process	apMir_15699	UGAAGAUGACCAGCAAGGG
GO:0008150	biological_process	M8BLM3	Homeobox-leucine zipper protein HOX32	GO:0010072	primary shoot apical meristem specification	apMir_36010	GGGUGAUGGAUGAUCGAUG
GO:0008150	biological_process	M8BLM3	Homeobox-leucine zipper protein HOX32	GO:0010072	primary shoot apical meristem specification	apMir_13494	GGGUGAUGGAUGAUGUCGU
GO:0008150	biological_process	M0Y2W0	Uncharacterized protein	GO:0055114	oxidation-reduction process	apMir_15699	UGAAGAUGACCAGCAAGGG
GO:0008150	biological_process	Q5F0I2	Ubiquinol oxidase	GO:0055114	oxidation-reduction process	apMir_36010	GGGUGAUGGAUGAUCGAUG
GO:0008150	biological_process	Q2QWT6	2-oxoisovalerate dehydrogenase alpha subunit, mitochondrial, putative, expressed	GO:0055114	oxidation-reduction process	apMir_55966	AGAAGAAGAUCACAGGCGC
GO:0008150	biological_process	A3ALS8	Lipoxygenase	GO:0055114	oxidation-reduction process	apMir_15826	CCCCUACAUGCUGUCUACC
GO:0008150	biological_process	Q6T4Q1	Cytochrome P450 monooxygenase	GO:0055114	oxidation-reduction process	apMir_36075	AAGCAUUGCGAUGGUCCUC
GO:0008150	biological_process	Q6T4Q1	Cytochrome P450 monooxygenase	GO:0055114	oxidation-reduction process	apMir_11332	AAGCAUUGCGAUGGUCCU
GO:0008150	biological_process	Q6T4Q1	Cytochrome P450 monooxygenase	GO:0055114	oxidation-reduction process	apMir_16109	GGAUGCUGACGCAAUGUGA
GO:0008150	biological_process	Q6T4Q1	Cytochrome P450 monooxygenase	GO:0055114	oxidation-reduction process	apMir_37909	CAAAGCAUUGCGAUGGUCCU
GO:0008150	biological_process	Q6T4Q1	Cytochrome P450 monooxygenase	GO:0055114	oxidation-reduction process	apMir_10979	CGGAUGCUGACGCAAUGU
GO:0008150	biological_process	Q6T4Q1	Cytochrome P450 monooxygenase	GO:0055114	oxidation-reduction process	apMir_20655	CGGCGGAUUGCUCGAGCUGCU
GO:0008150	biological_process	M7ZZ10	NADH-ubiquinone oxidoreductase 20 kDa subunit, mitochondrial	GO:0055114	oxidation-reduction process	apMir_55966	AGAAGAAGAUCACAGGCGC
GO:0008150	biological_process	N1R449	Glycerate dehydrogenase	GO:0055114	oxidation-reduction process	apMir_16109	GGAUGCUGACGCAAUGUGA
GO:0008150	biological_process	B9S2P3	2-oxoisovalerate dehydrogenase, putative	GO:0055114	oxidation-reduction process	apMir_55966	AGAAGAAGAUCACAGGCGC
GO:0008150	biological_process	F4KCJ8	Thiamin diphosphate-binding fold (THDP-binding) domain-containing protein	GO:0055114	oxidation-reduction process	apMir_55966	AGAAGAAGAUCACAGGCGC
GO:0008150	biological_process	B6TDQ5	NADH-ubiquinone oxidoreductase 20 kDa subunit	GO:0055114	oxidation-reduction process	apMir_55966	AGAAGAAGAUCACAGGCGC
GO:0008150	biological_process	Q9SME6	Glutathione peroxidase	GO:0055114	oxidation-reduction process	apMir_19716	CAUCUAUUUUGGAACGGAGGG
GO:0008150	biological_process	Q9SME6	Glutathione peroxidase	GO:0055114	oxidation-reduction process	apMir_19479	GUCAUCUAUUUUGGAACGGAG
GO:0008150	biological_process	Q9SME6	Glutathione peroxidase	GO:0055114	oxidation-reduction process	apMir_20501	CUCCGUUCCAAUAUAGAUGAC
GO:0008150	biological_process	Q9SME6	Glutathione peroxidase	GO:0055114	oxidation-reduction process	apMir_19478	CUCCGUUCCAAAAUAGAUGAC
GO:0008150	biological_process	Q9SME6	Glutathione peroxidase	GO:0055114	oxidation-reduction process	apMir_19477	CCCUCCGUUCCAAAAUAGAUG
GO:0008150	biological_process	Q9SME6	Glutathione peroxidase	GO:0055114	oxidation-reduction process	apMir_21472	GUCAUCUAUUCUGGAACGGAG
GO:0008150	biological_process	Q9SME6	Glutathione peroxidase	GO:0055114	oxidation-reduction process	apMir_19495	AGUUGGGUCAUCUAUUUUGGA
GO:0008150	biological_process	Q9SME6	Glutathione peroxidase	GO:0055114	oxidation-reduction process	apMir_20602	GUCAUCUAUAUUGGAACGGAG
GO:0008150	biological_process	Q9SME6	Glutathione peroxidase	GO:0055114	oxidation-reduction process	apMir_22267	CUCCGUUCCAGAAUAGAUGAC
GO:0008150	biological_process	Q9SME6	Glutathione peroxidase	GO:0055114	oxidation-reduction process	apMir_23027	UCCAAAAUAGAUGACCCAACU
GO:0008150	biological_process	M8BAB0	Aldehyde dehydrogenase family 2 member C4	GO:0055114	oxidation-reduction process	apMir_36637	AGUUAUGAUCAUGUCAUCU
GO:0008150	biological_process	D2KZ14	2-oxoisovalerate dehydrogenase	GO:0055114	oxidation-reduction process	apMir_55966	AGAAGAAGAUCACAGGCGC
GO:0008150	biological_process	M8A277	Cytochrome P450 71C2	GO:0055114	oxidation-reduction process	apMir_19477	CCCUCCGUUCCAAAAUAGAUG
GO:0008150	biological_process	M8ARR9	NADP-specific glutamate dehydrogenase	GO:0055114	oxidation-reduction process	apMir_15699	UGAAGAUGACCAGCAAGGG
GO:0008150	biological_process	G5DWY2	NADP-malic enzyme	GO:0055114	oxidation-reduction process	apMir_19477	CCCUCCGUUCCAAAAUAGAUG
GO:0008150	biological_process	B6SZ07	Cytochrome b-c1 complex subunit Rieske, mitochondrial	GO:0055114	oxidation-reduction process	apMir_36414	AGGACGCGGUCCUUGAUGG
GO:0008150	biological_process	C7C4X1	Glyceraldehyde-3-phosphate dehydrogenase	GO:0055114	oxidation-reduction process	apMir_20556	AAACGCUCUUAUAUUAUGGGA
GO:0008150	biological_process	B4FCS0	Superoxide dismutase [Cu-Zn]	GO:0055114	oxidation-reduction process	apMir_24398	UGGCUUUACCUGAUAGAACUCG
GO:0008150	biological_process	M0V1B0	Glucose-6-phosphate 1-dehydrogenase	GO:0055114	oxidation-reduction process	apMir_13995	CUACUUGGUGCAGAUACUG
GO:0008150	biological_process	F2DMY6	Aldehyde dehydrogenase	GO:0055114	oxidation-reduction process	apMir_21297	CCCAUGGAUGGAUGAUGGAUG
GO:0008150	biological_process	M7YTB4	Glutathione peroxidase	GO:0055114	oxidation-reduction process	apMir_15898	GAGUGAGAGAGAGUGAGAC
GO:0008150	biological_process	M8AM21	NAD-dependent dihydropyrimidine dehydrogenase PreA	GO:0055114	oxidation-reduction process	apMir_13995	CUACUUGGUGCAGAUACUG
GO:0008150	biological_process	M0X743	Cytochrome b-c1 complex subunit 7	GO:0055114	oxidation-reduction process	apMir_14419	UGGUGCUUUCAUUGAGAGU
GO:0008150	biological_process	M0X743	Cytochrome b-c1 complex subunit 7	GO:0055114	oxidation-reduction process	apMir_11749	UGGUGCUUUCAUUGAGAG
GO:0008150	biological_process	Q5S1S6	Peroxiredoxin Q, chloroplastic	GO:0055114	oxidation-reduction process	apMir_15117	GGCUGGUCCCUAGCUAUUA
GO:0008150	biological_process	R7W3T6	Gibberellin 20 oxidase 1	GO:0055114	oxidation-reduction process	apMir_19532	UCCCAUAAUAUAAGAGCGUUU
GO:0008150	biological_process	R7W3T6	Gibberellin 20 oxidase 1	GO:0055114	oxidation-reduction process	apMir_20556	AAACGCUCUUAUAUUAUGGGA
GO:0008150	biological_process	M8CWJ9	Putative aldehyde oxidase 2	GO:0055114	oxidation-reduction process	apMir_13156	UUGUCCCGUCGUCCAUCA
GO:0008150	biological_process	M4T4H4	Glyceraldehyde-3-phosphate dehydrogenase	GO:0055114	oxidation-reduction process	apMir_20556	AAACGCUCUUAUAUUAUGGGA
GO:0008150	biological_process	Q0DWH1	Alcohol dehydrogenase class-3	GO:0055114	oxidation-reduction process	apMir_37537	ACUUCCCCUGGGGGUAGGG
GO:0008150	biological_process	Q10E49	Phytanoyl-CoA dioxygenase 1	GO:0055114	oxidation-reduction process	apMir_13723	CCAGGCUCACCGCCGACCA
GO:0008150	biological_process	M8AHW0	Glutathione peroxidase	GO:0055114	oxidation-reduction process	apMir_19716	CAUCUAUUUUGGAACGGAGGG
GO:0008150	biological_process	M8AHW0	Glutathione peroxidase	GO:0055114	oxidation-reduction process	apMir_19479	GUCAUCUAUUUUGGAACGGAG
GO:0008150	biological_process	M8AHW0	Glutathione peroxidase	GO:0055114	oxidation-reduction process	apMir_20501	CUCCGUUCCAAUAUAGAUGAC
GO:0008150	biological_process	M8AHW0	Glutathione peroxidase	GO:0055114	oxidation-reduction process	apMir_19478	CUCCGUUCCAAAAUAGAUGAC
GO:0008150	biological_process	M8AHW0	Glutathione peroxidase	GO:0055114	oxidation-reduction process	apMir_19477	CCCUCCGUUCCAAAAUAGAUG
GO:0008150	biological_process	M8AHW0	Glutathione peroxidase	GO:0055114	oxidation-reduction process	apMir_21472	GUCAUCUAUUCUGGAACGGAG
GO:0008150	biological_process	M8AHW0	Glutathione peroxidase	GO:0055114	oxidation-reduction process	apMir_19495	AGUUGGGUCAUCUAUUUUGGA
GO:0008150	biological_process	M8AHW0	Glutathione peroxidase	GO:0055114	oxidation-reduction process	apMir_20602	GUCAUCUAUAUUGGAACGGAG
GO:0008150	biological_process	M8AHW0	Glutathione peroxidase	GO:0055114	oxidation-reduction process	apMir_22267	CUCCGUUCCAGAAUAGAUGAC
GO:0008150	biological_process	M8AHW0	Glutathione peroxidase	GO:0055114	oxidation-reduction process	apMir_23027	UCCAAAAUAGAUGACCCAACU
GO:0008150	biological_process	M8A2D7	C-terminal binding protein AN	GO:0055114	oxidation-reduction process	apMir_12218	CCUGGGAUGCGCAAGGAA
GO:0008150	biological_process	A5YVV3	Glyceraldehyde-3-phosphate dehydrogenase	GO:0055114	oxidation-reduction process	apMir_16557	AUAAAACCUUCAGCAGUGC
GO:0008150	biological_process	O04892	Cytochrome P450 like_TBP	GO:0055114	oxidation-reduction process	apMir_36075	AAGCAUUGCGAUGGUCCUC
GO:0008150	biological_process	O04892	Cytochrome P450 like_TBP	GO:0055114	oxidation-reduction process	apMir_11332	AAGCAUUGCGAUGGUCCU
GO:0008150	biological_process	O04892	Cytochrome P450 like_TBP	GO:0055114	oxidation-reduction process	apMir_16109	GGAUGCUGACGCAAUGUGA
GO:0008150	biological_process	O04892	Cytochrome P450 like_TBP	GO:0055114	oxidation-reduction process	apMir_37909	CAAAGCAUUGCGAUGGUCCU
GO:0008150	biological_process	O04892	Cytochrome P450 like_TBP	GO:0055114	oxidation-reduction process	apMir_10979	CGGAUGCUGACGCAAUGU
GO:0008150	biological_process	O04892	Cytochrome P450 like_TBP	GO:0055114	oxidation-reduction process	apMir_20655	CGGCGGAUUGCUCGAGCUGCU
GO:0008150	biological_process	M7Z2N3	Tropinone reductase 1	GO:0055114	oxidation-reduction process	apMir_67629	UCGCCGUGGAUCUGACAAG
GO:0008150	biological_process	Q0H635	Cytochrome b-c1 complex subunit Rieske, mitochondrial	GO:0055114	oxidation-reduction process	apMir_12218	CCUGGGAUGCGCAAGGAA
GO:0008150	biological_process	R7W044	2-oxoisovalerate dehydrogenase subunit alpha, mitochondrial	GO:0055114	oxidation-reduction process	apMir_55966	AGAAGAAGAUCACAGGCGC
GO:0008150	biological_process	A9XNZ6	Cytochrome b-c1 complex subunit 7	GO:0055114	oxidation-reduction process	apMir_11749	UGGUGCUUUCAUUGAGAG
GO:0008150	biological_process	H9MAG7	Uncharacterized protein	GO:0055114	oxidation-reduction process	apMir_15826	CCCCUACAUGCUGUCUACC
GO:0008150	biological_process	Q69XR7	Acyl-coenzyme A oxidase	GO:0055114	oxidation-reduction process	apMir_15898	GAGUGAGAGAGAGUGAGAC
GO:0008150	biological_process	M7YTP9	Two-component response regulator ARR8	GO:0007623	circadian rhythm	apMir_15898	GAGUGAGAGAGAGUGAGAC
GO:0008150	biological_process	D3GKE0	Putative histone acetyltransferase GCN5	GO:0043966	histone H3 acetylation	apMir_20556	AAACGCUCUUAUAUUAUGGGA
GO:0008150	biological_process	M7Z6F5	Glycine cleavage system H protein, mitochondrial	GO:0006546	glycine catabolic process	apMir_36165	AGCUGUGCUUUCAGCAAGA
GO:0008150	biological_process	M7Z6F5	Glycine cleavage system H protein, mitochondrial	GO:0006546	glycine catabolic process	apMir_12853	GCUGUGCUUUCAGCAAGA
GO:0008150	biological_process	Q947L8	Glycine decarboxylase subunit H	GO:0006546	glycine catabolic process	apMir_36165	AGCUGUGCUUUCAGCAAGA
GO:0008150	biological_process	Q947L8	Glycine decarboxylase subunit H	GO:0006546	glycine catabolic process	apMir_12853	GCUGUGCUUUCAGCAAGA
GO:0008150	biological_process	D8LAL8	Dephospho-CoA kinase	GO:0015937	coenzyme A biosynthetic process	apMir_19477	CCCUCCGUUCCAAAAUAGAUG
GO:0008150	biological_process	M7ZX95	Putative glutathione S-transferase GSTU6	GO:0060416	response to growth hormone	apMir_18589	CUUGUCGUCGAUGUAGGCGG
GO:0008150	biological_process	A9J238	MIKC-type MADS-box transcription factor WM32B	GO:0010440	stomatal lineage progression	apMir_19892	UGCAGUUGCUGUCUCAAGCUU
GO:0008150	biological_process	A9J236	MIKC-type MADS-box transcription factor WM32A	GO:0010440	stomatal lineage progression	apMir_19892	UGCAGUUGCUGUCUCAAGCUU
GO:0008150	biological_process	C5J4A2	Acetolactate synthase	GO:0009082	branched-chain amino acid biosynthetic process	apMir_66466	GGACCGUGUAGUUUAGUGG
GO:0008150	biological_process	N1QVT5	Actin-related protein 2/3 complex subunit 4	GO:0030041	actin filament polymerization	apMir_19532	UCCCAUAAUAUAAGAGCGUUU
GO:0008150	biological_process	N1QVT5	Actin-related protein 2/3 complex subunit 4	GO:0030041	actin filament polymerization	apMir_20556	AAACGCUCUUAUAUUAUGGGA
GO:0008150	biological_process	Q653W2	(2R)-phospho-3-sulfolactate synthase-like	GO:0019295	coenzyme M biosynthetic process	apMir_19716	CAUCUAUUUUGGAACGGAGGG
GO:0008150	biological_process	Q653W2	(2R)-phospho-3-sulfolactate synthase-like	GO:0019295	coenzyme M biosynthetic process	apMir_19479	GUCAUCUAUUUUGGAACGGAG
GO:0008150	biological_process	Q653W2	(2R)-phospho-3-sulfolactate synthase-like	GO:0019295	coenzyme M biosynthetic process	apMir_21472	GUCAUCUAUUCUGGAACGGAG
GO:0008150	biological_process	Q653W2	(2R)-phospho-3-sulfolactate synthase-like	GO:0019295	coenzyme M biosynthetic process	apMir_19495	AGUUGGGUCAUCUAUUUUGGA
GO:0008150	biological_process	Q653W2	(2R)-phospho-3-sulfolactate synthase-like	GO:0019295	coenzyme M biosynthetic process	apMir_20602	GUCAUCUAUAUUGGAACGGAG
GO:0008150	biological_process	Q653W2	(2R)-phospho-3-sulfolactate synthase-like	GO:0019295	coenzyme M biosynthetic process	apMir_23027	UCCAAAAUAGAUGACCCAACU
GO:0008150	biological_process	B6THJ5	Phosphosulfolactate synthase-related protein	GO:0019295	coenzyme M biosynthetic process	apMir_19716	CAUCUAUUUUGGAACGGAGGG
GO:0008150	biological_process	B6THJ5	Phosphosulfolactate synthase-related protein	GO:0019295	coenzyme M biosynthetic process	apMir_19479	GUCAUCUAUUUUGGAACGGAG
GO:0008150	biological_process	B6THJ5	Phosphosulfolactate synthase-related protein	GO:0019295	coenzyme M biosynthetic process	apMir_21472	GUCAUCUAUUCUGGAACGGAG
GO:0008150	biological_process	B6THJ5	Phosphosulfolactate synthase-related protein	GO:0019295	coenzyme M biosynthetic process	apMir_19495	AGUUGGGUCAUCUAUUUUGGA
GO:0008150	biological_process	B6THJ5	Phosphosulfolactate synthase-related protein	GO:0019295	coenzyme M biosynthetic process	apMir_20602	GUCAUCUAUAUUGGAACGGAG
GO:0008150	biological_process	B6THJ5	Phosphosulfolactate synthase-related protein	GO:0019295	coenzyme M biosynthetic process	apMir_23027	UCCAAAAUAGAUGACCCAACU
GO:0008150	biological_process	Q9M5G3	Translationally-controlled tumor protein homolog	GO:0090333	regulation of stomatal closure	apMir_15898	GAGUGAGAGAGAGUGAGAC
GO:0008150	biological_process	M8C7V8	Alpha-1,4-glucan-protein synthase (UDP-forming)	GO:0030244	cellulose biosynthetic process	apMir_35999	CGCUACGACGACAUGUGGG
GO:0008150	biological_process	M7ZKF8	Putative 1-aminocyclopropane-1-carboxylate deaminase	GO:0019447	D-cysteine catabolic process	apMir_13572	CCAGAUUUGGCAGUUCCAG
GO:0008150	biological_process	M8BV91	ATP-dependent Clp protease proteolytic subunit	GO:0000302	response to reactive oxygen species	apMir_13026	CUCUUCCUUCAGUACGAG
GO:0008150	biological_process	M8BI24	E3 ubiquitin-protein ligase RGLG2	GO:0009850	auxin metabolic process	apMir_78295	UCUGCUCCCGUCUUGUGAG
GO:0008150	biological_process	M8BI24	E3 ubiquitin-protein ligase RGLG2	GO:0009850	auxin metabolic process	apMir_45385	CUGCUCCCGUCUUGUGAG
GO:0008150	biological_process	R7WEP7	Auxin-responsive protein	GO:0051301	cell division	apMir_22246	UGCCUGGCUCCCUGUAUGCCA
GO:0008150	biological_process	K7VB51	Carnitine racemase like protein	GO:0009062	fatty acid catabolic process	apMir_16452	UGGUUAAGAGUUCCUGAGU
GO:0008150	biological_process	Q9M5G3	Translationally-controlled tumor protein homolog	GO:0007346	regulation of mitotic cell cycle	apMir_15898	GAGUGAGAGAGAGUGAGAC
GO:0008150	biological_process	M9XEK1	Myo-inositol 1-phosphate synthase	GO:0006021	inositol biosynthetic process	apMir_15898	GAGUGAGAGAGAGUGAGAC
GO:0008150	biological_process	M8BI24	E3 ubiquitin-protein ligase RGLG2	GO:0009690	cytokinin metabolic process	apMir_78295	UCUGCUCCCGUCUUGUGAG
GO:0008150	biological_process	M8BI24	E3 ubiquitin-protein ligase RGLG2	GO:0009690	cytokinin metabolic process	apMir_45385	CUGCUCCCGUCUUGUGAG
GO:0008150	biological_process	M7ZS96	Histone H3.3	GO:0048235	pollen sperm cell differentiation	apMir_24398	UGGCUUUACCUGAUAGAACUCG
GO:0008150	biological_process	M7YVM7	GPI-anchor transamidase	GO:0016255	attachment of GPI anchor to protein	apMir_15826	CCCCUACAUGCUGUCUACC
GO:0008150	biological_process	M8CM25	Lectin-domain containing receptor kinase A4.2	GO:0009617	response to bacterium	apMir_78115	GACCGCCAUCGCGCCGCUC
GO:0008150	biological_process	M7ZF92	Receptor like protein kinase S.2	GO:0009617	response to bacterium	apMir_78115	GACCGCCAUCGCGCCGCUC
GO:0008150	biological_process	Q339W7	Probable chromo domain-containing protein LHP1	GO:0010016	shoot system morphogenesis	apMir_15898	GAGUGAGAGAGAGUGAGAC
GO:0008150	biological_process	M8C6Q8	UDP-glucose:glycoprotein glucosyltransferase 1	GO:0097359	UDP-glucosylation	apMir_36637	AGUUAUGAUCAUGUCAUCU
GO:0008150	biological_process	Q9M5G3	Translationally-controlled tumor protein homolog	GO:0046686	response to cadmium ion	apMir_15898	GAGUGAGAGAGAGUGAGAC
GO:0008150	biological_process	M8A3R3	Putative glutathione S-transferase GSTU6	GO:0046686	response to cadmium ion	apMir_18589	CUUGUCGUCGAUGUAGGCGG
GO:0008150	biological_process	M7ZLN1	Chaperonin CPN60-2, mitochondrial	GO:0046686	response to cadmium ion	apMir_11716	UAGAAAGUGAGGCAUUGG
GO:0008150	biological_process	M8A8N8	14-3-3-like protein GF14-B	GO:0046686	response to cadmium ion	apMir_37764	AUAUCUGUAGAAGUCACCU
GO:0008150	biological_process	G7JI45	DEAD-box ATP-dependent RNA helicase	GO:0046686	response to cadmium ion	apMir_37023	CUUGGUUUUCAAGGGAGUG
GO:0008150	biological_process	M7ZKF8	Putative 1-aminocyclopropane-1-carboxylate deaminase	GO:0046686	response to cadmium ion	apMir_13572	CCAGAUUUGGCAGUUCCAG
GO:0008150	biological_process	Q8H8E0	Glutathione S-transferase, N-terminal domain containing protein, expressed	GO:0046686	response to cadmium ion	apMir_15117	GGCUGGUCCCUAGCUAUUA
GO:0008150	biological_process	M7YLI9	2,3-bisphosphoglycerate-independent phosphoglycerate mutase	GO:0046686	response to cadmium ion	apMir_37537	ACUUCCCCUGGGGGUAGGG
GO:0008150	biological_process	M7YLI9	2,3-bisphosphoglycerate-independent phosphoglycerate mutase	GO:0046686	response to cadmium ion	apMir_13145	UGGAGCUCGAGUGCUUUU
GO:0008150	biological_process	M7ZFX2	Bifunctional 3'-phosphoadenosine 5'-phosphosulfate synthase	GO:0046686	response to cadmium ion	apMir_20968	UGAAGUGUUUGGGGGAACUCU
GO:0008150	biological_process	M7ZFX2	Bifunctional 3'-phosphoadenosine 5'-phosphosulfate synthase	GO:0046686	response to cadmium ion	apMir_17808	UGAAGUGUUUGGGGGAACUC
GO:0008150	biological_process	M0UIL6	Serine/threonine-protein kinase	GO:0048544	recognition of pollen	apMir_13951	UGGUGGAGAUACAUAAGUC
GO:0008150	biological_process	M0XR49	Serine/threonine-protein kinase	GO:0048544	recognition of pollen	apMir_13951	UGGUGGAGAUACAUAAGUC
GO:0008150	biological_process	Q9M5G3	Translationally-controlled tumor protein homolog	GO:0009860	pollen tube growth	apMir_15898	GAGUGAGAGAGAGUGAGAC
GO:0008150	biological_process	H9BE59	Nicotianamine synthase 2	GO:0009860	pollen tube growth	apMir_11696	GCUCCAGCUCAUCCAGCC
GO:0008150	biological_process	H9BE59	Nicotianamine synthase 2	GO:0071732	cellular response to nitric oxide	apMir_11696	GCUCCAGCUCAUCCAGCC
GO:0008150	biological_process	M8AM21	NAD-dependent dihydropyrimidine dehydrogenase PreA	GO:0006222	UMP biosynthetic process	apMir_13995	CUACUUGGUGCAGAUACUG
GO:0008150	biological_process	Q0DWH1	Alcohol dehydrogenase class-3	GO:0006069	ethanol oxidation	apMir_37537	ACUUCCCCUGGGGGUAGGG
GO:0008150	biological_process	M8BFV8	Villin-2	GO:0051017	actin filament bundle assembly	apMir_15699	UGAAGAUGACCAGCAAGGG
GO:0008150	biological_process	Q2QWT6	2-oxoisovalerate dehydrogenase alpha subunit, mitochondrial, putative, expressed	GO:0043617	cellular response to sucrose starvation	apMir_55966	AGAAGAAGAUCACAGGCGC
GO:0008150	biological_process	R7W044	2-oxoisovalerate dehydrogenase subunit alpha, mitochondrial	GO:0043617	cellular response to sucrose starvation	apMir_55966	AGAAGAAGAUCACAGGCGC
GO:0008150	biological_process	Q94BM4	Sodium/hydrogen exchanger	GO:0006812	cation transport	apMir_37266	GGCCUACAUCGAGUCCGUC
GO:0008150	biological_process	M8BIT1	Putative metal tolerance protein C3	GO:0006812	cation transport	apMir_37350	GAACAGCUCCUAUGAAUAU
GO:0008150	biological_process	B4FKJ7	Uncharacterized protein	GO:0000724	double-strand break repair via homologous recombination	apMir_19532	UCCCAUAAUAUAAGAGCGUUU
GO:0008150	biological_process	N1QVD8	Elongation factor G, chloroplastic	GO:0009845	seed germination	apMir_19208	ACUGUCAGAGAGACAUAUGU
GO:0008150	biological_process	A3AW41	Oleosin	GO:0009845	seed germination	apMir_15699	UGAAGAUGACCAGCAAGGG
GO:0008150	biological_process	M7ZDN4	Galacturonokinase	GO:0046396	D-galacturonate metabolic process	apMir_20556	AAACGCUCUUAUAUUAUGGGA
GO:0008150	biological_process	M8ARB6	Calcineurin B-like protein 4	GO:0005513	detection of calcium ion	apMir_19208	ACUGUCAGAGAGACAUAUGU
GO:0008150	biological_process	C7C4X1	Glyceraldehyde-3-phosphate dehydrogenase	GO:0006006	glucose metabolic process	apMir_20556	AAACGCUCUUAUAUUAUGGGA
GO:0008150	biological_process	M0V1B0	Glucose-6-phosphate 1-dehydrogenase	GO:0006006	glucose metabolic process	apMir_13995	CUACUUGGUGCAGAUACUG
GO:0008150	biological_process	A5YVV3	Glyceraldehyde-3-phosphate dehydrogenase	GO:0006006	glucose metabolic process	apMir_16557	AUAAAACCUUCAGCAGUGC
GO:0008150	biological_process	N1QVD8	Elongation factor G, chloroplastic	GO:0006184	GTP catabolic process	apMir_19208	ACUGUCAGAGAGACAUAUGU
GO:0008150	biological_process	P35450	Elongation factor G, chloroplastic	GO:0006184	GTP catabolic process	apMir_19208	ACUGUCAGAGAGACAUAUGU
GO:0008150	biological_process	Q00W31	Mitochondrial elongation factor (ISS)	GO:0006184	GTP catabolic process	apMir_54653	CAGUCCUUGAUCCGGUUC
GO:0008150	biological_process	Q9M5G3	Translationally-controlled tumor protein homolog	GO:0040014	regulation of multicellular organism growth	apMir_15898	GAGUGAGAGAGAGUGAGAC
GO:0008150	biological_process	Q3S4I0	Eukaryotic translation initiation factor 5A2	GO:0045905	positive regulation of translational termination	apMir_17096	GUGAGACAGAGAGGAGUAUG
GO:0008150	biological_process	Q3S4I0	Eukaryotic translation initiation factor 5A2	GO:0045905	positive regulation of translational termination	apMir_19472	UGUGAGACAGAGAGGAGUAUG
GO:0008150	biological_process	Q339W7	Probable chromo domain-containing protein LHP1	GO:0048573	photoperiodism, flowering	apMir_15898	GAGUGAGAGAGAGUGAGAC
GO:0008150	biological_process	K7VB51	Carnitine racemase like protein	GO:0080024	indolebutyric acid metabolic process	apMir_16452	UGGUUAAGAGUUCCUGAGU
GO:0008150	biological_process	O22807	At2g33570	GO:0042546	cell wall biogenesis	apMir_45385	CUGCUCCCGUCUUGUGAG
GO:0008150	biological_process	M9XEK1	Myo-inositol 1-phosphate synthase	GO:0009793	embryo development ending in seed dormancy	apMir_15898	GAGUGAGAGAGAGUGAGAC
GO:0008150	biological_process	A3AW41	Oleosin	GO:0010344	seed oilbody biogenesis	apMir_15699	UGAAGAUGACCAGCAAGGG
GO:0008150	biological_process	R7WEP7	Auxin-responsive protein	GO:0007389	pattern specification process	apMir_22246	UGCCUGGCUCCCUGUAUGCCA
GO:0008150	biological_process	K7LZN9	Auxin-induced protein	GO:0009734	auxin-activated signaling pathway	apMir_22246	UGCCUGGCUCCCUGUAUGCCA
GO:0008150	biological_process	M7YEI9	Auxin-responsive protein	GO:0009734	auxin-activated signaling pathway	apMir_22246	UGCCUGGCUCCCUGUAUGCCA
GO:0008150	biological_process	R7WEP7	Auxin-responsive protein	GO:0009734	auxin-activated signaling pathway	apMir_22246	UGCCUGGCUCCCUGUAUGCCA
GO:0008150	biological_process	M0Z5E1	Auxin response factor	GO:0009734	auxin-activated signaling pathway	apMir_22246	UGCCUGGCUCCCUGUAUGCCA
GO:0008150	biological_process	M8BC98	Auxin response factor	GO:0009734	auxin-activated signaling pathway	apMir_22246	UGCCUGGCUCCCUGUAUGCCA
GO:0008150	biological_process	M0XR49	Serine/threonine-protein kinase	GO:0034613	cellular protein localization	apMir_13951	UGGUGGAGAUACAUAAGUC
GO:0008150	biological_process	H9BE59	Nicotianamine synthase 2	GO:0071369	cellular response to ethylene stimulus	apMir_11696	GCUCCAGCUCAUCCAGCC
GO:0008150	biological_process	Q851M0	Nicotinate phosphoribosyltransferase, putative, expressed	GO:0019358	nicotinate nucleotide salvage	apMir_11716	UAGAAAGUGAGGCAUUGG
GO:0008150	biological_process	Q69XR7	Acyl-coenzyme A oxidase	GO:0006635	fatty acid beta-oxidation	apMir_15898	GAGUGAGAGAGAGUGAGAC
GO:0008150	biological_process	R7WEP7	Auxin-responsive protein	GO:0048589	developmental growth	apMir_22246	UGCCUGGCUCCCUGUAUGCCA
GO:0008150	biological_process	Q00327	Photosystem I reaction center subunit V, chloroplastic	GO:0050821	protein stabilization	apMir_15898	GAGUGAGAGAGAGUGAGAC
GO:0008150	biological_process	M7Z1X9	Ubiquitin-like-specific protease ESD4	GO:0009909	regulation of flower development	apMir_19532	UCCCAUAAUAUAAGAGCGUUU
GO:0008150	biological_process	M7Z1X9	Ubiquitin-like-specific protease ESD4	GO:0009909	regulation of flower development	apMir_20556	AAACGCUCUUAUAUUAUGGGA
GO:0008150	biological_process	R7WGA2	Kinetochore-associated protein MTW1	GO:0007067	mitosis	apMir_19716	CAUCUAUUUUGGAACGGAGGG
GO:0008150	biological_process	R7WGA2	Kinetochore-associated protein MTW1	GO:0007067	mitosis	apMir_19479	GUCAUCUAUUUUGGAACGGAG
GO:0008150	biological_process	R7WGA2	Kinetochore-associated protein MTW1	GO:0007067	mitosis	apMir_19478	CUCCGUUCCAAAAUAGAUGAC
GO:0008150	biological_process	R7WGA2	Kinetochore-associated protein MTW1	GO:0007067	mitosis	apMir_19477	CCCUCCGUUCCAAAAUAGAUG
GO:0008150	biological_process	R7WGA2	Kinetochore-associated protein MTW1	GO:0007067	mitosis	apMir_21472	GUCAUCUAUUCUGGAACGGAG
GO:0008150	biological_process	R7WGA2	Kinetochore-associated protein MTW1	GO:0007067	mitosis	apMir_19495	AGUUGGGUCAUCUAUUUUGGA
GO:0008150	biological_process	R7WGA2	Kinetochore-associated protein MTW1	GO:0007067	mitosis	apMir_20602	GUCAUCUAUAUUGGAACGGAG
GO:0008150	biological_process	M9XEK1	Myo-inositol 1-phosphate synthase	GO:0008654	phospholipid biosynthetic process	apMir_15898	GAGUGAGAGAGAGUGAGAC
GO:0008150	biological_process	M8BI24	E3 ubiquitin-protein ligase RGLG2	GO:0080148	negative regulation of response to water deprivation	apMir_78295	UCUGCUCCCGUCUUGUGAG
GO:0008150	biological_process	M8BI24	E3 ubiquitin-protein ligase RGLG2	GO:0080148	negative regulation of response to water deprivation	apMir_45385	CUGCUCCCGUCUUGUGAG
GO:0008150	biological_process	M7ZX95	Putative glutathione S-transferase GSTU6	GO:0080148	negative regulation of response to water deprivation	apMir_18589	CUUGUCGUCGAUGUAGGCGG
GO:0008150	biological_process	M7YR92	Formin-like protein 7	GO:0045010	actin nucleation	apMir_15249	CAGCAACAUCACUAGUGGU
GO:0008150	biological_process	D3GKE0	Putative histone acetyltransferase GCN5	GO:0016573	histone acetylation	apMir_20556	AAACGCUCUUAUAUUAUGGGA
GO:0008150	biological_process	C6F7E0	Serine hydroxymethyltransferase	GO:0006563	L-serine metabolic process	apMir_36075	AAGCAUUGCGAUGGUCCUC
GO:0008150	biological_process	C6F7E0	Serine hydroxymethyltransferase	GO:0006563	L-serine metabolic process	apMir_11332	AAGCAUUGCGAUGGUCCU
GO:0008150	biological_process	C6F7E0	Serine hydroxymethyltransferase	GO:0006563	L-serine metabolic process	apMir_16109	GGAUGCUGACGCAAUGUGA
GO:0008150	biological_process	C6F7E0	Serine hydroxymethyltransferase	GO:0006563	L-serine metabolic process	apMir_37909	CAAAGCAUUGCGAUGGUCCU
GO:0008150	biological_process	C6F7E0	Serine hydroxymethyltransferase	GO:0006563	L-serine metabolic process	apMir_10979	CGGAUGCUGACGCAAUGU
GO:0008150	biological_process	Q94BM4	Sodium/hydrogen exchanger	GO:0035725	sodium ion transmembrane transport	apMir_37266	GGCCUACAUCGAGUCCGUC
GO:0008150	biological_process	R7WEP7	Auxin-responsive protein	GO:0048829	root cap development	apMir_22246	UGCCUGGCUCCCUGUAUGCCA
GO:0008150	biological_process	R7WEP7	Auxin-responsive protein	GO:0031540	regulation of anthocyanin biosynthetic process	apMir_22246	UGCCUGGCUCCCUGUAUGCCA
GO:0008150	biological_process	M7ZFX2	Bifunctional 3'-phosphoadenosine 5'-phosphosulfate synthase	GO:0070206	protein trimerization	apMir_20968	UGAAGUGUUUGGGGGAACUCU
GO:0008150	biological_process	M7ZFX2	Bifunctional 3'-phosphoadenosine 5'-phosphosulfate synthase	GO:0070206	protein trimerization	apMir_17808	UGAAGUGUUUGGGGGAACUC
GO:0008150	biological_process	K7LZN9	Auxin-induced protein	GO:0006355	regulation of transcription, DNA-templated	apMir_22246	UGCCUGGCUCCCUGUAUGCCA
GO:0008150	biological_process	M8A1A4	Nuclear transcription factor Y subunit A-9	GO:0006355	regulation of transcription, DNA-templated	apMir_22473	CAGGCAAAUCAUCCUUGGCUA
GO:0008150	biological_process	A0MPL1	CBFIVb-B20	GO:0006355	regulation of transcription, DNA-templated	apMir_19532	UCCCAUAAUAUAAGAGCGUUU
GO:0008150	biological_process	A9J238	MIKC-type MADS-box transcription factor WM32B	GO:0006355	regulation of transcription, DNA-templated	apMir_19892	UGCAGUUGCUGUCUCAAGCUU
GO:0008150	biological_process	M7YEI9	Auxin-responsive protein	GO:0006355	regulation of transcription, DNA-templated	apMir_22246	UGCCUGGCUCCCUGUAUGCCA
GO:0008150	biological_process	Q339W7	Probable chromo domain-containing protein LHP1	GO:0006355	regulation of transcription, DNA-templated	apMir_15898	GAGUGAGAGAGAGUGAGAC
GO:0008150	biological_process	R7WEP7	Auxin-responsive protein	GO:0006355	regulation of transcription, DNA-templated	apMir_22246	UGCCUGGCUCCCUGUAUGCCA
GO:0008150	biological_process	T1LF92	Uncharacterized protein	GO:0006355	regulation of transcription, DNA-templated	apMir_13995	CUACUUGGUGCAGAUACUG
GO:0008150	biological_process	A9J228	MIKC-type MADS-box transcription factor WM30	GO:0006355	regulation of transcription, DNA-templated	apMir_19892	UGCAGUUGCUGUCUCAAGCUU
GO:0008150	biological_process	M0Z5E1	Auxin response factor	GO:0006355	regulation of transcription, DNA-templated	apMir_22246	UGCCUGGCUCCCUGUAUGCCA
GO:0008150	biological_process	A2Z8L4	Homeobox-leucine zipper protein HOX9	GO:0006355	regulation of transcription, DNA-templated	apMir_13494	GGGUGAUGGAUGAUGUCGU
GO:0008150	biological_process	A9J236	MIKC-type MADS-box transcription factor WM32A	GO:0006355	regulation of transcription, DNA-templated	apMir_19892	UGCAGUUGCUGUCUCAAGCUU
GO:0008150	biological_process	M8BC98	Auxin response factor	GO:0006355	regulation of transcription, DNA-templated	apMir_22246	UGCCUGGCUCCCUGUAUGCCA
GO:0008150	biological_process	M8B5D2	Ethylene-responsive transcription factor ERF098	GO:0006355	regulation of transcription, DNA-templated	apMir_21297	CCCAUGGAUGGAUGAUGGAUG
GO:0008150	biological_process	M8BTL7	B3 domain-containing protein	GO:0006355	regulation of transcription, DNA-templated	apMir_13995	CUACUUGGUGCAGAUACUG
GO:0008150	biological_process	M8BLM3	Homeobox-leucine zipper protein HOX32	GO:0006355	regulation of transcription, DNA-templated	apMir_36010	GGGUGAUGGAUGAUCGAUG
GO:0008150	biological_process	M8BLM3	Homeobox-leucine zipper protein HOX32	GO:0006355	regulation of transcription, DNA-templated	apMir_13494	GGGUGAUGGAUGAUGUCGU
GO:0008150	biological_process	Q7XBH1	Stress-responsive protein	GO:0050832	defense response to fungus	apMir_12218	CCUGGGAUGCGCAAGGAA
GO:0008150	biological_process	Q00327	Photosystem I reaction center subunit V, chloroplastic	GO:0042550	photosystem I stabilization	apMir_15898	GAGUGAGAGAGAGUGAGAC
GO:0008150	biological_process	M8BKL1	Calcineurin B-like protein 3	GO:0055075	potassium ion homeostasis	apMir_13648	GUGCCACUCUUCCCUGUCA
GO:0008150	biological_process	M8AM21	NAD-dependent dihydropyrimidine dehydrogenase PreA	GO:0043562	cellular response to nitrogen levels	apMir_13995	CUACUUGGUGCAGAUACUG
GO:0008150	biological_process	F2DMY6	Aldehyde dehydrogenase	GO:0006081	cellular aldehyde metabolic process	apMir_21297	CCCAUGGAUGGAUGAUGGAUG
GO:0008150	biological_process	Q6E4A7	Putative uncharacterized protein	GO:0006814	sodium ion transport	apMir_16256	GUGGAUGGAGAGGAGUGAC
GO:0008150	biological_process	Q94BM4	Sodium/hydrogen exchanger	GO:0006814	sodium ion transport	apMir_37266	GGCCUACAUCGAGUCCGUC
GO:0008150	biological_process	M8BW14	Putative sodium-dependent transporter yocS	GO:0006814	sodium ion transport	apMir_16256	GUGGAUGGAGAGGAGUGAC
GO:0008150	biological_process	M8BW14	Putative sodium-dependent transporter yocS	GO:0006814	sodium ion transport	apMir_14745	GUCACUCCUCUCCAUCCAC
GO:0008150	biological_process	M7YYE2	Putative 3-beta-hydroxysteroid-Delta(8),Delta(7)-isomerase	GO:0060964	regulation of gene silencing by miRNA	apMir_36010	GGGUGAUGGAUGAUCGAUG
GO:0008150	biological_process	M8CM25	Lectin-domain containing receptor kinase A4.2	GO:0071395	cellular response to jasmonic acid stimulus	apMir_78115	GACCGCCAUCGCGCCGCUC
GO:0008150	biological_process	M7ZF92	Receptor like protein kinase S.2	GO:0071395	cellular response to jasmonic acid stimulus	apMir_78115	GACCGCCAUCGCGCCGCUC
GO:0008150	biological_process	M7ZV64	Signal recognition particle 9 kDa protein	GO:0045900	negative regulation of translational elongation	apMir_15898	GAGUGAGAGAGAGUGAGAC
GO:0008150	biological_process	Q3S4I0	Eukaryotic translation initiation factor 5A2	GO:0045901	positive regulation of translational elongation	apMir_17096	GUGAGACAGAGAGGAGUAUG
GO:0008150	biological_process	Q3S4I0	Eukaryotic translation initiation factor 5A2	GO:0045901	positive regulation of translational elongation	apMir_19472	UGUGAGACAGAGAGGAGUAUG
GO:0008150	biological_process	M7Z9C2	Lipoyl synthase 2, chloroplastic	GO:0009107	lipoate biosynthetic process	apMir_21905	UGCUUAAUCUUCUAAUCUUCU
GO:0008150	biological_process	M0YND5	Uncharacterized protein	GO:0009107	lipoate biosynthetic process	apMir_21905	UGCUUAAUCUUCUAAUCUUCU
GO:0008150	biological_process	Q2QWT6	2-oxoisovalerate dehydrogenase alpha subunit, mitochondrial, putative, expressed	GO:0009744	response to sucrose	apMir_55966	AGAAGAAGAUCACAGGCGC
GO:0008150	biological_process	R7W044	2-oxoisovalerate dehydrogenase subunit alpha, mitochondrial	GO:0009744	response to sucrose	apMir_55966	AGAAGAAGAUCACAGGCGC
GO:0008150	biological_process	Q339W7	Probable chromo domain-containing protein LHP1	GO:0006342	chromatin silencing	apMir_15898	GAGUGAGAGAGAGUGAGAC
GO:0008150	biological_process	M8C6R5	Cytochrome b-c1 complex subunit 6	GO:1902600	hydrogen ion transmembrane transport	apMir_20556	AAACGCUCUUAUAUUAUGGGA
GO:0008150	biological_process	Q94BM4	Sodium/hydrogen exchanger	GO:1902600	hydrogen ion transmembrane transport	apMir_37266	GGCCUACAUCGAGUCCGUC
GO:0008150	biological_process	B6SZ07	Cytochrome b-c1 complex subunit Rieske, mitochondrial	GO:1902600	hydrogen ion transmembrane transport	apMir_36414	AGGACGCGGUCCUUGAUGG
GO:0008150	biological_process	Q0H635	Cytochrome b-c1 complex subunit Rieske, mitochondrial	GO:1902600	hydrogen ion transmembrane transport	apMir_12218	CCUGGGAUGCGCAAGGAA
GO:0008150	biological_process	M7YEI9	Auxin-responsive protein	GO:0009725	response to hormone	apMir_22246	UGCCUGGCUCCCUGUAUGCCA
GO:0008150	biological_process	R7WEP7	Auxin-responsive protein	GO:0009725	response to hormone	apMir_22246	UGCCUGGCUCCCUGUAUGCCA
GO:0008150	biological_process	M0Z5E1	Auxin response factor	GO:0009725	response to hormone	apMir_22246	UGCCUGGCUCCCUGUAUGCCA
GO:0008150	biological_process	M8BC98	Auxin response factor	GO:0009725	response to hormone	apMir_22246	UGCCUGGCUCCCUGUAUGCCA
GO:0008150	biological_process	M7ZDN4	Galacturonokinase	GO:0006012	galactose metabolic process	apMir_20556	AAACGCUCUUAUAUUAUGGGA
GO:0008150	biological_process	M7YLI9	2,3-bisphosphoglycerate-independent phosphoglycerate mutase	GO:0010118	stomatal movement	apMir_37537	ACUUCCCCUGGGGGUAGGG
GO:0008150	biological_process	M7YLI9	2,3-bisphosphoglycerate-independent phosphoglycerate mutase	GO:0010118	stomatal movement	apMir_13145	UGGAGCUCGAGUGCUUUU
GO:0008150	biological_process	Q653W2	(2R)-phospho-3-sulfolactate synthase-like	GO:0010608	posttranscriptional regulation of gene expression	apMir_19716	CAUCUAUUUUGGAACGGAGGG
GO:0008150	biological_process	Q653W2	(2R)-phospho-3-sulfolactate synthase-like	GO:0010608	posttranscriptional regulation of gene expression	apMir_19479	GUCAUCUAUUUUGGAACGGAG
GO:0008150	biological_process	Q653W2	(2R)-phospho-3-sulfolactate synthase-like	GO:0010608	posttranscriptional regulation of gene expression	apMir_21472	GUCAUCUAUUCUGGAACGGAG
GO:0008150	biological_process	Q653W2	(2R)-phospho-3-sulfolactate synthase-like	GO:0010608	posttranscriptional regulation of gene expression	apMir_19495	AGUUGGGUCAUCUAUUUUGGA
GO:0008150	biological_process	Q653W2	(2R)-phospho-3-sulfolactate synthase-like	GO:0010608	posttranscriptional regulation of gene expression	apMir_20602	GUCAUCUAUAUUGGAACGGAG
GO:0008150	biological_process	Q653W2	(2R)-phospho-3-sulfolactate synthase-like	GO:0010608	posttranscriptional regulation of gene expression	apMir_23027	UCCAAAAUAGAUGACCCAACU
GO:0008150	biological_process	B6THJ5	Phosphosulfolactate synthase-related protein	GO:0010608	posttranscriptional regulation of gene expression	apMir_19716	CAUCUAUUUUGGAACGGAGGG
GO:0008150	biological_process	B6THJ5	Phosphosulfolactate synthase-related protein	GO:0010608	posttranscriptional regulation of gene expression	apMir_19479	GUCAUCUAUUUUGGAACGGAG
GO:0008150	biological_process	B6THJ5	Phosphosulfolactate synthase-related protein	GO:0010608	posttranscriptional regulation of gene expression	apMir_21472	GUCAUCUAUUCUGGAACGGAG
GO:0008150	biological_process	B6THJ5	Phosphosulfolactate synthase-related protein	GO:0010608	posttranscriptional regulation of gene expression	apMir_19495	AGUUGGGUCAUCUAUUUUGGA
GO:0008150	biological_process	B6THJ5	Phosphosulfolactate synthase-related protein	GO:0010608	posttranscriptional regulation of gene expression	apMir_20602	GUCAUCUAUAUUGGAACGGAG
GO:0008150	biological_process	B6THJ5	Phosphosulfolactate synthase-related protein	GO:0010608	posttranscriptional regulation of gene expression	apMir_23027	UCCAAAAUAGAUGACCCAACU
GO:0008150	biological_process	M7ZI39	S-adenosylmethionine decarboxylase proenzyme	GO:0006557	S-adenosylmethioninamine biosynthetic process	apMir_21281	GAGAGCAGAGCCGUGGAUAUG
GO:0008150	biological_process	K7VB51	Carnitine racemase like protein	GO:0048767	root hair elongation	apMir_16452	UGGUUAAGAGUUCCUGAGU
GO:0008150	biological_process	M7ZFP6	Eukaryotic translation initiation factor 6-2	GO:0042256	mature ribosome assembly	apMir_19716	CAUCUAUUUUGGAACGGAGGG
GO:0008150	biological_process	M7ZFP6	Eukaryotic translation initiation factor 6-2	GO:0042256	mature ribosome assembly	apMir_19479	GUCAUCUAUUUUGGAACGGAG
GO:0008150	biological_process	M7ZFP6	Eukaryotic translation initiation factor 6-2	GO:0042256	mature ribosome assembly	apMir_19495	AGUUGGGUCAUCUAUUUUGGA
GO:0008150	biological_process	M0VWP9	Uncharacterized protein	GO:0009435	NAD biosynthetic process	apMir_11716	UAGAAAGUGAGGCAUUGG
GO:0008150	biological_process	Q851M0	Nicotinate phosphoribosyltransferase, putative, expressed	GO:0009435	NAD biosynthetic process	apMir_11716	UAGAAAGUGAGGCAUUGG
GO:0008150	biological_process	Q339W7	Probable chromo domain-containing protein LHP1	GO:0009910	negative regulation of flower development	apMir_15898	GAGUGAGAGAGAGUGAGAC
GO:0008150	biological_process	D3GKE0	Putative histone acetyltransferase GCN5	GO:0010015	root morphogenesis	apMir_20556	AAACGCUCUUAUAUUAUGGGA
GO:0008150	biological_process	M8CZ66	Putative phosphatase phospho1	GO:0051262	protein tetramerization	apMir_19716	CAUCUAUUUUGGAACGGAGGG
GO:0008150	biological_process	M8CZ66	Putative phosphatase phospho1	GO:0051262	protein tetramerization	apMir_19479	GUCAUCUAUUUUGGAACGGAG
GO:0008150	biological_process	M8CZ66	Putative phosphatase phospho1	GO:0051262	protein tetramerization	apMir_19478	CUCCGUUCCAAAAUAGAUGAC
GO:0008150	biological_process	M8CZ66	Putative phosphatase phospho1	GO:0051262	protein tetramerization	apMir_21472	GUCAUCUAUUCUGGAACGGAG
GO:0008150	biological_process	M8CZ66	Putative phosphatase phospho1	GO:0051262	protein tetramerization	apMir_19495	AGUUGGGUCAUCUAUUUUGGA
GO:0008150	biological_process	M8CZ66	Putative phosphatase phospho1	GO:0051262	protein tetramerization	apMir_20602	GUCAUCUAUAUUGGAACGGAG
GO:0008150	biological_process	M8CZ66	Putative phosphatase phospho1	GO:0051262	protein tetramerization	apMir_23027	UCCAAAAUAGAUGACCCAACU
GO:0008150	biological_process	Q5N8G1	2-C-methyl-D-erythritol 4-phosphate cytidylyltransferase, chloroplastic	GO:0019288	isopentenyl diphosphate biosynthetic process, methylerythritol 4-phosphate pathway	apMir_19532	UCCCAUAAUAUAAGAGCGUUU
GO:0008150	biological_process	B0YIB4	Ribulose-1,5-bisphosphate carboxylase/oxygenase large subunit	GO:0015977	carbon fixation	apMir_15898	GAGUGAGAGAGAGUGAGAC
GO:0008150	biological_process	M7ZS96	Histone H3.3	GO:0009567	double fertilization forming a zygote and endosperm	apMir_24398	UGGCUUUACCUGAUAGAACUCG
GO:0008150	biological_process	M8BLM3	Homeobox-leucine zipper protein HOX32	GO:0009943	adaxial/abaxial axis specification	apMir_36010	GGGUGAUGGAUGAUCGAUG
GO:0008150	biological_process	M8BLM3	Homeobox-leucine zipper protein HOX32	GO:0009943	adaxial/abaxial axis specification	apMir_13494	GGGUGAUGGAUGAUGUCGU
GO:0008150	biological_process	H9BE59	Nicotianamine synthase 2	GO:0030418	nicotianamine biosynthetic process	apMir_11696	GCUCCAGCUCAUCCAGCC
GO:0008150	biological_process	M8C507	AP-1 complex subunit mu-1	GO:0006886	intracellular protein transport	apMir_36414	AGGACGCGGUCCUUGAUGG
GO:0008150	biological_process	B9RAX0	Clathrin coat assembly protein ap-1, putative	GO:0006886	intracellular protein transport	apMir_36414	AGGACGCGGUCCUUGAUGG
GO:0008150	biological_process	M8CGY9	AP-1 complex subunit gamma-1	GO:0006886	intracellular protein transport	apMir_13714	GCGUGACACUGAACCAUUG
GO:0008150	biological_process	Q5N9S2	Clathrin-associated protein unc-101-like	GO:0006886	intracellular protein transport	apMir_36414	AGGACGCGGUCCUUGAUGG
GO:0008150	biological_process	M8CL93	Protein transport protein Sec24B	GO:0006886	intracellular protein transport	apMir_19532	UCCCAUAAUAUAAGAGCGUUU
GO:0008150	biological_process	M7YA15	AP-1 complex subunit mu-1	GO:0006886	intracellular protein transport	apMir_36414	AGGACGCGGUCCUUGAUGG
GO:0008150	biological_process	R7WEP7	Auxin-responsive protein	GO:0048442	sepal development	apMir_22246	UGCCUGGCUCCCUGUAUGCCA
GO:0008150	biological_process	M8A1A6	ABC transporter G family member 22	GO:0006200	ATP catabolic process	apMir_18603	UACGUGUAGUAGUUAGAAGG
GO:0008150	biological_process	M8B184	ABC transporter G family member 22	GO:0006200	ATP catabolic process	apMir_18603	UACGUGUAGUAGUUAGAAGG
GO:0008150	biological_process	M8A011	ABC transporter F family member 1	GO:0006200	ATP catabolic process	apMir_15898	GAGUGAGAGAGAGUGAGAC
GO:0008150	biological_process	G7JI45	DEAD-box ATP-dependent RNA helicase	GO:0006200	ATP catabolic process	apMir_37023	CUUGGUUUUCAAGGGAGUG
GO:0008150	biological_process	R7W4G6	Fructose-bisphosphate aldolase	GO:0006096	glycolysis	apMir_16256	GUGGAUGGAGAGGAGUGAC
GO:0008150	biological_process	B6T0P4	Histone H4	GO:0006334	nucleosome assembly	apMir_15898	GAGUGAGAGAGAGUGAGAC
GO:0008150	biological_process	B6T0P4	Histone H4	GO:0006334	nucleosome assembly	apMir_45385	CUGCUCCCGUCUUGUGAG
GO:0008150	biological_process	K4A0A3	Histone H4	GO:0006334	nucleosome assembly	apMir_15898	GAGUGAGAGAGAGUGAGAC
GO:0008150	biological_process	M0ZCL8	Histone H2B	GO:0006334	nucleosome assembly	apMir_15249	CAGCAACAUCACUAGUGGU
GO:0008150	biological_process	M8BQ06	Histone H2B	GO:0006334	nucleosome assembly	apMir_15249	CAGCAACAUCACUAGUGGU
GO:0008150	biological_process	N1QWY2	Histone H2B	GO:0006334	nucleosome assembly	apMir_15898	GAGUGAGAGAGAGUGAGAC
GO:0008150	biological_process	M8CKH4	Histone H2B	GO:0006334	nucleosome assembly	apMir_15249	CAGCAACAUCACUAGUGGU
GO:0008150	biological_process	M7YUA5	Histone H3.2	GO:0006334	nucleosome assembly	apMir_24398	UGGCUUUACCUGAUAGAACUCG
GO:0008150	biological_process	T1M5U0	Histone H2B	GO:0006334	nucleosome assembly	apMir_15249	CAGCAACAUCACUAGUGGU
GO:0008150	biological_process	K7U3E1	Histone H3.2	GO:0006334	nucleosome assembly	apMir_69264	GAUUGGUAUUUCACUUGGCGGG
GO:0008150	biological_process	M7YWW8	Histone H2B	GO:0006334	nucleosome assembly	apMir_15249	CAGCAACAUCACUAGUGGU
GO:0008150	biological_process	G7LCB2	Histone H3	GO:0006334	nucleosome assembly	apMir_69264	GAUUGGUAUUUCACUUGGCGGG
GO:0008150	biological_process	M8C6Z1	Histone H4	GO:0006334	nucleosome assembly	apMir_78295	UCUGCUCCCGUCUUGUGAG
GO:0008150	biological_process	M8C6Z1	Histone H4	GO:0006334	nucleosome assembly	apMir_45385	CUGCUCCCGUCUUGUGAG
GO:0008150	biological_process	M8C6Z1	Histone H4	GO:0006334	nucleosome assembly	apMir_68128	GUCUGCUCCCGUCUUGUGAG
GO:0008150	biological_process	Q94KK3	Histone H2B	GO:0006334	nucleosome assembly	apMir_15249	CAGCAACAUCACUAGUGGU
GO:0008150	biological_process	M8A659	Histone H2B	GO:0006334	nucleosome assembly	apMir_15249	CAGCAACAUCACUAGUGGU
GO:0008150	biological_process	M8ADQ3	Histone H4	GO:0006334	nucleosome assembly	apMir_78295	UCUGCUCCCGUCUUGUGAG
GO:0008150	biological_process	M8ADQ3	Histone H4	GO:0006334	nucleosome assembly	apMir_45385	CUGCUCCCGUCUUGUGAG
GO:0008150	biological_process	M8ADQ3	Histone H4	GO:0006334	nucleosome assembly	apMir_68128	GUCUGCUCCCGUCUUGUGAG
GO:0008150	biological_process	M7ZS96	Histone H3.3	GO:0006334	nucleosome assembly	apMir_24398	UGGCUUUACCUGAUAGAACUCG
GO:0008150	biological_process	M8AJ71	Histone H4	GO:0006334	nucleosome assembly	apMir_15898	GAGUGAGAGAGAGUGAGAC
GO:0008150	biological_process	P68429	Histone H3.2	GO:0006334	nucleosome assembly	apMir_69264	GAUUGGUAUUUCACUUGGCGGG
GO:0008150	biological_process	P68429	Histone H3.2	GO:0006334	nucleosome assembly	apMir_15898	GAGUGAGAGAGAGUGAGAC
GO:0008150	biological_process	B6U980	Histone H4	GO:0006334	nucleosome assembly	apMir_78295	UCUGCUCCCGUCUUGUGAG
GO:0008150	biological_process	B6U980	Histone H4	GO:0006334	nucleosome assembly	apMir_45385	CUGCUCCCGUCUUGUGAG
GO:0008150	biological_process	B6U980	Histone H4	GO:0006334	nucleosome assembly	apMir_68128	GUCUGCUCCCGUCUUGUGAG
GO:0008150	biological_process	M8BLM3	Homeobox-leucine zipper protein HOX32	GO:0009955	adaxial/abaxial pattern specification	apMir_36010	GGGUGAUGGAUGAUCGAUG
GO:0008150	biological_process	M8BLM3	Homeobox-leucine zipper protein HOX32	GO:0009955	adaxial/abaxial pattern specification	apMir_13494	GGGUGAUGGAUGAUGUCGU
GO:0008150	biological_process	M8BW14	Putative sodium-dependent transporter yocS	GO:0006849	plasma membrane pyruvate transport	apMir_16256	GUGGAUGGAGAGGAGUGAC
GO:0008150	biological_process	M8BW14	Putative sodium-dependent transporter yocS	GO:0006849	plasma membrane pyruvate transport	apMir_14745	GUCACUCCUCUCCAUCCAC
GO:0008150	biological_process	Q9M5G3	Translationally-controlled tumor protein homolog	GO:0048768	root hair cell tip growth	apMir_15898	GAGUGAGAGAGAGUGAGAC
GO:0008150	biological_process	M7YSY0	Histidyl-tRNA synthetase	GO:0006427	histidyl-tRNA aminoacylation	apMir_15699	UGAAGAUGACCAGCAAGGG
GO:0008150	biological_process	Q43666	Wali6 protein	GO:0010951	negative regulation of endopeptidase activity	apMir_15898	GAGUGAGAGAGAGUGAGAC
GO:0008150	biological_process	Q43663	Wali3 protein	GO:0010951	negative regulation of endopeptidase activity	apMir_19532	UCCCAUAAUAUAAGAGCGUUU
GO:0008150	biological_process	Q3S4I0	Eukaryotic translation initiation factor 5A2	GO:0008612	peptidyl-lysine modification to hypusine	apMir_17096	GUGAGACAGAGAGGAGUAUG
GO:0008150	biological_process	Q3S4I0	Eukaryotic translation initiation factor 5A2	GO:0008612	peptidyl-lysine modification to hypusine	apMir_19472	UGUGAGACAGAGAGGAGUAUG
GO:0008150	biological_process	M8CM25	Lectin-domain containing receptor kinase A4.2	GO:0071446	cellular response to salicylic acid stimulus	apMir_78115	GACCGCCAUCGCGCCGCUC
GO:0008150	biological_process	M7ZF92	Receptor like protein kinase S.2	GO:0071446	cellular response to salicylic acid stimulus	apMir_78115	GACCGCCAUCGCGCCGCUC
GO:0008150	biological_process	M7Z6F5	Glycine cleavage system H protein, mitochondrial	GO:0019464	glycine decarboxylation via glycine cleavage system	apMir_36165	AGCUGUGCUUUCAGCAAGA
GO:0008150	biological_process	M7Z6F5	Glycine cleavage system H protein, mitochondrial	GO:0019464	glycine decarboxylation via glycine cleavage system	apMir_12853	GCUGUGCUUUCAGCAAGA
GO:0008150	biological_process	M7YYE2	Putative 3-beta-hydroxysteroid-Delta(8),Delta(7)-isomerase	GO:0016125	sterol metabolic process	apMir_36010	GGGUGAUGGAUGAUCGAUG
GO:0008150	biological_process	M8C1B2	Protein YABBY 6	GO:0010158	abaxial cell fate specification	apMir_15898	GAGUGAGAGAGAGUGAGAC
GO:0008150	biological_process	Q93XM7	Mitochondrial carnitine/acylcarnitine carrier-like protein	GO:0015822	ornithine transport	apMir_19532	UCCCAUAAUAUAAGAGCGUUU
GO:0008150	biological_process	Q7XBY4	Mitochondrial carnitine/acylcarnitine carrier, putative, expressed	GO:0015822	ornithine transport	apMir_13145	UGGAGCUCGAGUGCUUUU
GO:0008150	biological_process	M8AST0	Putative 4-coumarate--CoA ligase 2	GO:0010584	pollen exine formation	apMir_19477	CCCUCCGUUCCAAAAUAGAUG
GO:0008150	biological_process	Q00327	Photosystem I reaction center subunit V, chloroplastic	GO:0009780	photosynthetic NADP+ reduction	apMir_15898	GAGUGAGAGAGAGUGAGAC
GO:0008150	biological_process	B4FMV6	Uncharacterized protein	GO:0019915	lipid storage	apMir_36637	AGUUAUGAUCAUGUCAUCU
GO:0008150	biological_process	A3AW41	Oleosin	GO:0019915	lipid storage	apMir_15699	UGAAGAUGACCAGCAAGGG
GO:0008150	biological_process	Q5N8G1	2-C-methyl-D-erythritol 4-phosphate cytidylyltransferase, chloroplastic	GO:0008299	isoprenoid biosynthetic process	apMir_19532	UCCCAUAAUAUAAGAGCGUUU
GO:0008150	biological_process	M8BV91	ATP-dependent Clp protease proteolytic subunit	GO:0010468	regulation of gene expression	apMir_13026	CUCUUCCUUCAGUACGAG
GO:0008150	biological_process	M7YTP9	Two-component response regulator ARR8	GO:0009735	response to cytokinin	apMir_15898	GAGUGAGAGAGAGUGAGAC
GO:0008150	biological_process	A3ALS8	Lipoxygenase	GO:0006633	fatty acid biosynthetic process	apMir_15826	CCCCUACAUGCUGUCUACC
GO:0008150	biological_process	F2D1P2	3-ketoacyl-CoA synthase	GO:0006633	fatty acid biosynthetic process	apMir_11696	GCUCCAGCUCAUCCAGCC
GO:0008150	biological_process	Q43655	WCOR719	GO:0030042	actin filament depolymerization	apMir_19014	AGCCUGGUCCCUUCAAUUUU
GO:0008150	biological_process	M7YRR2	Actin-depolymerizing factor 4	GO:0030042	actin filament depolymerization	apMir_12218	CCUGGGAUGCGCAAGGAA
GO:0008150	biological_process	C5NS04	DL related protein	GO:0010254	nectary development	apMir_15898	GAGUGAGAGAGAGUGAGAC
GO:0008150	biological_process	H1ZX81	Td5ITN4 protein	GO:0015969	guanosine tetraphosphate metabolic process	apMir_14769	GUUGUCAUAUAUGUAUUGA
GO:0008150	biological_process	Q8H5X7	Putative RSH, disease resistance-related protein	GO:0015969	guanosine tetraphosphate metabolic process	apMir_14769	GUUGUCAUAUAUGUAUUGA
GO:0008150	biological_process	C5NS04	DL related protein	GO:0048479	style development	apMir_15898	GAGUGAGAGAGAGUGAGAC
GO:0008150	biological_process	M8BLM3	Homeobox-leucine zipper protein HOX32	GO:0009880	embryonic pattern specification	apMir_36010	GGGUGAUGGAUGAUCGAUG
GO:0008150	biological_process	M8BLM3	Homeobox-leucine zipper protein HOX32	GO:0009880	embryonic pattern specification	apMir_13494	GGGUGAUGGAUGAUGUCGU
GO:0008150	biological_process	Q10E49	Phytanoyl-CoA dioxygenase 1	GO:0006631	fatty acid metabolic process	apMir_13723	CCAGGCUCACCGCCGACCA
GO:0008150	biological_process	Q69XR7	Acyl-coenzyme A oxidase	GO:0006631	fatty acid metabolic process	apMir_15898	GAGUGAGAGAGAGUGAGAC
GO:0008150	biological_process	M7ZQ16	Phenylalanine ammonia-lyase	GO:0009698	phenylpropanoid metabolic process	apMir_54653	CAGUCCUUGAUCCGGUUC
GO:0008150	biological_process	M7ZQ16	Phenylalanine ammonia-lyase	GO:0009698	phenylpropanoid metabolic process	apMir_73343	GCAGUCCUUGAUCCGGUUC
GO:0008150	biological_process	Q9FT38	Phenylalanine ammonia-lyase	GO:0009698	phenylpropanoid metabolic process	apMir_54653	CAGUCCUUGAUCCGGUUC
GO:0008150	biological_process	Q9FT38	Phenylalanine ammonia-lyase	GO:0009698	phenylpropanoid metabolic process	apMir_73343	GCAGUCCUUGAUCCGGUUC
GO:0008150	biological_process	F2CY41	Phenylalanine ammonia-lyase	GO:0009698	phenylpropanoid metabolic process	apMir_54653	CAGUCCUUGAUCCGGUUC
GO:0008150	biological_process	F2CY41	Phenylalanine ammonia-lyase	GO:0009698	phenylpropanoid metabolic process	apMir_73343	GCAGUCCUUGAUCCGGUUC
GO:0008150	biological_process	M8B2H9	Phenylalanine ammonia-lyase	GO:0009698	phenylpropanoid metabolic process	apMir_54653	CAGUCCUUGAUCCGGUUC
GO:0008150	biological_process	M8B2H9	Phenylalanine ammonia-lyase	GO:0009698	phenylpropanoid metabolic process	apMir_73343	GCAGUCCUUGAUCCGGUUC
GO:0008150	biological_process	I1P2D7	Phenylalanine ammonia-lyase	GO:0009698	phenylpropanoid metabolic process	apMir_54653	CAGUCCUUGAUCCGGUUC
GO:0008150	biological_process	I1P2D7	Phenylalanine ammonia-lyase	GO:0009698	phenylpropanoid metabolic process	apMir_73343	GCAGUCCUUGAUCCGGUUC
GO:0008150	biological_process	C5NS04	DL related protein	GO:0048440	carpel development	apMir_15898	GAGUGAGAGAGAGUGAGAC
GO:0008150	biological_process	F2D1P2	3-ketoacyl-CoA synthase	GO:0008610	lipid biosynthetic process	apMir_11696	GCUCCAGCUCAUCCAGCC
GO:0008150	biological_process	M0V1B0	Glucose-6-phosphate 1-dehydrogenase	GO:0006098	pentose-phosphate shunt	apMir_13995	CUACUUGGUGCAGAUACUG
GO:0008150	biological_process	M7YSY0	Histidyl-tRNA synthetase	GO:0006418	tRNA aminoacylation for protein translation	apMir_15699	UGAAGAUGACCAGCAAGGG
GO:0008150	biological_process	M0UWH3	Uncharacterized protein	GO:0006418	tRNA aminoacylation for protein translation	apMir_19716	CAUCUAUUUUGGAACGGAGGG
GO:0008150	biological_process	M0UWH3	Uncharacterized protein	GO:0006418	tRNA aminoacylation for protein translation	apMir_19479	GUCAUCUAUUUUGGAACGGAG
GO:0008150	biological_process	M0UWH3	Uncharacterized protein	GO:0006418	tRNA aminoacylation for protein translation	apMir_19495	AGUUGGGUCAUCUAUUUUGGA
GO:0008150	biological_process	M8AM21	NAD-dependent dihydropyrimidine dehydrogenase PreA	GO:0006212	uracil catabolic process	apMir_13995	CUACUUGGUGCAGAUACUG
GO:0008150	biological_process	M7ZFX2	Bifunctional 3'-phosphoadenosine 5'-phosphosulfate synthase	GO:0009970	cellular response to sulfate starvation	apMir_20968	UGAAGUGUUUGGGGGAACUCU
GO:0008150	biological_process	M7ZFX2	Bifunctional 3'-phosphoadenosine 5'-phosphosulfate synthase	GO:0009970	cellular response to sulfate starvation	apMir_17808	UGAAGUGUUUGGGGGAACUC
GO:0008150	biological_process	M8BLM3	Homeobox-leucine zipper protein HOX32	GO:0080060	integument development	apMir_36010	GGGUGAUGGAUGAUCGAUG
GO:0008150	biological_process	M8BLM3	Homeobox-leucine zipper protein HOX32	GO:0080060	integument development	apMir_13494	GGGUGAUGGAUGAUGUCGU
GO:0008150	biological_process	R7WEP7	Auxin-responsive protein	GO:0048366	leaf development	apMir_22246	UGCCUGGCUCCCUGUAUGCCA
GO:0008150	biological_process	M8BK70	Putative ER lumen protein retaining receptor	GO:0006621	protein retention in ER lumen	apMir_15898	GAGUGAGAGAGAGUGAGAC
GO:0008150	biological_process	M7ZV64	Signal recognition particle 9 kDa protein	GO:0006614	SRP-dependent cotranslational protein targeting to membrane	apMir_15898	GAGUGAGAGAGAGUGAGAC
GO:0008150	biological_process	Q00327	Photosystem I reaction center subunit V, chloroplastic	GO:0009773	photosynthetic electron transport in photosystem I	apMir_15898	GAGUGAGAGAGAGUGAGAC
GO:0008150	biological_process	Q946Y8	Thaumatin-like protein TLP8	GO:0009817	defense response to fungus, incompatible interaction	apMir_37537	ACUUCCCCUGGGGGUAGGG
GO:0008150	biological_process	O22807	At2g33570	GO:0045489	pectin biosynthetic process	apMir_45385	CUGCUCCCGUCUUGUGAG
GO:0008150	biological_process	P55857	Small ubiquitin-related modifier 1	GO:0043433	negative regulation of sequence-specific DNA binding transcription factor activity	apMir_15898	GAGUGAGAGAGAGUGAGAC
GO:0008150	biological_process	Q93XM7	Mitochondrial carnitine/acylcarnitine carrier-like protein	GO:0006839	mitochondrial transport	apMir_19532	UCCCAUAAUAUAAGAGCGUUU
GO:0008150	biological_process	Q7XBY4	Mitochondrial carnitine/acylcarnitine carrier, putative, expressed	GO:0006839	mitochondrial transport	apMir_13145	UGGAGCUCGAGUGCUUUU
GO:0008150	biological_process	Q9M5G3	Translationally-controlled tumor protein homolog	GO:0031117	positive regulation of microtubule depolymerization	apMir_15898	GAGUGAGAGAGAGUGAGAC
GO:0008150	biological_process	Q9M5G3	Translationally-controlled tumor protein homolog	GO:0009819	drought recovery	apMir_15898	GAGUGAGAGAGAGUGAGAC
GO:0008150	biological_process	R7WEP7	Auxin-responsive protein	GO:0009733	response to auxin	apMir_22246	UGCCUGGCUCCCUGUAUGCCA
GO:0008150	biological_process	Q339W7	Probable chromo domain-containing protein LHP1	GO:0045857	negative regulation of molecular function, epigenetic	apMir_15898	GAGUGAGAGAGAGUGAGAC
GO:0008150	biological_process	Q6E4A7	Putative uncharacterized protein	GO:0015721	bile acid and bile salt transport	apMir_16256	GUGGAUGGAGAGGAGUGAC
GO:0008150	biological_process	M8BW14	Putative sodium-dependent transporter yocS	GO:0015721	bile acid and bile salt transport	apMir_16256	GUGGAUGGAGAGGAGUGAC
GO:0008150	biological_process	M8BW14	Putative sodium-dependent transporter yocS	GO:0015721	bile acid and bile salt transport	apMir_14745	GUCACUCCUCUCCAUCCAC
GO:0008150	biological_process	H9BE59	Nicotianamine synthase 2	GO:0010233	phloem transport	apMir_11696	GCUCCAGCUCAUCCAGCC
GO:0008150	biological_process	M8BAN7	Protein RUPTURED POLLEN GRAIN 1	GO:0008643	carbohydrate transport	apMir_15898	GAGUGAGAGAGAGUGAGAC
GO:0008150	biological_process	R7W6P5	Protein RUPTURED POLLEN GRAIN 1	GO:0008643	carbohydrate transport	apMir_15898	GAGUGAGAGAGAGUGAGAC
GO:0008150	biological_process	Q7XBH1	Stress-responsive protein	GO:0042742	defense response to bacterium	apMir_12218	CCUGGGAUGCGCAAGGAA
GO:0008150	biological_process	Q9M5G3	Translationally-controlled tumor protein homolog	GO:0042742	defense response to bacterium	apMir_15898	GAGUGAGAGAGAGUGAGAC
GO:0008150	biological_process	B4FW31	Protein phosphatase 2C isoform epsilon	GO:0042742	defense response to bacterium	apMir_66361	UCUUGCUGAAAGCACAGCU
GO:0008150	biological_process	B4FW31	Protein phosphatase 2C isoform epsilon	GO:0042742	defense response to bacterium	apMir_34926	UCUUGCUGAAAGCACAGC
GO:0008150	biological_process	Q38J50	Tricetin 3',4',5'-O-trimethyltransferase	GO:0009809	lignin biosynthetic process	apMir_12147	UGAUGGACGACGGGACAA
GO:0008150	biological_process	M7YLI9	2,3-bisphosphoglycerate-independent phosphoglycerate mutase	GO:0006007	glucose catabolic process	apMir_37537	ACUUCCCCUGGGGGUAGGG
GO:0008150	biological_process	M7YLI9	2,3-bisphosphoglycerate-independent phosphoglycerate mutase	GO:0006007	glucose catabolic process	apMir_13145	UGGAGCUCGAGUGCUUUU
GO:0008150	biological_process	Q9M5G3	Translationally-controlled tumor protein homolog	GO:0010252	auxin homeostasis	apMir_15898	GAGUGAGAGAGAGUGAGAC
GO:0008150	biological_process	B4FKJ7	Uncharacterized protein	GO:0051026	chiasma assembly	apMir_19532	UCCCAUAAUAUAAGAGCGUUU
GO:0008150	biological_process	M8C507	AP-1 complex subunit mu-1	GO:0015031	protein transport	apMir_36414	AGGACGCGGUCCUUGAUGG
GO:0008150	biological_process	B9RAX0	Clathrin coat assembly protein ap-1, putative	GO:0015031	protein transport	apMir_36414	AGGACGCGGUCCUUGAUGG
GO:0008150	biological_process	M8CGY9	AP-1 complex subunit gamma-1	GO:0015031	protein transport	apMir_13714	GCGUGACACUGAACCAUUG
GO:0008150	biological_process	Q5N9S2	Clathrin-associated protein unc-101-like	GO:0015031	protein transport	apMir_36414	AGGACGCGGUCCUUGAUGG
GO:0008150	biological_process	M8BY35	GTP-binding protein yptV3	GO:0015031	protein transport	apMir_19532	UCCCAUAAUAUAAGAGCGUUU
GO:0008150	biological_process	M8BY35	GTP-binding protein yptV3	GO:0015031	protein transport	apMir_20556	AAACGCUCUUAUAUUAUGGGA
GO:0008150	biological_process	M7YA15	AP-1 complex subunit mu-1	GO:0015031	protein transport	apMir_36414	AGGACGCGGUCCUUGAUGG
GO:0008150	biological_process	M7ZQ16	Phenylalanine ammonia-lyase	GO:0006559	L-phenylalanine catabolic process	apMir_54653	CAGUCCUUGAUCCGGUUC
GO:0008150	biological_process	M7ZQ16	Phenylalanine ammonia-lyase	GO:0006559	L-phenylalanine catabolic process	apMir_73343	GCAGUCCUUGAUCCGGUUC
GO:0008150	biological_process	Q9FT38	Phenylalanine ammonia-lyase	GO:0006559	L-phenylalanine catabolic process	apMir_54653	CAGUCCUUGAUCCGGUUC
GO:0008150	biological_process	Q9FT38	Phenylalanine ammonia-lyase	GO:0006559	L-phenylalanine catabolic process	apMir_73343	GCAGUCCUUGAUCCGGUUC
GO:0008150	biological_process	F2CY41	Phenylalanine ammonia-lyase	GO:0006559	L-phenylalanine catabolic process	apMir_54653	CAGUCCUUGAUCCGGUUC
GO:0008150	biological_process	F2CY41	Phenylalanine ammonia-lyase	GO:0006559	L-phenylalanine catabolic process	apMir_73343	GCAGUCCUUGAUCCGGUUC
GO:0008150	biological_process	M8B2H9	Phenylalanine ammonia-lyase	GO:0006559	L-phenylalanine catabolic process	apMir_54653	CAGUCCUUGAUCCGGUUC
GO:0008150	biological_process	M8B2H9	Phenylalanine ammonia-lyase	GO:0006559	L-phenylalanine catabolic process	apMir_73343	GCAGUCCUUGAUCCGGUUC
GO:0008150	biological_process	I1P2D7	Phenylalanine ammonia-lyase	GO:0006559	L-phenylalanine catabolic process	apMir_54653	CAGUCCUUGAUCCGGUUC
GO:0008150	biological_process	I1P2D7	Phenylalanine ammonia-lyase	GO:0006559	L-phenylalanine catabolic process	apMir_73343	GCAGUCCUUGAUCCGGUUC
GO:0008150	biological_process	Q9M5G3	Translationally-controlled tumor protein homolog	GO:0048364	root development	apMir_15898	GAGUGAGAGAGAGUGAGAC
GO:0008150	biological_process	R7WEP7	Auxin-responsive protein	GO:0009743	response to carbohydrate	apMir_22246	UGCCUGGCUCCCUGUAUGCCA
GO:0008150	biological_process	B4FW31	Protein phosphatase 2C isoform epsilon	GO:0044419	interspecies interaction between organisms	apMir_66361	UCUUGCUGAAAGCACAGCU
GO:0008150	biological_process	B4FW31	Protein phosphatase 2C isoform epsilon	GO:0044419	interspecies interaction between organisms	apMir_34926	UCUUGCUGAAAGCACAGC
GO:0008150	biological_process	M8C6Q8	UDP-glucose:glycoprotein glucosyltransferase 1	GO:0006486	protein glycosylation	apMir_36637	AGUUAUGAUCAUGUCAUCU
GO:0008150	biological_process	A9SC96	Predicted protein	GO:0006486	protein glycosylation	apMir_13804	UGACAGGGAAGAGUGGCAC
GO:0008150	biological_process	R7WEP7	Auxin-responsive protein	GO:0010154	fruit development	apMir_22246	UGCCUGGCUCCCUGUAUGCCA
GO:0008150	biological_process	N1QP60	Non-specific lipid-transfer protein	GO:0006869	lipid transport	apMir_19478	CUCCGUUCCAAAAUAGAUGAC
GO:0008150	biological_process	N1QP60	Non-specific lipid-transfer protein	GO:0006869	lipid transport	apMir_19477	CCCUCCGUUCCAAAAUAGAUG
GO:0008150	biological_process	Q5NE32	Type 1 non specific lipid transfer protein	GO:0006869	lipid transport	apMir_19532	UCCCAUAAUAUAAGAGCGUUU
GO:0008150	biological_process	Q5NE32	Type 1 non specific lipid transfer protein	GO:0006869	lipid transport	apMir_20556	AAACGCUCUUAUAUUAUGGGA
GO:0008150	biological_process	F6MEX1	Non-specific lipid-transfer protein	GO:0006869	lipid transport	apMir_17096	GUGAGACAGAGAGGAGUAUG
GO:0008150	biological_process	F6MEX1	Non-specific lipid-transfer protein	GO:0006869	lipid transport	apMir_19503	CAUACUCCUCUCUGUCUCACA
GO:0008150	biological_process	F6MEX1	Non-specific lipid-transfer protein	GO:0006869	lipid transport	apMir_16896	CAUACUCCUCUCUGUCUCAC
GO:0008150	biological_process	F6MEX1	Non-specific lipid-transfer protein	GO:0006869	lipid transport	apMir_19472	UGUGAGACAGAGAGGAGUAUG
GO:0008150	biological_process	Q1KMV0	Non-specific lipid-transfer protein	GO:0006869	lipid transport	apMir_16896	CAUACUCCUCUCUGUCUCAC
GO:0008150	biological_process	Q1KMU9	Non-specific lipid-transfer protein	GO:0006869	lipid transport	apMir_17096	GUGAGACAGAGAGGAGUAUG
GO:0008150	biological_process	Q1KMU9	Non-specific lipid-transfer protein	GO:0006869	lipid transport	apMir_19503	CAUACUCCUCUCUGUCUCACA
GO:0008150	biological_process	Q1KMU9	Non-specific lipid-transfer protein	GO:0006869	lipid transport	apMir_16896	CAUACUCCUCUCUGUCUCAC
GO:0008150	biological_process	Q1KMU9	Non-specific lipid-transfer protein	GO:0006869	lipid transport	apMir_19472	UGUGAGACAGAGAGGAGUAUG
GO:0008150	biological_process	A0MAU6	Putative lipid transfer protein	GO:0006869	lipid transport	apMir_19503	CAUACUCCUCUCUGUCUCACA
GO:0008150	biological_process	A0MAU6	Putative lipid transfer protein	GO:0006869	lipid transport	apMir_16896	CAUACUCCUCUCUGUCUCAC
GO:0008150	biological_process	M0ZD28	Non-specific lipid-transfer protein	GO:0006869	lipid transport	apMir_19503	CAUACUCCUCUCUGUCUCACA
GO:0008150	biological_process	M0ZD28	Non-specific lipid-transfer protein	GO:0006869	lipid transport	apMir_16896	CAUACUCCUCUCUGUCUCAC
GO:0008150	biological_process	M7YLV6	Non-specific lipid-transfer protein	GO:0006869	lipid transport	apMir_16896	CAUACUCCUCUCUGUCUCAC
GO:0008150	biological_process	M8ASK3	Non-specific lipid-transfer protein	GO:0006869	lipid transport	apMir_17096	GUGAGACAGAGAGGAGUAUG
GO:0008150	biological_process	M8ASK3	Non-specific lipid-transfer protein	GO:0006869	lipid transport	apMir_16896	CAUACUCCUCUCUGUCUCAC
GO:0008150	biological_process	M8ASK3	Non-specific lipid-transfer protein	GO:0006869	lipid transport	apMir_19472	UGUGAGACAGAGAGGAGUAUG
GO:0008150	biological_process	J9T0L6	Non-specific lipid-transfer protein	GO:0006869	lipid transport	apMir_15898	GAGUGAGAGAGAGUGAGAC
GO:0008150	biological_process	N1QYR6	Non-specific lipid-transfer protein	GO:0006869	lipid transport	apMir_15898	GAGUGAGAGAGAGUGAGAC
GO:0008150	biological_process	M7Z1X9	Ubiquitin-like-specific protease ESD4	GO:0009911	positive regulation of flower development	apMir_19532	UCCCAUAAUAUAAGAGCGUUU
GO:0008150	biological_process	M7Z1X9	Ubiquitin-like-specific protease ESD4	GO:0009911	positive regulation of flower development	apMir_20556	AAACGCUCUUAUAUUAUGGGA
GO:0008150	biological_process	H9BE59	Nicotianamine synthase 2	GO:0071281	cellular response to iron ion	apMir_11696	GCUCCAGCUCAUCCAGCC
GO:0008150	biological_process	R7WEP7	Auxin-responsive protein	GO:0048441	petal development	apMir_22246	UGCCUGGCUCCCUGUAUGCCA
GO:0008150	biological_process	M8A1A6	ABC transporter G family member 22	GO:0010148	transpiration	apMir_18603	UACGUGUAGUAGUUAGAAGG
GO:0008150	biological_process	M8B184	ABC transporter G family member 22	GO:0010148	transpiration	apMir_18603	UACGUGUAGUAGUUAGAAGG
GO:0008150	biological_process	T1LSC6	Uncharacterized protein	GO:0051205	protein insertion into membrane	apMir_14452	AGUGCUGAGCUACAUUAUA
GO:0008150	biological_process	M8ASZ0	Protein STRUBBELIG-RECEPTOR FAMILY 7	GO:0009396	folic acid-containing compound biosynthetic process	apMir_17332	GUGUCUACUCUCUUCUGUUG
GO:0008150	biological_process	M8ASZ0	Protein STRUBBELIG-RECEPTOR FAMILY 7	GO:0009396	folic acid-containing compound biosynthetic process	apMir_14119	UGUCUACUCUCUUCUGUUG
GO:0008150	biological_process	M8ARB6	Calcineurin B-like protein 4	GO:0030007	cellular potassium ion homeostasis	apMir_19208	ACUGUCAGAGAGACAUAUGU
GO:0008150	biological_process	C4WYJ0	Putative TdLSC33 protein	GO:0055085	transmembrane transport	apMir_15699	UGAAGAUGACCAGCAAGGG
GO:0008150	biological_process	Q94BM4	Sodium/hydrogen exchanger	GO:0055085	transmembrane transport	apMir_37266	GGCCUACAUCGAGUCCGUC
GO:0008150	biological_process	Q0IZR4	Os09g0554300 protein	GO:0055085	transmembrane transport	apMir_19477	CCCUCCGUUCCAAAAUAGAUG
GO:0008150	biological_process	M8BIT1	Putative metal tolerance protein C3	GO:0055085	transmembrane transport	apMir_37350	GAACAGCUCCUAUGAAUAU
GO:0008150	biological_process	Q94BM4	Sodium/hydrogen exchanger	GO:0006811	ion transport	apMir_37266	GGCCUACAUCGAGUCCGUC
GO:0008150	biological_process	Q8RUL3	Sucrose transporter SUT1D	GO:0015770	sucrose transport	apMir_15898	GAGUGAGAGAGAGUGAGAC
GO:0008150	biological_process	Q8S4W1	Sucrose transporter SUT1A	GO:0015770	sucrose transport	apMir_15898	GAGUGAGAGAGAGUGAGAC
GO:0008150	biological_process	C6F7E0	Serine hydroxymethyltransferase	GO:0006544	glycine metabolic process	apMir_36075	AAGCAUUGCGAUGGUCCUC
GO:0008150	biological_process	C6F7E0	Serine hydroxymethyltransferase	GO:0006544	glycine metabolic process	apMir_11332	AAGCAUUGCGAUGGUCCU
GO:0008150	biological_process	C6F7E0	Serine hydroxymethyltransferase	GO:0006544	glycine metabolic process	apMir_16109	GGAUGCUGACGCAAUGUGA
GO:0008150	biological_process	C6F7E0	Serine hydroxymethyltransferase	GO:0006544	glycine metabolic process	apMir_37909	CAAAGCAUUGCGAUGGUCCU
GO:0008150	biological_process	C6F7E0	Serine hydroxymethyltransferase	GO:0006544	glycine metabolic process	apMir_10979	CGGAUGCUGACGCAAUGU
GO:0008150	biological_process	M8A3R3	Putative glutathione S-transferase GSTU6	GO:0006749	glutathione metabolic process	apMir_18589	CUUGUCGUCGAUGUAGGCGG
GO:0008150	biological_process	M7ZI94	Putative glutathione S-transferase GSTU6	GO:0006749	glutathione metabolic process	apMir_18589	CUUGUCGUCGAUGUAGGCGG
GO:0008150	biological_process	M7ZX95	Putative glutathione S-transferase GSTU6	GO:0006749	glutathione metabolic process	apMir_18589	CUUGUCGUCGAUGUAGGCGG
GO:0008150	biological_process	B6T0P4	Histone H4	GO:0009414	response to water deprivation	apMir_15898	GAGUGAGAGAGAGUGAGAC
GO:0008150	biological_process	B6T0P4	Histone H4	GO:0009414	response to water deprivation	apMir_45385	CUGCUCCCGUCUUGUGAG
GO:0008150	biological_process	M8A1A6	ABC transporter G family member 22	GO:0009414	response to water deprivation	apMir_18603	UACGUGUAGUAGUUAGAAGG
GO:0008150	biological_process	M8B184	ABC transporter G family member 22	GO:0009414	response to water deprivation	apMir_18603	UACGUGUAGUAGUUAGAAGG
GO:0008150	biological_process	Q8H8E0	Glutathione S-transferase, N-terminal domain containing protein, expressed	GO:0009414	response to water deprivation	apMir_15117	GGCUGGUCCCUAGCUAUUA
GO:0008150	biological_process	H9BE59	Nicotianamine synthase 2	GO:0009555	pollen development	apMir_11696	GCUCCAGCUCAUCCAGCC
GO:0008150	biological_process	M7YLI9	2,3-bisphosphoglycerate-independent phosphoglycerate mutase	GO:0009555	pollen development	apMir_37537	ACUUCCCCUGGGGGUAGGG
GO:0008150	biological_process	M7YLI9	2,3-bisphosphoglycerate-independent phosphoglycerate mutase	GO:0009555	pollen development	apMir_13145	UGGAGCUCGAGUGCUUUU
GO:0008150	biological_process	M0UIS5	Thiamine thiazole synthase, chloroplastic	GO:0009228	thiamine biosynthetic process	apMir_16653	UAUUUUGGGGGUCGAGGUA
GO:0008150	biological_process	M0UIS5	Thiamine thiazole synthase, chloroplastic	GO:0009228	thiamine biosynthetic process	apMir_41069	GGGUCGGCCAGCGGUGCGGCCC
GO:0008150	biological_process	C5NS04	DL related protein	GO:0010582	floral meristem determinacy	apMir_15898	GAGUGAGAGAGAGUGAGAC
GO:0008150	biological_process	K7VB51	Carnitine racemase like protein	GO:0080026	response to indolebutyric acid	apMir_16452	UGGUUAAGAGUUCCUGAGU
GO:0008150	biological_process	Q339W7	Probable chromo domain-containing protein LHP1	GO:0045814	negative regulation of gene expression, epigenetic	apMir_15898	GAGUGAGAGAGAGUGAGAC
GO:0008150	biological_process	M8BLM3	Homeobox-leucine zipper protein HOX32	GO:0009855	determination of bilateral symmetry	apMir_36010	GGGUGAUGGAUGAUCGAUG
GO:0008150	biological_process	M8BLM3	Homeobox-leucine zipper protein HOX32	GO:0009855	determination of bilateral symmetry	apMir_13494	GGGUGAUGGAUGAUGUCGU
GO:0008150	biological_process	M8BFV8	Villin-2	GO:0051014	actin filament severing	apMir_15699	UGAAGAUGACCAGCAAGGG
GO:0008150	biological_process	M8CL93	Protein transport protein Sec24B	GO:0006888	ER to Golgi vesicle-mediated transport	apMir_19532	UCCCAUAAUAUAAGAGCGUUU
GO:0008150	biological_process	Q10LW8	Hydroxyacylglutathione hydrolase, putative, expressed	GO:0006750	glutathione biosynthetic process	apMir_37266	GGCCUACAUCGAGUCCGUC
GO:0008152	metabolic process	M8ASZ0	Protein STRUBBELIG-RECEPTOR FAMILY 7	GO:0044237	cellular metabolic process	apMir_17332	GUGUCUACUCUCUUCUGUUG
GO:0008152	metabolic process	M8ASZ0	Protein STRUBBELIG-RECEPTOR FAMILY 7	GO:0044237	cellular metabolic process	apMir_14119	UGUCUACUCUCUUCUGUUG
GO:0008152	metabolic process	N1QZD0	Bifunctional dihydroflavonol 4-reductase/flavanone 4-reductase	GO:0044237	cellular metabolic process	apMir_19478	CUCCGUUCCAAAAUAGAUGAC
GO:0008152	metabolic process	N1QZD0	Bifunctional dihydroflavonol 4-reductase/flavanone 4-reductase	GO:0044237	cellular metabolic process	apMir_19477	CCCUCCGUUCCAAAAUAGAUG
GO:0008152	metabolic process	M7ZQ16	Phenylalanine ammonia-lyase	GO:0009800	cinnamic acid biosynthetic process	apMir_54653	CAGUCCUUGAUCCGGUUC
GO:0008152	metabolic process	M7ZQ16	Phenylalanine ammonia-lyase	GO:0009800	cinnamic acid biosynthetic process	apMir_73343	GCAGUCCUUGAUCCGGUUC
GO:0008152	metabolic process	Q9FT38	Phenylalanine ammonia-lyase	GO:0009800	cinnamic acid biosynthetic process	apMir_54653	CAGUCCUUGAUCCGGUUC
GO:0008152	metabolic process	Q9FT38	Phenylalanine ammonia-lyase	GO:0009800	cinnamic acid biosynthetic process	apMir_73343	GCAGUCCUUGAUCCGGUUC
GO:0008152	metabolic process	F2CY41	Phenylalanine ammonia-lyase	GO:0009800	cinnamic acid biosynthetic process	apMir_54653	CAGUCCUUGAUCCGGUUC
GO:0008152	metabolic process	F2CY41	Phenylalanine ammonia-lyase	GO:0009800	cinnamic acid biosynthetic process	apMir_73343	GCAGUCCUUGAUCCGGUUC
GO:0008152	metabolic process	M8B2H9	Phenylalanine ammonia-lyase	GO:0009800	cinnamic acid biosynthetic process	apMir_54653	CAGUCCUUGAUCCGGUUC
GO:0008152	metabolic process	M8B2H9	Phenylalanine ammonia-lyase	GO:0009800	cinnamic acid biosynthetic process	apMir_73343	GCAGUCCUUGAUCCGGUUC
GO:0008152	metabolic process	I1P2D7	Phenylalanine ammonia-lyase	GO:0009800	cinnamic acid biosynthetic process	apMir_54653	CAGUCCUUGAUCCGGUUC
GO:0008152	metabolic process	I1P2D7	Phenylalanine ammonia-lyase	GO:0009800	cinnamic acid biosynthetic process	apMir_73343	GCAGUCCUUGAUCCGGUUC
GO:0008152	metabolic process	M7ZFX2	Bifunctional 3'-phosphoadenosine 5'-phosphosulfate synthase	GO:0001887	selenium compound metabolic process	apMir_20968	UGAAGUGUUUGGGGGAACUCU
GO:0008152	metabolic process	M7ZFX2	Bifunctional 3'-phosphoadenosine 5'-phosphosulfate synthase	GO:0001887	selenium compound metabolic process	apMir_17808	UGAAGUGUUUGGGGGAACUC
GO:0008152	metabolic process	Q6V8Q6	Protein kinase	GO:0016310	phosphorylation	apMir_12894	CCUUGUGGUCGUGGGCCU
GO:0008152	metabolic process	M0UIL6	Serine/threonine-protein kinase	GO:0016310	phosphorylation	apMir_13951	UGGUGGAGAUACAUAAGUC
GO:0008152	metabolic process	Q6VTH8	Resistance-related receptor-like kinase	GO:0016310	phosphorylation	apMir_20556	AAACGCUCUUAUAUUAUGGGA
GO:0008152	metabolic process	Q0VJB5	Phosphoenolpyruvate carboxylase kinase	GO:0016310	phosphorylation	apMir_24472	GAGAGCAGAGCCGUGGAUAUGG
GO:0008152	metabolic process	Q0VJB5	Phosphoenolpyruvate carboxylase kinase	GO:0016310	phosphorylation	apMir_21281	GAGAGCAGAGCCGUGGAUAUG
GO:0008152	metabolic process	M8CM25	Lectin-domain containing receptor kinase A4.2	GO:0016310	phosphorylation	apMir_78115	GACCGCCAUCGCGCCGCUC
GO:0008152	metabolic process	B4FR31	Receptor protein kinase CLAVATA1	GO:0016310	phosphorylation	apMir_37023	CUUGGUUUUCAAGGGAGUG
GO:0008152	metabolic process	M8D1L3	Lectin-domain containing receptor kinase A4.2	GO:0016310	phosphorylation	apMir_19716	CAUCUAUUUUGGAACGGAGGG
GO:0008152	metabolic process	D3K233	Leucine-rich repeat receptor-like protein kinase	GO:0016310	phosphorylation	apMir_17332	GUGUCUACUCUCUUCUGUUG
GO:0008152	metabolic process	D3K233	Leucine-rich repeat receptor-like protein kinase	GO:0016310	phosphorylation	apMir_14119	UGUCUACUCUCUUCUGUUG
GO:0008152	metabolic process	M7ZF92	Receptor like protein kinase S.2	GO:0016310	phosphorylation	apMir_78115	GACCGCCAUCGCGCCGCUC
GO:0008152	metabolic process	D8LAL8	Dephospho-CoA kinase	GO:0016310	phosphorylation	apMir_19477	CCCUCCGUUCCAAAAUAGAUG
GO:0008152	metabolic process	M7ZDN4	Galacturonokinase	GO:0016310	phosphorylation	apMir_20556	AAACGCUCUUAUAUUAUGGGA
GO:0008152	metabolic process	M0XR49	Serine/threonine-protein kinase	GO:0016310	phosphorylation	apMir_13951	UGGUGGAGAUACAUAAGUC
GO:0008152	metabolic process	N1QRW9	Putative LRR receptor-like serine/threonine-protein kinase	GO:0016310	phosphorylation	apMir_13889	UGUGACACUCUCCUUGUCA
GO:0008152	metabolic process	R7W5E7	Putative pyruvate, phosphate dikinase regulatory protein, chloroplastic	GO:0016310	phosphorylation	apMir_19476	UGUACAUGACAUGAUGCUCGA
GO:0008152	metabolic process	M8BFK9	Wall-associated receptor kinase 3	GO:0016310	phosphorylation	apMir_20556	AAACGCUCUUAUAUUAUGGGA
GO:0008152	metabolic process	M7ZWD3	Serine/threonine-protein kinase HT1	GO:0016310	phosphorylation	apMir_12894	CCUUGUGGUCGUGGGCCU
GO:0008152	metabolic process	A3ALS8	Lipoxygenase	GO:0031408	oxylipin biosynthetic process	apMir_15826	CCCCUACAUGCUGUCUACC
GO:0008152	metabolic process	B4FMV6	Uncharacterized protein	GO:0006796	phosphate-containing compound metabolic process	apMir_36637	AGUUAUGAUCAUGUCAUCU
GO:0008152	metabolic process	Q2HTA8	Inorganic pyrophosphatase	GO:0006796	phosphate-containing compound metabolic process	apMir_36637	AGUUAUGAUCAUGUCAUCU
GO:0008152	metabolic process	Q0DYB1	Soluble inorganic pyrophosphatase	GO:0006796	phosphate-containing compound metabolic process	apMir_36637	AGUUAUGAUCAUGUCAUCU
GO:0008152	metabolic process	M8C6R5	Cytochrome b-c1 complex subunit 6	GO:0006122	mitochondrial electron transport, ubiquinol to cytochrome c	apMir_20556	AAACGCUCUUAUAUUAUGGGA
GO:0008152	metabolic process	M0X743	Cytochrome b-c1 complex subunit 7	GO:0006122	mitochondrial electron transport, ubiquinol to cytochrome c	apMir_14419	UGGUGCUUUCAUUGAGAGU
GO:0008152	metabolic process	M0X743	Cytochrome b-c1 complex subunit 7	GO:0006122	mitochondrial electron transport, ubiquinol to cytochrome c	apMir_11749	UGGUGCUUUCAUUGAGAG
GO:0008152	metabolic process	A9XNZ6	Cytochrome b-c1 complex subunit 7	GO:0006122	mitochondrial electron transport, ubiquinol to cytochrome c	apMir_11749	UGGUGCUUUCAUUGAGAG
GO:0008152	metabolic process	M0Y2W0	Uncharacterized protein	GO:0006520	cellular amino acid metabolic process	apMir_15699	UGAAGAUGACCAGCAAGGG
GO:0008152	metabolic process	M8ARR9	NADP-specific glutamate dehydrogenase	GO:0006520	cellular amino acid metabolic process	apMir_15699	UGAAGAUGACCAGCAAGGG
GO:0008152	metabolic process	M0XR49	Serine/threonine-protein kinase	GO:0046777	protein autophosphorylation	apMir_13951	UGGUGGAGAUACAUAAGUC
GO:0008152	metabolic process	M0Y2W0	Uncharacterized protein	GO:0055114	oxidation-reduction process	apMir_15699	UGAAGAUGACCAGCAAGGG
GO:0008152	metabolic process	Q5F0I2	Ubiquinol oxidase	GO:0055114	oxidation-reduction process	apMir_36010	GGGUGAUGGAUGAUCGAUG
GO:0008152	metabolic process	Q2QWT6	2-oxoisovalerate dehydrogenase alpha subunit, mitochondrial, putative, expressed	GO:0055114	oxidation-reduction process	apMir_55966	AGAAGAAGAUCACAGGCGC
GO:0008152	metabolic process	A3ALS8	Lipoxygenase	GO:0055114	oxidation-reduction process	apMir_15826	CCCCUACAUGCUGUCUACC
GO:0008152	metabolic process	Q6T4Q1	Cytochrome P450 monooxygenase	GO:0055114	oxidation-reduction process	apMir_36075	AAGCAUUGCGAUGGUCCUC
GO:0008152	metabolic process	Q6T4Q1	Cytochrome P450 monooxygenase	GO:0055114	oxidation-reduction process	apMir_11332	AAGCAUUGCGAUGGUCCU
GO:0008152	metabolic process	Q6T4Q1	Cytochrome P450 monooxygenase	GO:0055114	oxidation-reduction process	apMir_16109	GGAUGCUGACGCAAUGUGA
GO:0008152	metabolic process	Q6T4Q1	Cytochrome P450 monooxygenase	GO:0055114	oxidation-reduction process	apMir_37909	CAAAGCAUUGCGAUGGUCCU
GO:0008152	metabolic process	Q6T4Q1	Cytochrome P450 monooxygenase	GO:0055114	oxidation-reduction process	apMir_10979	CGGAUGCUGACGCAAUGU
GO:0008152	metabolic process	Q6T4Q1	Cytochrome P450 monooxygenase	GO:0055114	oxidation-reduction process	apMir_20655	CGGCGGAUUGCUCGAGCUGCU
GO:0008152	metabolic process	M7ZZ10	NADH-ubiquinone oxidoreductase 20 kDa subunit, mitochondrial	GO:0055114	oxidation-reduction process	apMir_55966	AGAAGAAGAUCACAGGCGC
GO:0008152	metabolic process	N1R449	Glycerate dehydrogenase	GO:0055114	oxidation-reduction process	apMir_16109	GGAUGCUGACGCAAUGUGA
GO:0008152	metabolic process	B9S2P3	2-oxoisovalerate dehydrogenase, putative	GO:0055114	oxidation-reduction process	apMir_55966	AGAAGAAGAUCACAGGCGC
GO:0008152	metabolic process	F4KCJ8	Thiamin diphosphate-binding fold (THDP-binding) domain-containing protein	GO:0055114	oxidation-reduction process	apMir_55966	AGAAGAAGAUCACAGGCGC
GO:0008152	metabolic process	B6TDQ5	NADH-ubiquinone oxidoreductase 20 kDa subunit	GO:0055114	oxidation-reduction process	apMir_55966	AGAAGAAGAUCACAGGCGC
GO:0008152	metabolic process	Q9SME6	Glutathione peroxidase	GO:0055114	oxidation-reduction process	apMir_19716	CAUCUAUUUUGGAACGGAGGG
GO:0008152	metabolic process	Q9SME6	Glutathione peroxidase	GO:0055114	oxidation-reduction process	apMir_19479	GUCAUCUAUUUUGGAACGGAG
GO:0008152	metabolic process	Q9SME6	Glutathione peroxidase	GO:0055114	oxidation-reduction process	apMir_20501	CUCCGUUCCAAUAUAGAUGAC
GO:0008152	metabolic process	Q9SME6	Glutathione peroxidase	GO:0055114	oxidation-reduction process	apMir_19478	CUCCGUUCCAAAAUAGAUGAC
GO:0008152	metabolic process	Q9SME6	Glutathione peroxidase	GO:0055114	oxidation-reduction process	apMir_19477	CCCUCCGUUCCAAAAUAGAUG
GO:0008152	metabolic process	Q9SME6	Glutathione peroxidase	GO:0055114	oxidation-reduction process	apMir_21472	GUCAUCUAUUCUGGAACGGAG
GO:0008152	metabolic process	Q9SME6	Glutathione peroxidase	GO:0055114	oxidation-reduction process	apMir_19495	AGUUGGGUCAUCUAUUUUGGA
GO:0008152	metabolic process	Q9SME6	Glutathione peroxidase	GO:0055114	oxidation-reduction process	apMir_20602	GUCAUCUAUAUUGGAACGGAG
GO:0008152	metabolic process	Q9SME6	Glutathione peroxidase	GO:0055114	oxidation-reduction process	apMir_22267	CUCCGUUCCAGAAUAGAUGAC
GO:0008152	metabolic process	Q9SME6	Glutathione peroxidase	GO:0055114	oxidation-reduction process	apMir_23027	UCCAAAAUAGAUGACCCAACU
GO:0008152	metabolic process	M8BAB0	Aldehyde dehydrogenase family 2 member C4	GO:0055114	oxidation-reduction process	apMir_36637	AGUUAUGAUCAUGUCAUCU
GO:0008152	metabolic process	D2KZ14	2-oxoisovalerate dehydrogenase	GO:0055114	oxidation-reduction process	apMir_55966	AGAAGAAGAUCACAGGCGC
GO:0008152	metabolic process	M8A277	Cytochrome P450 71C2	GO:0055114	oxidation-reduction process	apMir_19477	CCCUCCGUUCCAAAAUAGAUG
GO:0008152	metabolic process	M8ARR9	NADP-specific glutamate dehydrogenase	GO:0055114	oxidation-reduction process	apMir_15699	UGAAGAUGACCAGCAAGGG
GO:0008152	metabolic process	G5DWY2	NADP-malic enzyme	GO:0055114	oxidation-reduction process	apMir_19477	CCCUCCGUUCCAAAAUAGAUG
GO:0008152	metabolic process	B6SZ07	Cytochrome b-c1 complex subunit Rieske, mitochondrial	GO:0055114	oxidation-reduction process	apMir_36414	AGGACGCGGUCCUUGAUGG
GO:0008152	metabolic process	C7C4X1	Glyceraldehyde-3-phosphate dehydrogenase	GO:0055114	oxidation-reduction process	apMir_20556	AAACGCUCUUAUAUUAUGGGA
GO:0008152	metabolic process	B4FCS0	Superoxide dismutase [Cu-Zn]	GO:0055114	oxidation-reduction process	apMir_24398	UGGCUUUACCUGAUAGAACUCG
GO:0008152	metabolic process	M0V1B0	Glucose-6-phosphate 1-dehydrogenase	GO:0055114	oxidation-reduction process	apMir_13995	CUACUUGGUGCAGAUACUG
GO:0008152	metabolic process	F2DMY6	Aldehyde dehydrogenase	GO:0055114	oxidation-reduction process	apMir_21297	CCCAUGGAUGGAUGAUGGAUG
GO:0008152	metabolic process	M7YTB4	Glutathione peroxidase	GO:0055114	oxidation-reduction process	apMir_15898	GAGUGAGAGAGAGUGAGAC
GO:0008152	metabolic process	M8AM21	NAD-dependent dihydropyrimidine dehydrogenase PreA	GO:0055114	oxidation-reduction process	apMir_13995	CUACUUGGUGCAGAUACUG
GO:0008152	metabolic process	M0X743	Cytochrome b-c1 complex subunit 7	GO:0055114	oxidation-reduction process	apMir_14419	UGGUGCUUUCAUUGAGAGU
GO:0008152	metabolic process	M0X743	Cytochrome b-c1 complex subunit 7	GO:0055114	oxidation-reduction process	apMir_11749	UGGUGCUUUCAUUGAGAG
GO:0008152	metabolic process	Q5S1S6	Peroxiredoxin Q, chloroplastic	GO:0055114	oxidation-reduction process	apMir_15117	GGCUGGUCCCUAGCUAUUA
GO:0008152	metabolic process	R7W3T6	Gibberellin 20 oxidase 1	GO:0055114	oxidation-reduction process	apMir_19532	UCCCAUAAUAUAAGAGCGUUU
GO:0008152	metabolic process	R7W3T6	Gibberellin 20 oxidase 1	GO:0055114	oxidation-reduction process	apMir_20556	AAACGCUCUUAUAUUAUGGGA
GO:0008152	metabolic process	M8CWJ9	Putative aldehyde oxidase 2	GO:0055114	oxidation-reduction process	apMir_13156	UUGUCCCGUCGUCCAUCA
GO:0008152	metabolic process	M4T4H4	Glyceraldehyde-3-phosphate dehydrogenase	GO:0055114	oxidation-reduction process	apMir_20556	AAACGCUCUUAUAUUAUGGGA
GO:0008152	metabolic process	Q0DWH1	Alcohol dehydrogenase class-3	GO:0055114	oxidation-reduction process	apMir_37537	ACUUCCCCUGGGGGUAGGG
GO:0008152	metabolic process	Q10E49	Phytanoyl-CoA dioxygenase 1	GO:0055114	oxidation-reduction process	apMir_13723	CCAGGCUCACCGCCGACCA
GO:0008152	metabolic process	M8AHW0	Glutathione peroxidase	GO:0055114	oxidation-reduction process	apMir_19716	CAUCUAUUUUGGAACGGAGGG
GO:0008152	metabolic process	M8AHW0	Glutathione peroxidase	GO:0055114	oxidation-reduction process	apMir_19479	GUCAUCUAUUUUGGAACGGAG
GO:0008152	metabolic process	M8AHW0	Glutathione peroxidase	GO:0055114	oxidation-reduction process	apMir_20501	CUCCGUUCCAAUAUAGAUGAC
GO:0008152	metabolic process	M8AHW0	Glutathione peroxidase	GO:0055114	oxidation-reduction process	apMir_19478	CUCCGUUCCAAAAUAGAUGAC
GO:0008152	metabolic process	M8AHW0	Glutathione peroxidase	GO:0055114	oxidation-reduction process	apMir_19477	CCCUCCGUUCCAAAAUAGAUG
GO:0008152	metabolic process	M8AHW0	Glutathione peroxidase	GO:0055114	oxidation-reduction process	apMir_21472	GUCAUCUAUUCUGGAACGGAG
GO:0008152	metabolic process	M8AHW0	Glutathione peroxidase	GO:0055114	oxidation-reduction process	apMir_19495	AGUUGGGUCAUCUAUUUUGGA
GO:0008152	metabolic process	M8AHW0	Glutathione peroxidase	GO:0055114	oxidation-reduction process	apMir_20602	GUCAUCUAUAUUGGAACGGAG
GO:0008152	metabolic process	M8AHW0	Glutathione peroxidase	GO:0055114	oxidation-reduction process	apMir_22267	CUCCGUUCCAGAAUAGAUGAC
GO:0008152	metabolic process	M8AHW0	Glutathione peroxidase	GO:0055114	oxidation-reduction process	apMir_23027	UCCAAAAUAGAUGACCCAACU
GO:0008152	metabolic process	M8A2D7	C-terminal binding protein AN	GO:0055114	oxidation-reduction process	apMir_12218	CCUGGGAUGCGCAAGGAA
GO:0008152	metabolic process	A5YVV3	Glyceraldehyde-3-phosphate dehydrogenase	GO:0055114	oxidation-reduction process	apMir_16557	AUAAAACCUUCAGCAGUGC
GO:0008152	metabolic process	O04892	Cytochrome P450 like_TBP	GO:0055114	oxidation-reduction process	apMir_36075	AAGCAUUGCGAUGGUCCUC
GO:0008152	metabolic process	O04892	Cytochrome P450 like_TBP	GO:0055114	oxidation-reduction process	apMir_11332	AAGCAUUGCGAUGGUCCU
GO:0008152	metabolic process	O04892	Cytochrome P450 like_TBP	GO:0055114	oxidation-reduction process	apMir_16109	GGAUGCUGACGCAAUGUGA
GO:0008152	metabolic process	O04892	Cytochrome P450 like_TBP	GO:0055114	oxidation-reduction process	apMir_37909	CAAAGCAUUGCGAUGGUCCU
GO:0008152	metabolic process	O04892	Cytochrome P450 like_TBP	GO:0055114	oxidation-reduction process	apMir_10979	CGGAUGCUGACGCAAUGU
GO:0008152	metabolic process	O04892	Cytochrome P450 like_TBP	GO:0055114	oxidation-reduction process	apMir_20655	CGGCGGAUUGCUCGAGCUGCU
GO:0008152	metabolic process	M7Z2N3	Tropinone reductase 1	GO:0055114	oxidation-reduction process	apMir_67629	UCGCCGUGGAUCUGACAAG
GO:0008152	metabolic process	Q0H635	Cytochrome b-c1 complex subunit Rieske, mitochondrial	GO:0055114	oxidation-reduction process	apMir_12218	CCUGGGAUGCGCAAGGAA
GO:0008152	metabolic process	R7W044	2-oxoisovalerate dehydrogenase subunit alpha, mitochondrial	GO:0055114	oxidation-reduction process	apMir_55966	AGAAGAAGAUCACAGGCGC
GO:0008152	metabolic process	A9XNZ6	Cytochrome b-c1 complex subunit 7	GO:0055114	oxidation-reduction process	apMir_11749	UGGUGCUUUCAUUGAGAG
GO:0008152	metabolic process	H9MAG7	Uncharacterized protein	GO:0055114	oxidation-reduction process	apMir_15826	CCCCUACAUGCUGUCUACC
GO:0008152	metabolic process	Q69XR7	Acyl-coenzyme A oxidase	GO:0055114	oxidation-reduction process	apMir_15898	GAGUGAGAGAGAGUGAGAC
GO:0008152	metabolic process	D3GKE0	Putative histone acetyltransferase GCN5	GO:0043966	histone H3 acetylation	apMir_20556	AAACGCUCUUAUAUUAUGGGA
GO:0008152	metabolic process	M7Z6F5	Glycine cleavage system H protein, mitochondrial	GO:0006546	glycine catabolic process	apMir_36165	AGCUGUGCUUUCAGCAAGA
GO:0008152	metabolic process	M7Z6F5	Glycine cleavage system H protein, mitochondrial	GO:0006546	glycine catabolic process	apMir_12853	GCUGUGCUUUCAGCAAGA
GO:0008152	metabolic process	Q947L8	Glycine decarboxylase subunit H	GO:0006546	glycine catabolic process	apMir_36165	AGCUGUGCUUUCAGCAAGA
GO:0008152	metabolic process	Q947L8	Glycine decarboxylase subunit H	GO:0006546	glycine catabolic process	apMir_12853	GCUGUGCUUUCAGCAAGA
GO:0008152	metabolic process	D8LAL8	Dephospho-CoA kinase	GO:0015937	coenzyme A biosynthetic process	apMir_19477	CCCUCCGUUCCAAAAUAGAUG
GO:0008152	metabolic process	M8AR06	Uncharacterized protein	GO:0006470	protein dephosphorylation	apMir_11696	GCUCCAGCUCAUCCAGCC
GO:0008152	metabolic process	B4FW31	Protein phosphatase 2C isoform epsilon	GO:0006470	protein dephosphorylation	apMir_66361	UCUUGCUGAAAGCACAGCU
GO:0008152	metabolic process	B4FW31	Protein phosphatase 2C isoform epsilon	GO:0006470	protein dephosphorylation	apMir_34926	UCUUGCUGAAAGCACAGC
GO:0008152	metabolic process	A7L5U8	Protein phosphatase 2C	GO:0006470	protein dephosphorylation	apMir_66361	UCUUGCUGAAAGCACAGCU
GO:0008152	metabolic process	A7L5U8	Protein phosphatase 2C	GO:0006470	protein dephosphorylation	apMir_34926	UCUUGCUGAAAGCACAGC
GO:0008152	metabolic process	R7W8K8	Protein-tyrosine phosphatase mitochondrial 1-like protein	GO:0006470	protein dephosphorylation	apMir_37350	GAACAGCUCCUAUGAAUAU
GO:0008152	metabolic process	R7W8K8	Protein-tyrosine phosphatase mitochondrial 1-like protein	GO:0006470	protein dephosphorylation	apMir_19532	UCCCAUAAUAUAAGAGCGUUU
GO:0008152	metabolic process	C5J4A2	Acetolactate synthase	GO:0009082	branched-chain amino acid biosynthetic process	apMir_66466	GGACCGUGUAGUUUAGUGG
GO:0008152	metabolic process	Q653W2	(2R)-phospho-3-sulfolactate synthase-like	GO:0019295	coenzyme M biosynthetic process	apMir_19716	CAUCUAUUUUGGAACGGAGGG
GO:0008152	metabolic process	Q653W2	(2R)-phospho-3-sulfolactate synthase-like	GO:0019295	coenzyme M biosynthetic process	apMir_19479	GUCAUCUAUUUUGGAACGGAG
GO:0008152	metabolic process	Q653W2	(2R)-phospho-3-sulfolactate synthase-like	GO:0019295	coenzyme M biosynthetic process	apMir_21472	GUCAUCUAUUCUGGAACGGAG
GO:0008152	metabolic process	Q653W2	(2R)-phospho-3-sulfolactate synthase-like	GO:0019295	coenzyme M biosynthetic process	apMir_19495	AGUUGGGUCAUCUAUUUUGGA
GO:0008152	metabolic process	Q653W2	(2R)-phospho-3-sulfolactate synthase-like	GO:0019295	coenzyme M biosynthetic process	apMir_20602	GUCAUCUAUAUUGGAACGGAG
GO:0008152	metabolic process	Q653W2	(2R)-phospho-3-sulfolactate synthase-like	GO:0019295	coenzyme M biosynthetic process	apMir_23027	UCCAAAAUAGAUGACCCAACU
GO:0008152	metabolic process	B6THJ5	Phosphosulfolactate synthase-related protein	GO:0019295	coenzyme M biosynthetic process	apMir_19716	CAUCUAUUUUGGAACGGAGGG
GO:0008152	metabolic process	B6THJ5	Phosphosulfolactate synthase-related protein	GO:0019295	coenzyme M biosynthetic process	apMir_19479	GUCAUCUAUUUUGGAACGGAG
GO:0008152	metabolic process	B6THJ5	Phosphosulfolactate synthase-related protein	GO:0019295	coenzyme M biosynthetic process	apMir_21472	GUCAUCUAUUCUGGAACGGAG
GO:0008152	metabolic process	B6THJ5	Phosphosulfolactate synthase-related protein	GO:0019295	coenzyme M biosynthetic process	apMir_19495	AGUUGGGUCAUCUAUUUUGGA
GO:0008152	metabolic process	B6THJ5	Phosphosulfolactate synthase-related protein	GO:0019295	coenzyme M biosynthetic process	apMir_20602	GUCAUCUAUAUUGGAACGGAG
GO:0008152	metabolic process	B6THJ5	Phosphosulfolactate synthase-related protein	GO:0019295	coenzyme M biosynthetic process	apMir_23027	UCCAAAAUAGAUGACCCAACU
GO:0008152	metabolic process	M8C7V8	Alpha-1,4-glucan-protein synthase (UDP-forming)	GO:0030244	cellulose biosynthetic process	apMir_35999	CGCUACGACGACAUGUGGG
GO:0008152	metabolic process	M7ZKF8	Putative 1-aminocyclopropane-1-carboxylate deaminase	GO:0019447	D-cysteine catabolic process	apMir_13572	CCAGAUUUGGCAGUUCCAG
GO:0008152	metabolic process	M8BI24	E3 ubiquitin-protein ligase RGLG2	GO:0009850	auxin metabolic process	apMir_78295	UCUGCUCCCGUCUUGUGAG
GO:0008152	metabolic process	M8BI24	E3 ubiquitin-protein ligase RGLG2	GO:0009850	auxin metabolic process	apMir_45385	CUGCUCCCGUCUUGUGAG
GO:0008152	metabolic process	M7ZI39	S-adenosylmethionine decarboxylase proenzyme	GO:0006596	polyamine biosynthetic process	apMir_21281	GAGAGCAGAGCCGUGGAUAUG
GO:0008152	metabolic process	K7VB51	Carnitine racemase like protein	GO:0009062	fatty acid catabolic process	apMir_16452	UGGUUAAGAGUUCCUGAGU
GO:0008152	metabolic process	R7W7Z0	Replication factor C subunit 4	GO:0006260	DNA replication	apMir_16653	UAUUUUGGGGGUCGAGGUA
GO:0008152	metabolic process	M9XEK1	Myo-inositol 1-phosphate synthase	GO:0006021	inositol biosynthetic process	apMir_15898	GAGUGAGAGAGAGUGAGAC
GO:0008152	metabolic process	M8BI24	E3 ubiquitin-protein ligase RGLG2	GO:0009690	cytokinin metabolic process	apMir_78295	UCUGCUCCCGUCUUGUGAG
GO:0008152	metabolic process	M8BI24	E3 ubiquitin-protein ligase RGLG2	GO:0009690	cytokinin metabolic process	apMir_45385	CUGCUCCCGUCUUGUGAG
GO:0008152	metabolic process	M7YVM7	GPI-anchor transamidase	GO:0016255	attachment of GPI anchor to protein	apMir_15826	CCCCUACAUGCUGUCUACC
GO:0008152	metabolic process	M0S2A7	Uncharacterized protein	GO:0008380	RNA splicing	apMir_13156	UUGUCCCGUCGUCCAUCA
GO:0008152	metabolic process	M9T1P9	ATP sulfurylase	GO:0000103	sulfate assimilation	apMir_20968	UGAAGUGUUUGGGGGAACUCU
GO:0008152	metabolic process	M9T1P9	ATP sulfurylase	GO:0000103	sulfate assimilation	apMir_17808	UGAAGUGUUUGGGGGAACUC
GO:0008152	metabolic process	M7ZFX2	Bifunctional 3'-phosphoadenosine 5'-phosphosulfate synthase	GO:0000103	sulfate assimilation	apMir_20968	UGAAGUGUUUGGGGGAACUCU
GO:0008152	metabolic process	M7ZFX2	Bifunctional 3'-phosphoadenosine 5'-phosphosulfate synthase	GO:0000103	sulfate assimilation	apMir_17808	UGAAGUGUUUGGGGGAACUC
GO:0008152	metabolic process	B3VZJ9	Family 19 glycoside hydrolase	GO:0006032	chitin catabolic process	apMir_45385	CUGCUCCCGUCUUGUGAG
GO:0008152	metabolic process	N1R0A6	Protein OS-9	GO:0030433	ER-associated ubiquitin-dependent protein catabolic process	apMir_78115	GACCGCCAUCGCGCCGCUC
GO:0008152	metabolic process	M8C6Q8	UDP-glucose:glycoprotein glucosyltransferase 1	GO:0097359	UDP-glucosylation	apMir_36637	AGUUAUGAUCAUGUCAUCU
GO:0008152	metabolic process	M8A3H2	Cullin-1	GO:0006511	ubiquitin-dependent protein catabolic process	apMir_15429	GUGACAUGAUCCAUGGUCA
GO:0008152	metabolic process	Q2QQM3	Ubiquitin carboxyl-terminal hydrolase	GO:0006511	ubiquitin-dependent protein catabolic process	apMir_37023	CUUGGUUUUCAAGGGAGUG
GO:0008152	metabolic process	M8AM21	NAD-dependent dihydropyrimidine dehydrogenase PreA	GO:0006222	UMP biosynthetic process	apMir_13995	CUACUUGGUGCAGAUACUG
GO:0008152	metabolic process	Q0DWH1	Alcohol dehydrogenase class-3	GO:0006069	ethanol oxidation	apMir_37537	ACUUCCCCUGGGGGUAGGG
GO:0008152	metabolic process	B4FKJ7	Uncharacterized protein	GO:0000724	double-strand break repair via homologous recombination	apMir_19532	UCCCAUAAUAUAAGAGCGUUU
GO:0008152	metabolic process	M7ZDN4	Galacturonokinase	GO:0046396	D-galacturonate metabolic process	apMir_20556	AAACGCUCUUAUAUUAUGGGA
GO:0008152	metabolic process	C7C4X1	Glyceraldehyde-3-phosphate dehydrogenase	GO:0006006	glucose metabolic process	apMir_20556	AAACGCUCUUAUAUUAUGGGA
GO:0008152	metabolic process	M0V1B0	Glucose-6-phosphate 1-dehydrogenase	GO:0006006	glucose metabolic process	apMir_13995	CUACUUGGUGCAGAUACUG
GO:0008152	metabolic process	A5YVV3	Glyceraldehyde-3-phosphate dehydrogenase	GO:0006006	glucose metabolic process	apMir_16557	AUAAAACCUUCAGCAGUGC
GO:0008152	metabolic process	M8C7I8	Nucleoside-triphosphatase	GO:0008152	metabolic process	apMir_11506	UCCCCGGCAACGGCGCCA
GO:0008152	metabolic process	Q2QWT6	2-oxoisovalerate dehydrogenase alpha subunit, mitochondrial, putative, expressed	GO:0008152	metabolic process	apMir_55966	AGAAGAAGAUCACAGGCGC
GO:0008152	metabolic process	J9RL16	Phenylalanine ammonia-lyase	GO:0008152	metabolic process	apMir_54653	CAGUCCUUGAUCCGGUUC
GO:0008152	metabolic process	J9RL16	Phenylalanine ammonia-lyase	GO:0008152	metabolic process	apMir_73343	GCAGUCCUUGAUCCGGUUC
GO:0008152	metabolic process	H6BDM5	Putative brown planthopper susceptibility protein	GO:0008152	metabolic process	apMir_19532	UCCCAUAAUAUAAGAGCGUUU
GO:0008152	metabolic process	H6BDM5	Putative brown planthopper susceptibility protein	GO:0008152	metabolic process	apMir_20556	AAACGCUCUUAUAUUAUGGGA
GO:0008152	metabolic process	Q8LGN6	Glutathione-S-transferase Cla47	GO:0008152	metabolic process	apMir_18589	CUUGUCGUCGAUGUAGGCGG
GO:0008152	metabolic process	N1R449	Glycerate dehydrogenase	GO:0008152	metabolic process	apMir_16109	GGAUGCUGACGCAAUGUGA
GO:0008152	metabolic process	B9S2P3	2-oxoisovalerate dehydrogenase, putative	GO:0008152	metabolic process	apMir_55966	AGAAGAAGAUCACAGGCGC
GO:0008152	metabolic process	J9RR47	Phenylalanine ammonia-lyase	GO:0008152	metabolic process	apMir_54653	CAGUCCUUGAUCCGGUUC
GO:0008152	metabolic process	J9RR47	Phenylalanine ammonia-lyase	GO:0008152	metabolic process	apMir_73343	GCAGUCCUUGAUCCGGUUC
GO:0008152	metabolic process	K7VB51	Carnitine racemase like protein	GO:0008152	metabolic process	apMir_16452	UGGUUAAGAGUUCCUGAGU
GO:0008152	metabolic process	F4KCJ8	Thiamin diphosphate-binding fold (THDP-binding) domain-containing protein	GO:0008152	metabolic process	apMir_55966	AGAAGAAGAUCACAGGCGC
GO:0008152	metabolic process	Q8LGS9	Glutathione-S-transferase 2	GO:0008152	metabolic process	apMir_18589	CUUGUCGUCGAUGUAGGCGG
GO:0008152	metabolic process	G7LEH3	ATP synthase subunit beta	GO:0008152	metabolic process	apMir_41069	GGGUCGGCCAGCGGUGCGGCCC
GO:0008152	metabolic process	M8A1A6	ABC transporter G family member 22	GO:0008152	metabolic process	apMir_18603	UACGUGUAGUAGUUAGAAGG
GO:0008152	metabolic process	A6MZB8	Glycosyl hydrolase family 17 protein	GO:0008152	metabolic process	apMir_15117	GGCUGGUCCCUAGCUAUUA
GO:0008152	metabolic process	M8BAB0	Aldehyde dehydrogenase family 2 member C4	GO:0008152	metabolic process	apMir_36637	AGUUAUGAUCAUGUCAUCU
GO:0008152	metabolic process	D2KZ14	2-oxoisovalerate dehydrogenase	GO:0008152	metabolic process	apMir_55966	AGAAGAAGAUCACAGGCGC
GO:0008152	metabolic process	B6TMM7	HAD-superfamily hydrolase, subfamily IIA	GO:0008152	metabolic process	apMir_11696	GCUCCAGCUCAUCCAGCC
GO:0008152	metabolic process	M8CVJ5	Polygalacturonase ADPG1	GO:0008152	metabolic process	apMir_20556	AAACGCUCUUAUAUUAUGGGA
GO:0008152	metabolic process	N1QRX3	Putative lactoylglutathione lyase	GO:0008152	metabolic process	apMir_21023	CAGGGACCUCCCUUCUGUGAA
GO:0008152	metabolic process	F2D1P2	3-ketoacyl-CoA synthase	GO:0008152	metabolic process	apMir_11696	GCUCCAGCUCAUCCAGCC
GO:0008152	metabolic process	M7ZFY5	Putative glutathione S-transferase GSTU6	GO:0008152	metabolic process	apMir_18589	CUUGUCGUCGAUGUAGGCGG
GO:0008152	metabolic process	P30110	Glutathione S-transferase 1	GO:0008152	metabolic process	apMir_54471	UCAGUCAUAAUCCGGCAC
GO:0008152	metabolic process	Q9FUG8	Asparaginase	GO:0008152	metabolic process	apMir_15898	GAGUGAGAGAGAGUGAGAC
GO:0008152	metabolic process	Q8RW00	Glutathione transferase	GO:0008152	metabolic process	apMir_11506	UCCCCGGCAACGGCGCCA
GO:0008152	metabolic process	Q8RW00	Glutathione transferase	GO:0008152	metabolic process	apMir_18589	CUUGUCGUCGAUGUAGGCGG
GO:0008152	metabolic process	B6TN48	3-hydroxyisobutyryl-CoA hydrolase/ catalytic	GO:0008152	metabolic process	apMir_15699	UGAAGAUGACCAGCAAGGG
GO:0008152	metabolic process	M7Z830	Putative glutathione S-transferase GSTU6	GO:0008152	metabolic process	apMir_18589	CUUGUCGUCGAUGUAGGCGG
GO:0008152	metabolic process	M8CZ66	Putative phosphatase phospho1	GO:0008152	metabolic process	apMir_19716	CAUCUAUUUUGGAACGGAGGG
GO:0008152	metabolic process	M8CZ66	Putative phosphatase phospho1	GO:0008152	metabolic process	apMir_19479	GUCAUCUAUUUUGGAACGGAG
GO:0008152	metabolic process	M8CZ66	Putative phosphatase phospho1	GO:0008152	metabolic process	apMir_19478	CUCCGUUCCAAAAUAGAUGAC
GO:0008152	metabolic process	M8CZ66	Putative phosphatase phospho1	GO:0008152	metabolic process	apMir_21472	GUCAUCUAUUCUGGAACGGAG
GO:0008152	metabolic process	M8CZ66	Putative phosphatase phospho1	GO:0008152	metabolic process	apMir_19495	AGUUGGGUCAUCUAUUUUGGA
GO:0008152	metabolic process	M8CZ66	Putative phosphatase phospho1	GO:0008152	metabolic process	apMir_20602	GUCAUCUAUAUUGGAACGGAG
GO:0008152	metabolic process	M8CZ66	Putative phosphatase phospho1	GO:0008152	metabolic process	apMir_23027	UCCAAAAUAGAUGACCCAACU
GO:0008152	metabolic process	M8A011	ABC transporter F family member 1	GO:0008152	metabolic process	apMir_15898	GAGUGAGAGAGAGUGAGAC
GO:0008152	metabolic process	F2DMY6	Aldehyde dehydrogenase	GO:0008152	metabolic process	apMir_21297	CCCAUGGAUGGAUGAUGGAUG
GO:0008152	metabolic process	Q8LGS8	Glutathione S-transferase	GO:0008152	metabolic process	apMir_18589	CUUGUCGUCGAUGUAGGCGG
GO:0008152	metabolic process	B6U0Y9	ATP binding protein	GO:0008152	metabolic process	apMir_12894	CCUUGUGGUCGUGGGCCU
GO:0008152	metabolic process	A6N0M6	Glutathione s-transferase gstu6	GO:0008152	metabolic process	apMir_18589	CUUGUCGUCGAUGUAGGCGG
GO:0008152	metabolic process	M7ZH04	Putative glutathione S-transferase GSTU6	GO:0008152	metabolic process	apMir_18589	CUUGUCGUCGAUGUAGGCGG
GO:0008152	metabolic process	M7ZZ12	Putative glutathione S-transferase GSTU6	GO:0008152	metabolic process	apMir_18589	CUUGUCGUCGAUGUAGGCGG
GO:0008152	metabolic process	B9RT85	Epoxide hydrolase, putative	GO:0008152	metabolic process	apMir_20501	CUCCGUUCCAAUAUAGAUGAC
GO:0008152	metabolic process	B9RT85	Epoxide hydrolase, putative	GO:0008152	metabolic process	apMir_19478	CUCCGUUCCAAAAUAGAUGAC
GO:0008152	metabolic process	B9RT85	Epoxide hydrolase, putative	GO:0008152	metabolic process	apMir_19477	CCCUCCGUUCCAAAAUAGAUG
GO:0008152	metabolic process	B9RT85	Epoxide hydrolase, putative	GO:0008152	metabolic process	apMir_22267	CUCCGUUCCAGAAUAGAUGAC
GO:0008152	metabolic process	J9RL59	Phenylalanine ammonia-lyase	GO:0008152	metabolic process	apMir_54653	CAGUCCUUGAUCCGGUUC
GO:0008152	metabolic process	J9RL59	Phenylalanine ammonia-lyase	GO:0008152	metabolic process	apMir_73343	GCAGUCCUUGAUCCGGUUC
GO:0008152	metabolic process	M7ZDN4	Galacturonokinase	GO:0008152	metabolic process	apMir_20556	AAACGCUCUUAUAUUAUGGGA
GO:0008152	metabolic process	M8A012	Nucleoside-triphosphatase	GO:0008152	metabolic process	apMir_11506	UCCCCGGCAACGGCGCCA
GO:0008152	metabolic process	J9RU93	Phenylalanine ammonia-lyase	GO:0008152	metabolic process	apMir_54653	CAGUCCUUGAUCCGGUUC
GO:0008152	metabolic process	J9RU93	Phenylalanine ammonia-lyase	GO:0008152	metabolic process	apMir_73343	GCAGUCCUUGAUCCGGUUC
GO:0008152	metabolic process	M8AST0	Putative 4-coumarate--CoA ligase 2	GO:0008152	metabolic process	apMir_19477	CCCUCCGUUCCAAAAUAGAUG
GO:0008152	metabolic process	Q0CWR8	Protein MMF1, mitochondrial	GO:0008152	metabolic process	apMir_16109	GGAUGCUGACGCAAUGUGA
GO:0008152	metabolic process	M7ZDD2	SUMO-activating enzyme subunit 1A	GO:0008152	metabolic process	apMir_19716	CAUCUAUUUUGGAACGGAGGG
GO:0008152	metabolic process	M7ZDD2	SUMO-activating enzyme subunit 1A	GO:0008152	metabolic process	apMir_19479	GUCAUCUAUUUUGGAACGGAG
GO:0008152	metabolic process	M7ZDD2	SUMO-activating enzyme subunit 1A	GO:0008152	metabolic process	apMir_20501	CUCCGUUCCAAUAUAGAUGAC
GO:0008152	metabolic process	M7ZDD2	SUMO-activating enzyme subunit 1A	GO:0008152	metabolic process	apMir_19478	CUCCGUUCCAAAAUAGAUGAC
GO:0008152	metabolic process	M7ZDD2	SUMO-activating enzyme subunit 1A	GO:0008152	metabolic process	apMir_19477	CCCUCCGUUCCAAAAUAGAUG
GO:0008152	metabolic process	M7ZDD2	SUMO-activating enzyme subunit 1A	GO:0008152	metabolic process	apMir_21472	GUCAUCUAUUCUGGAACGGAG
GO:0008152	metabolic process	M7ZDD2	SUMO-activating enzyme subunit 1A	GO:0008152	metabolic process	apMir_19495	AGUUGGGUCAUCUAUUUUGGA
GO:0008152	metabolic process	M7ZDD2	SUMO-activating enzyme subunit 1A	GO:0008152	metabolic process	apMir_20602	GUCAUCUAUAUUGGAACGGAG
GO:0008152	metabolic process	M7ZDD2	SUMO-activating enzyme subunit 1A	GO:0008152	metabolic process	apMir_22267	CUCCGUUCCAGAAUAGAUGAC
GO:0008152	metabolic process	M7ZDD2	SUMO-activating enzyme subunit 1A	GO:0008152	metabolic process	apMir_23027	UCCAAAAUAGAUGACCCAACU
GO:0008152	metabolic process	Q8LMI9	Glutathione S-transferase, N-terminal domain containing protein, expressed	GO:0008152	metabolic process	apMir_18589	CUUGUCGUCGAUGUAGGCGG
GO:0008152	metabolic process	Q9FQA6	Glutathione S-transferase GST 33	GO:0008152	metabolic process	apMir_18589	CUUGUCGUCGAUGUAGGCGG
GO:0008152	metabolic process	I7FHT3	Glutathione transferase 2	GO:0008152	metabolic process	apMir_18589	CUUGUCGUCGAUGUAGGCGG
GO:0008152	metabolic process	M7Z2N3	Tropinone reductase 1	GO:0008152	metabolic process	apMir_67629	UCGCCGUGGAUCUGACAAG
GO:0008152	metabolic process	M7ZV31	Putative glutathione S-transferase GSTU6	GO:0008152	metabolic process	apMir_18589	CUUGUCGUCGAUGUAGGCGG
GO:0008152	metabolic process	M7ZC25	E3 ubiquitin-protein ligase makorin	GO:0008152	metabolic process	apMir_20556	AAACGCUCUUAUAUUAUGGGA
GO:0008152	metabolic process	Q70JP4	S-acyltransferase	GO:0008152	metabolic process	apMir_18879	CUCAAAGGGGUUUUGUCAGU
GO:0008152	metabolic process	B6T4J0	Ubiquitin-conjugating enzyme E2 variant 1	GO:0008152	metabolic process	apMir_15699	UGAAGAUGACCAGCAAGGG
GO:0008152	metabolic process	R7W044	2-oxoisovalerate dehydrogenase subunit alpha, mitochondrial	GO:0008152	metabolic process	apMir_55966	AGAAGAAGAUCACAGGCGC
GO:0008152	metabolic process	M7Z6X6	UDP-glycosyltransferase 73C5	GO:0008152	metabolic process	apMir_19532	UCCCAUAAUAUAAGAGCGUUU
GO:0008152	metabolic process	Q8H8E0	Glutathione S-transferase, N-terminal domain containing protein, expressed	GO:0008152	metabolic process	apMir_15117	GGCUGGUCCCUAGCUAUUA
GO:0008152	metabolic process	Q50HV4	Glycosyltransferase	GO:0008152	metabolic process	apMir_19532	UCCCAUAAUAUAAGAGCGUUU
GO:0008152	metabolic process	Q9FQ99	Glutathione S-transferase GST 40	GO:0008152	metabolic process	apMir_18589	CUUGUCGUCGAUGUAGGCGG
GO:0008152	metabolic process	M7YLI9	2,3-bisphosphoglycerate-independent phosphoglycerate mutase	GO:0008152	metabolic process	apMir_37537	ACUUCCCCUGGGGGUAGGG
GO:0008152	metabolic process	M7YLI9	2,3-bisphosphoglycerate-independent phosphoglycerate mutase	GO:0008152	metabolic process	apMir_13145	UGGAGCUCGAGUGCUUUU
GO:0008152	metabolic process	M7ZWD3	Serine/threonine-protein kinase HT1	GO:0008152	metabolic process	apMir_12894	CCUUGUGGUCGUGGGCCU
GO:0008152	metabolic process	Q5EMV5	Dolichol-phosphate mannosyltransferase subunit 3-like protein	GO:0008152	metabolic process	apMir_16653	UAUUUUGGGGGUCGAGGUA
GO:0008152	metabolic process	Q69XR7	Acyl-coenzyme A oxidase	GO:0008152	metabolic process	apMir_15898	GAGUGAGAGAGAGUGAGAC
GO:0008152	metabolic process	I1I2K5	Uncharacterized protein	GO:0008152	metabolic process	apMir_18603	UACGUGUAGUAGUUAGAAGG
GO:0008152	metabolic process	M7ZU57	Polyphosphoinositide phosphatase	GO:0008152	metabolic process	apMir_36010	GGGUGAUGGAUGAUCGAUG
GO:0008152	metabolic process	N1QVD8	Elongation factor G, chloroplastic	GO:0006184	GTP catabolic process	apMir_19208	ACUGUCAGAGAGACAUAUGU
GO:0008152	metabolic process	P35450	Elongation factor G, chloroplastic	GO:0006184	GTP catabolic process	apMir_19208	ACUGUCAGAGAGACAUAUGU
GO:0008152	metabolic process	Q00W31	Mitochondrial elongation factor (ISS)	GO:0006184	GTP catabolic process	apMir_54653	CAGUCCUUGAUCCGGUUC
GO:0008152	metabolic process	Q3S4I0	Eukaryotic translation initiation factor 5A2	GO:0045905	positive regulation of translational termination	apMir_17096	GUGAGACAGAGAGGAGUAUG
GO:0008152	metabolic process	Q3S4I0	Eukaryotic translation initiation factor 5A2	GO:0045905	positive regulation of translational termination	apMir_19472	UGUGAGACAGAGAGGAGUAUG
GO:0008152	metabolic process	K7VB51	Carnitine racemase like protein	GO:0080024	indolebutyric acid metabolic process	apMir_16452	UGGUUAAGAGUUCCUGAGU
GO:0008152	metabolic process	Q851M0	Nicotinate phosphoribosyltransferase, putative, expressed	GO:0019358	nicotinate nucleotide salvage	apMir_11716	UAGAAAGUGAGGCAUUGG
GO:0008152	metabolic process	D5LT98	Chloroplast elongation factor TuB	GO:0006414	translational elongation	apMir_15898	GAGUGAGAGAGAGUGAGAC
GO:0008152	metabolic process	N1QVD8	Elongation factor G, chloroplastic	GO:0006414	translational elongation	apMir_19208	ACUGUCAGAGAGACAUAUGU
GO:0008152	metabolic process	P35450	Elongation factor G, chloroplastic	GO:0006414	translational elongation	apMir_19208	ACUGUCAGAGAGACAUAUGU
GO:0008152	metabolic process	Q00W31	Mitochondrial elongation factor (ISS)	GO:0006414	translational elongation	apMir_54653	CAGUCCUUGAUCCGGUUC
GO:0008152	metabolic process	M7YAR9	60S acidic ribosomal protein P1	GO:0006414	translational elongation	apMir_15898	GAGUGAGAGAGAGUGAGAC
GO:0008152	metabolic process	Q69XR7	Acyl-coenzyme A oxidase	GO:0006635	fatty acid beta-oxidation	apMir_15898	GAGUGAGAGAGAGUGAGAC
GO:0008152	metabolic process	B3VZJ9	Family 19 glycoside hydrolase	GO:0016998	cell wall macromolecule catabolic process	apMir_45385	CUGCUCCCGUCUUGUGAG
GO:0008152	metabolic process	Q00327	Photosystem I reaction center subunit V, chloroplastic	GO:0050821	protein stabilization	apMir_15898	GAGUGAGAGAGAGUGAGAC
GO:0008152	metabolic process	M9XEK1	Myo-inositol 1-phosphate synthase	GO:0008654	phospholipid biosynthetic process	apMir_15898	GAGUGAGAGAGAGUGAGAC
GO:0008152	metabolic process	M8BUF4	Caffeic acid 3-O-methyltransferase	GO:0032259	methylation	apMir_36414	AGGACGCGGUCCUUGAUGG
GO:0008152	metabolic process	M7ZQF3	Methyltransferase-like protein 16	GO:0032259	methylation	apMir_19532	UCCCAUAAUAUAAGAGCGUUU
GO:0008152	metabolic process	Q53QJ8	Caffeic acid methyl transferase, putative	GO:0032259	methylation	apMir_11716	UAGAAAGUGAGGCAUUGG
GO:0008152	metabolic process	C6F7E0	Serine hydroxymethyltransferase	GO:0032259	methylation	apMir_36075	AAGCAUUGCGAUGGUCCUC
GO:0008152	metabolic process	C6F7E0	Serine hydroxymethyltransferase	GO:0032259	methylation	apMir_11332	AAGCAUUGCGAUGGUCCU
GO:0008152	metabolic process	C6F7E0	Serine hydroxymethyltransferase	GO:0032259	methylation	apMir_16109	GGAUGCUGACGCAAUGUGA
GO:0008152	metabolic process	C6F7E0	Serine hydroxymethyltransferase	GO:0032259	methylation	apMir_37909	CAAAGCAUUGCGAUGGUCCU
GO:0008152	metabolic process	C6F7E0	Serine hydroxymethyltransferase	GO:0032259	methylation	apMir_10979	CGGAUGCUGACGCAAUGU
GO:0008152	metabolic process	R7W8J5	Caffeic acid 3-O-methyltransferase	GO:0032259	methylation	apMir_36414	AGGACGCGGUCCUUGAUGG
GO:0008152	metabolic process	M8AZX5	Ribosomal RNA small subunit methyltransferase F	GO:0032259	methylation	apMir_19532	UCCCAUAAUAUAAGAGCGUUU
GO:0008152	metabolic process	N1R1U7	Caffeic acid 3-O-methyltransferase	GO:0032259	methylation	apMir_12147	UGAUGGACGACGGGACAA
GO:0008152	metabolic process	Q38J50	Tricetin 3',4',5'-O-trimethyltransferase	GO:0032259	methylation	apMir_12147	UGAUGGACGACGGGACAA
GO:0008152	metabolic process	M8CC71	mRNA cap guanine-N7 methyltransferase	GO:0032259	methylation	apMir_15898	GAGUGAGAGAGAGUGAGAC
GO:0008152	metabolic process	Q70CS7	Putative caffeate o-methyltransferase	GO:0032259	methylation	apMir_36414	AGGACGCGGUCCUUGAUGG
GO:0008152	metabolic process	M7ZTK1	Tricetin 3',4',5'-O-trimethyltransferase	GO:0032259	methylation	apMir_12147	UGAUGGACGACGGGACAA
GO:0008152	metabolic process	D3GKE0	Putative histone acetyltransferase GCN5	GO:0016573	histone acetylation	apMir_20556	AAACGCUCUUAUAUUAUGGGA
GO:0008152	metabolic process	C6F7E0	Serine hydroxymethyltransferase	GO:0006563	L-serine metabolic process	apMir_36075	AAGCAUUGCGAUGGUCCUC
GO:0008152	metabolic process	C6F7E0	Serine hydroxymethyltransferase	GO:0006563	L-serine metabolic process	apMir_11332	AAGCAUUGCGAUGGUCCU
GO:0008152	metabolic process	C6F7E0	Serine hydroxymethyltransferase	GO:0006563	L-serine metabolic process	apMir_16109	GGAUGCUGACGCAAUGUGA
GO:0008152	metabolic process	C6F7E0	Serine hydroxymethyltransferase	GO:0006563	L-serine metabolic process	apMir_37909	CAAAGCAUUGCGAUGGUCCU
GO:0008152	metabolic process	C6F7E0	Serine hydroxymethyltransferase	GO:0006563	L-serine metabolic process	apMir_10979	CGGAUGCUGACGCAAUGU
GO:0008152	metabolic process	M7ZI39	S-adenosylmethionine decarboxylase proenzyme	GO:0006597	spermine biosynthetic process	apMir_21281	GAGAGCAGAGCCGUGGAUAUG
GO:0008152	metabolic process	R7WEP7	Auxin-responsive protein	GO:0031540	regulation of anthocyanin biosynthetic process	apMir_22246	UGCCUGGCUCCCUGUAUGCCA
GO:0008152	metabolic process	R7W8K8	Protein-tyrosine phosphatase mitochondrial 1-like protein	GO:0035335	peptidyl-tyrosine dephosphorylation	apMir_37350	GAACAGCUCCUAUGAAUAU
GO:0008152	metabolic process	R7W8K8	Protein-tyrosine phosphatase mitochondrial 1-like protein	GO:0035335	peptidyl-tyrosine dephosphorylation	apMir_19532	UCCCAUAAUAUAAGAGCGUUU
GO:0008152	metabolic process	K7LZN9	Auxin-induced protein	GO:0006355	regulation of transcription, DNA-templated	apMir_22246	UGCCUGGCUCCCUGUAUGCCA
GO:0008152	metabolic process	M8A1A4	Nuclear transcription factor Y subunit A-9	GO:0006355	regulation of transcription, DNA-templated	apMir_22473	CAGGCAAAUCAUCCUUGGCUA
GO:0008152	metabolic process	A0MPL1	CBFIVb-B20	GO:0006355	regulation of transcription, DNA-templated	apMir_19532	UCCCAUAAUAUAAGAGCGUUU
GO:0008152	metabolic process	A9J238	MIKC-type MADS-box transcription factor WM32B	GO:0006355	regulation of transcription, DNA-templated	apMir_19892	UGCAGUUGCUGUCUCAAGCUU
GO:0008152	metabolic process	M7YEI9	Auxin-responsive protein	GO:0006355	regulation of transcription, DNA-templated	apMir_22246	UGCCUGGCUCCCUGUAUGCCA
GO:0008152	metabolic process	Q339W7	Probable chromo domain-containing protein LHP1	GO:0006355	regulation of transcription, DNA-templated	apMir_15898	GAGUGAGAGAGAGUGAGAC
GO:0008152	metabolic process	R7WEP7	Auxin-responsive protein	GO:0006355	regulation of transcription, DNA-templated	apMir_22246	UGCCUGGCUCCCUGUAUGCCA
GO:0008152	metabolic process	T1LF92	Uncharacterized protein	GO:0006355	regulation of transcription, DNA-templated	apMir_13995	CUACUUGGUGCAGAUACUG
GO:0008152	metabolic process	A9J228	MIKC-type MADS-box transcription factor WM30	GO:0006355	regulation of transcription, DNA-templated	apMir_19892	UGCAGUUGCUGUCUCAAGCUU
GO:0008152	metabolic process	M0Z5E1	Auxin response factor	GO:0006355	regulation of transcription, DNA-templated	apMir_22246	UGCCUGGCUCCCUGUAUGCCA
GO:0008152	metabolic process	A2Z8L4	Homeobox-leucine zipper protein HOX9	GO:0006355	regulation of transcription, DNA-templated	apMir_13494	GGGUGAUGGAUGAUGUCGU
GO:0008152	metabolic process	A9J236	MIKC-type MADS-box transcription factor WM32A	GO:0006355	regulation of transcription, DNA-templated	apMir_19892	UGCAGUUGCUGUCUCAAGCUU
GO:0008152	metabolic process	M8BC98	Auxin response factor	GO:0006355	regulation of transcription, DNA-templated	apMir_22246	UGCCUGGCUCCCUGUAUGCCA
GO:0008152	metabolic process	M8B5D2	Ethylene-responsive transcription factor ERF098	GO:0006355	regulation of transcription, DNA-templated	apMir_21297	CCCAUGGAUGGAUGAUGGAUG
GO:0008152	metabolic process	M8BTL7	B3 domain-containing protein	GO:0006355	regulation of transcription, DNA-templated	apMir_13995	CUACUUGGUGCAGAUACUG
GO:0008152	metabolic process	M8BLM3	Homeobox-leucine zipper protein HOX32	GO:0006355	regulation of transcription, DNA-templated	apMir_36010	GGGUGAUGGAUGAUCGAUG
GO:0008152	metabolic process	M8BLM3	Homeobox-leucine zipper protein HOX32	GO:0006355	regulation of transcription, DNA-templated	apMir_13494	GGGUGAUGGAUGAUGUCGU
GO:0008152	metabolic process	Q00327	Photosystem I reaction center subunit V, chloroplastic	GO:0042550	photosystem I stabilization	apMir_15898	GAGUGAGAGAGAGUGAGAC
GO:0008152	metabolic process	B4FCS0	Superoxide dismutase [Cu-Zn]	GO:0006801	superoxide metabolic process	apMir_24398	UGGCUUUACCUGAUAGAACUCG
GO:0008152	metabolic process	F2DMY6	Aldehyde dehydrogenase	GO:0006081	cellular aldehyde metabolic process	apMir_21297	CCCAUGGAUGGAUGAUGGAUG
GO:0008152	metabolic process	M0UIS5	Thiamine thiazole synthase, chloroplastic	GO:0052837	thiazole biosynthetic process	apMir_16653	UAUUUUGGGGGUCGAGGUA
GO:0008152	metabolic process	M0UIS5	Thiamine thiazole synthase, chloroplastic	GO:0052837	thiazole biosynthetic process	apMir_41069	GGGUCGGCCAGCGGUGCGGCCC
GO:0008152	metabolic process	M7YYE2	Putative 3-beta-hydroxysteroid-Delta(8),Delta(7)-isomerase	GO:0060964	regulation of gene silencing by miRNA	apMir_36010	GGGUGAUGGAUGAUCGAUG
GO:0008152	metabolic process	M7ZV64	Signal recognition particle 9 kDa protein	GO:0045900	negative regulation of translational elongation	apMir_15898	GAGUGAGAGAGAGUGAGAC
GO:0008152	metabolic process	Q3S4I0	Eukaryotic translation initiation factor 5A2	GO:0045901	positive regulation of translational elongation	apMir_17096	GUGAGACAGAGAGGAGUAUG
GO:0008152	metabolic process	Q3S4I0	Eukaryotic translation initiation factor 5A2	GO:0045901	positive regulation of translational elongation	apMir_19472	UGUGAGACAGAGAGGAGUAUG
GO:0008152	metabolic process	M7Z9C2	Lipoyl synthase 2, chloroplastic	GO:0009107	lipoate biosynthetic process	apMir_21905	UGCUUAAUCUUCUAAUCUUCU
GO:0008152	metabolic process	M0YND5	Uncharacterized protein	GO:0009107	lipoate biosynthetic process	apMir_21905	UGCUUAAUCUUCUAAUCUUCU
GO:0008152	metabolic process	M8CC71	mRNA cap guanine-N7 methyltransferase	GO:0006397	mRNA processing	apMir_15898	GAGUGAGAGAGAGUGAGAC
GO:0008152	metabolic process	Q339W7	Probable chromo domain-containing protein LHP1	GO:0006342	chromatin silencing	apMir_15898	GAGUGAGAGAGAGUGAGAC
GO:0008152	metabolic process	M8CC71	mRNA cap guanine-N7 methyltransferase	GO:0036265	RNA (guanine-N7)-methylation	apMir_15898	GAGUGAGAGAGAGUGAGAC
GO:0008152	metabolic process	M7ZDN4	Galacturonokinase	GO:0006012	galactose metabolic process	apMir_20556	AAACGCUCUUAUAUUAUGGGA
GO:0008152	metabolic process	Q653W2	(2R)-phospho-3-sulfolactate synthase-like	GO:0010608	posttranscriptional regulation of gene expression	apMir_19716	CAUCUAUUUUGGAACGGAGGG
GO:0008152	metabolic process	Q653W2	(2R)-phospho-3-sulfolactate synthase-like	GO:0010608	posttranscriptional regulation of gene expression	apMir_19479	GUCAUCUAUUUUGGAACGGAG
GO:0008152	metabolic process	Q653W2	(2R)-phospho-3-sulfolactate synthase-like	GO:0010608	posttranscriptional regulation of gene expression	apMir_21472	GUCAUCUAUUCUGGAACGGAG
GO:0008152	metabolic process	Q653W2	(2R)-phospho-3-sulfolactate synthase-like	GO:0010608	posttranscriptional regulation of gene expression	apMir_19495	AGUUGGGUCAUCUAUUUUGGA
GO:0008152	metabolic process	Q653W2	(2R)-phospho-3-sulfolactate synthase-like	GO:0010608	posttranscriptional regulation of gene expression	apMir_20602	GUCAUCUAUAUUGGAACGGAG
GO:0008152	metabolic process	Q653W2	(2R)-phospho-3-sulfolactate synthase-like	GO:0010608	posttranscriptional regulation of gene expression	apMir_23027	UCCAAAAUAGAUGACCCAACU
GO:0008152	metabolic process	B6THJ5	Phosphosulfolactate synthase-related protein	GO:0010608	posttranscriptional regulation of gene expression	apMir_19716	CAUCUAUUUUGGAACGGAGGG
GO:0008152	metabolic process	B6THJ5	Phosphosulfolactate synthase-related protein	GO:0010608	posttranscriptional regulation of gene expression	apMir_19479	GUCAUCUAUUUUGGAACGGAG
GO:0008152	metabolic process	B6THJ5	Phosphosulfolactate synthase-related protein	GO:0010608	posttranscriptional regulation of gene expression	apMir_21472	GUCAUCUAUUCUGGAACGGAG
GO:0008152	metabolic process	B6THJ5	Phosphosulfolactate synthase-related protein	GO:0010608	posttranscriptional regulation of gene expression	apMir_19495	AGUUGGGUCAUCUAUUUUGGA
GO:0008152	metabolic process	B6THJ5	Phosphosulfolactate synthase-related protein	GO:0010608	posttranscriptional regulation of gene expression	apMir_20602	GUCAUCUAUAUUGGAACGGAG
GO:0008152	metabolic process	B6THJ5	Phosphosulfolactate synthase-related protein	GO:0010608	posttranscriptional regulation of gene expression	apMir_23027	UCCAAAAUAGAUGACCCAACU
GO:0008152	metabolic process	M7ZI39	S-adenosylmethionine decarboxylase proenzyme	GO:0006557	S-adenosylmethioninamine biosynthetic process	apMir_21281	GAGAGCAGAGCCGUGGAUAUG
GO:0008152	metabolic process	M0VWP9	Uncharacterized protein	GO:0009435	NAD biosynthetic process	apMir_11716	UAGAAAGUGAGGCAUUGG
GO:0008152	metabolic process	Q851M0	Nicotinate phosphoribosyltransferase, putative, expressed	GO:0009435	NAD biosynthetic process	apMir_11716	UAGAAAGUGAGGCAUUGG
GO:0008152	metabolic process	Q5N8G1	2-C-methyl-D-erythritol 4-phosphate cytidylyltransferase, chloroplastic	GO:0019288	isopentenyl diphosphate biosynthetic process, methylerythritol 4-phosphate pathway	apMir_19532	UCCCAUAAUAUAAGAGCGUUU
GO:0008152	metabolic process	B0YIB4	Ribulose-1,5-bisphosphate carboxylase/oxygenase large subunit	GO:0015977	carbon fixation	apMir_15898	GAGUGAGAGAGAGUGAGAC
GO:0008152	metabolic process	K7LZN9	Auxin-induced protein	GO:0006351	transcription, DNA-templated	apMir_22246	UGCCUGGCUCCCUGUAUGCCA
GO:0008152	metabolic process	A0MPL1	CBFIVb-B20	GO:0006351	transcription, DNA-templated	apMir_19532	UCCCAUAAUAUAAGAGCGUUU
GO:0008152	metabolic process	A9J238	MIKC-type MADS-box transcription factor WM32B	GO:0006351	transcription, DNA-templated	apMir_19892	UGCAGUUGCUGUCUCAAGCUU
GO:0008152	metabolic process	M7YEI9	Auxin-responsive protein	GO:0006351	transcription, DNA-templated	apMir_22246	UGCCUGGCUCCCUGUAUGCCA
GO:0008152	metabolic process	Q339W7	Probable chromo domain-containing protein LHP1	GO:0006351	transcription, DNA-templated	apMir_15898	GAGUGAGAGAGAGUGAGAC
GO:0008152	metabolic process	B4FJS1	DNA-directed RNA polymerase II subunit J	GO:0006351	transcription, DNA-templated	apMir_19716	CAUCUAUUUUGGAACGGAGGG
GO:0008152	metabolic process	B4FJS1	DNA-directed RNA polymerase II subunit J	GO:0006351	transcription, DNA-templated	apMir_19479	GUCAUCUAUUUUGGAACGGAG
GO:0008152	metabolic process	B4FJS1	DNA-directed RNA polymerase II subunit J	GO:0006351	transcription, DNA-templated	apMir_20501	CUCCGUUCCAAUAUAGAUGAC
GO:0008152	metabolic process	B4FJS1	DNA-directed RNA polymerase II subunit J	GO:0006351	transcription, DNA-templated	apMir_19478	CUCCGUUCCAAAAUAGAUGAC
GO:0008152	metabolic process	B4FJS1	DNA-directed RNA polymerase II subunit J	GO:0006351	transcription, DNA-templated	apMir_19477	CCCUCCGUUCCAAAAUAGAUG
GO:0008152	metabolic process	B4FJS1	DNA-directed RNA polymerase II subunit J	GO:0006351	transcription, DNA-templated	apMir_21472	GUCAUCUAUUCUGGAACGGAG
GO:0008152	metabolic process	B4FJS1	DNA-directed RNA polymerase II subunit J	GO:0006351	transcription, DNA-templated	apMir_19495	AGUUGGGUCAUCUAUUUUGGA
GO:0008152	metabolic process	B4FJS1	DNA-directed RNA polymerase II subunit J	GO:0006351	transcription, DNA-templated	apMir_20602	GUCAUCUAUAUUGGAACGGAG
GO:0008152	metabolic process	B4FJS1	DNA-directed RNA polymerase II subunit J	GO:0006351	transcription, DNA-templated	apMir_22267	CUCCGUUCCAGAAUAGAUGAC
GO:0008152	metabolic process	B4FJS1	DNA-directed RNA polymerase II subunit J	GO:0006351	transcription, DNA-templated	apMir_23027	UCCAAAAUAGAUGACCCAACU
GO:0008152	metabolic process	R7WEP7	Auxin-responsive protein	GO:0006351	transcription, DNA-templated	apMir_22246	UGCCUGGCUCCCUGUAUGCCA
GO:0008152	metabolic process	T1LF92	Uncharacterized protein	GO:0006351	transcription, DNA-templated	apMir_13995	CUACUUGGUGCAGAUACUG
GO:0008152	metabolic process	A9J228	MIKC-type MADS-box transcription factor WM30	GO:0006351	transcription, DNA-templated	apMir_19892	UGCAGUUGCUGUCUCAAGCUU
GO:0008152	metabolic process	M0Z5E1	Auxin response factor	GO:0006351	transcription, DNA-templated	apMir_22246	UGCCUGGCUCCCUGUAUGCCA
GO:0008152	metabolic process	A2Z8L4	Homeobox-leucine zipper protein HOX9	GO:0006351	transcription, DNA-templated	apMir_13494	GGGUGAUGGAUGAUGUCGU
GO:0008152	metabolic process	A9J236	MIKC-type MADS-box transcription factor WM32A	GO:0006351	transcription, DNA-templated	apMir_19892	UGCAGUUGCUGUCUCAAGCUU
GO:0008152	metabolic process	M8BC98	Auxin response factor	GO:0006351	transcription, DNA-templated	apMir_22246	UGCCUGGCUCCCUGUAUGCCA
GO:0008152	metabolic process	M8B5D2	Ethylene-responsive transcription factor ERF098	GO:0006351	transcription, DNA-templated	apMir_21297	CCCAUGGAUGGAUGAUGGAUG
GO:0008152	metabolic process	M8BTL7	B3 domain-containing protein	GO:0006351	transcription, DNA-templated	apMir_13995	CUACUUGGUGCAGAUACUG
GO:0008152	metabolic process	M7ZBK3	DNA-directed RNA polymerases I and III subunit RPAC2	GO:0006351	transcription, DNA-templated	apMir_15898	GAGUGAGAGAGAGUGAGAC
GO:0008152	metabolic process	H9BE59	Nicotianamine synthase 2	GO:0030418	nicotianamine biosynthetic process	apMir_11696	GCUCCAGCUCAUCCAGCC
GO:0008152	metabolic process	M8CDB6	Pentatricopeptide repeat-containing protein	GO:0006468	protein phosphorylation	apMir_56111	UAUGGACAUAUCUGAGGAG
GO:0008152	metabolic process	Q6V8Q6	Protein kinase	GO:0006468	protein phosphorylation	apMir_12894	CCUUGUGGUCGUGGGCCU
GO:0008152	metabolic process	M0UIL6	Serine/threonine-protein kinase	GO:0006468	protein phosphorylation	apMir_13951	UGGUGGAGAUACAUAAGUC
GO:0008152	metabolic process	Q6VTH8	Resistance-related receptor-like kinase	GO:0006468	protein phosphorylation	apMir_20556	AAACGCUCUUAUAUUAUGGGA
GO:0008152	metabolic process	Q9ATQ1	TAK14	GO:0006468	protein phosphorylation	apMir_56408	CUUGUCAGCCUACGAAUAU
GO:0008152	metabolic process	Q0VJB5	Phosphoenolpyruvate carboxylase kinase	GO:0006468	protein phosphorylation	apMir_24472	GAGAGCAGAGCCGUGGAUAUGG
GO:0008152	metabolic process	Q0VJB5	Phosphoenolpyruvate carboxylase kinase	GO:0006468	protein phosphorylation	apMir_21281	GAGAGCAGAGCCGUGGAUAUG
GO:0008152	metabolic process	M8CM25	Lectin-domain containing receptor kinase A4.2	GO:0006468	protein phosphorylation	apMir_78115	GACCGCCAUCGCGCCGCUC
GO:0008152	metabolic process	M8D1L3	Lectin-domain containing receptor kinase A4.2	GO:0006468	protein phosphorylation	apMir_19716	CAUCUAUUUUGGAACGGAGGG
GO:0008152	metabolic process	D3K233	Leucine-rich repeat receptor-like protein kinase	GO:0006468	protein phosphorylation	apMir_17332	GUGUCUACUCUCUUCUGUUG
GO:0008152	metabolic process	D3K233	Leucine-rich repeat receptor-like protein kinase	GO:0006468	protein phosphorylation	apMir_14119	UGUCUACUCUCUUCUGUUG
GO:0008152	metabolic process	M7ZF92	Receptor like protein kinase S.2	GO:0006468	protein phosphorylation	apMir_78115	GACCGCCAUCGCGCCGCUC
GO:0008152	metabolic process	M8ASZ0	Protein STRUBBELIG-RECEPTOR FAMILY 7	GO:0006468	protein phosphorylation	apMir_17332	GUGUCUACUCUCUUCUGUUG
GO:0008152	metabolic process	M8ASZ0	Protein STRUBBELIG-RECEPTOR FAMILY 7	GO:0006468	protein phosphorylation	apMir_14119	UGUCUACUCUCUUCUGUUG
GO:0008152	metabolic process	B6U0Y9	ATP binding protein	GO:0006468	protein phosphorylation	apMir_12894	CCUUGUGGUCGUGGGCCU
GO:0008152	metabolic process	Q9ATQ5	LRK33	GO:0006468	protein phosphorylation	apMir_20556	AAACGCUCUUAUAUUAUGGGA
GO:0008152	metabolic process	M0XR49	Serine/threonine-protein kinase	GO:0006468	protein phosphorylation	apMir_13951	UGGUGGAGAUACAUAAGUC
GO:0008152	metabolic process	N1QRW9	Putative LRR receptor-like serine/threonine-protein kinase	GO:0006468	protein phosphorylation	apMir_13889	UGUGACACUCUCCUUGUCA
GO:0008152	metabolic process	M0TEI5	Uncharacterized protein	GO:0006468	protein phosphorylation	apMir_12894	CCUUGUGGUCGUGGGCCU
GO:0008152	metabolic process	R7W5E7	Putative pyruvate, phosphate dikinase regulatory protein, chloroplastic	GO:0006468	protein phosphorylation	apMir_19476	UGUACAUGACAUGAUGCUCGA
GO:0008152	metabolic process	M8BFK9	Wall-associated receptor kinase 3	GO:0006468	protein phosphorylation	apMir_20556	AAACGCUCUUAUAUUAUGGGA
GO:0008152	metabolic process	M7ZWD3	Serine/threonine-protein kinase HT1	GO:0006468	protein phosphorylation	apMir_12894	CCUUGUGGUCGUGGGCCU
GO:0008152	metabolic process	M8ASZ0	Protein STRUBBELIG-RECEPTOR FAMILY 7	GO:0042558	pteridine-containing compound metabolic process	apMir_17332	GUGUCUACUCUCUUCUGUUG
GO:0008152	metabolic process	M8ASZ0	Protein STRUBBELIG-RECEPTOR FAMILY 7	GO:0042558	pteridine-containing compound metabolic process	apMir_14119	UGUCUACUCUCUUCUGUUG
GO:0008152	metabolic process	M8A1A6	ABC transporter G family member 22	GO:0006200	ATP catabolic process	apMir_18603	UACGUGUAGUAGUUAGAAGG
GO:0008152	metabolic process	M8B184	ABC transporter G family member 22	GO:0006200	ATP catabolic process	apMir_18603	UACGUGUAGUAGUUAGAAGG
GO:0008152	metabolic process	M8A011	ABC transporter F family member 1	GO:0006200	ATP catabolic process	apMir_15898	GAGUGAGAGAGAGUGAGAC
GO:0008152	metabolic process	G7JI45	DEAD-box ATP-dependent RNA helicase	GO:0006200	ATP catabolic process	apMir_37023	CUUGGUUUUCAAGGGAGUG
GO:0008152	metabolic process	R7W4G6	Fructose-bisphosphate aldolase	GO:0006096	glycolysis	apMir_16256	GUGGAUGGAGAGGAGUGAC
GO:0008152	metabolic process	M7YSY0	Histidyl-tRNA synthetase	GO:0006427	histidyl-tRNA aminoacylation	apMir_15699	UGAAGAUGACCAGCAAGGG
GO:0008152	metabolic process	Q43666	Wali6 protein	GO:0010951	negative regulation of endopeptidase activity	apMir_15898	GAGUGAGAGAGAGUGAGAC
GO:0008152	metabolic process	Q43663	Wali3 protein	GO:0010951	negative regulation of endopeptidase activity	apMir_19532	UCCCAUAAUAUAAGAGCGUUU
GO:0008152	metabolic process	Q3S4I0	Eukaryotic translation initiation factor 5A2	GO:0008612	peptidyl-lysine modification to hypusine	apMir_17096	GUGAGACAGAGAGGAGUAUG
GO:0008152	metabolic process	Q3S4I0	Eukaryotic translation initiation factor 5A2	GO:0008612	peptidyl-lysine modification to hypusine	apMir_19472	UGUGAGACAGAGAGGAGUAUG
GO:0008152	metabolic process	M7Z6F5	Glycine cleavage system H protein, mitochondrial	GO:0019464	glycine decarboxylation via glycine cleavage system	apMir_36165	AGCUGUGCUUUCAGCAAGA
GO:0008152	metabolic process	M7Z6F5	Glycine cleavage system H protein, mitochondrial	GO:0019464	glycine decarboxylation via glycine cleavage system	apMir_12853	GCUGUGCUUUCAGCAAGA
GO:0008152	metabolic process	I3RZC6	T-complex protein 1 subunit alpha	GO:0044267	cellular protein metabolic process	apMir_14769	GUUGUCAUAUAUGUAUUGA
GO:0008152	metabolic process	M7ZLN1	Chaperonin CPN60-2, mitochondrial	GO:0044267	cellular protein metabolic process	apMir_11716	UAGAAAGUGAGGCAUUGG
GO:0008152	metabolic process	Q3S4I0	Eukaryotic translation initiation factor 5A2	GO:0006452	translational frameshifting	apMir_17096	GUGAGACAGAGAGGAGUAUG
GO:0008152	metabolic process	Q3S4I0	Eukaryotic translation initiation factor 5A2	GO:0006452	translational frameshifting	apMir_19472	UGUGAGACAGAGAGGAGUAUG
GO:0008152	metabolic process	M7YYE2	Putative 3-beta-hydroxysteroid-Delta(8),Delta(7)-isomerase	GO:0016125	sterol metabolic process	apMir_36010	GGGUGAUGGAUGAUCGAUG
GO:0008152	metabolic process	Q00327	Photosystem I reaction center subunit V, chloroplastic	GO:0009780	photosynthetic NADP+ reduction	apMir_15898	GAGUGAGAGAGAGUGAGAC
GO:0008152	metabolic process	Q38J50	Tricetin 3',4',5'-O-trimethyltransferase	GO:0009813	flavonoid biosynthetic process	apMir_12147	UGAUGGACGACGGGACAA
GO:0008152	metabolic process	Q5N8G1	2-C-methyl-D-erythritol 4-phosphate cytidylyltransferase, chloroplastic	GO:0008299	isoprenoid biosynthetic process	apMir_19532	UCCCAUAAUAUAAGAGCGUUU
GO:0008152	metabolic process	I3RZC6	T-complex protein 1 subunit alpha	GO:0006457	protein folding	apMir_14769	GUUGUCAUAUAUGUAUUGA
GO:0008152	metabolic process	T1S9X1	DnaJ protein 2-like protein	GO:0006457	protein folding	apMir_15744	CAGUGAGAGGAGACAAUGU
GO:0008152	metabolic process	M7ZLN1	Chaperonin CPN60-2, mitochondrial	GO:0006457	protein folding	apMir_11716	UAGAAAGUGAGGCAUUGG
GO:0008152	metabolic process	Q06HR0	ATP dependent Clp protease ATP-binding subunit ClpX1	GO:0006457	protein folding	apMir_20556	AAACGCUCUUAUAUUAUGGGA
GO:0008152	metabolic process	M8BV91	ATP-dependent Clp protease proteolytic subunit	GO:0010468	regulation of gene expression	apMir_13026	CUCUUCCUUCAGUACGAG
GO:0008152	metabolic process	A3ALS8	Lipoxygenase	GO:0006633	fatty acid biosynthetic process	apMir_15826	CCCCUACAUGCUGUCUACC
GO:0008152	metabolic process	F2D1P2	3-ketoacyl-CoA synthase	GO:0006633	fatty acid biosynthetic process	apMir_11696	GCUCCAGCUCAUCCAGCC
GO:0008152	metabolic process	H1ZX81	Td5ITN4 protein	GO:0015969	guanosine tetraphosphate metabolic process	apMir_14769	GUUGUCAUAUAUGUAUUGA
GO:0008152	metabolic process	Q8H5X7	Putative RSH, disease resistance-related protein	GO:0015969	guanosine tetraphosphate metabolic process	apMir_14769	GUUGUCAUAUAUGUAUUGA
GO:0008152	metabolic process	M0UIS5	Thiamine thiazole synthase, chloroplastic	GO:0018131	oxazole or thiazole biosynthetic process	apMir_16653	UAUUUUGGGGGUCGAGGUA
GO:0008152	metabolic process	M0UIS5	Thiamine thiazole synthase, chloroplastic	GO:0018131	oxazole or thiazole biosynthetic process	apMir_41069	GGGUCGGCCAGCGGUGCGGCCC
GO:0008152	metabolic process	Q10E49	Phytanoyl-CoA dioxygenase 1	GO:0006631	fatty acid metabolic process	apMir_13723	CCAGGCUCACCGCCGACCA
GO:0008152	metabolic process	Q69XR7	Acyl-coenzyme A oxidase	GO:0006631	fatty acid metabolic process	apMir_15898	GAGUGAGAGAGAGUGAGAC
GO:0008152	metabolic process	M7ZQ16	Phenylalanine ammonia-lyase	GO:0009698	phenylpropanoid metabolic process	apMir_54653	CAGUCCUUGAUCCGGUUC
GO:0008152	metabolic process	M7ZQ16	Phenylalanine ammonia-lyase	GO:0009698	phenylpropanoid metabolic process	apMir_73343	GCAGUCCUUGAUCCGGUUC
GO:0008152	metabolic process	Q9FT38	Phenylalanine ammonia-lyase	GO:0009698	phenylpropanoid metabolic process	apMir_54653	CAGUCCUUGAUCCGGUUC
GO:0008152	metabolic process	Q9FT38	Phenylalanine ammonia-lyase	GO:0009698	phenylpropanoid metabolic process	apMir_73343	GCAGUCCUUGAUCCGGUUC
GO:0008152	metabolic process	F2CY41	Phenylalanine ammonia-lyase	GO:0009698	phenylpropanoid metabolic process	apMir_54653	CAGUCCUUGAUCCGGUUC
GO:0008152	metabolic process	F2CY41	Phenylalanine ammonia-lyase	GO:0009698	phenylpropanoid metabolic process	apMir_73343	GCAGUCCUUGAUCCGGUUC
GO:0008152	metabolic process	M8B2H9	Phenylalanine ammonia-lyase	GO:0009698	phenylpropanoid metabolic process	apMir_54653	CAGUCCUUGAUCCGGUUC
GO:0008152	metabolic process	M8B2H9	Phenylalanine ammonia-lyase	GO:0009698	phenylpropanoid metabolic process	apMir_73343	GCAGUCCUUGAUCCGGUUC
GO:0008152	metabolic process	I1P2D7	Phenylalanine ammonia-lyase	GO:0009698	phenylpropanoid metabolic process	apMir_54653	CAGUCCUUGAUCCGGUUC
GO:0008152	metabolic process	I1P2D7	Phenylalanine ammonia-lyase	GO:0009698	phenylpropanoid metabolic process	apMir_73343	GCAGUCCUUGAUCCGGUUC
GO:0008152	metabolic process	M8CZ66	Putative phosphatase phospho1	GO:0016311	dephosphorylation	apMir_19716	CAUCUAUUUUGGAACGGAGGG
GO:0008152	metabolic process	M8CZ66	Putative phosphatase phospho1	GO:0016311	dephosphorylation	apMir_19479	GUCAUCUAUUUUGGAACGGAG
GO:0008152	metabolic process	M8CZ66	Putative phosphatase phospho1	GO:0016311	dephosphorylation	apMir_19478	CUCCGUUCCAAAAUAGAUGAC
GO:0008152	metabolic process	M8CZ66	Putative phosphatase phospho1	GO:0016311	dephosphorylation	apMir_21472	GUCAUCUAUUCUGGAACGGAG
GO:0008152	metabolic process	M8CZ66	Putative phosphatase phospho1	GO:0016311	dephosphorylation	apMir_19495	AGUUGGGUCAUCUAUUUUGGA
GO:0008152	metabolic process	M8CZ66	Putative phosphatase phospho1	GO:0016311	dephosphorylation	apMir_20602	GUCAUCUAUAUUGGAACGGAG
GO:0008152	metabolic process	M8CZ66	Putative phosphatase phospho1	GO:0016311	dephosphorylation	apMir_23027	UCCAAAAUAGAUGACCCAACU
GO:0008152	metabolic process	R7W8K8	Protein-tyrosine phosphatase mitochondrial 1-like protein	GO:0016311	dephosphorylation	apMir_37350	GAACAGCUCCUAUGAAUAU
GO:0008152	metabolic process	R7W8K8	Protein-tyrosine phosphatase mitochondrial 1-like protein	GO:0016311	dephosphorylation	apMir_19532	UCCCAUAAUAUAAGAGCGUUU
GO:0008152	metabolic process	R7W5E7	Putative pyruvate, phosphate dikinase regulatory protein, chloroplastic	GO:0016311	dephosphorylation	apMir_19476	UGUACAUGACAUGAUGCUCGA
GO:0008152	metabolic process	I1I2K5	Uncharacterized protein	GO:0016311	dephosphorylation	apMir_18603	UACGUGUAGUAGUUAGAAGG
GO:0008152	metabolic process	F2D1P2	3-ketoacyl-CoA synthase	GO:0008610	lipid biosynthetic process	apMir_11696	GCUCCAGCUCAUCCAGCC
GO:0008152	metabolic process	M0V1B0	Glucose-6-phosphate 1-dehydrogenase	GO:0006098	pentose-phosphate shunt	apMir_13995	CUACUUGGUGCAGAUACUG
GO:0008152	metabolic process	M7YSY0	Histidyl-tRNA synthetase	GO:0006418	tRNA aminoacylation for protein translation	apMir_15699	UGAAGAUGACCAGCAAGGG
GO:0008152	metabolic process	M0UWH3	Uncharacterized protein	GO:0006418	tRNA aminoacylation for protein translation	apMir_19716	CAUCUAUUUUGGAACGGAGGG
GO:0008152	metabolic process	M0UWH3	Uncharacterized protein	GO:0006418	tRNA aminoacylation for protein translation	apMir_19479	GUCAUCUAUUUUGGAACGGAG
GO:0008152	metabolic process	M0UWH3	Uncharacterized protein	GO:0006418	tRNA aminoacylation for protein translation	apMir_19495	AGUUGGGUCAUCUAUUUUGGA
GO:0008152	metabolic process	M8AM21	NAD-dependent dihydropyrimidine dehydrogenase PreA	GO:0006212	uracil catabolic process	apMir_13995	CUACUUGGUGCAGAUACUG
GO:0008152	metabolic process	D3G8A3	26S protease regulatory subunit-like protein	GO:0030163	protein catabolic process	apMir_17033	UGAAGUGGGUGGGGAAAGAG
GO:0008152	metabolic process	M7ZDN4	Galacturonokinase	GO:0046835	carbohydrate phosphorylation	apMir_20556	AAACGCUCUUAUAUUAUGGGA
GO:0008152	metabolic process	Q00327	Photosystem I reaction center subunit V, chloroplastic	GO:0009773	photosynthetic electron transport in photosystem I	apMir_15898	GAGUGAGAGAGAGUGAGAC
GO:0008152	metabolic process	M8CC71	mRNA cap guanine-N7 methyltransferase	GO:0006370	7-methylguanosine mRNA capping	apMir_15898	GAGUGAGAGAGAGUGAGAC
GO:0008152	metabolic process	O22807	At2g33570	GO:0045489	pectin biosynthetic process	apMir_45385	CUGCUCCCGUCUUGUGAG
GO:0008152	metabolic process	P55857	Small ubiquitin-related modifier 1	GO:0043433	negative regulation of sequence-specific DNA binding transcription factor activity	apMir_15898	GAGUGAGAGAGAGUGAGAC
GO:0008152	metabolic process	M7ZKF8	Putative 1-aminocyclopropane-1-carboxylate deaminase	GO:0009693	ethylene biosynthetic process	apMir_13572	CCAGAUUUGGCAGUUCCAG
GO:0008152	metabolic process	M7ZFP6	Eukaryotic translation initiation factor 6-2	GO:0006413	translational initiation	apMir_19716	CAUCUAUUUUGGAACGGAGGG
GO:0008152	metabolic process	M7ZFP6	Eukaryotic translation initiation factor 6-2	GO:0006413	translational initiation	apMir_19479	GUCAUCUAUUUUGGAACGGAG
GO:0008152	metabolic process	M7ZFP6	Eukaryotic translation initiation factor 6-2	GO:0006413	translational initiation	apMir_19495	AGUUGGGUCAUCUAUUUUGGA
GO:0008152	metabolic process	M8B9S1	Protein translation factor SUI1-like protein	GO:0006413	translational initiation	apMir_15898	GAGUGAGAGAGAGUGAGAC
GO:0008152	metabolic process	M7ZSG6	Protein translation factor SUI1-like protein	GO:0006413	translational initiation	apMir_19532	UCCCAUAAUAUAAGAGCGUUU
GO:0008152	metabolic process	Q3S4I0	Eukaryotic translation initiation factor 5A2	GO:0006413	translational initiation	apMir_17096	GUGAGACAGAGAGGAGUAUG
GO:0008152	metabolic process	Q3S4I0	Eukaryotic translation initiation factor 5A2	GO:0006413	translational initiation	apMir_19472	UGUGAGACAGAGAGGAGUAUG
GO:0008152	metabolic process	M7ZLN1	Chaperonin CPN60-2, mitochondrial	GO:0042026	protein refolding	apMir_11716	UAGAAAGUGAGGCAUUGG
GO:0008152	metabolic process	Q38J50	Tricetin 3',4',5'-O-trimethyltransferase	GO:0009809	lignin biosynthetic process	apMir_12147	UGAUGGACGACGGGACAA
GO:0008152	metabolic process	M7YLI9	2,3-bisphosphoglycerate-independent phosphoglycerate mutase	GO:0006007	glucose catabolic process	apMir_37537	ACUUCCCCUGGGGGUAGGG
GO:0008152	metabolic process	M7YLI9	2,3-bisphosphoglycerate-independent phosphoglycerate mutase	GO:0006007	glucose catabolic process	apMir_13145	UGGAGCUCGAGUGCUUUU
GO:0008152	metabolic process	M7ZQ16	Phenylalanine ammonia-lyase	GO:0006559	L-phenylalanine catabolic process	apMir_54653	CAGUCCUUGAUCCGGUUC
GO:0008152	metabolic process	M7ZQ16	Phenylalanine ammonia-lyase	GO:0006559	L-phenylalanine catabolic process	apMir_73343	GCAGUCCUUGAUCCGGUUC
GO:0008152	metabolic process	Q9FT38	Phenylalanine ammonia-lyase	GO:0006559	L-phenylalanine catabolic process	apMir_54653	CAGUCCUUGAUCCGGUUC
GO:0008152	metabolic process	Q9FT38	Phenylalanine ammonia-lyase	GO:0006559	L-phenylalanine catabolic process	apMir_73343	GCAGUCCUUGAUCCGGUUC
GO:0008152	metabolic process	F2CY41	Phenylalanine ammonia-lyase	GO:0006559	L-phenylalanine catabolic process	apMir_54653	CAGUCCUUGAUCCGGUUC
GO:0008152	metabolic process	F2CY41	Phenylalanine ammonia-lyase	GO:0006559	L-phenylalanine catabolic process	apMir_73343	GCAGUCCUUGAUCCGGUUC
GO:0008152	metabolic process	M8B2H9	Phenylalanine ammonia-lyase	GO:0006559	L-phenylalanine catabolic process	apMir_54653	CAGUCCUUGAUCCGGUUC
GO:0008152	metabolic process	M8B2H9	Phenylalanine ammonia-lyase	GO:0006559	L-phenylalanine catabolic process	apMir_73343	GCAGUCCUUGAUCCGGUUC
GO:0008152	metabolic process	I1P2D7	Phenylalanine ammonia-lyase	GO:0006559	L-phenylalanine catabolic process	apMir_54653	CAGUCCUUGAUCCGGUUC
GO:0008152	metabolic process	I1P2D7	Phenylalanine ammonia-lyase	GO:0006559	L-phenylalanine catabolic process	apMir_73343	GCAGUCCUUGAUCCGGUUC
GO:0008152	metabolic process	M8C6Q8	UDP-glucose:glycoprotein glucosyltransferase 1	GO:0006486	protein glycosylation	apMir_36637	AGUUAUGAUCAUGUCAUCU
GO:0008152	metabolic process	A9SC96	Predicted protein	GO:0006486	protein glycosylation	apMir_13804	UGACAGGGAAGAGUGGCAC
GO:0008152	metabolic process	M8ASZ0	Protein STRUBBELIG-RECEPTOR FAMILY 7	GO:0009396	folic acid-containing compound biosynthetic process	apMir_17332	GUGUCUACUCUCUUCUGUUG
GO:0008152	metabolic process	M8ASZ0	Protein STRUBBELIG-RECEPTOR FAMILY 7	GO:0009396	folic acid-containing compound biosynthetic process	apMir_14119	UGUCUACUCUCUUCUGUUG
GO:0008152	metabolic process	M7ZI39	S-adenosylmethionine decarboxylase proenzyme	GO:0008295	spermidine biosynthetic process	apMir_21281	GAGAGCAGAGCCGUGGAUAUG
GO:0008152	metabolic process	C6F7E0	Serine hydroxymethyltransferase	GO:0006544	glycine metabolic process	apMir_36075	AAGCAUUGCGAUGGUCCUC
GO:0008152	metabolic process	C6F7E0	Serine hydroxymethyltransferase	GO:0006544	glycine metabolic process	apMir_11332	AAGCAUUGCGAUGGUCCU
GO:0008152	metabolic process	C6F7E0	Serine hydroxymethyltransferase	GO:0006544	glycine metabolic process	apMir_16109	GGAUGCUGACGCAAUGUGA
GO:0008152	metabolic process	C6F7E0	Serine hydroxymethyltransferase	GO:0006544	glycine metabolic process	apMir_37909	CAAAGCAUUGCGAUGGUCCU
GO:0008152	metabolic process	C6F7E0	Serine hydroxymethyltransferase	GO:0006544	glycine metabolic process	apMir_10979	CGGAUGCUGACGCAAUGU
GO:0008152	metabolic process	M8A3R3	Putative glutathione S-transferase GSTU6	GO:0006749	glutathione metabolic process	apMir_18589	CUUGUCGUCGAUGUAGGCGG
GO:0008152	metabolic process	M7ZI94	Putative glutathione S-transferase GSTU6	GO:0006749	glutathione metabolic process	apMir_18589	CUUGUCGUCGAUGUAGGCGG
GO:0008152	metabolic process	M7ZX95	Putative glutathione S-transferase GSTU6	GO:0006749	glutathione metabolic process	apMir_18589	CUUGUCGUCGAUGUAGGCGG
GO:0008152	metabolic process	M0UIS5	Thiamine thiazole synthase, chloroplastic	GO:0009228	thiamine biosynthetic process	apMir_16653	UAUUUUGGGGGUCGAGGUA
GO:0008152	metabolic process	M0UIS5	Thiamine thiazole synthase, chloroplastic	GO:0009228	thiamine biosynthetic process	apMir_41069	GGGUCGGCCAGCGGUGCGGCCC
GO:0008152	metabolic process	M8CDB6	Pentatricopeptide repeat-containing protein	GO:0018108	peptidyl-tyrosine phosphorylation	apMir_56111	UAUGGACAUAUCUGAGGAG
GO:0008152	metabolic process	B6U0Y9	ATP binding protein	GO:0018108	peptidyl-tyrosine phosphorylation	apMir_12894	CCUUGUGGUCGUGGGCCU
GO:0008152	metabolic process	Q339W7	Probable chromo domain-containing protein LHP1	GO:0045814	negative regulation of gene expression, epigenetic	apMir_15898	GAGUGAGAGAGAGUGAGAC
GO:0008152	metabolic process	Q10LW8	Hydroxyacylglutathione hydrolase, putative, expressed	GO:0006750	glutathione biosynthetic process	apMir_37266	GGCCUACAUCGAGUCCGUC
GO:0009056	catabolic process	M7Z6F5	Glycine cleavage system H protein, mitochondrial	GO:0006546	glycine catabolic process	apMir_36165	AGCUGUGCUUUCAGCAAGA
GO:0009056	catabolic process	M7Z6F5	Glycine cleavage system H protein, mitochondrial	GO:0006546	glycine catabolic process	apMir_12853	GCUGUGCUUUCAGCAAGA
GO:0009056	catabolic process	Q947L8	Glycine decarboxylase subunit H	GO:0006546	glycine catabolic process	apMir_36165	AGCUGUGCUUUCAGCAAGA
GO:0009056	catabolic process	Q947L8	Glycine decarboxylase subunit H	GO:0006546	glycine catabolic process	apMir_12853	GCUGUGCUUUCAGCAAGA
GO:0009056	catabolic process	M7ZKF8	Putative 1-aminocyclopropane-1-carboxylate deaminase	GO:0019447	D-cysteine catabolic process	apMir_13572	CCAGAUUUGGCAGUUCCAG
GO:0009056	catabolic process	K7VB51	Carnitine racemase like protein	GO:0009062	fatty acid catabolic process	apMir_16452	UGGUUAAGAGUUCCUGAGU
GO:0009056	catabolic process	B3VZJ9	Family 19 glycoside hydrolase	GO:0006032	chitin catabolic process	apMir_45385	CUGCUCCCGUCUUGUGAG
GO:0009056	catabolic process	N1R0A6	Protein OS-9	GO:0030433	ER-associated ubiquitin-dependent protein catabolic process	apMir_78115	GACCGCCAUCGCGCCGCUC
GO:0009056	catabolic process	M8A3H2	Cullin-1	GO:0006511	ubiquitin-dependent protein catabolic process	apMir_15429	GUGACAUGAUCCAUGGUCA
GO:0009056	catabolic process	Q2QQM3	Ubiquitin carboxyl-terminal hydrolase	GO:0006511	ubiquitin-dependent protein catabolic process	apMir_37023	CUUGGUUUUCAAGGGAGUG
GO:0009056	catabolic process	N1QVD8	Elongation factor G, chloroplastic	GO:0006184	GTP catabolic process	apMir_19208	ACUGUCAGAGAGACAUAUGU
GO:0009056	catabolic process	P35450	Elongation factor G, chloroplastic	GO:0006184	GTP catabolic process	apMir_19208	ACUGUCAGAGAGACAUAUGU
GO:0009056	catabolic process	Q00W31	Mitochondrial elongation factor (ISS)	GO:0006184	GTP catabolic process	apMir_54653	CAGUCCUUGAUCCGGUUC
GO:0009056	catabolic process	Q69XR7	Acyl-coenzyme A oxidase	GO:0006635	fatty acid beta-oxidation	apMir_15898	GAGUGAGAGAGAGUGAGAC
GO:0009056	catabolic process	B3VZJ9	Family 19 glycoside hydrolase	GO:0016998	cell wall macromolecule catabolic process	apMir_45385	CUGCUCCCGUCUUGUGAG
GO:0009056	catabolic process	M8A1A6	ABC transporter G family member 22	GO:0006200	ATP catabolic process	apMir_18603	UACGUGUAGUAGUUAGAAGG
GO:0009056	catabolic process	M8B184	ABC transporter G family member 22	GO:0006200	ATP catabolic process	apMir_18603	UACGUGUAGUAGUUAGAAGG
GO:0009056	catabolic process	M8A011	ABC transporter F family member 1	GO:0006200	ATP catabolic process	apMir_15898	GAGUGAGAGAGAGUGAGAC
GO:0009056	catabolic process	G7JI45	DEAD-box ATP-dependent RNA helicase	GO:0006200	ATP catabolic process	apMir_37023	CUUGGUUUUCAAGGGAGUG
GO:0009056	catabolic process	R7W4G6	Fructose-bisphosphate aldolase	GO:0006096	glycolysis	apMir_16256	GUGGAUGGAGAGGAGUGAC
GO:0009056	catabolic process	M7Z6F5	Glycine cleavage system H protein, mitochondrial	GO:0019464	glycine decarboxylation via glycine cleavage system	apMir_36165	AGCUGUGCUUUCAGCAAGA
GO:0009056	catabolic process	M7Z6F5	Glycine cleavage system H protein, mitochondrial	GO:0019464	glycine decarboxylation via glycine cleavage system	apMir_12853	GCUGUGCUUUCAGCAAGA
GO:0009056	catabolic process	M0V1B0	Glucose-6-phosphate 1-dehydrogenase	GO:0006098	pentose-phosphate shunt	apMir_13995	CUACUUGGUGCAGAUACUG
GO:0009056	catabolic process	M8AM21	NAD-dependent dihydropyrimidine dehydrogenase PreA	GO:0006212	uracil catabolic process	apMir_13995	CUACUUGGUGCAGAUACUG
GO:0009056	catabolic process	D3G8A3	26S protease regulatory subunit-like protein	GO:0030163	protein catabolic process	apMir_17033	UGAAGUGGGUGGGGAAAGAG
GO:0009056	catabolic process	M7YLI9	2,3-bisphosphoglycerate-independent phosphoglycerate mutase	GO:0006007	glucose catabolic process	apMir_37537	ACUUCCCCUGGGGGUAGGG
GO:0009056	catabolic process	M7YLI9	2,3-bisphosphoglycerate-independent phosphoglycerate mutase	GO:0006007	glucose catabolic process	apMir_13145	UGGAGCUCGAGUGCUUUU
GO:0009056	catabolic process	M7ZQ16	Phenylalanine ammonia-lyase	GO:0006559	L-phenylalanine catabolic process	apMir_54653	CAGUCCUUGAUCCGGUUC
GO:0009056	catabolic process	M7ZQ16	Phenylalanine ammonia-lyase	GO:0006559	L-phenylalanine catabolic process	apMir_73343	GCAGUCCUUGAUCCGGUUC
GO:0009056	catabolic process	Q9FT38	Phenylalanine ammonia-lyase	GO:0006559	L-phenylalanine catabolic process	apMir_54653	CAGUCCUUGAUCCGGUUC
GO:0009056	catabolic process	Q9FT38	Phenylalanine ammonia-lyase	GO:0006559	L-phenylalanine catabolic process	apMir_73343	GCAGUCCUUGAUCCGGUUC
GO:0009056	catabolic process	F2CY41	Phenylalanine ammonia-lyase	GO:0006559	L-phenylalanine catabolic process	apMir_54653	CAGUCCUUGAUCCGGUUC
GO:0009056	catabolic process	F2CY41	Phenylalanine ammonia-lyase	GO:0006559	L-phenylalanine catabolic process	apMir_73343	GCAGUCCUUGAUCCGGUUC
GO:0009056	catabolic process	M8B2H9	Phenylalanine ammonia-lyase	GO:0006559	L-phenylalanine catabolic process	apMir_54653	CAGUCCUUGAUCCGGUUC
GO:0009056	catabolic process	M8B2H9	Phenylalanine ammonia-lyase	GO:0006559	L-phenylalanine catabolic process	apMir_73343	GCAGUCCUUGAUCCGGUUC
GO:0009056	catabolic process	I1P2D7	Phenylalanine ammonia-lyase	GO:0006559	L-phenylalanine catabolic process	apMir_54653	CAGUCCUUGAUCCGGUUC
GO:0009056	catabolic process	I1P2D7	Phenylalanine ammonia-lyase	GO:0006559	L-phenylalanine catabolic process	apMir_73343	GCAGUCCUUGAUCCGGUUC
GO:0009058	biosynthetic process	M7ZQ16	Phenylalanine ammonia-lyase	GO:0009800	cinnamic acid biosynthetic process	apMir_54653	CAGUCCUUGAUCCGGUUC
GO:0009058	biosynthetic process	M7ZQ16	Phenylalanine ammonia-lyase	GO:0009800	cinnamic acid biosynthetic process	apMir_73343	GCAGUCCUUGAUCCGGUUC
GO:0009058	biosynthetic process	Q9FT38	Phenylalanine ammonia-lyase	GO:0009800	cinnamic acid biosynthetic process	apMir_54653	CAGUCCUUGAUCCGGUUC
GO:0009058	biosynthetic process	Q9FT38	Phenylalanine ammonia-lyase	GO:0009800	cinnamic acid biosynthetic process	apMir_73343	GCAGUCCUUGAUCCGGUUC
GO:0009058	biosynthetic process	F2CY41	Phenylalanine ammonia-lyase	GO:0009800	cinnamic acid biosynthetic process	apMir_54653	CAGUCCUUGAUCCGGUUC
GO:0009058	biosynthetic process	F2CY41	Phenylalanine ammonia-lyase	GO:0009800	cinnamic acid biosynthetic process	apMir_73343	GCAGUCCUUGAUCCGGUUC
GO:0009058	biosynthetic process	M8B2H9	Phenylalanine ammonia-lyase	GO:0009800	cinnamic acid biosynthetic process	apMir_54653	CAGUCCUUGAUCCGGUUC
GO:0009058	biosynthetic process	M8B2H9	Phenylalanine ammonia-lyase	GO:0009800	cinnamic acid biosynthetic process	apMir_73343	GCAGUCCUUGAUCCGGUUC
GO:0009058	biosynthetic process	I1P2D7	Phenylalanine ammonia-lyase	GO:0009800	cinnamic acid biosynthetic process	apMir_54653	CAGUCCUUGAUCCGGUUC
GO:0009058	biosynthetic process	I1P2D7	Phenylalanine ammonia-lyase	GO:0009800	cinnamic acid biosynthetic process	apMir_73343	GCAGUCCUUGAUCCGGUUC
GO:0009058	biosynthetic process	A3ALS8	Lipoxygenase	GO:0031408	oxylipin biosynthetic process	apMir_15826	CCCCUACAUGCUGUCUACC
GO:0009058	biosynthetic process	D8LAL8	Dephospho-CoA kinase	GO:0015937	coenzyme A biosynthetic process	apMir_19477	CCCUCCGUUCCAAAAUAGAUG
GO:0009058	biosynthetic process	C5J4A2	Acetolactate synthase	GO:0009082	branched-chain amino acid biosynthetic process	apMir_66466	GGACCGUGUAGUUUAGUGG
GO:0009058	biosynthetic process	Q653W2	(2R)-phospho-3-sulfolactate synthase-like	GO:0019295	coenzyme M biosynthetic process	apMir_19716	CAUCUAUUUUGGAACGGAGGG
GO:0009058	biosynthetic process	Q653W2	(2R)-phospho-3-sulfolactate synthase-like	GO:0019295	coenzyme M biosynthetic process	apMir_19479	GUCAUCUAUUUUGGAACGGAG
GO:0009058	biosynthetic process	Q653W2	(2R)-phospho-3-sulfolactate synthase-like	GO:0019295	coenzyme M biosynthetic process	apMir_21472	GUCAUCUAUUCUGGAACGGAG
GO:0009058	biosynthetic process	Q653W2	(2R)-phospho-3-sulfolactate synthase-like	GO:0019295	coenzyme M biosynthetic process	apMir_19495	AGUUGGGUCAUCUAUUUUGGA
GO:0009058	biosynthetic process	Q653W2	(2R)-phospho-3-sulfolactate synthase-like	GO:0019295	coenzyme M biosynthetic process	apMir_20602	GUCAUCUAUAUUGGAACGGAG
GO:0009058	biosynthetic process	Q653W2	(2R)-phospho-3-sulfolactate synthase-like	GO:0019295	coenzyme M biosynthetic process	apMir_23027	UCCAAAAUAGAUGACCCAACU
GO:0009058	biosynthetic process	B6THJ5	Phosphosulfolactate synthase-related protein	GO:0019295	coenzyme M biosynthetic process	apMir_19716	CAUCUAUUUUGGAACGGAGGG
GO:0009058	biosynthetic process	B6THJ5	Phosphosulfolactate synthase-related protein	GO:0019295	coenzyme M biosynthetic process	apMir_19479	GUCAUCUAUUUUGGAACGGAG
GO:0009058	biosynthetic process	B6THJ5	Phosphosulfolactate synthase-related protein	GO:0019295	coenzyme M biosynthetic process	apMir_21472	GUCAUCUAUUCUGGAACGGAG
GO:0009058	biosynthetic process	B6THJ5	Phosphosulfolactate synthase-related protein	GO:0019295	coenzyme M biosynthetic process	apMir_19495	AGUUGGGUCAUCUAUUUUGGA
GO:0009058	biosynthetic process	B6THJ5	Phosphosulfolactate synthase-related protein	GO:0019295	coenzyme M biosynthetic process	apMir_20602	GUCAUCUAUAUUGGAACGGAG
GO:0009058	biosynthetic process	B6THJ5	Phosphosulfolactate synthase-related protein	GO:0019295	coenzyme M biosynthetic process	apMir_23027	UCCAAAAUAGAUGACCCAACU
GO:0009058	biosynthetic process	M8C7V8	Alpha-1,4-glucan-protein synthase (UDP-forming)	GO:0030244	cellulose biosynthetic process	apMir_35999	CGCUACGACGACAUGUGGG
GO:0009058	biosynthetic process	M7ZI39	S-adenosylmethionine decarboxylase proenzyme	GO:0006596	polyamine biosynthetic process	apMir_21281	GAGAGCAGAGCCGUGGAUAUG
GO:0009058	biosynthetic process	R7W7Z0	Replication factor C subunit 4	GO:0006260	DNA replication	apMir_16653	UAUUUUGGGGGUCGAGGUA
GO:0009058	biosynthetic process	M9XEK1	Myo-inositol 1-phosphate synthase	GO:0006021	inositol biosynthetic process	apMir_15898	GAGUGAGAGAGAGUGAGAC
GO:0009058	biosynthetic process	M7YVM7	GPI-anchor transamidase	GO:0016255	attachment of GPI anchor to protein	apMir_15826	CCCCUACAUGCUGUCUACC
GO:0009058	biosynthetic process	M8AM21	NAD-dependent dihydropyrimidine dehydrogenase PreA	GO:0006222	UMP biosynthetic process	apMir_13995	CUACUUGGUGCAGAUACUG
GO:0009058	biosynthetic process	Q3S4I0	Eukaryotic translation initiation factor 5A2	GO:0045905	positive regulation of translational termination	apMir_17096	GUGAGACAGAGAGGAGUAUG
GO:0009058	biosynthetic process	Q3S4I0	Eukaryotic translation initiation factor 5A2	GO:0045905	positive regulation of translational termination	apMir_19472	UGUGAGACAGAGAGGAGUAUG
GO:0009058	biosynthetic process	Q851M0	Nicotinate phosphoribosyltransferase, putative, expressed	GO:0019358	nicotinate nucleotide salvage	apMir_11716	UAGAAAGUGAGGCAUUGG
GO:0009058	biosynthetic process	D5LT98	Chloroplast elongation factor TuB	GO:0006414	translational elongation	apMir_15898	GAGUGAGAGAGAGUGAGAC
GO:0009058	biosynthetic process	N1QVD8	Elongation factor G, chloroplastic	GO:0006414	translational elongation	apMir_19208	ACUGUCAGAGAGACAUAUGU
GO:0009058	biosynthetic process	P35450	Elongation factor G, chloroplastic	GO:0006414	translational elongation	apMir_19208	ACUGUCAGAGAGACAUAUGU
GO:0009058	biosynthetic process	Q00W31	Mitochondrial elongation factor (ISS)	GO:0006414	translational elongation	apMir_54653	CAGUCCUUGAUCCGGUUC
GO:0009058	biosynthetic process	M7YAR9	60S acidic ribosomal protein P1	GO:0006414	translational elongation	apMir_15898	GAGUGAGAGAGAGUGAGAC
GO:0009058	biosynthetic process	M9XEK1	Myo-inositol 1-phosphate synthase	GO:0008654	phospholipid biosynthetic process	apMir_15898	GAGUGAGAGAGAGUGAGAC
GO:0009058	biosynthetic process	M7ZQ16	Phenylalanine ammonia-lyase	GO:0009058	biosynthetic process	apMir_54653	CAGUCCUUGAUCCGGUUC
GO:0009058	biosynthetic process	M7ZQ16	Phenylalanine ammonia-lyase	GO:0009058	biosynthetic process	apMir_73343	GCAGUCCUUGAUCCGGUUC
GO:0009058	biosynthetic process	Q9FT38	Phenylalanine ammonia-lyase	GO:0009058	biosynthetic process	apMir_54653	CAGUCCUUGAUCCGGUUC
GO:0009058	biosynthetic process	Q9FT38	Phenylalanine ammonia-lyase	GO:0009058	biosynthetic process	apMir_73343	GCAGUCCUUGAUCCGGUUC
GO:0009058	biosynthetic process	F2CY41	Phenylalanine ammonia-lyase	GO:0009058	biosynthetic process	apMir_54653	CAGUCCUUGAUCCGGUUC
GO:0009058	biosynthetic process	F2CY41	Phenylalanine ammonia-lyase	GO:0009058	biosynthetic process	apMir_73343	GCAGUCCUUGAUCCGGUUC
GO:0009058	biosynthetic process	U5G1S0	Anthranilate synthase component I-1 family protein	GO:0009058	biosynthetic process	apMir_19716	CAUCUAUUUUGGAACGGAGGG
GO:0009058	biosynthetic process	M8B2H9	Phenylalanine ammonia-lyase	GO:0009058	biosynthetic process	apMir_54653	CAGUCCUUGAUCCGGUUC
GO:0009058	biosynthetic process	M8B2H9	Phenylalanine ammonia-lyase	GO:0009058	biosynthetic process	apMir_73343	GCAGUCCUUGAUCCGGUUC
GO:0009058	biosynthetic process	I1P2D7	Phenylalanine ammonia-lyase	GO:0009058	biosynthetic process	apMir_54653	CAGUCCUUGAUCCGGUUC
GO:0009058	biosynthetic process	I1P2D7	Phenylalanine ammonia-lyase	GO:0009058	biosynthetic process	apMir_73343	GCAGUCCUUGAUCCGGUUC
GO:0009058	biosynthetic process	M7ZI39	S-adenosylmethionine decarboxylase proenzyme	GO:0006597	spermine biosynthetic process	apMir_21281	GAGAGCAGAGCCGUGGAUAUG
GO:0009058	biosynthetic process	R7WEP7	Auxin-responsive protein	GO:0031540	regulation of anthocyanin biosynthetic process	apMir_22246	UGCCUGGCUCCCUGUAUGCCA
GO:0009058	biosynthetic process	K7LZN9	Auxin-induced protein	GO:0006355	regulation of transcription, DNA-templated	apMir_22246	UGCCUGGCUCCCUGUAUGCCA
GO:0009058	biosynthetic process	M8A1A4	Nuclear transcription factor Y subunit A-9	GO:0006355	regulation of transcription, DNA-templated	apMir_22473	CAGGCAAAUCAUCCUUGGCUA
GO:0009058	biosynthetic process	A0MPL1	CBFIVb-B20	GO:0006355	regulation of transcription, DNA-templated	apMir_19532	UCCCAUAAUAUAAGAGCGUUU
GO:0009058	biosynthetic process	A9J238	MIKC-type MADS-box transcription factor WM32B	GO:0006355	regulation of transcription, DNA-templated	apMir_19892	UGCAGUUGCUGUCUCAAGCUU
GO:0009058	biosynthetic process	M7YEI9	Auxin-responsive protein	GO:0006355	regulation of transcription, DNA-templated	apMir_22246	UGCCUGGCUCCCUGUAUGCCA
GO:0009058	biosynthetic process	Q339W7	Probable chromo domain-containing protein LHP1	GO:0006355	regulation of transcription, DNA-templated	apMir_15898	GAGUGAGAGAGAGUGAGAC
GO:0009058	biosynthetic process	R7WEP7	Auxin-responsive protein	GO:0006355	regulation of transcription, DNA-templated	apMir_22246	UGCCUGGCUCCCUGUAUGCCA
GO:0009058	biosynthetic process	T1LF92	Uncharacterized protein	GO:0006355	regulation of transcription, DNA-templated	apMir_13995	CUACUUGGUGCAGAUACUG
GO:0009058	biosynthetic process	A9J228	MIKC-type MADS-box transcription factor WM30	GO:0006355	regulation of transcription, DNA-templated	apMir_19892	UGCAGUUGCUGUCUCAAGCUU
GO:0009058	biosynthetic process	M0Z5E1	Auxin response factor	GO:0006355	regulation of transcription, DNA-templated	apMir_22246	UGCCUGGCUCCCUGUAUGCCA
GO:0009058	biosynthetic process	A2Z8L4	Homeobox-leucine zipper protein HOX9	GO:0006355	regulation of transcription, DNA-templated	apMir_13494	GGGUGAUGGAUGAUGUCGU
GO:0009058	biosynthetic process	A9J236	MIKC-type MADS-box transcription factor WM32A	GO:0006355	regulation of transcription, DNA-templated	apMir_19892	UGCAGUUGCUGUCUCAAGCUU
GO:0009058	biosynthetic process	M8BC98	Auxin response factor	GO:0006355	regulation of transcription, DNA-templated	apMir_22246	UGCCUGGCUCCCUGUAUGCCA
GO:0009058	biosynthetic process	M8B5D2	Ethylene-responsive transcription factor ERF098	GO:0006355	regulation of transcription, DNA-templated	apMir_21297	CCCAUGGAUGGAUGAUGGAUG
GO:0009058	biosynthetic process	M8BTL7	B3 domain-containing protein	GO:0006355	regulation of transcription, DNA-templated	apMir_13995	CUACUUGGUGCAGAUACUG
GO:0009058	biosynthetic process	M8BLM3	Homeobox-leucine zipper protein HOX32	GO:0006355	regulation of transcription, DNA-templated	apMir_36010	GGGUGAUGGAUGAUCGAUG
GO:0009058	biosynthetic process	M8BLM3	Homeobox-leucine zipper protein HOX32	GO:0006355	regulation of transcription, DNA-templated	apMir_13494	GGGUGAUGGAUGAUGUCGU
GO:0009058	biosynthetic process	M0UIS5	Thiamine thiazole synthase, chloroplastic	GO:0052837	thiazole biosynthetic process	apMir_16653	UAUUUUGGGGGUCGAGGUA
GO:0009058	biosynthetic process	M0UIS5	Thiamine thiazole synthase, chloroplastic	GO:0052837	thiazole biosynthetic process	apMir_41069	GGGUCGGCCAGCGGUGCGGCCC
GO:0009058	biosynthetic process	M7ZV64	Signal recognition particle 9 kDa protein	GO:0045900	negative regulation of translational elongation	apMir_15898	GAGUGAGAGAGAGUGAGAC
GO:0009058	biosynthetic process	Q3S4I0	Eukaryotic translation initiation factor 5A2	GO:0045901	positive regulation of translational elongation	apMir_17096	GUGAGACAGAGAGGAGUAUG
GO:0009058	biosynthetic process	Q3S4I0	Eukaryotic translation initiation factor 5A2	GO:0045901	positive regulation of translational elongation	apMir_19472	UGUGAGACAGAGAGGAGUAUG
GO:0009058	biosynthetic process	M7Z9C2	Lipoyl synthase 2, chloroplastic	GO:0009107	lipoate biosynthetic process	apMir_21905	UGCUUAAUCUUCUAAUCUUCU
GO:0009058	biosynthetic process	M0YND5	Uncharacterized protein	GO:0009107	lipoate biosynthetic process	apMir_21905	UGCUUAAUCUUCUAAUCUUCU
GO:0009058	biosynthetic process	Q339W7	Probable chromo domain-containing protein LHP1	GO:0006342	chromatin silencing	apMir_15898	GAGUGAGAGAGAGUGAGAC
GO:0009058	biosynthetic process	M7ZI39	S-adenosylmethionine decarboxylase proenzyme	GO:0006557	S-adenosylmethioninamine biosynthetic process	apMir_21281	GAGAGCAGAGCCGUGGAUAUG
GO:0009058	biosynthetic process	M0VWP9	Uncharacterized protein	GO:0009435	NAD biosynthetic process	apMir_11716	UAGAAAGUGAGGCAUUGG
GO:0009058	biosynthetic process	Q851M0	Nicotinate phosphoribosyltransferase, putative, expressed	GO:0009435	NAD biosynthetic process	apMir_11716	UAGAAAGUGAGGCAUUGG
GO:0009058	biosynthetic process	Q5N8G1	2-C-methyl-D-erythritol 4-phosphate cytidylyltransferase, chloroplastic	GO:0019288	isopentenyl diphosphate biosynthetic process, methylerythritol 4-phosphate pathway	apMir_19532	UCCCAUAAUAUAAGAGCGUUU
GO:0009058	biosynthetic process	K7LZN9	Auxin-induced protein	GO:0006351	transcription, DNA-templated	apMir_22246	UGCCUGGCUCCCUGUAUGCCA
GO:0009058	biosynthetic process	A0MPL1	CBFIVb-B20	GO:0006351	transcription, DNA-templated	apMir_19532	UCCCAUAAUAUAAGAGCGUUU
GO:0009058	biosynthetic process	A9J238	MIKC-type MADS-box transcription factor WM32B	GO:0006351	transcription, DNA-templated	apMir_19892	UGCAGUUGCUGUCUCAAGCUU
GO:0009058	biosynthetic process	M7YEI9	Auxin-responsive protein	GO:0006351	transcription, DNA-templated	apMir_22246	UGCCUGGCUCCCUGUAUGCCA
GO:0009058	biosynthetic process	Q339W7	Probable chromo domain-containing protein LHP1	GO:0006351	transcription, DNA-templated	apMir_15898	GAGUGAGAGAGAGUGAGAC
GO:0009058	biosynthetic process	B4FJS1	DNA-directed RNA polymerase II subunit J	GO:0006351	transcription, DNA-templated	apMir_19716	CAUCUAUUUUGGAACGGAGGG
GO:0009058	biosynthetic process	B4FJS1	DNA-directed RNA polymerase II subunit J	GO:0006351	transcription, DNA-templated	apMir_19479	GUCAUCUAUUUUGGAACGGAG
GO:0009058	biosynthetic process	B4FJS1	DNA-directed RNA polymerase II subunit J	GO:0006351	transcription, DNA-templated	apMir_20501	CUCCGUUCCAAUAUAGAUGAC
GO:0009058	biosynthetic process	B4FJS1	DNA-directed RNA polymerase II subunit J	GO:0006351	transcription, DNA-templated	apMir_19478	CUCCGUUCCAAAAUAGAUGAC
GO:0009058	biosynthetic process	B4FJS1	DNA-directed RNA polymerase II subunit J	GO:0006351	transcription, DNA-templated	apMir_19477	CCCUCCGUUCCAAAAUAGAUG
GO:0009058	biosynthetic process	B4FJS1	DNA-directed RNA polymerase II subunit J	GO:0006351	transcription, DNA-templated	apMir_21472	GUCAUCUAUUCUGGAACGGAG
GO:0009058	biosynthetic process	B4FJS1	DNA-directed RNA polymerase II subunit J	GO:0006351	transcription, DNA-templated	apMir_19495	AGUUGGGUCAUCUAUUUUGGA
GO:0009058	biosynthetic process	B4FJS1	DNA-directed RNA polymerase II subunit J	GO:0006351	transcription, DNA-templated	apMir_20602	GUCAUCUAUAUUGGAACGGAG
GO:0009058	biosynthetic process	B4FJS1	DNA-directed RNA polymerase II subunit J	GO:0006351	transcription, DNA-templated	apMir_22267	CUCCGUUCCAGAAUAGAUGAC
GO:0009058	biosynthetic process	B4FJS1	DNA-directed RNA polymerase II subunit J	GO:0006351	transcription, DNA-templated	apMir_23027	UCCAAAAUAGAUGACCCAACU
GO:0009058	biosynthetic process	R7WEP7	Auxin-responsive protein	GO:0006351	transcription, DNA-templated	apMir_22246	UGCCUGGCUCCCUGUAUGCCA
GO:0009058	biosynthetic process	T1LF92	Uncharacterized protein	GO:0006351	transcription, DNA-templated	apMir_13995	CUACUUGGUGCAGAUACUG
GO:0009058	biosynthetic process	A9J228	MIKC-type MADS-box transcription factor WM30	GO:0006351	transcription, DNA-templated	apMir_19892	UGCAGUUGCUGUCUCAAGCUU
GO:0009058	biosynthetic process	M0Z5E1	Auxin response factor	GO:0006351	transcription, DNA-templated	apMir_22246	UGCCUGGCUCCCUGUAUGCCA
GO:0009058	biosynthetic process	A2Z8L4	Homeobox-leucine zipper protein HOX9	GO:0006351	transcription, DNA-templated	apMir_13494	GGGUGAUGGAUGAUGUCGU
GO:0009058	biosynthetic process	A9J236	MIKC-type MADS-box transcription factor WM32A	GO:0006351	transcription, DNA-templated	apMir_19892	UGCAGUUGCUGUCUCAAGCUU
GO:0009058	biosynthetic process	M8BC98	Auxin response factor	GO:0006351	transcription, DNA-templated	apMir_22246	UGCCUGGCUCCCUGUAUGCCA
GO:0009058	biosynthetic process	M8B5D2	Ethylene-responsive transcription factor ERF098	GO:0006351	transcription, DNA-templated	apMir_21297	CCCAUGGAUGGAUGAUGGAUG
GO:0009058	biosynthetic process	M8BTL7	B3 domain-containing protein	GO:0006351	transcription, DNA-templated	apMir_13995	CUACUUGGUGCAGAUACUG
GO:0009058	biosynthetic process	M7ZBK3	DNA-directed RNA polymerases I and III subunit RPAC2	GO:0006351	transcription, DNA-templated	apMir_15898	GAGUGAGAGAGAGUGAGAC
GO:0009058	biosynthetic process	H9BE59	Nicotianamine synthase 2	GO:0030418	nicotianamine biosynthetic process	apMir_11696	GCUCCAGCUCAUCCAGCC
GO:0009058	biosynthetic process	Q3S4I0	Eukaryotic translation initiation factor 5A2	GO:0008612	peptidyl-lysine modification to hypusine	apMir_17096	GUGAGACAGAGAGGAGUAUG
GO:0009058	biosynthetic process	Q3S4I0	Eukaryotic translation initiation factor 5A2	GO:0008612	peptidyl-lysine modification to hypusine	apMir_19472	UGUGAGACAGAGAGGAGUAUG
GO:0009058	biosynthetic process	Q3S4I0	Eukaryotic translation initiation factor 5A2	GO:0006452	translational frameshifting	apMir_17096	GUGAGACAGAGAGGAGUAUG
GO:0009058	biosynthetic process	Q3S4I0	Eukaryotic translation initiation factor 5A2	GO:0006452	translational frameshifting	apMir_19472	UGUGAGACAGAGAGGAGUAUG
GO:0009058	biosynthetic process	Q38J50	Tricetin 3',4',5'-O-trimethyltransferase	GO:0009813	flavonoid biosynthetic process	apMir_12147	UGAUGGACGACGGGACAA
GO:0009058	biosynthetic process	Q5N8G1	2-C-methyl-D-erythritol 4-phosphate cytidylyltransferase, chloroplastic	GO:0008299	isoprenoid biosynthetic process	apMir_19532	UCCCAUAAUAUAAGAGCGUUU
GO:0009058	biosynthetic process	A3ALS8	Lipoxygenase	GO:0006633	fatty acid biosynthetic process	apMir_15826	CCCCUACAUGCUGUCUACC
GO:0009058	biosynthetic process	F2D1P2	3-ketoacyl-CoA synthase	GO:0006633	fatty acid biosynthetic process	apMir_11696	GCUCCAGCUCAUCCAGCC
GO:0009058	biosynthetic process	M0UIS5	Thiamine thiazole synthase, chloroplastic	GO:0018131	oxazole or thiazole biosynthetic process	apMir_16653	UAUUUUGGGGGUCGAGGUA
GO:0009058	biosynthetic process	M0UIS5	Thiamine thiazole synthase, chloroplastic	GO:0018131	oxazole or thiazole biosynthetic process	apMir_41069	GGGUCGGCCAGCGGUGCGGCCC
GO:0009058	biosynthetic process	F2D1P2	3-ketoacyl-CoA synthase	GO:0008610	lipid biosynthetic process	apMir_11696	GCUCCAGCUCAUCCAGCC
GO:0009058	biosynthetic process	O22807	At2g33570	GO:0045489	pectin biosynthetic process	apMir_45385	CUGCUCCCGUCUUGUGAG
GO:0009058	biosynthetic process	P55857	Small ubiquitin-related modifier 1	GO:0043433	negative regulation of sequence-specific DNA binding transcription factor activity	apMir_15898	GAGUGAGAGAGAGUGAGAC
GO:0009058	biosynthetic process	M7ZKF8	Putative 1-aminocyclopropane-1-carboxylate deaminase	GO:0009693	ethylene biosynthetic process	apMir_13572	CCAGAUUUGGCAGUUCCAG
GO:0009058	biosynthetic process	Q38J50	Tricetin 3',4',5'-O-trimethyltransferase	GO:0009809	lignin biosynthetic process	apMir_12147	UGAUGGACGACGGGACAA
GO:0009058	biosynthetic process	M8C6Q8	UDP-glucose:glycoprotein glucosyltransferase 1	GO:0006486	protein glycosylation	apMir_36637	AGUUAUGAUCAUGUCAUCU
GO:0009058	biosynthetic process	A9SC96	Predicted protein	GO:0006486	protein glycosylation	apMir_13804	UGACAGGGAAGAGUGGCAC
GO:0009058	biosynthetic process	M8ASZ0	Protein STRUBBELIG-RECEPTOR FAMILY 7	GO:0009396	folic acid-containing compound biosynthetic process	apMir_17332	GUGUCUACUCUCUUCUGUUG
GO:0009058	biosynthetic process	M8ASZ0	Protein STRUBBELIG-RECEPTOR FAMILY 7	GO:0009396	folic acid-containing compound biosynthetic process	apMir_14119	UGUCUACUCUCUUCUGUUG
GO:0009058	biosynthetic process	M7ZI39	S-adenosylmethionine decarboxylase proenzyme	GO:0008295	spermidine biosynthetic process	apMir_21281	GAGAGCAGAGCCGUGGAUAUG
GO:0009058	biosynthetic process	M0UIS5	Thiamine thiazole synthase, chloroplastic	GO:0009228	thiamine biosynthetic process	apMir_16653	UAUUUUGGGGGUCGAGGUA
GO:0009058	biosynthetic process	M0UIS5	Thiamine thiazole synthase, chloroplastic	GO:0009228	thiamine biosynthetic process	apMir_41069	GGGUCGGCCAGCGGUGCGGCCC
GO:0009058	biosynthetic process	Q10LW8	Hydroxyacylglutathione hydrolase, putative, expressed	GO:0006750	glutathione biosynthetic process	apMir_37266	GGCCUACAUCGAGUCCGUC
GO:0009605	response to external stimulus	M8CZ66	Putative phosphatase phospho1	GO:0016036	cellular response to phosphate starvation	apMir_19716	CAUCUAUUUUGGAACGGAGGG
GO:0009605	response to external stimulus	M8CZ66	Putative phosphatase phospho1	GO:0016036	cellular response to phosphate starvation	apMir_19479	GUCAUCUAUUUUGGAACGGAG
GO:0009605	response to external stimulus	M8CZ66	Putative phosphatase phospho1	GO:0016036	cellular response to phosphate starvation	apMir_19478	CUCCGUUCCAAAAUAGAUGAC
GO:0009605	response to external stimulus	M8CZ66	Putative phosphatase phospho1	GO:0016036	cellular response to phosphate starvation	apMir_21472	GUCAUCUAUUCUGGAACGGAG
GO:0009605	response to external stimulus	M8CZ66	Putative phosphatase phospho1	GO:0016036	cellular response to phosphate starvation	apMir_19495	AGUUGGGUCAUCUAUUUUGGA
GO:0009605	response to external stimulus	M8CZ66	Putative phosphatase phospho1	GO:0016036	cellular response to phosphate starvation	apMir_20602	GUCAUCUAUAUUGGAACGGAG
GO:0009605	response to external stimulus	M8CZ66	Putative phosphatase phospho1	GO:0016036	cellular response to phosphate starvation	apMir_23027	UCCAAAAUAGAUGACCCAACU
GO:0009605	response to external stimulus	M8CM25	Lectin-domain containing receptor kinase A4.2	GO:0009617	response to bacterium	apMir_78115	GACCGCCAUCGCGCCGCUC
GO:0009605	response to external stimulus	M7ZF92	Receptor like protein kinase S.2	GO:0009617	response to bacterium	apMir_78115	GACCGCCAUCGCGCCGCUC
GO:0009605	response to external stimulus	Q2QWT6	2-oxoisovalerate dehydrogenase alpha subunit, mitochondrial, putative, expressed	GO:0043617	cellular response to sucrose starvation	apMir_55966	AGAAGAAGAUCACAGGCGC
GO:0009605	response to external stimulus	R7W044	2-oxoisovalerate dehydrogenase subunit alpha, mitochondrial	GO:0043617	cellular response to sucrose starvation	apMir_55966	AGAAGAAGAUCACAGGCGC
GO:0009605	response to external stimulus	Q7XBH1	Stress-responsive protein	GO:0050832	defense response to fungus	apMir_12218	CCUGGGAUGCGCAAGGAA
GO:0009605	response to external stimulus	M8AM21	NAD-dependent dihydropyrimidine dehydrogenase PreA	GO:0043562	cellular response to nitrogen levels	apMir_13995	CUACUUGGUGCAGAUACUG
GO:0009605	response to external stimulus	M7ZFX2	Bifunctional 3'-phosphoadenosine 5'-phosphosulfate synthase	GO:0009970	cellular response to sulfate starvation	apMir_20968	UGAAGUGUUUGGGGGAACUCU
GO:0009605	response to external stimulus	M7ZFX2	Bifunctional 3'-phosphoadenosine 5'-phosphosulfate synthase	GO:0009970	cellular response to sulfate starvation	apMir_17808	UGAAGUGUUUGGGGGAACUC
GO:0009605	response to external stimulus	Q946Y8	Thaumatin-like protein TLP8	GO:0009817	defense response to fungus, incompatible interaction	apMir_37537	ACUUCCCCUGGGGGUAGGG
GO:0009605	response to external stimulus	Q7XBH1	Stress-responsive protein	GO:0042742	defense response to bacterium	apMir_12218	CCUGGGAUGCGCAAGGAA
GO:0009605	response to external stimulus	Q9M5G3	Translationally-controlled tumor protein homolog	GO:0042742	defense response to bacterium	apMir_15898	GAGUGAGAGAGAGUGAGAC
GO:0009605	response to external stimulus	B4FW31	Protein phosphatase 2C isoform epsilon	GO:0042742	defense response to bacterium	apMir_66361	UCUUGCUGAAAGCACAGCU
GO:0009605	response to external stimulus	B4FW31	Protein phosphatase 2C isoform epsilon	GO:0042742	defense response to bacterium	apMir_34926	UCUUGCUGAAAGCACAGC
GO:0009607	response to biotic stimulus	M8CM25	Lectin-domain containing receptor kinase A4.2	GO:0009617	response to bacterium	apMir_78115	GACCGCCAUCGCGCCGCUC
GO:0009607	response to biotic stimulus	M7ZF92	Receptor like protein kinase S.2	GO:0009617	response to bacterium	apMir_78115	GACCGCCAUCGCGCCGCUC
GO:0009607	response to biotic stimulus	Q7XBH1	Stress-responsive protein	GO:0050832	defense response to fungus	apMir_12218	CCUGGGAUGCGCAAGGAA
GO:0009607	response to biotic stimulus	Q946Y8	Thaumatin-like protein TLP8	GO:0009817	defense response to fungus, incompatible interaction	apMir_37537	ACUUCCCCUGGGGGUAGGG
GO:0009607	response to biotic stimulus	Q7XBH1	Stress-responsive protein	GO:0042742	defense response to bacterium	apMir_12218	CCUGGGAUGCGCAAGGAA
GO:0009607	response to biotic stimulus	Q9M5G3	Translationally-controlled tumor protein homolog	GO:0042742	defense response to bacterium	apMir_15898	GAGUGAGAGAGAGUGAGAC
GO:0009607	response to biotic stimulus	B4FW31	Protein phosphatase 2C isoform epsilon	GO:0042742	defense response to bacterium	apMir_66361	UCUUGCUGAAAGCACAGCU
GO:0009607	response to biotic stimulus	B4FW31	Protein phosphatase 2C isoform epsilon	GO:0042742	defense response to bacterium	apMir_34926	UCUUGCUGAAAGCACAGC
GO:0009628	response to abiotic stimulus	P55857	Small ubiquitin-related modifier 1	GO:0009408	response to heat	apMir_15898	GAGUGAGAGAGAGUGAGAC
GO:0009628	response to abiotic stimulus	Q653W2	(2R)-phospho-3-sulfolactate synthase-like	GO:0009408	response to heat	apMir_19716	CAUCUAUUUUGGAACGGAGGG
GO:0009628	response to abiotic stimulus	Q653W2	(2R)-phospho-3-sulfolactate synthase-like	GO:0009408	response to heat	apMir_19479	GUCAUCUAUUUUGGAACGGAG
GO:0009628	response to abiotic stimulus	Q653W2	(2R)-phospho-3-sulfolactate synthase-like	GO:0009408	response to heat	apMir_21472	GUCAUCUAUUCUGGAACGGAG
GO:0009628	response to abiotic stimulus	Q653W2	(2R)-phospho-3-sulfolactate synthase-like	GO:0009408	response to heat	apMir_19495	AGUUGGGUCAUCUAUUUUGGA
GO:0009628	response to abiotic stimulus	Q653W2	(2R)-phospho-3-sulfolactate synthase-like	GO:0009408	response to heat	apMir_20602	GUCAUCUAUAUUGGAACGGAG
GO:0009628	response to abiotic stimulus	Q653W2	(2R)-phospho-3-sulfolactate synthase-like	GO:0009408	response to heat	apMir_23027	UCCAAAAUAGAUGACCCAACU
GO:0009628	response to abiotic stimulus	T1S9X1	DnaJ protein 2-like protein	GO:0009408	response to heat	apMir_15744	CAGUGAGAGGAGACAAUGU
GO:0009628	response to abiotic stimulus	M7ZLN1	Chaperonin CPN60-2, mitochondrial	GO:0009408	response to heat	apMir_11716	UAGAAAGUGAGGCAUUGG
GO:0009628	response to abiotic stimulus	B6THJ5	Phosphosulfolactate synthase-related protein	GO:0009408	response to heat	apMir_19716	CAUCUAUUUUGGAACGGAGGG
GO:0009628	response to abiotic stimulus	B6THJ5	Phosphosulfolactate synthase-related protein	GO:0009408	response to heat	apMir_19479	GUCAUCUAUUUUGGAACGGAG
GO:0009628	response to abiotic stimulus	B6THJ5	Phosphosulfolactate synthase-related protein	GO:0009408	response to heat	apMir_21472	GUCAUCUAUUCUGGAACGGAG
GO:0009628	response to abiotic stimulus	B6THJ5	Phosphosulfolactate synthase-related protein	GO:0009408	response to heat	apMir_19495	AGUUGGGUCAUCUAUUUUGGA
GO:0009628	response to abiotic stimulus	B6THJ5	Phosphosulfolactate synthase-related protein	GO:0009408	response to heat	apMir_20602	GUCAUCUAUAUUGGAACGGAG
GO:0009628	response to abiotic stimulus	B6THJ5	Phosphosulfolactate synthase-related protein	GO:0009408	response to heat	apMir_23027	UCCAAAAUAGAUGACCCAACU
GO:0009628	response to abiotic stimulus	M7ZX95	Putative glutathione S-transferase GSTU6	GO:0009704	de-etiolation	apMir_18589	CUUGUCGUCGAUGUAGGCGG
GO:0009628	response to abiotic stimulus	Q339W7	Probable chromo domain-containing protein LHP1	GO:0048573	photoperiodism, flowering	apMir_15898	GAGUGAGAGAGAGUGAGAC
GO:0009628	response to abiotic stimulus	M8ARB6	Calcineurin B-like protein 4	GO:0042539	hypotonic salinity response	apMir_19208	ACUGUCAGAGAGACAUAUGU
GO:0009628	response to abiotic stimulus	M8BI24	E3 ubiquitin-protein ligase RGLG2	GO:0080148	negative regulation of response to water deprivation	apMir_78295	UCUGCUCCCGUCUUGUGAG
GO:0009628	response to abiotic stimulus	M8BI24	E3 ubiquitin-protein ligase RGLG2	GO:0080148	negative regulation of response to water deprivation	apMir_45385	CUGCUCCCGUCUUGUGAG
GO:0009628	response to abiotic stimulus	M7ZX95	Putative glutathione S-transferase GSTU6	GO:0080148	negative regulation of response to water deprivation	apMir_18589	CUUGUCGUCGAUGUAGGCGG
GO:0009628	response to abiotic stimulus	M7YMI6	60S ribosomal protein L26-1	GO:0009409	response to cold	apMir_84844	GGCGGCACGAUCUGAACCU
GO:0009628	response to abiotic stimulus	M0UIS5	Thiamine thiazole synthase, chloroplastic	GO:0009409	response to cold	apMir_16653	UAUUUUGGGGGUCGAGGUA
GO:0009628	response to abiotic stimulus	M0UIS5	Thiamine thiazole synthase, chloroplastic	GO:0009409	response to cold	apMir_41069	GGGUCGGCCAGCGGUGCGGCCC
GO:0009628	response to abiotic stimulus	M7YLI9	2,3-bisphosphoglycerate-independent phosphoglycerate mutase	GO:0009409	response to cold	apMir_37537	ACUUCCCCUGGGGGUAGGG
GO:0009628	response to abiotic stimulus	M7YLI9	2,3-bisphosphoglycerate-independent phosphoglycerate mutase	GO:0009409	response to cold	apMir_13145	UGGAGCUCGAGUGCUUUU
GO:0009628	response to abiotic stimulus	A3AW41	Oleosin	GO:0050826	response to freezing	apMir_15699	UGAAGAUGACCAGCAAGGG
GO:0009628	response to abiotic stimulus	M7ZX95	Putative glutathione S-transferase GSTU6	GO:0009651	response to salt stress	apMir_18589	CUUGUCGUCGAUGUAGGCGG
GO:0009628	response to abiotic stimulus	D7MF45	Cyclase family protein	GO:0009651	response to salt stress	apMir_19716	CAUCUAUUUUGGAACGGAGGG
GO:0009628	response to abiotic stimulus	D7MF45	Cyclase family protein	GO:0009651	response to salt stress	apMir_19479	GUCAUCUAUUUUGGAACGGAG
GO:0009628	response to abiotic stimulus	D7MF45	Cyclase family protein	GO:0009651	response to salt stress	apMir_20501	CUCCGUUCCAAUAUAGAUGAC
GO:0009628	response to abiotic stimulus	D7MF45	Cyclase family protein	GO:0009651	response to salt stress	apMir_19478	CUCCGUUCCAAAAUAGAUGAC
GO:0009628	response to abiotic stimulus	D7MF45	Cyclase family protein	GO:0009651	response to salt stress	apMir_19477	CCCUCCGUUCCAAAAUAGAUG
GO:0009628	response to abiotic stimulus	D7MF45	Cyclase family protein	GO:0009651	response to salt stress	apMir_21472	GUCAUCUAUUCUGGAACGGAG
GO:0009628	response to abiotic stimulus	D7MF45	Cyclase family protein	GO:0009651	response to salt stress	apMir_19495	AGUUGGGUCAUCUAUUUUGGA
GO:0009628	response to abiotic stimulus	D7MF45	Cyclase family protein	GO:0009651	response to salt stress	apMir_20602	GUCAUCUAUAUUGGAACGGAG
GO:0009628	response to abiotic stimulus	D7MF45	Cyclase family protein	GO:0009651	response to salt stress	apMir_22267	CUCCGUUCCAGAAUAGAUGAC
GO:0009628	response to abiotic stimulus	D7MF45	Cyclase family protein	GO:0009651	response to salt stress	apMir_23027	UCCAAAAUAGAUGACCCAACU
GO:0009628	response to abiotic stimulus	Q946Y8	Thaumatin-like protein TLP8	GO:0009651	response to salt stress	apMir_37537	ACUUCCCCUGGGGGUAGGG
GO:0009628	response to abiotic stimulus	N1R0A6	Protein OS-9	GO:0009651	response to salt stress	apMir_78115	GACCGCCAUCGCGCCGCUC
GO:0009628	response to abiotic stimulus	K7VB51	Carnitine racemase like protein	GO:0080167	response to karrikin	apMir_16452	UGGUUAAGAGUUCCUGAGU
GO:0009628	response to abiotic stimulus	B6TN48	3-hydroxyisobutyryl-CoA hydrolase/ catalytic	GO:0080167	response to karrikin	apMir_15699	UGAAGAUGACCAGCAAGGG
GO:0009628	response to abiotic stimulus	M7ZX95	Putative glutathione S-transferase GSTU6	GO:0080167	response to karrikin	apMir_18589	CUUGUCGUCGAUGUAGGCGG
GO:0009628	response to abiotic stimulus	I1P2D7	Phenylalanine ammonia-lyase	GO:0080167	response to karrikin	apMir_54653	CAGUCCUUGAUCCGGUUC
GO:0009628	response to abiotic stimulus	I1P2D7	Phenylalanine ammonia-lyase	GO:0080167	response to karrikin	apMir_73343	GCAGUCCUUGAUCCGGUUC
GO:0009628	response to abiotic stimulus	Q339W7	Probable chromo domain-containing protein LHP1	GO:0009648	photoperiodism	apMir_15898	GAGUGAGAGAGAGUGAGAC
GO:0009628	response to abiotic stimulus	D3GKE0	Putative histone acetyltransferase GCN5	GO:0009416	response to light stimulus	apMir_20556	AAACGCUCUUAUAUUAUGGGA
GO:0009628	response to abiotic stimulus	Q2QWT6	2-oxoisovalerate dehydrogenase alpha subunit, mitochondrial, putative, expressed	GO:0009646	response to absence of light	apMir_55966	AGAAGAAGAUCACAGGCGC
GO:0009628	response to abiotic stimulus	R7W044	2-oxoisovalerate dehydrogenase subunit alpha, mitochondrial	GO:0009646	response to absence of light	apMir_55966	AGAAGAAGAUCACAGGCGC
GO:0009628	response to abiotic stimulus	Q339W7	Probable chromo domain-containing protein LHP1	GO:0010048	vernalization response	apMir_15898	GAGUGAGAGAGAGUGAGAC
GO:0009628	response to abiotic stimulus	P55857	Small ubiquitin-related modifier 1	GO:0010286	heat acclimation	apMir_15898	GAGUGAGAGAGAGUGAGAC
GO:0009628	response to abiotic stimulus	Q653W2	(2R)-phospho-3-sulfolactate synthase-like	GO:0010286	heat acclimation	apMir_19716	CAUCUAUUUUGGAACGGAGGG
GO:0009628	response to abiotic stimulus	Q653W2	(2R)-phospho-3-sulfolactate synthase-like	GO:0010286	heat acclimation	apMir_19479	GUCAUCUAUUUUGGAACGGAG
GO:0009628	response to abiotic stimulus	Q653W2	(2R)-phospho-3-sulfolactate synthase-like	GO:0010286	heat acclimation	apMir_21472	GUCAUCUAUUCUGGAACGGAG
GO:0009628	response to abiotic stimulus	Q653W2	(2R)-phospho-3-sulfolactate synthase-like	GO:0010286	heat acclimation	apMir_19495	AGUUGGGUCAUCUAUUUUGGA
GO:0009628	response to abiotic stimulus	Q653W2	(2R)-phospho-3-sulfolactate synthase-like	GO:0010286	heat acclimation	apMir_20602	GUCAUCUAUAUUGGAACGGAG
GO:0009628	response to abiotic stimulus	Q653W2	(2R)-phospho-3-sulfolactate synthase-like	GO:0010286	heat acclimation	apMir_23027	UCCAAAAUAGAUGACCCAACU
GO:0009628	response to abiotic stimulus	B6THJ5	Phosphosulfolactate synthase-related protein	GO:0010286	heat acclimation	apMir_19716	CAUCUAUUUUGGAACGGAGGG
GO:0009628	response to abiotic stimulus	B6THJ5	Phosphosulfolactate synthase-related protein	GO:0010286	heat acclimation	apMir_19479	GUCAUCUAUUUUGGAACGGAG
GO:0009628	response to abiotic stimulus	B6THJ5	Phosphosulfolactate synthase-related protein	GO:0010286	heat acclimation	apMir_21472	GUCAUCUAUUCUGGAACGGAG
GO:0009628	response to abiotic stimulus	B6THJ5	Phosphosulfolactate synthase-related protein	GO:0010286	heat acclimation	apMir_19495	AGUUGGGUCAUCUAUUUUGGA
GO:0009628	response to abiotic stimulus	B6THJ5	Phosphosulfolactate synthase-related protein	GO:0010286	heat acclimation	apMir_20602	GUCAUCUAUAUUGGAACGGAG
GO:0009628	response to abiotic stimulus	B6THJ5	Phosphosulfolactate synthase-related protein	GO:0010286	heat acclimation	apMir_23027	UCCAAAAUAGAUGACCCAACU
GO:0009628	response to abiotic stimulus	Q9M5G3	Translationally-controlled tumor protein homolog	GO:0009819	drought recovery	apMir_15898	GAGUGAGAGAGAGUGAGAC
GO:0009628	response to abiotic stimulus	B6T0P4	Histone H4	GO:0009414	response to water deprivation	apMir_15898	GAGUGAGAGAGAGUGAGAC
GO:0009628	response to abiotic stimulus	B6T0P4	Histone H4	GO:0009414	response to water deprivation	apMir_45385	CUGCUCCCGUCUUGUGAG
GO:0009628	response to abiotic stimulus	M8A1A6	ABC transporter G family member 22	GO:0009414	response to water deprivation	apMir_18603	UACGUGUAGUAGUUAGAAGG
GO:0009628	response to abiotic stimulus	M8B184	ABC transporter G family member 22	GO:0009414	response to water deprivation	apMir_18603	UACGUGUAGUAGUUAGAAGG
GO:0009628	response to abiotic stimulus	Q8H8E0	Glutathione S-transferase, N-terminal domain containing protein, expressed	GO:0009414	response to water deprivation	apMir_15117	GGCUGGUCCCUAGCUAUUA
GO:0009653	anatomical structure morphogenesis	M8BLM3	Homeobox-leucine zipper protein HOX32	GO:0010014	meristem initiation	apMir_36010	GGGUGAUGGAUGAUCGAUG
GO:0009653	anatomical structure morphogenesis	M8BLM3	Homeobox-leucine zipper protein HOX32	GO:0010014	meristem initiation	apMir_13494	GGGUGAUGGAUGAUGUCGU
GO:0009653	anatomical structure morphogenesis	M8BLM3	Homeobox-leucine zipper protein HOX32	GO:0010072	primary shoot apical meristem specification	apMir_36010	GGGUGAUGGAUGAUCGAUG
GO:0009653	anatomical structure morphogenesis	M8BLM3	Homeobox-leucine zipper protein HOX32	GO:0010072	primary shoot apical meristem specification	apMir_13494	GGGUGAUGGAUGAUGUCGU
GO:0009653	anatomical structure morphogenesis	Q339W7	Probable chromo domain-containing protein LHP1	GO:0010016	shoot system morphogenesis	apMir_15898	GAGUGAGAGAGAGUGAGAC
GO:0009653	anatomical structure morphogenesis	Q9M5G3	Translationally-controlled tumor protein homolog	GO:0009860	pollen tube growth	apMir_15898	GAGUGAGAGAGAGUGAGAC
GO:0009653	anatomical structure morphogenesis	H9BE59	Nicotianamine synthase 2	GO:0009860	pollen tube growth	apMir_11696	GCUCCAGCUCAUCCAGCC
GO:0009653	anatomical structure morphogenesis	K7VB51	Carnitine racemase like protein	GO:0048767	root hair elongation	apMir_16452	UGGUUAAGAGUUCCUGAGU
GO:0009653	anatomical structure morphogenesis	D3GKE0	Putative histone acetyltransferase GCN5	GO:0010015	root morphogenesis	apMir_20556	AAACGCUCUUAUAUUAUGGGA
GO:0009653	anatomical structure morphogenesis	Q9M5G3	Translationally-controlled tumor protein homolog	GO:0048768	root hair cell tip growth	apMir_15898	GAGUGAGAGAGAGUGAGAC
GO:0009653	anatomical structure morphogenesis	M8AST0	Putative 4-coumarate--CoA ligase 2	GO:0010584	pollen exine formation	apMir_19477	CCCUCCGUUCCAAAAUAGAUG
GO:0009719	response to endogenous stimulus	R7WEP7	Auxin-responsive protein	GO:0009738	abscisic acid-activated signaling pathway	apMir_22246	UGCCUGGCUCCCUGUAUGCCA
GO:0009719	response to endogenous stimulus	M7ZX95	Putative glutathione S-transferase GSTU6	GO:0060416	response to growth hormone	apMir_18589	CUUGUCGUCGAUGUAGGCGG
GO:0009719	response to endogenous stimulus	K7LZN9	Auxin-induced protein	GO:0009734	auxin-activated signaling pathway	apMir_22246	UGCCUGGCUCCCUGUAUGCCA
GO:0009719	response to endogenous stimulus	M7YEI9	Auxin-responsive protein	GO:0009734	auxin-activated signaling pathway	apMir_22246	UGCCUGGCUCCCUGUAUGCCA
GO:0009719	response to endogenous stimulus	R7WEP7	Auxin-responsive protein	GO:0009734	auxin-activated signaling pathway	apMir_22246	UGCCUGGCUCCCUGUAUGCCA
GO:0009719	response to endogenous stimulus	M0Z5E1	Auxin response factor	GO:0009734	auxin-activated signaling pathway	apMir_22246	UGCCUGGCUCCCUGUAUGCCA
GO:0009719	response to endogenous stimulus	M8BC98	Auxin response factor	GO:0009734	auxin-activated signaling pathway	apMir_22246	UGCCUGGCUCCCUGUAUGCCA
GO:0009719	response to endogenous stimulus	H9BE59	Nicotianamine synthase 2	GO:0071369	cellular response to ethylene stimulus	apMir_11696	GCUCCAGCUCAUCCAGCC
GO:0009719	response to endogenous stimulus	M8CM25	Lectin-domain containing receptor kinase A4.2	GO:0071395	cellular response to jasmonic acid stimulus	apMir_78115	GACCGCCAUCGCGCCGCUC
GO:0009719	response to endogenous stimulus	M7ZF92	Receptor like protein kinase S.2	GO:0071395	cellular response to jasmonic acid stimulus	apMir_78115	GACCGCCAUCGCGCCGCUC
GO:0009719	response to endogenous stimulus	M7YEI9	Auxin-responsive protein	GO:0009725	response to hormone	apMir_22246	UGCCUGGCUCCCUGUAUGCCA
GO:0009719	response to endogenous stimulus	R7WEP7	Auxin-responsive protein	GO:0009725	response to hormone	apMir_22246	UGCCUGGCUCCCUGUAUGCCA
GO:0009719	response to endogenous stimulus	M0Z5E1	Auxin response factor	GO:0009725	response to hormone	apMir_22246	UGCCUGGCUCCCUGUAUGCCA
GO:0009719	response to endogenous stimulus	M8BC98	Auxin response factor	GO:0009725	response to hormone	apMir_22246	UGCCUGGCUCCCUGUAUGCCA
GO:0009719	response to endogenous stimulus	M7YTP9	Two-component response regulator ARR8	GO:0009735	response to cytokinin	apMir_15898	GAGUGAGAGAGAGUGAGAC
GO:0009719	response to endogenous stimulus	R7WEP7	Auxin-responsive protein	GO:0009733	response to auxin	apMir_22246	UGCCUGGCUCCCUGUAUGCCA
GO:0009719	response to endogenous stimulus	K7VB51	Carnitine racemase like protein	GO:0080026	response to indolebutyric acid	apMir_16452	UGGUUAAGAGUUCCUGAGU
GO:0009790	embryo development	Q9M5G3	Translationally-controlled tumor protein homolog	GO:0009790	embryo development	apMir_15898	GAGUGAGAGAGAGUGAGAC
GO:0009790	embryo development	M8BLM3	Homeobox-leucine zipper protein HOX32	GO:0010072	primary shoot apical meristem specification	apMir_36010	GGGUGAUGGAUGAUCGAUG
GO:0009790	embryo development	M8BLM3	Homeobox-leucine zipper protein HOX32	GO:0010072	primary shoot apical meristem specification	apMir_13494	GGGUGAUGGAUGAUGUCGU
GO:0009790	embryo development	M9XEK1	Myo-inositol 1-phosphate synthase	GO:0009793	embryo development ending in seed dormancy	apMir_15898	GAGUGAGAGAGAGUGAGAC
GO:0009790	embryo development	M8BLM3	Homeobox-leucine zipper protein HOX32	GO:0009880	embryonic pattern specification	apMir_36010	GGGUGAUGGAUGAUCGAUG
GO:0009790	embryo development	M8BLM3	Homeobox-leucine zipper protein HOX32	GO:0009880	embryonic pattern specification	apMir_13494	GGGUGAUGGAUGAUGUCGU
GO:0009791	post-embryonic development	Q9M5G3	Translationally-controlled tumor protein homolog	GO:0048527	lateral root development	apMir_15898	GAGUGAGAGAGAGUGAGAC
GO:0009791	post-embryonic development	M7ZX95	Putative glutathione S-transferase GSTU6	GO:0048527	lateral root development	apMir_18589	CUUGUCGUCGAUGUAGGCGG
GO:0009791	post-embryonic development	M8BLM3	Homeobox-leucine zipper protein HOX32	GO:0010072	primary shoot apical meristem specification	apMir_36010	GGGUGAUGGAUGAUCGAUG
GO:0009791	post-embryonic development	M8BLM3	Homeobox-leucine zipper protein HOX32	GO:0010072	primary shoot apical meristem specification	apMir_13494	GGGUGAUGGAUGAUGUCGU
GO:0009791	post-embryonic development	A9J238	MIKC-type MADS-box transcription factor WM32B	GO:0010440	stomatal lineage progression	apMir_19892	UGCAGUUGCUGUCUCAAGCUU
GO:0009791	post-embryonic development	A9J236	MIKC-type MADS-box transcription factor WM32A	GO:0010440	stomatal lineage progression	apMir_19892	UGCAGUUGCUGUCUCAAGCUU
GO:0009791	post-embryonic development	M7ZX95	Putative glutathione S-transferase GSTU6	GO:0009704	de-etiolation	apMir_18589	CUUGUCGUCGAUGUAGGCGG
GO:0009791	post-embryonic development	N1QVD8	Elongation factor G, chloroplastic	GO:0009845	seed germination	apMir_19208	ACUGUCAGAGAGACAUAUGU
GO:0009791	post-embryonic development	A3AW41	Oleosin	GO:0009845	seed germination	apMir_15699	UGAAGAUGACCAGCAAGGG
GO:0009791	post-embryonic development	Q339W7	Probable chromo domain-containing protein LHP1	GO:0048573	photoperiodism, flowering	apMir_15898	GAGUGAGAGAGAGUGAGAC
GO:0009791	post-embryonic development	M9XEK1	Myo-inositol 1-phosphate synthase	GO:0009793	embryo development ending in seed dormancy	apMir_15898	GAGUGAGAGAGAGUGAGAC
GO:0009791	post-embryonic development	A3AW41	Oleosin	GO:0010344	seed oilbody biogenesis	apMir_15699	UGAAGAUGACCAGCAAGGG
GO:0009791	post-embryonic development	M7Z1X9	Ubiquitin-like-specific protease ESD4	GO:0009909	regulation of flower development	apMir_19532	UCCCAUAAUAUAAGAGCGUUU
GO:0009791	post-embryonic development	M7Z1X9	Ubiquitin-like-specific protease ESD4	GO:0009909	regulation of flower development	apMir_20556	AAACGCUCUUAUAUUAUGGGA
GO:0009791	post-embryonic development	Q339W7	Probable chromo domain-containing protein LHP1	GO:0009910	negative regulation of flower development	apMir_15898	GAGUGAGAGAGAGUGAGAC
GO:0009791	post-embryonic development	Q9M5G3	Translationally-controlled tumor protein homolog	GO:0009791	post-embryonic development	apMir_15898	GAGUGAGAGAGAGUGAGAC
GO:0009791	post-embryonic development	N1QVD8	Elongation factor G, chloroplastic	GO:0009791	post-embryonic development	apMir_19208	ACUGUCAGAGAGACAUAUGU
GO:0009791	post-embryonic development	M7Z1X9	Ubiquitin-like-specific protease ESD4	GO:0009911	positive regulation of flower development	apMir_19532	UCCCAUAAUAUAAGAGCGUUU
GO:0009791	post-embryonic development	M7Z1X9	Ubiquitin-like-specific protease ESD4	GO:0009911	positive regulation of flower development	apMir_20556	AAACGCUCUUAUAUUAUGGGA
GO:0009856	pollination	Q9M5G3	Translationally-controlled tumor protein homolog	GO:0009860	pollen tube growth	apMir_15898	GAGUGAGAGAGAGUGAGAC
GO:0009856	pollination	H9BE59	Nicotianamine synthase 2	GO:0009860	pollen tube growth	apMir_11696	GCUCCAGCUCAUCCAGCC
GO:0009875	pollen-pistil interaction	M0UIL6	Serine/threonine-protein kinase	GO:0048544	recognition of pollen	apMir_13951	UGGUGGAGAUACAUAAGUC
GO:0009875	pollen-pistil interaction	M0XR49	Serine/threonine-protein kinase	GO:0048544	recognition of pollen	apMir_13951	UGGUGGAGAUACAUAAGUC
GO:0009908	flower development	M7Z1X9	Ubiquitin-like-specific protease ESD4	GO:0009909	regulation of flower development	apMir_19532	UCCCAUAAUAUAAGAGCGUUU
GO:0009908	flower development	M7Z1X9	Ubiquitin-like-specific protease ESD4	GO:0009909	regulation of flower development	apMir_20556	AAACGCUCUUAUAUUAUGGGA
GO:0009908	flower development	Q339W7	Probable chromo domain-containing protein LHP1	GO:0009910	negative regulation of flower development	apMir_15898	GAGUGAGAGAGAGUGAGAC
GO:0009908	flower development	R7WEP7	Auxin-responsive protein	GO:0048442	sepal development	apMir_22246	UGCCUGGCUCCCUGUAUGCCA
GO:0009908	flower development	C5NS04	DL related protein	GO:0010254	nectary development	apMir_15898	GAGUGAGAGAGAGUGAGAC
GO:0009908	flower development	C5NS04	DL related protein	GO:0048479	style development	apMir_15898	GAGUGAGAGAGAGUGAGAC
GO:0009908	flower development	C5NS04	DL related protein	GO:0048440	carpel development	apMir_15898	GAGUGAGAGAGAGUGAGAC
GO:0009908	flower development	D3GKE0	Putative histone acetyltransferase GCN5	GO:0009908	flower development	apMir_20556	AAACGCUCUUAUAUUAUGGGA
GO:0009908	flower development	M8BLM3	Homeobox-leucine zipper protein HOX32	GO:0080060	integument development	apMir_36010	GGGUGAUGGAUGAUCGAUG
GO:0009908	flower development	M8BLM3	Homeobox-leucine zipper protein HOX32	GO:0080060	integument development	apMir_13494	GGGUGAUGGAUGAUGUCGU
GO:0009908	flower development	M7Z1X9	Ubiquitin-like-specific protease ESD4	GO:0009911	positive regulation of flower development	apMir_19532	UCCCAUAAUAUAAGAGCGUUU
GO:0009908	flower development	M7Z1X9	Ubiquitin-like-specific protease ESD4	GO:0009911	positive regulation of flower development	apMir_20556	AAACGCUCUUAUAUUAUGGGA
GO:0009908	flower development	R7WEP7	Auxin-responsive protein	GO:0048441	petal development	apMir_22246	UGCCUGGCUCCCUGUAUGCCA
GO:0009908	flower development	C5NS04	DL related protein	GO:0010582	floral meristem determinacy	apMir_15898	GAGUGAGAGAGAGUGAGAC
GO:0009987	cellular process	M8ASZ0	Protein STRUBBELIG-RECEPTOR FAMILY 7	GO:0044237	cellular metabolic process	apMir_17332	GUGUCUACUCUCUUCUGUUG
GO:0009987	cellular process	M8ASZ0	Protein STRUBBELIG-RECEPTOR FAMILY 7	GO:0044237	cellular metabolic process	apMir_14119	UGUCUACUCUCUUCUGUUG
GO:0009987	cellular process	N1QZD0	Bifunctional dihydroflavonol 4-reductase/flavanone 4-reductase	GO:0044237	cellular metabolic process	apMir_19478	CUCCGUUCCAAAAUAGAUGAC
GO:0009987	cellular process	N1QZD0	Bifunctional dihydroflavonol 4-reductase/flavanone 4-reductase	GO:0044237	cellular metabolic process	apMir_19477	CCCUCCGUUCCAAAAUAGAUG
GO:0009987	cellular process	Q9M5G3	Translationally-controlled tumor protein homolog	GO:0001558	regulation of cell growth	apMir_15898	GAGUGAGAGAGAGUGAGAC
GO:0009987	cellular process	B4FHM0	Uncharacterized protein	GO:0006904	vesicle docking involved in exocytosis	apMir_19532	UCCCAUAAUAUAAGAGCGUUU
GO:0009987	cellular process	M7ZQ16	Phenylalanine ammonia-lyase	GO:0009800	cinnamic acid biosynthetic process	apMir_54653	CAGUCCUUGAUCCGGUUC
GO:0009987	cellular process	M7ZQ16	Phenylalanine ammonia-lyase	GO:0009800	cinnamic acid biosynthetic process	apMir_73343	GCAGUCCUUGAUCCGGUUC
GO:0009987	cellular process	Q9FT38	Phenylalanine ammonia-lyase	GO:0009800	cinnamic acid biosynthetic process	apMir_54653	CAGUCCUUGAUCCGGUUC
GO:0009987	cellular process	Q9FT38	Phenylalanine ammonia-lyase	GO:0009800	cinnamic acid biosynthetic process	apMir_73343	GCAGUCCUUGAUCCGGUUC
GO:0009987	cellular process	F2CY41	Phenylalanine ammonia-lyase	GO:0009800	cinnamic acid biosynthetic process	apMir_54653	CAGUCCUUGAUCCGGUUC
GO:0009987	cellular process	F2CY41	Phenylalanine ammonia-lyase	GO:0009800	cinnamic acid biosynthetic process	apMir_73343	GCAGUCCUUGAUCCGGUUC
GO:0009987	cellular process	M8B2H9	Phenylalanine ammonia-lyase	GO:0009800	cinnamic acid biosynthetic process	apMir_54653	CAGUCCUUGAUCCGGUUC
GO:0009987	cellular process	M8B2H9	Phenylalanine ammonia-lyase	GO:0009800	cinnamic acid biosynthetic process	apMir_73343	GCAGUCCUUGAUCCGGUUC
GO:0009987	cellular process	I1P2D7	Phenylalanine ammonia-lyase	GO:0009800	cinnamic acid biosynthetic process	apMir_54653	CAGUCCUUGAUCCGGUUC
GO:0009987	cellular process	I1P2D7	Phenylalanine ammonia-lyase	GO:0009800	cinnamic acid biosynthetic process	apMir_73343	GCAGUCCUUGAUCCGGUUC
GO:0009987	cellular process	M7ZFX2	Bifunctional 3'-phosphoadenosine 5'-phosphosulfate synthase	GO:0001887	selenium compound metabolic process	apMir_20968	UGAAGUGUUUGGGGGAACUCU
GO:0009987	cellular process	M7ZFX2	Bifunctional 3'-phosphoadenosine 5'-phosphosulfate synthase	GO:0001887	selenium compound metabolic process	apMir_17808	UGAAGUGUUUGGGGGAACUC
GO:0009987	cellular process	Q6V8Q6	Protein kinase	GO:0016310	phosphorylation	apMir_12894	CCUUGUGGUCGUGGGCCU
GO:0009987	cellular process	M0UIL6	Serine/threonine-protein kinase	GO:0016310	phosphorylation	apMir_13951	UGGUGGAGAUACAUAAGUC
GO:0009987	cellular process	Q6VTH8	Resistance-related receptor-like kinase	GO:0016310	phosphorylation	apMir_20556	AAACGCUCUUAUAUUAUGGGA
GO:0009987	cellular process	Q0VJB5	Phosphoenolpyruvate carboxylase kinase	GO:0016310	phosphorylation	apMir_24472	GAGAGCAGAGCCGUGGAUAUGG
GO:0009987	cellular process	Q0VJB5	Phosphoenolpyruvate carboxylase kinase	GO:0016310	phosphorylation	apMir_21281	GAGAGCAGAGCCGUGGAUAUG
GO:0009987	cellular process	M8CM25	Lectin-domain containing receptor kinase A4.2	GO:0016310	phosphorylation	apMir_78115	GACCGCCAUCGCGCCGCUC
GO:0009987	cellular process	B4FR31	Receptor protein kinase CLAVATA1	GO:0016310	phosphorylation	apMir_37023	CUUGGUUUUCAAGGGAGUG
GO:0009987	cellular process	M8D1L3	Lectin-domain containing receptor kinase A4.2	GO:0016310	phosphorylation	apMir_19716	CAUCUAUUUUGGAACGGAGGG
GO:0009987	cellular process	D3K233	Leucine-rich repeat receptor-like protein kinase	GO:0016310	phosphorylation	apMir_17332	GUGUCUACUCUCUUCUGUUG
GO:0009987	cellular process	D3K233	Leucine-rich repeat receptor-like protein kinase	GO:0016310	phosphorylation	apMir_14119	UGUCUACUCUCUUCUGUUG
GO:0009987	cellular process	M7ZF92	Receptor like protein kinase S.2	GO:0016310	phosphorylation	apMir_78115	GACCGCCAUCGCGCCGCUC
GO:0009987	cellular process	D8LAL8	Dephospho-CoA kinase	GO:0016310	phosphorylation	apMir_19477	CCCUCCGUUCCAAAAUAGAUG
GO:0009987	cellular process	M7ZDN4	Galacturonokinase	GO:0016310	phosphorylation	apMir_20556	AAACGCUCUUAUAUUAUGGGA
GO:0009987	cellular process	M0XR49	Serine/threonine-protein kinase	GO:0016310	phosphorylation	apMir_13951	UGGUGGAGAUACAUAAGUC
GO:0009987	cellular process	N1QRW9	Putative LRR receptor-like serine/threonine-protein kinase	GO:0016310	phosphorylation	apMir_13889	UGUGACACUCUCCUUGUCA
GO:0009987	cellular process	R7W5E7	Putative pyruvate, phosphate dikinase regulatory protein, chloroplastic	GO:0016310	phosphorylation	apMir_19476	UGUACAUGACAUGAUGCUCGA
GO:0009987	cellular process	M8BFK9	Wall-associated receptor kinase 3	GO:0016310	phosphorylation	apMir_20556	AAACGCUCUUAUAUUAUGGGA
[truncated: 563 more rows]

## Sheet: Cellular component
Slim_ID	GO_Name	Target gene (Uniref)	Uniref description	GO	Description du GO	miRNA	Sequence
GO:0005575	cellular_component	M7YHQ2	Photosystem I reaction center subunit XI, chloroplastic	GO:0009534	chloroplast thylakoid	apMir_15744	CAGUGAGAGGAGACAAUGU
GO:0005575	cellular_component	M8BGA1	Photosystem I reaction center subunit III, chloroplastic	GO:0009534	chloroplast thylakoid	apMir_15898	GAGUGAGAGAGAGUGAGAC
GO:0005575	cellular_component	Q5S1S6	Peroxiredoxin Q, chloroplastic	GO:0009534	chloroplast thylakoid	apMir_15117	GGCUGGUCCCUAGCUAUUA
GO:0005575	cellular_component	P13194	Photosystem I reaction center subunit IV, chloroplastic	GO:0009534	chloroplast thylakoid	apMir_12894	CCUUGUGGUCGUGGGCCU
GO:0005575	cellular_component	Q00327	Photosystem I reaction center subunit V, chloroplastic	GO:0009534	chloroplast thylakoid	apMir_15898	GAGUGAGAGAGAGUGAGAC
GO:0005575	cellular_component	M8BW14	Putative sodium-dependent transporter yocS	GO:0009534	chloroplast thylakoid	apMir_16256	GUGGAUGGAGAGGAGUGAC
GO:0005575	cellular_component	M8BW14	Putative sodium-dependent transporter yocS	GO:0009534	chloroplast thylakoid	apMir_14745	GUCACUCCUCUCCAUCCAC
GO:0005575	cellular_component	N1QYR6	Non-specific lipid-transfer protein	GO:0009534	chloroplast thylakoid	apMir_15898	GAGUGAGAGAGAGUGAGAC
GO:0005575	cellular_component	M7ZZ10	NADH-ubiquinone oxidoreductase 20 kDa subunit, mitochondrial	GO:0005747	mitochondrial respiratory chain complex I	apMir_55966	AGAAGAAGAUCACAGGCGC
GO:0005575	cellular_component	B6TDQ5	NADH-ubiquinone oxidoreductase 20 kDa subunit	GO:0005747	mitochondrial respiratory chain complex I	apMir_55966	AGAAGAAGAUCACAGGCGC
GO:0005575	cellular_component	M7Z6F5	Glycine cleavage system H protein, mitochondrial	GO:0005960	glycine cleavage complex	apMir_36165	AGCUGUGCUUUCAGCAAGA
GO:0005575	cellular_component	M7Z6F5	Glycine cleavage system H protein, mitochondrial	GO:0005960	glycine cleavage complex	apMir_12853	GCUGUGCUUUCAGCAAGA
GO:0005575	cellular_component	Q947L8	Glycine decarboxylase subunit H	GO:0005960	glycine cleavage complex	apMir_36165	AGCUGUGCUUUCAGCAAGA
GO:0005575	cellular_component	Q947L8	Glycine decarboxylase subunit H	GO:0005960	glycine cleavage complex	apMir_12853	GCUGUGCUUUCAGCAAGA
GO:0005575	cellular_component	M0X743	Cytochrome b-c1 complex subunit 7	GO:0005750	mitochondrial respiratory chain complex III	apMir_14419	UGGUGCUUUCAUUGAGAGU
GO:0005575	cellular_component	M0X743	Cytochrome b-c1 complex subunit 7	GO:0005750	mitochondrial respiratory chain complex III	apMir_11749	UGGUGCUUUCAUUGAGAG
GO:0005575	cellular_component	A9XNZ6	Cytochrome b-c1 complex subunit 7	GO:0005750	mitochondrial respiratory chain complex III	apMir_11749	UGGUGCUUUCAUUGAGAG
GO:0005575	cellular_component	Q5I7K3	40S ribosomal protein S29	GO:0030529	ribonucleoprotein complex	apMir_41069	GGGUCGGCCAGCGGUGCGGCCC
GO:0005575	cellular_component	Q5I7K3	40S ribosomal protein S29	GO:0030529	ribonucleoprotein complex	apMir_15898	GAGUGAGAGAGAGUGAGAC
GO:0005575	cellular_component	F2D510	40S ribosomal protein S24	GO:0030529	ribonucleoprotein complex	apMir_15898	GAGUGAGAGAGAGUGAGAC
GO:0005575	cellular_component	M7Z7X5	60S ribosomal protein L7-2	GO:0030529	ribonucleoprotein complex	apMir_45352	AUGUAUUCACUAACUGGG
GO:0005575	cellular_component	R7WA39	40S ribosomal protein S8	GO:0030529	ribonucleoprotein complex	apMir_54471	UCAGUCAUAAUCCGGCAC
GO:0005575	cellular_component	P35267	60S ribosomal protein L17-2	GO:0030529	ribonucleoprotein complex	apMir_24398	UGGCUUUACCUGAUAGAACUCG
GO:0005575	cellular_component	P35267	60S ribosomal protein L17-2	GO:0030529	ribonucleoprotein complex	apMir_37563	UUGUGGAGAUAAUCUGUUU
GO:0005575	cellular_component	P35267	60S ribosomal protein L17-2	GO:0030529	ribonucleoprotein complex	apMir_41069	GGGUCGGCCAGCGGUGCGGCCC
GO:0005575	cellular_component	A9P8I4	60S ribosomal protein L23	GO:0030529	ribonucleoprotein complex	apMir_54471	UCAGUCAUAAUCCGGCAC
GO:0005575	cellular_component	A9P8I4	60S ribosomal protein L23	GO:0030529	ribonucleoprotein complex	apMir_15898	GAGUGAGAGAGAGUGAGAC
GO:0005575	cellular_component	M8CLP6	60S ribosomal protein L13	GO:0030529	ribonucleoprotein complex	apMir_15898	GAGUGAGAGAGAGUGAGAC
GO:0005575	cellular_component	P93779	60S ribosomal protein L5	GO:0030529	ribonucleoprotein complex	apMir_19532	UCCCAUAAUAUAAGAGCGUUU
GO:0005575	cellular_component	P0CH34	Ubiquitin-60S ribosomal protein L40-1	GO:0030529	ribonucleoprotein complex	apMir_54653	CAGUCCUUGAUCCGGUUC
GO:0005575	cellular_component	P0CH34	Ubiquitin-60S ribosomal protein L40-1	GO:0030529	ribonucleoprotein complex	apMir_73343	GCAGUCCUUGAUCCGGUUC
GO:0005575	cellular_component	H8ZVX2	60S ribosomal protein L23a	GO:0030529	ribonucleoprotein complex	apMir_15898	GAGUGAGAGAGAGUGAGAC
GO:0005575	cellular_component	M8CE21	U4/U6 small nuclear ribonucleoprotein PRP4-like protein	GO:0030529	ribonucleoprotein complex	apMir_19532	UCCCAUAAUAUAAGAGCGUUU
GO:0005575	cellular_component	M8CE21	U4/U6 small nuclear ribonucleoprotein PRP4-like protein	GO:0030529	ribonucleoprotein complex	apMir_20556	AAACGCUCUUAUAUUAUGGGA
GO:0005575	cellular_component	M7YAR9	60S acidic ribosomal protein P1	GO:0030529	ribonucleoprotein complex	apMir_15898	GAGUGAGAGAGAGUGAGAC
GO:0005575	cellular_component	N1QRC8	50S ribosomal protein L14	GO:0030529	ribonucleoprotein complex	apMir_66361	UCUUGCUGAAAGCACAGCU
GO:0005575	cellular_component	N1QRC8	50S ribosomal protein L14	GO:0030529	ribonucleoprotein complex	apMir_34926	UCUUGCUGAAAGCACAGC
GO:0005575	cellular_component	N1QRC8	50S ribosomal protein L14	GO:0030529	ribonucleoprotein complex	apMir_12853	GCUGUGCUUUCAGCAAGA
GO:0005575	cellular_component	M7ZV64	Signal recognition particle 9 kDa protein	GO:0030529	ribonucleoprotein complex	apMir_15898	GAGUGAGAGAGAGUGAGAC
GO:0005575	cellular_component	Q8VX00	60S ribosomal protein L13	GO:0030529	ribonucleoprotein complex	apMir_41069	GGGUCGGCCAGCGGUGCGGCCC
GO:0005575	cellular_component	P13194	Photosystem I reaction center subunit IV, chloroplastic	GO:0009535	chloroplast thylakoid membrane	apMir_12894	CCUUGUGGUCGUGGGCCU
GO:0005575	cellular_component	Q00327	Photosystem I reaction center subunit V, chloroplastic	GO:0009535	chloroplast thylakoid membrane	apMir_15898	GAGUGAGAGAGAGUGAGAC
GO:0005575	cellular_component	P35267	60S ribosomal protein L17-2	GO:0022625	cytosolic large ribosomal subunit	apMir_24398	UGGCUUUACCUGAUAGAACUCG
GO:0005575	cellular_component	P35267	60S ribosomal protein L17-2	GO:0022625	cytosolic large ribosomal subunit	apMir_37563	UUGUGGAGAUAAUCUGUUU
GO:0005575	cellular_component	P35267	60S ribosomal protein L17-2	GO:0022625	cytosolic large ribosomal subunit	apMir_41069	GGGUCGGCCAGCGGUGCGGCCC
GO:0005575	cellular_component	A9P8I4	60S ribosomal protein L23	GO:0022625	cytosolic large ribosomal subunit	apMir_54471	UCAGUCAUAAUCCGGCAC
GO:0005575	cellular_component	A9P8I4	60S ribosomal protein L23	GO:0022625	cytosolic large ribosomal subunit	apMir_15898	GAGUGAGAGAGAGUGAGAC
GO:0005575	cellular_component	M8AU41	60S ribosomal protein L29-1	GO:0022625	cytosolic large ribosomal subunit	apMir_15898	GAGUGAGAGAGAGUGAGAC
GO:0005575	cellular_component	M8CLP6	60S ribosomal protein L13	GO:0022625	cytosolic large ribosomal subunit	apMir_15898	GAGUGAGAGAGAGUGAGAC
GO:0005575	cellular_component	M7YMI6	60S ribosomal protein L26-1	GO:0022625	cytosolic large ribosomal subunit	apMir_84844	GGCGGCACGAUCUGAACCU
GO:0005575	cellular_component	M7Z1V4	60S ribosomal protein L7-1	GO:0022625	cytosolic large ribosomal subunit	apMir_12218	CCUGGGAUGCGCAAGGAA
GO:0005575	cellular_component	Q8VX00	60S ribosomal protein L13	GO:0022625	cytosolic large ribosomal subunit	apMir_41069	GGGUCGGCCAGCGGUGCGGCCC
GO:0005575	cellular_component	B4FNZ6	Seven transmembrane domain protein	GO:0016021	integral component of membrane	apMir_23491	AUUUGCUUCAAGCCUUUCGGAA
GO:0005575	cellular_component	M0UW92	Uncharacterized protein	GO:0016021	integral component of membrane	apMir_54653	CAGUCCUUGAUCCGGUUC
GO:0005575	cellular_component	M0UW92	Uncharacterized protein	GO:0016021	integral component of membrane	apMir_73343	GCAGUCCUUGAUCCGGUUC
GO:0005575	cellular_component	Q5F0I2	Ubiquinol oxidase	GO:0016021	integral component of membrane	apMir_36010	GGGUGAUGGAUGAUCGAUG
GO:0005575	cellular_component	Q5UCF4	Senescence-associated protein DH	GO:0016021	integral component of membrane	apMir_54653	CAGUCCUUGAUCCGGUUC
GO:0005575	cellular_component	Q5UCF4	Senescence-associated protein DH	GO:0016021	integral component of membrane	apMir_73343	GCAGUCCUUGAUCCGGUUC
GO:0005575	cellular_component	M8BAN7	Protein RUPTURED POLLEN GRAIN 1	GO:0016021	integral component of membrane	apMir_15898	GAGUGAGAGAGAGUGAGAC
GO:0005575	cellular_component	C3VER3	L-oleosin	GO:0016021	integral component of membrane	apMir_15699	UGAAGAUGACCAGCAAGGG
GO:0005575	cellular_component	B5TT89	Oleosin isoform OLE500a	GO:0016021	integral component of membrane	apMir_15699	UGAAGAUGACCAGCAAGGG
GO:0005575	cellular_component	M0WXP0	Oleosin	GO:0016021	integral component of membrane	apMir_15699	UGAAGAUGACCAGCAAGGG
GO:0005575	cellular_component	Q01L43	H0502B11.8 protein	GO:0016021	integral component of membrane	apMir_15744	CAGUGAGAGGAGACAAUGU
GO:0005575	cellular_component	Q93XM7	Mitochondrial carnitine/acylcarnitine carrier-like protein	GO:0016021	integral component of membrane	apMir_19532	UCCCAUAAUAUAAGAGCGUUU
GO:0005575	cellular_component	Q7XBY4	Mitochondrial carnitine/acylcarnitine carrier, putative, expressed	GO:0016021	integral component of membrane	apMir_13145	UGGAGCUCGAGUGCUUUU
GO:0005575	cellular_component	D8SNJ8	Putative uncharacterized protein	GO:0016021	integral component of membrane	apMir_36232	AUAUUCACAGCAGUCACCU
GO:0005575	cellular_component	T1LSC6	Uncharacterized protein	GO:0016021	integral component of membrane	apMir_14452	AGUGCUGAGCUACAUUAUA
GO:0005575	cellular_component	M7YYE2	Putative 3-beta-hydroxysteroid-Delta(8),Delta(7)-isomerase	GO:0016021	integral component of membrane	apMir_36010	GGGUGAUGGAUGAUCGAUG
GO:0005575	cellular_component	Q94BM4	Sodium/hydrogen exchanger	GO:0016021	integral component of membrane	apMir_37266	GGCCUACAUCGAGUCCGUC
GO:0005575	cellular_component	M8CUA4	Peroxisomal membrane protein 2	GO:0016021	integral component of membrane	apMir_19477	CCCUCCGUUCCAAAAUAGAUG
GO:0005575	cellular_component	M8CUA4	Peroxisomal membrane protein 2	GO:0016021	integral component of membrane	apMir_19532	UCCCAUAAUAUAAGAGCGUUU
GO:0005575	cellular_component	M8ASZ0	Protein STRUBBELIG-RECEPTOR FAMILY 7	GO:0016021	integral component of membrane	apMir_17332	GUGUCUACUCUCUUCUGUUG
GO:0005575	cellular_component	M8ASZ0	Protein STRUBBELIG-RECEPTOR FAMILY 7	GO:0016021	integral component of membrane	apMir_14119	UGUCUACUCUCUUCUGUUG
GO:0005575	cellular_component	A3AW41	Oleosin	GO:0016021	integral component of membrane	apMir_15699	UGAAGAUGACCAGCAAGGG
GO:0005575	cellular_component	M8BK70	Putative ER lumen protein retaining receptor	GO:0016021	integral component of membrane	apMir_15898	GAGUGAGAGAGAGUGAGAC
GO:0005575	cellular_component	M7ZSL4	Reticulon-like protein	GO:0016021	integral component of membrane	apMir_14710	GCGAGUAUUGAUCCAGCUU
GO:0005575	cellular_component	R7W6P5	Protein RUPTURED POLLEN GRAIN 1	GO:0016021	integral component of membrane	apMir_15898	GAGUGAGAGAGAGUGAGAC
GO:0005575	cellular_component	M0S2E2	Uncharacterized protein	GO:0016021	integral component of membrane	apMir_73343	GCAGUCCUUGAUCCGGUUC
GO:0005575	cellular_component	Q9ATY2	Triose phosphate translocator	GO:0016021	integral component of membrane	apMir_36232	AUAUUCACAGCAGUCACCU
GO:0005575	cellular_component	Q0IZR4	Os09g0554300 protein	GO:0016021	integral component of membrane	apMir_19477	CCCUCCGUUCCAAAAUAGAUG
GO:0005575	cellular_component	K3ZXN8	Oleosin	GO:0016021	integral component of membrane	apMir_15699	UGAAGAUGACCAGCAAGGG
GO:0005575	cellular_component	J7QK62	Putative aromatic and neutral amino acid transporter	GO:0016021	integral component of membrane	apMir_19716	CAUCUAUUUUGGAACGGAGGG
GO:0005575	cellular_component	J7QK62	Putative aromatic and neutral amino acid transporter	GO:0016021	integral component of membrane	apMir_19479	GUCAUCUAUUUUGGAACGGAG
GO:0005575	cellular_component	J7QK62	Putative aromatic and neutral amino acid transporter	GO:0016021	integral component of membrane	apMir_21472	GUCAUCUAUUCUGGAACGGAG
GO:0005575	cellular_component	J7QK62	Putative aromatic and neutral amino acid transporter	GO:0016021	integral component of membrane	apMir_20602	GUCAUCUAUAUUGGAACGGAG
GO:0005575	cellular_component	M8BIT1	Putative metal tolerance protein C3	GO:0016021	integral component of membrane	apMir_37350	GAACAGCUCCUAUGAAUAU
GO:0005575	cellular_component	A9SC96	Predicted protein	GO:0016021	integral component of membrane	apMir_13804	UGACAGGGAAGAGUGGCAC
GO:0005575	cellular_component	Q01482	Protein WIR1A	GO:0016021	integral component of membrane	apMir_15117	GGCUGGUCCCUAGCUAUUA
GO:0005575	cellular_component	M8A9H2	Transmembrane protein 87B	GO:0016021	integral component of membrane	apMir_19532	UCCCAUAAUAUAAGAGCGUUU
GO:0005575	cellular_component	Q00327	Photosystem I reaction center subunit V, chloroplastic	GO:0016021	integral component of membrane	apMir_15898	GAGUGAGAGAGAGUGAGAC
GO:0005575	cellular_component	F2CRF2	Oleosin	GO:0016021	integral component of membrane	apMir_15699	UGAAGAUGACCAGCAAGGG
GO:0005575	cellular_component	Q70JP4	S-acyltransferase	GO:0016021	integral component of membrane	apMir_18879	CUCAAAGGGGUUUUGUCAGU
GO:0005575	cellular_component	I3S7L3	Uncharacterized protein	GO:0016021	integral component of membrane	apMir_36232	AUAUUCACAGCAGUCACCU
GO:0005575	cellular_component	M7ZV64	Signal recognition particle 9 kDa protein	GO:0005786	signal recognition particle, endoplasmic reticulum targeting	apMir_15898	GAGUGAGAGAGAGUGAGAC
GO:0005575	cellular_component	Q9M5G3	Translationally-controlled tumor protein homolog	GO:0090406	pollen tube	apMir_15898	GAGUGAGAGAGAGUGAGAC
GO:0005575	cellular_component	M7ZV64	Signal recognition particle 9 kDa protein	GO:0048500	signal recognition particle	apMir_15898	GAGUGAGAGAGAGUGAGAC
GO:0005575	cellular_component	B6SI11	Actin-2	GO:0009570	chloroplast stroma	apMir_15898	GAGUGAGAGAGAGUGAGAC
GO:0005575	cellular_component	M7YMI4	50S ribosomal protein L28, chloroplastic	GO:0009570	chloroplast stroma	apMir_21297	CCCAUGGAUGGAUGAUGGAUG
GO:0005575	cellular_component	M8BV91	ATP-dependent Clp protease proteolytic subunit	GO:0009570	chloroplast stroma	apMir_13026	CUCUUCCUUCAGUACGAG
GO:0005575	cellular_component	C5J4A2	Acetolactate synthase	GO:0009570	chloroplast stroma	apMir_66466	GGACCGUGUAGUUUAGUGG
GO:0005575	cellular_component	N1QVD8	Elongation factor G, chloroplastic	GO:0009570	chloroplast stroma	apMir_19208	ACUGUCAGAGAGACAUAUGU
GO:0005575	cellular_component	M8AM21	NAD-dependent dihydropyrimidine dehydrogenase PreA	GO:0009570	chloroplast stroma	apMir_13995	CUACUUGGUGCAGAUACUG
GO:0005575	cellular_component	M0UIS5	Thiamine thiazole synthase, chloroplastic	GO:0009570	chloroplast stroma	apMir_16653	UAUUUUGGGGGUCGAGGUA
GO:0005575	cellular_component	M0UIS5	Thiamine thiazole synthase, chloroplastic	GO:0009570	chloroplast stroma	apMir_41069	GGGUCGGCCAGCGGUGCGGCCC
GO:0005575	cellular_component	M7ZLN1	Chaperonin CPN60-2, mitochondrial	GO:0009570	chloroplast stroma	apMir_11716	UAGAAAGUGAGGCAUUGG
GO:0005575	cellular_component	Q5N8G1	2-C-methyl-D-erythritol 4-phosphate cytidylyltransferase, chloroplastic	GO:0009570	chloroplast stroma	apMir_19532	UCCCAUAAUAUAAGAGCGUUU
GO:0005575	cellular_component	M8BKL1	Calcineurin B-like protein 3	GO:0009705	plant-type vacuole membrane	apMir_13648	GUGCCACUCUUCCCUGUCA
GO:0005575	cellular_component	B6T0P4	Histone H4	GO:0009506	plasmodesma	apMir_15898	GAGUGAGAGAGAGUGAGAC
GO:0005575	cellular_component	B6T0P4	Histone H4	GO:0009506	plasmodesma	apMir_45385	CUGCUCCCGUCUUGUGAG
GO:0005575	cellular_component	Q9M5G3	Translationally-controlled tumor protein homolog	GO:0009506	plasmodesma	apMir_15898	GAGUGAGAGAGAGUGAGAC
GO:0005575	cellular_component	B6SI11	Actin-2	GO:0009506	plasmodesma	apMir_15898	GAGUGAGAGAGAGUGAGAC
GO:0005575	cellular_component	R7WA39	40S ribosomal protein S8	GO:0009506	plasmodesma	apMir_54471	UCAGUCAUAAUCCGGCAC
GO:0005575	cellular_component	N1QUJ3	Defensin-like protein 1	GO:0009506	plasmodesma	apMir_19532	UCCCAUAAUAUAAGAGCGUUU
GO:0005575	cellular_component	N1QUJ3	Defensin-like protein 1	GO:0009506	plasmodesma	apMir_20556	AAACGCUCUUAUAUUAUGGGA
GO:0005575	cellular_component	P35267	60S ribosomal protein L17-2	GO:0009506	plasmodesma	apMir_24398	UGGCUUUACCUGAUAGAACUCG
GO:0005575	cellular_component	P35267	60S ribosomal protein L17-2	GO:0009506	plasmodesma	apMir_37563	UUGUGGAGAUAAUCUGUUU
GO:0005575	cellular_component	P35267	60S ribosomal protein L17-2	GO:0009506	plasmodesma	apMir_41069	GGGUCGGCCAGCGGUGCGGCCC
GO:0005575	cellular_component	Q2QP91	Dor1-like family protein, expressed	GO:0009506	plasmodesma	apMir_23027	UCCAAAAUAGAUGACCCAACU
GO:0005575	cellular_component	M7Z1X9	Ubiquitin-like-specific protease ESD4	GO:0009506	plasmodesma	apMir_19532	UCCCAUAAUAUAAGAGCGUUU
GO:0005575	cellular_component	M7Z1X9	Ubiquitin-like-specific protease ESD4	GO:0009506	plasmodesma	apMir_20556	AAACGCUCUUAUAUUAUGGGA
GO:0005575	cellular_component	M8CLP6	60S ribosomal protein L13	GO:0009506	plasmodesma	apMir_15898	GAGUGAGAGAGAGUGAGAC
GO:0005575	cellular_component	G7JI45	DEAD-box ATP-dependent RNA helicase	GO:0009506	plasmodesma	apMir_37023	CUUGGUUUUCAAGGGAGUG
GO:0005575	cellular_component	M7YLI9	2,3-bisphosphoglycerate-independent phosphoglycerate mutase	GO:0009506	plasmodesma	apMir_37537	ACUUCCCCUGGGGGUAGGG
GO:0005575	cellular_component	M7YLI9	2,3-bisphosphoglycerate-independent phosphoglycerate mutase	GO:0009506	plasmodesma	apMir_13145	UGGAGCUCGAGUGCUUUU
GO:0005575	cellular_component	M7YVM7	GPI-anchor transamidase	GO:0042765	GPI-anchor transamidase complex	apMir_15826	CCCCUACAUGCUGUCUACC
GO:0005575	cellular_component	M0WXP0	Oleosin	GO:0005811	lipid particle	apMir_15699	UGAAGAUGACCAGCAAGGG
GO:0005575	cellular_component	A3AW41	Oleosin	GO:0005811	lipid particle	apMir_15699	UGAAGAUGACCAGCAAGGG
GO:0005575	cellular_component	K3ZXN8	Oleosin	GO:0005811	lipid particle	apMir_15699	UGAAGAUGACCAGCAAGGG
GO:0005575	cellular_component	F2CRF2	Oleosin	GO:0005811	lipid particle	apMir_15699	UGAAGAUGACCAGCAAGGG
GO:0005575	cellular_component	B6T0P4	Histone H4	GO:0005774	vacuolar membrane	apMir_15898	GAGUGAGAGAGAGUGAGAC
GO:0005575	cellular_component	B6T0P4	Histone H4	GO:0005774	vacuolar membrane	apMir_45385	CUGCUCCCGUCUUGUGAG
GO:0005575	cellular_component	Q9M5G3	Translationally-controlled tumor protein homolog	GO:0005774	vacuolar membrane	apMir_15898	GAGUGAGAGAGAGUGAGAC
GO:0005575	cellular_component	F2D510	40S ribosomal protein S24	GO:0005774	vacuolar membrane	apMir_15898	GAGUGAGAGAGAGUGAGAC
GO:0005575	cellular_component	M0X743	Cytochrome b-c1 complex subunit 7	GO:0005774	vacuolar membrane	apMir_14419	UGGUGCUUUCAUUGAGAGU
GO:0005575	cellular_component	M0X743	Cytochrome b-c1 complex subunit 7	GO:0005774	vacuolar membrane	apMir_11749	UGGUGCUUUCAUUGAGAG
GO:0005575	cellular_component	M8CLP6	60S ribosomal protein L13	GO:0005774	vacuolar membrane	apMir_15898	GAGUGAGAGAGAGUGAGAC
GO:0005575	cellular_component	M7YMI6	60S ribosomal protein L26-1	GO:0005774	vacuolar membrane	apMir_84844	GGCGGCACGAUCUGAACCU
GO:0005575	cellular_component	M7ZLN1	Chaperonin CPN60-2, mitochondrial	GO:0005774	vacuolar membrane	apMir_11716	UAGAAAGUGAGGCAUUGG
GO:0005575	cellular_component	Q93XM7	Mitochondrial carnitine/acylcarnitine carrier-like protein	GO:0005743	mitochondrial inner membrane	apMir_19532	UCCCAUAAUAUAAGAGCGUUU
GO:0005575	cellular_component	M0X743	Cytochrome b-c1 complex subunit 7	GO:0005743	mitochondrial inner membrane	apMir_14419	UGGUGCUUUCAUUGAGAGU
GO:0005575	cellular_component	M0X743	Cytochrome b-c1 complex subunit 7	GO:0005743	mitochondrial inner membrane	apMir_11749	UGGUGCUUUCAUUGAGAG
GO:0005575	cellular_component	A9XNZ6	Cytochrome b-c1 complex subunit 7	GO:0005743	mitochondrial inner membrane	apMir_11749	UGGUGCUUUCAUUGAGAG
GO:0005575	cellular_component	B4FHM0	Uncharacterized protein	GO:0000145	exocyst	apMir_19532	UCCCAUAAUAUAAGAGCGUUU
GO:0005575	cellular_component	M7ZBK3	DNA-directed RNA polymerases I and III subunit RPAC2	GO:0005666	DNA-directed RNA polymerase III complex	apMir_15898	GAGUGAGAGAGAGUGAGAC
GO:0005575	cellular_component	R7WGA2	Kinetochore-associated protein MTW1	GO:0000775	chromosome, centromeric region	apMir_19716	CAUCUAUUUUGGAACGGAGGG
GO:0005575	cellular_component	R7WGA2	Kinetochore-associated protein MTW1	GO:0000775	chromosome, centromeric region	apMir_19479	GUCAUCUAUUUUGGAACGGAG
GO:0005575	cellular_component	R7WGA2	Kinetochore-associated protein MTW1	GO:0000775	chromosome, centromeric region	apMir_19478	CUCCGUUCCAAAAUAGAUGAC
GO:0005575	cellular_component	R7WGA2	Kinetochore-associated protein MTW1	GO:0000775	chromosome, centromeric region	apMir_19477	CCCUCCGUUCCAAAAUAGAUG
GO:0005575	cellular_component	R7WGA2	Kinetochore-associated protein MTW1	GO:0000775	chromosome, centromeric region	apMir_21472	GUCAUCUAUUCUGGAACGGAG
GO:0005575	cellular_component	R7WGA2	Kinetochore-associated protein MTW1	GO:0000775	chromosome, centromeric region	apMir_19495	AGUUGGGUCAUCUAUUUUGGA
GO:0005575	cellular_component	R7WGA2	Kinetochore-associated protein MTW1	GO:0000775	chromosome, centromeric region	apMir_20602	GUCAUCUAUAUUGGAACGGAG
GO:0005575	cellular_component	N1QVT5	Actin-related protein 2/3 complex subunit 4	GO:0005885	Arp2/3 protein complex	apMir_19532	UCCCAUAAUAUAAGAGCGUUU
GO:0005575	cellular_component	N1QVT5	Actin-related protein 2/3 complex subunit 4	GO:0005885	Arp2/3 protein complex	apMir_20556	AAACGCUCUUAUAUUAUGGGA
GO:0005575	cellular_component	Q339W7	Probable chromo domain-containing protein LHP1	GO:0005720	nuclear heterochromatin	apMir_15898	GAGUGAGAGAGAGUGAGAC
GO:0005575	cellular_component	B4FKJ7	Uncharacterized protein	GO:0000794	condensed nuclear chromosome	apMir_19532	UCCCAUAAUAUAAGAGCGUUU
GO:0005575	cellular_component	F2D510	40S ribosomal protein S24	GO:0022626	cytosolic ribosome	apMir_15898	GAGUGAGAGAGAGUGAGAC
GO:0005575	cellular_component	R7WA39	40S ribosomal protein S8	GO:0022626	cytosolic ribosome	apMir_54471	UCAGUCAUAAUCCGGCAC
GO:0005575	cellular_component	M8BKL1	Calcineurin B-like protein 3	GO:0022626	cytosolic ribosome	apMir_13648	GUGCCACUCUUCCCUGUCA
GO:0005575	cellular_component	P35267	60S ribosomal protein L17-2	GO:0022626	cytosolic ribosome	apMir_24398	UGGCUUUACCUGAUAGAACUCG
GO:0005575	cellular_component	P35267	60S ribosomal protein L17-2	GO:0022626	cytosolic ribosome	apMir_37563	UUGUGGAGAUAAUCUGUUU
GO:0005575	cellular_component	P35267	60S ribosomal protein L17-2	GO:0022626	cytosolic ribosome	apMir_41069	GGGUCGGCCAGCGGUGCGGCCC
GO:0005575	cellular_component	M8CLP6	60S ribosomal protein L13	GO:0022626	cytosolic ribosome	apMir_15898	GAGUGAGAGAGAGUGAGAC
GO:0005575	cellular_component	M7YMI6	60S ribosomal protein L26-1	GO:0022626	cytosolic ribosome	apMir_84844	GGCGGCACGAUCUGAACCU
GO:0005575	cellular_component	M7ZLN1	Chaperonin CPN60-2, mitochondrial	GO:0022626	cytosolic ribosome	apMir_11716	UAGAAAGUGAGGCAUUGG
GO:0005575	cellular_component	M7YAR9	60S acidic ribosomal protein P1	GO:0022626	cytosolic ribosome	apMir_15898	GAGUGAGAGAGAGUGAGAC
GO:0005575	cellular_component	Q8VX00	60S ribosomal protein L13	GO:0022626	cytosolic ribosome	apMir_41069	GGGUCGGCCAGCGGUGCGGCCC
GO:0005575	cellular_component	M8A3H2	Cullin-1	GO:0031461	cullin-RING ubiquitin ligase complex	apMir_15429	GUGACAUGAUCCAUGGUCA
GO:0005575	cellular_component	P35267	60S ribosomal protein L17-2	GO:0015934	large ribosomal subunit	apMir_24398	UGGCUUUACCUGAUAGAACUCG
GO:0005575	cellular_component	P35267	60S ribosomal protein L17-2	GO:0015934	large ribosomal subunit	apMir_37563	UUGUGGAGAUAAUCUGUUU
GO:0005575	cellular_component	P35267	60S ribosomal protein L17-2	GO:0015934	large ribosomal subunit	apMir_41069	GGGUCGGCCAGCGGUGCGGCCC
GO:0005575	cellular_component	M7YMI6	60S ribosomal protein L26-1	GO:0015934	large ribosomal subunit	apMir_84844	GGCGGCACGAUCUGAACCU
GO:0005575	cellular_component	N1QRC8	50S ribosomal protein L14	GO:0015934	large ribosomal subunit	apMir_66361	UCUUGCUGAAAGCACAGCU
GO:0005575	cellular_component	N1QRC8	50S ribosomal protein L14	GO:0015934	large ribosomal subunit	apMir_34926	UCUUGCUGAAAGCACAGC
GO:0005575	cellular_component	N1QRC8	50S ribosomal protein L14	GO:0015934	large ribosomal subunit	apMir_12853	GCUGUGCUUUCAGCAAGA
GO:0005575	cellular_component	M8CGY9	AP-1 complex subunit gamma-1	GO:0030117	membrane coat	apMir_13714	GCGUGACACUGAACCAUUG
GO:0005575	cellular_component	M8CL93	Protein transport protein Sec24B	GO:0030127	COPII vesicle coat	apMir_19532	UCCCAUAAUAUAAGAGCGUUU
GO:0005575	cellular_component	Q8RUL3	Sucrose transporter SUT1D	GO:0005887	integral component of plasma membrane	apMir_15898	GAGUGAGAGAGAGUGAGAC
GO:0005575	cellular_component	Q8S4W1	Sucrose transporter SUT1A	GO:0005887	integral component of plasma membrane	apMir_15898	GAGUGAGAGAGAGUGAGAC
GO:0005575	cellular_component	C3VER3	L-oleosin	GO:0012511	monolayer-surrounded lipid storage body	apMir_15699	UGAAGAUGACCAGCAAGGG
GO:0005575	cellular_component	B5TT89	Oleosin isoform OLE500a	GO:0012511	monolayer-surrounded lipid storage body	apMir_15699	UGAAGAUGACCAGCAAGGG
GO:0005575	cellular_component	M0WXP0	Oleosin	GO:0012511	monolayer-surrounded lipid storage body	apMir_15699	UGAAGAUGACCAGCAAGGG
GO:0005575	cellular_component	A3AW41	Oleosin	GO:0012511	monolayer-surrounded lipid storage body	apMir_15699	UGAAGAUGACCAGCAAGGG
GO:0005575	cellular_component	K3ZXN8	Oleosin	GO:0012511	monolayer-surrounded lipid storage body	apMir_15699	UGAAGAUGACCAGCAAGGG
GO:0005575	cellular_component	F2CRF2	Oleosin	GO:0012511	monolayer-surrounded lipid storage body	apMir_15699	UGAAGAUGACCAGCAAGGG
GO:0005575	cellular_component	B6T0P4	Histone H4	GO:0000786	nucleosome	apMir_15898	GAGUGAGAGAGAGUGAGAC
GO:0005575	cellular_component	B6T0P4	Histone H4	GO:0000786	nucleosome	apMir_45385	CUGCUCCCGUCUUGUGAG
GO:0005575	cellular_component	K4A0A3	Histone H4	GO:0000786	nucleosome	apMir_15898	GAGUGAGAGAGAGUGAGAC
GO:0005575	cellular_component	M0ZCL8	Histone H2B	GO:0000786	nucleosome	apMir_15249	CAGCAACAUCACUAGUGGU
GO:0005575	cellular_component	M8BQ06	Histone H2B	GO:0000786	nucleosome	apMir_15249	CAGCAACAUCACUAGUGGU
GO:0005575	cellular_component	N1QWY2	Histone H2B	GO:0000786	nucleosome	apMir_15898	GAGUGAGAGAGAGUGAGAC
GO:0005575	cellular_component	M8CKH4	Histone H2B	GO:0000786	nucleosome	apMir_15249	CAGCAACAUCACUAGUGGU
GO:0005575	cellular_component	M7YUA5	Histone H3.2	GO:0000786	nucleosome	apMir_24398	UGGCUUUACCUGAUAGAACUCG
GO:0005575	cellular_component	T1M5U0	Histone H2B	GO:0000786	nucleosome	apMir_15249	CAGCAACAUCACUAGUGGU
GO:0005575	cellular_component	K7U3E1	Histone H3.2	GO:0000786	nucleosome	apMir_69264	GAUUGGUAUUUCACUUGGCGGG
GO:0005575	cellular_component	M7YWW8	Histone H2B	GO:0000786	nucleosome	apMir_15249	CAGCAACAUCACUAGUGGU
GO:0005575	cellular_component	G7LCB2	Histone H3	GO:0000786	nucleosome	apMir_69264	GAUUGGUAUUUCACUUGGCGGG
GO:0005575	cellular_component	M8C6Z1	Histone H4	GO:0000786	nucleosome	apMir_78295	UCUGCUCCCGUCUUGUGAG
GO:0005575	cellular_component	M8C6Z1	Histone H4	GO:0000786	nucleosome	apMir_45385	CUGCUCCCGUCUUGUGAG
GO:0005575	cellular_component	M8C6Z1	Histone H4	GO:0000786	nucleosome	apMir_68128	GUCUGCUCCCGUCUUGUGAG
GO:0005575	cellular_component	Q94KK3	Histone H2B	GO:0000786	nucleosome	apMir_15249	CAGCAACAUCACUAGUGGU
GO:0005575	cellular_component	M8A659	Histone H2B	GO:0000786	nucleosome	apMir_15249	CAGCAACAUCACUAGUGGU
GO:0005575	cellular_component	M8ADQ3	Histone H4	GO:0000786	nucleosome	apMir_78295	UCUGCUCCCGUCUUGUGAG
GO:0005575	cellular_component	M8ADQ3	Histone H4	GO:0000786	nucleosome	apMir_45385	CUGCUCCCGUCUUGUGAG
GO:0005575	cellular_component	M8ADQ3	Histone H4	GO:0000786	nucleosome	apMir_68128	GUCUGCUCCCGUCUUGUGAG
GO:0005575	cellular_component	M7ZS96	Histone H3.3	GO:0000786	nucleosome	apMir_24398	UGGCUUUACCUGAUAGAACUCG
GO:0005575	cellular_component	M8AJ71	Histone H4	GO:0000786	nucleosome	apMir_15898	GAGUGAGAGAGAGUGAGAC
GO:0005575	cellular_component	P68429	Histone H3.2	GO:0000786	nucleosome	apMir_69264	GAUUGGUAUUUCACUUGGCGGG
GO:0005575	cellular_component	P68429	Histone H3.2	GO:0000786	nucleosome	apMir_15898	GAGUGAGAGAGAGUGAGAC
GO:0005575	cellular_component	B6U980	Histone H4	GO:0000786	nucleosome	apMir_78295	UCUGCUCCCGUCUUGUGAG
GO:0005575	cellular_component	B6U980	Histone H4	GO:0000786	nucleosome	apMir_45385	CUGCUCCCGUCUUGUGAG
GO:0005575	cellular_component	B6U980	Histone H4	GO:0000786	nucleosome	apMir_68128	GUCUGCUCCCGUCUUGUGAG
GO:0005575	cellular_component	Q5F0I2	Ubiquinol oxidase	GO:0070469	respiratory chain	apMir_36010	GGGUGAUGGAUGAUCGAUG
GO:0005575	cellular_component	B6SZ07	Cytochrome b-c1 complex subunit Rieske, mitochondrial	GO:0070469	respiratory chain	apMir_36414	AGGACGCGGUCCUUGAUGG
GO:0005575	cellular_component	M0X743	Cytochrome b-c1 complex subunit 7	GO:0070469	respiratory chain	apMir_14419	UGGUGCUUUCAUUGAGAGU
GO:0005575	cellular_component	M0X743	Cytochrome b-c1 complex subunit 7	GO:0070469	respiratory chain	apMir_11749	UGGUGCUUUCAUUGAGAG
GO:0005575	cellular_component	Q0H635	Cytochrome b-c1 complex subunit Rieske, mitochondrial	GO:0070469	respiratory chain	apMir_12218	CCUGGGAUGCGCAAGGAA
GO:0005575	cellular_component	A9XNZ6	Cytochrome b-c1 complex subunit 7	GO:0070469	respiratory chain	apMir_11749	UGGUGCUUUCAUUGAGAG
GO:0005575	cellular_component	M0UIS5	Thiamine thiazole synthase, chloroplastic	GO:0010319	stromule	apMir_16653	UAUUUUGGGGGUCGAGGUA
GO:0005575	cellular_component	M0UIS5	Thiamine thiazole synthase, chloroplastic	GO:0010319	stromule	apMir_41069	GGGUCGGCCAGCGGUGCGGCCC
GO:0005575	cellular_component	M8C507	AP-1 complex subunit mu-1	GO:0030131	clathrin adaptor complex	apMir_36414	AGGACGCGGUCCUUGAUGG
GO:0005575	cellular_component	B9RAX0	Clathrin coat assembly protein ap-1, putative	GO:0030131	clathrin adaptor complex	apMir_36414	AGGACGCGGUCCUUGAUGG
GO:0005575	cellular_component	M8CGY9	AP-1 complex subunit gamma-1	GO:0030131	clathrin adaptor complex	apMir_13714	GCGUGACACUGAACCAUUG
GO:0005575	cellular_component	Q5N9S2	Clathrin-associated protein unc-101-like	GO:0030131	clathrin adaptor complex	apMir_36414	AGGACGCGGUCCUUGAUGG
GO:0005575	cellular_component	M7YA15	AP-1 complex subunit mu-1	GO:0030131	clathrin adaptor complex	apMir_36414	AGGACGCGGUCCUUGAUGG
GO:0005575	cellular_component	B6T0P4	Histone H4	GO:0005694	chromosome	apMir_15898	GAGUGAGAGAGAGUGAGAC
GO:0005575	cellular_component	B6T0P4	Histone H4	GO:0005694	chromosome	apMir_45385	CUGCUCCCGUCUUGUGAG
GO:0005575	cellular_component	K4A0A3	Histone H4	GO:0005694	chromosome	apMir_15898	GAGUGAGAGAGAGUGAGAC
GO:0005575	cellular_component	M0ZCL8	Histone H2B	GO:0005694	chromosome	apMir_15249	CAGCAACAUCACUAGUGGU
GO:0005575	cellular_component	M8BQ06	Histone H2B	GO:0005694	chromosome	apMir_15249	CAGCAACAUCACUAGUGGU
GO:0005575	cellular_component	N1QWY2	Histone H2B	GO:0005694	chromosome	apMir_15898	GAGUGAGAGAGAGUGAGAC
GO:0005575	cellular_component	M8CKH4	Histone H2B	GO:0005694	chromosome	apMir_15249	CAGCAACAUCACUAGUGGU
GO:0005575	cellular_component	M7YUA5	Histone H3.2	GO:0005694	chromosome	apMir_24398	UGGCUUUACCUGAUAGAACUCG
GO:0005575	cellular_component	T1M5U0	Histone H2B	GO:0005694	chromosome	apMir_15249	CAGCAACAUCACUAGUGGU
GO:0005575	cellular_component	K7U3E1	Histone H3.2	GO:0005694	chromosome	apMir_69264	GAUUGGUAUUUCACUUGGCGGG
GO:0005575	cellular_component	M7YWW8	Histone H2B	GO:0005694	chromosome	apMir_15249	CAGCAACAUCACUAGUGGU
GO:0005575	cellular_component	G7LCB2	Histone H3	GO:0005694	chromosome	apMir_69264	GAUUGGUAUUUCACUUGGCGGG
GO:0005575	cellular_component	M8C6Z1	Histone H4	GO:0005694	chromosome	apMir_78295	UCUGCUCCCGUCUUGUGAG
GO:0005575	cellular_component	M8C6Z1	Histone H4	GO:0005694	chromosome	apMir_45385	CUGCUCCCGUCUUGUGAG
GO:0005575	cellular_component	M8C6Z1	Histone H4	GO:0005694	chromosome	apMir_68128	GUCUGCUCCCGUCUUGUGAG
GO:0005575	cellular_component	Q94KK3	Histone H2B	GO:0005694	chromosome	apMir_15249	CAGCAACAUCACUAGUGGU
GO:0005575	cellular_component	M8A659	Histone H2B	GO:0005694	chromosome	apMir_15249	CAGCAACAUCACUAGUGGU
GO:0005575	cellular_component	M8ADQ3	Histone H4	GO:0005694	chromosome	apMir_78295	UCUGCUCCCGUCUUGUGAG
GO:0005575	cellular_component	M8ADQ3	Histone H4	GO:0005694	chromosome	apMir_45385	CUGCUCCCGUCUUGUGAG
GO:0005575	cellular_component	M8ADQ3	Histone H4	GO:0005694	chromosome	apMir_68128	GUCUGCUCCCGUCUUGUGAG
GO:0005575	cellular_component	M7ZS96	Histone H3.3	GO:0005694	chromosome	apMir_24398	UGGCUUUACCUGAUAGAACUCG
GO:0005575	cellular_component	M8AJ71	Histone H4	GO:0005694	chromosome	apMir_15898	GAGUGAGAGAGAGUGAGAC
GO:0005575	cellular_component	P68429	Histone H3.2	GO:0005694	chromosome	apMir_69264	GAUUGGUAUUUCACUUGGCGGG
GO:0005575	cellular_component	P68429	Histone H3.2	GO:0005694	chromosome	apMir_15898	GAGUGAGAGAGAGUGAGAC
GO:0005575	cellular_component	B6U980	Histone H4	GO:0005694	chromosome	apMir_78295	UCUGCUCCCGUCUUGUGAG
GO:0005575	cellular_component	B6U980	Histone H4	GO:0005694	chromosome	apMir_45385	CUGCUCCCGUCUUGUGAG
GO:0005575	cellular_component	B6U980	Histone H4	GO:0005694	chromosome	apMir_68128	GUCUGCUCCCGUCUUGUGAG
GO:0005575	cellular_component	B6SI11	Actin-2	GO:0009941	chloroplast envelope	apMir_15898	GAGUGAGAGAGAGUGAGAC
GO:0005575	cellular_component	M7YMI4	50S ribosomal protein L28, chloroplastic	GO:0009941	chloroplast envelope	apMir_21297	CCCAUGGAUGGAUGAUGGAUG
GO:0005575	cellular_component	M8BV91	ATP-dependent Clp protease proteolytic subunit	GO:0009941	chloroplast envelope	apMir_13026	CUCUUCCUUCAGUACGAG
GO:0005575	cellular_component	M7YHQ2	Photosystem I reaction center subunit XI, chloroplastic	GO:0009941	chloroplast envelope	apMir_15744	CAGUGAGAGGAGACAAUGU
GO:0005575	cellular_component	N1QVD8	Elongation factor G, chloroplastic	GO:0009941	chloroplast envelope	apMir_19208	ACUGUCAGAGAGACAUAUGU
GO:0005575	cellular_component	M8BGA1	Photosystem I reaction center subunit III, chloroplastic	GO:0009941	chloroplast envelope	apMir_15898	GAGUGAGAGAGAGUGAGAC
GO:0005575	cellular_component	M0UIS5	Thiamine thiazole synthase, chloroplastic	GO:0009941	chloroplast envelope	apMir_16653	UAUUUUGGGGGUCGAGGUA
GO:0005575	cellular_component	M0UIS5	Thiamine thiazole synthase, chloroplastic	GO:0009941	chloroplast envelope	apMir_41069	GGGUCGGCCAGCGGUGCGGCCC
GO:0005575	cellular_component	M7ZLN1	Chaperonin CPN60-2, mitochondrial	GO:0009941	chloroplast envelope	apMir_11716	UAGAAAGUGAGGCAUUGG
GO:0005575	cellular_component	P13194	Photosystem I reaction center subunit IV, chloroplastic	GO:0009941	chloroplast envelope	apMir_12894	CCUUGUGGUCGUGGGCCU
GO:0005575	cellular_component	Q00327	Photosystem I reaction center subunit V, chloroplastic	GO:0009941	chloroplast envelope	apMir_15898	GAGUGAGAGAGAGUGAGAC
GO:0005575	cellular_component	D3GKE0	Putative histone acetyltransferase GCN5	GO:0000123	histone acetyltransferase complex	apMir_20556	AAACGCUCUUAUAUUAUGGGA
GO:0005575	cellular_component	M0S2A7	Uncharacterized protein	GO:0005681	spliceosomal complex	apMir_13156	UUGUCCCGUCGUCCAUCA
GO:0005575	cellular_component	M7YLI9	2,3-bisphosphoglycerate-independent phosphoglycerate mutase	GO:0005740	mitochondrial envelope	apMir_37537	ACUUCCCCUGGGGGUAGGG
GO:0005575	cellular_component	M7YLI9	2,3-bisphosphoglycerate-independent phosphoglycerate mutase	GO:0005740	mitochondrial envelope	apMir_13145	UGGAGCUCGAGUGCUUUU
GO:0005575	cellular_component	M7YHQ2	Photosystem I reaction center subunit XI, chloroplastic	GO:0010287	plastoglobule	apMir_15744	CAGUGAGAGGAGACAAUGU
GO:0005575	cellular_component	M8BGA1	Photosystem I reaction center subunit III, chloroplastic	GO:0010287	plastoglobule	apMir_15898	GAGUGAGAGAGAGUGAGAC
GO:0005575	cellular_component	P13194	Photosystem I reaction center subunit IV, chloroplastic	GO:0010287	plastoglobule	apMir_12894	CCUUGUGGUCGUGGGCCU
GO:0005575	cellular_component	M7YHQ2	Photosystem I reaction center subunit XI, chloroplastic	GO:0009538	photosystem I reaction center	apMir_15744	CAGUGAGAGGAGACAAUGU
GO:0005575	cellular_component	M8BGA1	Photosystem I reaction center subunit III, chloroplastic	GO:0009538	photosystem I reaction center	apMir_15898	GAGUGAGAGAGAGUGAGAC
GO:0005575	cellular_component	P13194	Photosystem I reaction center subunit IV, chloroplastic	GO:0009538	photosystem I reaction center	apMir_12894	CCUUGUGGUCGUGGGCCU
GO:0005575	cellular_component	F4YFK1	Photosystem I reaction center subunit XI	GO:0009538	photosystem I reaction center	apMir_36075	AAGCAUUGCGAUGGUCCUC
GO:0005575	cellular_component	F4YFK1	Photosystem I reaction center subunit XI	GO:0009538	photosystem I reaction center	apMir_11332	AAGCAUUGCGAUGGUCCU
GO:0005575	cellular_component	F4YFK1	Photosystem I reaction center subunit XI	GO:0009538	photosystem I reaction center	apMir_16109	GGAUGCUGACGCAAUGUGA
GO:0005575	cellular_component	F4YFK1	Photosystem I reaction center subunit XI	GO:0009538	photosystem I reaction center	apMir_37909	CAAAGCAUUGCGAUGGUCCU
GO:0005575	cellular_component	F4YFK1	Photosystem I reaction center subunit XI	GO:0009538	photosystem I reaction center	apMir_10979	CGGAUGCUGACGCAAUGU
GO:0005575	cellular_component	A1IW05	Subunit IV of photosystem I (PSI-E)	GO:0009538	photosystem I reaction center	apMir_12894	CCUUGUGGUCGUGGGCCU
GO:0005575	cellular_component	Q339W7	Probable chromo domain-containing protein LHP1	GO:0000791	euchromatin	apMir_15898	GAGUGAGAGAGAGUGAGAC
GO:0005575	cellular_component	M7YHQ2	Photosystem I reaction center subunit XI, chloroplastic	GO:0009522	photosystem I	apMir_15744	CAGUGAGAGGAGACAAUGU
GO:0005575	cellular_component	M8BGA1	Photosystem I reaction center subunit III, chloroplastic	GO:0009522	photosystem I	apMir_15898	GAGUGAGAGAGAGUGAGAC
GO:0005575	cellular_component	P13194	Photosystem I reaction center subunit IV, chloroplastic	GO:0009522	photosystem I	apMir_12894	CCUUGUGGUCGUGGGCCU
GO:0005575	cellular_component	F4YFK1	Photosystem I reaction center subunit XI	GO:0009522	photosystem I	apMir_36075	AAGCAUUGCGAUGGUCCUC
GO:0005575	cellular_component	F4YFK1	Photosystem I reaction center subunit XI	GO:0009522	photosystem I	apMir_11332	AAGCAUUGCGAUGGUCCU
GO:0005575	cellular_component	F4YFK1	Photosystem I reaction center subunit XI	GO:0009522	photosystem I	apMir_16109	GGAUGCUGACGCAAUGUGA
GO:0005575	cellular_component	F4YFK1	Photosystem I reaction center subunit XI	GO:0009522	photosystem I	apMir_37909	CAAAGCAUUGCGAUGGUCCU
GO:0005575	cellular_component	F4YFK1	Photosystem I reaction center subunit XI	GO:0009522	photosystem I	apMir_10979	CGGAUGCUGACGCAAUGU
GO:0005575	cellular_component	Q00327	Photosystem I reaction center subunit V, chloroplastic	GO:0009522	photosystem I	apMir_15898	GAGUGAGAGAGAGUGAGAC
GO:0005575	cellular_component	A1IW05	Subunit IV of photosystem I (PSI-E)	GO:0009522	photosystem I	apMir_12894	CCUUGUGGUCGUGGGCCU
GO:0005575	cellular_component	Q3HRP5	Calcineurin B-like protein 2	GO:0032578	aleurone grain membrane	apMir_13648	GUGCCACUCUUCCCUGUCA
GO:0005575	cellular_component	Q2QP91	Dor1-like family protein, expressed	GO:0017119	Golgi transport complex	apMir_23027	UCCAAAAUAGAUGACCCAACU
GO:0005575	cellular_component	Q00327	Photosystem I reaction center subunit V, chloroplastic	GO:0030093	chloroplast photosystem I	apMir_15898	GAGUGAGAGAGAGUGAGAC
GO:0005575	cellular_component	M7ZLN1	Chaperonin CPN60-2, mitochondrial	GO:0005759	mitochondrial matrix	apMir_11716	UAGAAAGUGAGGCAUUGG
GO:0005575	cellular_component	M8CE21	U4/U6 small nuclear ribonucleoprotein PRP4-like protein	GO:0019013	viral nucleocapsid	apMir_19532	UCCCAUAAUAUAAGAGCGUUU
GO:0005575	cellular_component	M8CE21	U4/U6 small nuclear ribonucleoprotein PRP4-like protein	GO:0019013	viral nucleocapsid	apMir_20556	AAACGCUCUUAUAUUAUGGGA
GO:0005575	cellular_component	M8BV91	ATP-dependent Clp protease proteolytic subunit	GO:0009532	plastid stroma	apMir_13026	CUCUUCCUUCAGUACGAG
GO:0005575	cellular_component	F2D510	40S ribosomal protein S24	GO:0022627	cytosolic small ribosomal subunit	apMir_15898	GAGUGAGAGAGAGUGAGAC
GO:0005575	cellular_component	R7WA39	40S ribosomal protein S8	GO:0022627	cytosolic small ribosomal subunit	apMir_54471	UCAGUCAUAAUCCGGCAC
GO:0005575	cellular_component	G7JW33	40S ribosomal protein S30	GO:0022627	cytosolic small ribosomal subunit	apMir_15898	GAGUGAGAGAGAGUGAGAC
GO:0005575	cellular_component	M8A1A4	Nuclear transcription factor Y subunit A-9	GO:0016602	CCAAT-binding factor complex	apMir_22473	CAGGCAAAUCAUCCUUGGCUA
GO:0005575	cellular_component	M7YR92	Formin-like protein 7	GO:0005884	actin filament	apMir_15249	CAGCAACAUCACUAGUGGU
GO:0005575	cellular_component	M7YRR2	Actin-depolymerizing factor 4	GO:0005884	actin filament	apMir_12218	CCUGGGAUGCGCAAGGAA
GO:0005575	cellular_component	M8BFV8	Villin-2	GO:0005884	actin filament	apMir_15699	UGAAGAUGACCAGCAAGGG
GO:0005576	extracellular region	Q8H6L7	Pollen allergen Phl p 11	GO:0005576	extracellular region	apMir_12894	CCUUGUGGUCGUGGGCCU
GO:0005576	extracellular region	M8CVJ5	Polygalacturonase ADPG1	GO:0005576	extracellular region	apMir_20556	AAACGCUCUUAUAUUAUGGGA
GO:0005576	extracellular region	Q43666	Wali6 protein	GO:0005576	extracellular region	apMir_15898	GAGUGAGAGAGAGUGAGAC
GO:0005576	extracellular region	Q43663	Wali3 protein	GO:0005576	extracellular region	apMir_19532	UCCCAUAAUAUAAGAGCGUUU
GO:0005576	extracellular region	M8AD31	Expansin-like A1	GO:0005576	extracellular region	apMir_19716	CAUCUAUUUUGGAACGGAGGG
GO:0005576	extracellular region	M8AD31	Expansin-like A1	GO:0005576	extracellular region	apMir_19479	GUCAUCUAUUUUGGAACGGAG
GO:0005576	extracellular region	M8AD31	Expansin-like A1	GO:0005576	extracellular region	apMir_21472	GUCAUCUAUUCUGGAACGGAG
GO:0005576	extracellular region	M8AD31	Expansin-like A1	GO:0005576	extracellular region	apMir_19495	AGUUGGGUCAUCUAUUUUGGA
GO:0005576	extracellular region	M8AD31	Expansin-like A1	GO:0005576	extracellular region	apMir_20602	GUCAUCUAUAUUGGAACGGAG
GO:0005576	extracellular region	Q9M5G3	Translationally-controlled tumor protein homolog	GO:0048046	apoplast	apMir_15898	GAGUGAGAGAGAGUGAGAC
GO:0005576	extracellular region	B4FW31	Protein phosphatase 2C isoform epsilon	GO:0048046	apoplast	apMir_66361	UCUUGCUGAAAGCACAGCU
GO:0005576	extracellular region	B4FW31	Protein phosphatase 2C isoform epsilon	GO:0048046	apoplast	apMir_34926	UCUUGCUGAAAGCACAGC
GO:0005576	extracellular region	N1QVD8	Elongation factor G, chloroplastic	GO:0048046	apoplast	apMir_19208	ACUGUCAGAGAGACAUAUGU
GO:0005576	extracellular region	Q8H8E0	Glutathione S-transferase, N-terminal domain containing protein, expressed	GO:0048046	apoplast	apMir_15117	GGCUGGUCCCUAGCUAUUA
GO:0005576	extracellular region	M7YLI9	2,3-bisphosphoglycerate-independent phosphoglycerate mutase	GO:0048046	apoplast	apMir_37537	ACUUCCCCUGGGGGUAGGG
GO:0005576	extracellular region	M7YLI9	2,3-bisphosphoglycerate-independent phosphoglycerate mutase	GO:0048046	apoplast	apMir_13145	UGGAGCUCGAGUGCUUUU
GO:0005576	extracellular region	N1QYR6	Non-specific lipid-transfer protein	GO:0048046	apoplast	apMir_15898	GAGUGAGAGAGAGUGAGAC
GO:0005615	extracellular space	Q8H6L7	Pollen allergen Phl p 11	GO:0005615	extracellular space	apMir_12894	CCUUGUGGUCGUGGGCCU
GO:0005618	cell wall	F2D510	40S ribosomal protein S24	GO:0005618	cell wall	apMir_15898	GAGUGAGAGAGAGUGAGAC
GO:0005618	cell wall	R7WA39	40S ribosomal protein S8	GO:0005618	cell wall	apMir_54471	UCAGUCAUAAUCCGGCAC
GO:0005618	cell wall	Q653W2	(2R)-phospho-3-sulfolactate synthase-like	GO:0005618	cell wall	apMir_19716	CAUCUAUUUUGGAACGGAGGG
GO:0005618	cell wall	Q653W2	(2R)-phospho-3-sulfolactate synthase-like	GO:0005618	cell wall	apMir_19479	GUCAUCUAUUUUGGAACGGAG
GO:0005618	cell wall	Q653W2	(2R)-phospho-3-sulfolactate synthase-like	GO:0005618	cell wall	apMir_21472	GUCAUCUAUUCUGGAACGGAG
GO:0005618	cell wall	Q653W2	(2R)-phospho-3-sulfolactate synthase-like	GO:0005618	cell wall	apMir_19495	AGUUGGGUCAUCUAUUUUGGA
GO:0005618	cell wall	Q653W2	(2R)-phospho-3-sulfolactate synthase-like	GO:0005618	cell wall	apMir_20602	GUCAUCUAUAUUGGAACGGAG
GO:0005618	cell wall	Q653W2	(2R)-phospho-3-sulfolactate synthase-like	GO:0005618	cell wall	apMir_23027	UCCAAAAUAGAUGACCCAACU
GO:0005618	cell wall	N1QUJ3	Defensin-like protein 1	GO:0005618	cell wall	apMir_19532	UCCCAUAAUAUAAGAGCGUUU
GO:0005618	cell wall	N1QUJ3	Defensin-like protein 1	GO:0005618	cell wall	apMir_20556	AAACGCUCUUAUAUUAUGGGA
GO:0005618	cell wall	M8CLP6	60S ribosomal protein L13	GO:0005618	cell wall	apMir_15898	GAGUGAGAGAGAGUGAGAC
GO:0005618	cell wall	M8A8N8	14-3-3-like protein GF14-B	GO:0005618	cell wall	apMir_37764	AUAUCUGUAGAAGUCACCU
GO:0005618	cell wall	G7JI45	DEAD-box ATP-dependent RNA helicase	GO:0005618	cell wall	apMir_37023	CUUGGUUUUCAAGGGAGUG
GO:0005618	cell wall	D7MF45	Cyclase family protein	GO:0005618	cell wall	apMir_19716	CAUCUAUUUUGGAACGGAGGG
GO:0005618	cell wall	D7MF45	Cyclase family protein	GO:0005618	cell wall	apMir_19479	GUCAUCUAUUUUGGAACGGAG
GO:0005618	cell wall	D7MF45	Cyclase family protein	GO:0005618	cell wall	apMir_20501	CUCCGUUCCAAUAUAGAUGAC
GO:0005618	cell wall	D7MF45	Cyclase family protein	GO:0005618	cell wall	apMir_19478	CUCCGUUCCAAAAUAGAUGAC
GO:0005618	cell wall	D7MF45	Cyclase family protein	GO:0005618	cell wall	apMir_19477	CCCUCCGUUCCAAAAUAGAUG
GO:0005618	cell wall	D7MF45	Cyclase family protein	GO:0005618	cell wall	apMir_21472	GUCAUCUAUUCUGGAACGGAG
GO:0005618	cell wall	D7MF45	Cyclase family protein	GO:0005618	cell wall	apMir_19495	AGUUGGGUCAUCUAUUUUGGA
GO:0005618	cell wall	D7MF45	Cyclase family protein	GO:0005618	cell wall	apMir_20602	GUCAUCUAUAUUGGAACGGAG
GO:0005618	cell wall	D7MF45	Cyclase family protein	GO:0005618	cell wall	apMir_22267	CUCCGUUCCAGAAUAGAUGAC
GO:0005618	cell wall	D7MF45	Cyclase family protein	GO:0005618	cell wall	apMir_23027	UCCAAAAUAGAUGACCCAACU
GO:0005618	cell wall	Q8H8E0	Glutathione S-transferase, N-terminal domain containing protein, expressed	GO:0005618	cell wall	apMir_15117	GGCUGGUCCCUAGCUAUUA
GO:0005618	cell wall	N1QUJ3	Defensin-like protein 1	GO:0009505	plant-type cell wall	apMir_19532	UCCCAUAAUAUAAGAGCGUUU
GO:0005618	cell wall	N1QUJ3	Defensin-like protein 1	GO:0009505	plant-type cell wall	apMir_20556	AAACGCUCUUAUAUUAUGGGA
GO:0005618	cell wall	N1QYR6	Non-specific lipid-transfer protein	GO:0009505	plant-type cell wall	apMir_15898	GAGUGAGAGAGAGUGAGAC
GO:0005622	intracellular	M7YHQ2	Photosystem I reaction center subunit XI, chloroplastic	GO:0009534	chloroplast thylakoid	apMir_15744	CAGUGAGAGGAGACAAUGU
GO:0005622	intracellular	M8BGA1	Photosystem I reaction center subunit III, chloroplastic	GO:0009534	chloroplast thylakoid	apMir_15898	GAGUGAGAGAGAGUGAGAC
GO:0005622	intracellular	Q5S1S6	Peroxiredoxin Q, chloroplastic	GO:0009534	chloroplast thylakoid	apMir_15117	GGCUGGUCCCUAGCUAUUA
GO:0005622	intracellular	P13194	Photosystem I reaction center subunit IV, chloroplastic	GO:0009534	chloroplast thylakoid	apMir_12894	CCUUGUGGUCGUGGGCCU
GO:0005622	intracellular	Q00327	Photosystem I reaction center subunit V, chloroplastic	GO:0009534	chloroplast thylakoid	apMir_15898	GAGUGAGAGAGAGUGAGAC
GO:0005622	intracellular	M8BW14	Putative sodium-dependent transporter yocS	GO:0009534	chloroplast thylakoid	apMir_16256	GUGGAUGGAGAGGAGUGAC
GO:0005622	intracellular	M8BW14	Putative sodium-dependent transporter yocS	GO:0009534	chloroplast thylakoid	apMir_14745	GUCACUCCUCUCCAUCCAC
GO:0005622	intracellular	N1QYR6	Non-specific lipid-transfer protein	GO:0009534	chloroplast thylakoid	apMir_15898	GAGUGAGAGAGAGUGAGAC
GO:0005622	intracellular	M7ZZ10	NADH-ubiquinone oxidoreductase 20 kDa subunit, mitochondrial	GO:0005747	mitochondrial respiratory chain complex I	apMir_55966	AGAAGAAGAUCACAGGCGC
GO:0005622	intracellular	B6TDQ5	NADH-ubiquinone oxidoreductase 20 kDa subunit	GO:0005747	mitochondrial respiratory chain complex I	apMir_55966	AGAAGAAGAUCACAGGCGC
GO:0005622	intracellular	M7Z6F5	Glycine cleavage system H protein, mitochondrial	GO:0005960	glycine cleavage complex	apMir_36165	AGCUGUGCUUUCAGCAAGA
GO:0005622	intracellular	M7Z6F5	Glycine cleavage system H protein, mitochondrial	GO:0005960	glycine cleavage complex	apMir_12853	GCUGUGCUUUCAGCAAGA
GO:0005622	intracellular	Q947L8	Glycine decarboxylase subunit H	GO:0005960	glycine cleavage complex	apMir_36165	AGCUGUGCUUUCAGCAAGA
GO:0005622	intracellular	Q947L8	Glycine decarboxylase subunit H	GO:0005960	glycine cleavage complex	apMir_12853	GCUGUGCUUUCAGCAAGA
GO:0005622	intracellular	M0X743	Cytochrome b-c1 complex subunit 7	GO:0005750	mitochondrial respiratory chain complex III	apMir_14419	UGGUGCUUUCAUUGAGAGU
GO:0005622	intracellular	M0X743	Cytochrome b-c1 complex subunit 7	GO:0005750	mitochondrial respiratory chain complex III	apMir_11749	UGGUGCUUUCAUUGAGAG
GO:0005622	intracellular	A9XNZ6	Cytochrome b-c1 complex subunit 7	GO:0005750	mitochondrial respiratory chain complex III	apMir_11749	UGGUGCUUUCAUUGAGAG
GO:0005622	intracellular	Q5I7K3	40S ribosomal protein S29	GO:0030529	ribonucleoprotein complex	apMir_41069	GGGUCGGCCAGCGGUGCGGCCC
GO:0005622	intracellular	Q5I7K3	40S ribosomal protein S29	GO:0030529	ribonucleoprotein complex	apMir_15898	GAGUGAGAGAGAGUGAGAC
GO:0005622	intracellular	F2D510	40S ribosomal protein S24	GO:0030529	ribonucleoprotein complex	apMir_15898	GAGUGAGAGAGAGUGAGAC
GO:0005622	intracellular	M7Z7X5	60S ribosomal protein L7-2	GO:0030529	ribonucleoprotein complex	apMir_45352	AUGUAUUCACUAACUGGG
GO:0005622	intracellular	R7WA39	40S ribosomal protein S8	GO:0030529	ribonucleoprotein complex	apMir_54471	UCAGUCAUAAUCCGGCAC
GO:0005622	intracellular	P35267	60S ribosomal protein L17-2	GO:0030529	ribonucleoprotein complex	apMir_24398	UGGCUUUACCUGAUAGAACUCG
GO:0005622	intracellular	P35267	60S ribosomal protein L17-2	GO:0030529	ribonucleoprotein complex	apMir_37563	UUGUGGAGAUAAUCUGUUU
GO:0005622	intracellular	P35267	60S ribosomal protein L17-2	GO:0030529	ribonucleoprotein complex	apMir_41069	GGGUCGGCCAGCGGUGCGGCCC
GO:0005622	intracellular	A9P8I4	60S ribosomal protein L23	GO:0030529	ribonucleoprotein complex	apMir_54471	UCAGUCAUAAUCCGGCAC
GO:0005622	intracellular	A9P8I4	60S ribosomal protein L23	GO:0030529	ribonucleoprotein complex	apMir_15898	GAGUGAGAGAGAGUGAGAC
GO:0005622	intracellular	M8CLP6	60S ribosomal protein L13	GO:0030529	ribonucleoprotein complex	apMir_15898	GAGUGAGAGAGAGUGAGAC
GO:0005622	intracellular	P93779	60S ribosomal protein L5	GO:0030529	ribonucleoprotein complex	apMir_19532	UCCCAUAAUAUAAGAGCGUUU
GO:0005622	intracellular	P0CH34	Ubiquitin-60S ribosomal protein L40-1	GO:0030529	ribonucleoprotein complex	apMir_54653	CAGUCCUUGAUCCGGUUC
GO:0005622	intracellular	P0CH34	Ubiquitin-60S ribosomal protein L40-1	GO:0030529	ribonucleoprotein complex	apMir_73343	GCAGUCCUUGAUCCGGUUC
GO:0005622	intracellular	H8ZVX2	60S ribosomal protein L23a	GO:0030529	ribonucleoprotein complex	apMir_15898	GAGUGAGAGAGAGUGAGAC
GO:0005622	intracellular	M8CE21	U4/U6 small nuclear ribonucleoprotein PRP4-like protein	GO:0030529	ribonucleoprotein complex	apMir_19532	UCCCAUAAUAUAAGAGCGUUU
GO:0005622	intracellular	M8CE21	U4/U6 small nuclear ribonucleoprotein PRP4-like protein	GO:0030529	ribonucleoprotein complex	apMir_20556	AAACGCUCUUAUAUUAUGGGA
GO:0005622	intracellular	M7YAR9	60S acidic ribosomal protein P1	GO:0030529	ribonucleoprotein complex	apMir_15898	GAGUGAGAGAGAGUGAGAC
GO:0005622	intracellular	N1QRC8	50S ribosomal protein L14	GO:0030529	ribonucleoprotein complex	apMir_66361	UCUUGCUGAAAGCACAGCU
GO:0005622	intracellular	N1QRC8	50S ribosomal protein L14	GO:0030529	ribonucleoprotein complex	apMir_34926	UCUUGCUGAAAGCACAGC
GO:0005622	intracellular	N1QRC8	50S ribosomal protein L14	GO:0030529	ribonucleoprotein complex	apMir_12853	GCUGUGCUUUCAGCAAGA
GO:0005622	intracellular	M7ZV64	Signal recognition particle 9 kDa protein	GO:0030529	ribonucleoprotein complex	apMir_15898	GAGUGAGAGAGAGUGAGAC
GO:0005622	intracellular	Q8VX00	60S ribosomal protein L13	GO:0030529	ribonucleoprotein complex	apMir_41069	GGGUCGGCCAGCGGUGCGGCCC
GO:0005622	intracellular	P13194	Photosystem I reaction center subunit IV, chloroplastic	GO:0009535	chloroplast thylakoid membrane	apMir_12894	CCUUGUGGUCGUGGGCCU
GO:0005622	intracellular	Q00327	Photosystem I reaction center subunit V, chloroplastic	GO:0009535	chloroplast thylakoid membrane	apMir_15898	GAGUGAGAGAGAGUGAGAC
GO:0005622	intracellular	P35267	60S ribosomal protein L17-2	GO:0022625	cytosolic large ribosomal subunit	apMir_24398	UGGCUUUACCUGAUAGAACUCG
GO:0005622	intracellular	P35267	60S ribosomal protein L17-2	GO:0022625	cytosolic large ribosomal subunit	apMir_37563	UUGUGGAGAUAAUCUGUUU
GO:0005622	intracellular	P35267	60S ribosomal protein L17-2	GO:0022625	cytosolic large ribosomal subunit	apMir_41069	GGGUCGGCCAGCGGUGCGGCCC
GO:0005622	intracellular	A9P8I4	60S ribosomal protein L23	GO:0022625	cytosolic large ribosomal subunit	apMir_54471	UCAGUCAUAAUCCGGCAC
GO:0005622	intracellular	A9P8I4	60S ribosomal protein L23	GO:0022625	cytosolic large ribosomal subunit	apMir_15898	GAGUGAGAGAGAGUGAGAC
GO:0005622	intracellular	M8AU41	60S ribosomal protein L29-1	GO:0022625	cytosolic large ribosomal subunit	apMir_15898	GAGUGAGAGAGAGUGAGAC
GO:0005622	intracellular	M8CLP6	60S ribosomal protein L13	GO:0022625	cytosolic large ribosomal subunit	apMir_15898	GAGUGAGAGAGAGUGAGAC
GO:0005622	intracellular	M7YMI6	60S ribosomal protein L26-1	GO:0022625	cytosolic large ribosomal subunit	apMir_84844	GGCGGCACGAUCUGAACCU
GO:0005622	intracellular	M7Z1V4	60S ribosomal protein L7-1	GO:0022625	cytosolic large ribosomal subunit	apMir_12218	CCUGGGAUGCGCAAGGAA
GO:0005622	intracellular	Q8VX00	60S ribosomal protein L13	GO:0022625	cytosolic large ribosomal subunit	apMir_41069	GGGUCGGCCAGCGGUGCGGCCC
GO:0005622	intracellular	M7ZV64	Signal recognition particle 9 kDa protein	GO:0005786	signal recognition particle, endoplasmic reticulum targeting	apMir_15898	GAGUGAGAGAGAGUGAGAC
GO:0005622	intracellular	M7ZV64	Signal recognition particle 9 kDa protein	GO:0048500	signal recognition particle	apMir_15898	GAGUGAGAGAGAGUGAGAC
GO:0005622	intracellular	B6SI11	Actin-2	GO:0009570	chloroplast stroma	apMir_15898	GAGUGAGAGAGAGUGAGAC
GO:0005622	intracellular	M7YMI4	50S ribosomal protein L28, chloroplastic	GO:0009570	chloroplast stroma	apMir_21297	CCCAUGGAUGGAUGAUGGAUG
GO:0005622	intracellular	M8BV91	ATP-dependent Clp protease proteolytic subunit	GO:0009570	chloroplast stroma	apMir_13026	CUCUUCCUUCAGUACGAG
GO:0005622	intracellular	C5J4A2	Acetolactate synthase	GO:0009570	chloroplast stroma	apMir_66466	GGACCGUGUAGUUUAGUGG
GO:0005622	intracellular	N1QVD8	Elongation factor G, chloroplastic	GO:0009570	chloroplast stroma	apMir_19208	ACUGUCAGAGAGACAUAUGU
GO:0005622	intracellular	M8AM21	NAD-dependent dihydropyrimidine dehydrogenase PreA	GO:0009570	chloroplast stroma	apMir_13995	CUACUUGGUGCAGAUACUG
GO:0005622	intracellular	M0UIS5	Thiamine thiazole synthase, chloroplastic	GO:0009570	chloroplast stroma	apMir_16653	UAUUUUGGGGGUCGAGGUA
GO:0005622	intracellular	M0UIS5	Thiamine thiazole synthase, chloroplastic	GO:0009570	chloroplast stroma	apMir_41069	GGGUCGGCCAGCGGUGCGGCCC
GO:0005622	intracellular	M7ZLN1	Chaperonin CPN60-2, mitochondrial	GO:0009570	chloroplast stroma	apMir_11716	UAGAAAGUGAGGCAUUGG
GO:0005622	intracellular	Q5N8G1	2-C-methyl-D-erythritol 4-phosphate cytidylyltransferase, chloroplastic	GO:0009570	chloroplast stroma	apMir_19532	UCCCAUAAUAUAAGAGCGUUU
GO:0005622	intracellular	M8BKL1	Calcineurin B-like protein 3	GO:0009705	plant-type vacuole membrane	apMir_13648	GUGCCACUCUUCCCUGUCA
GO:0005622	intracellular	M7YVM7	GPI-anchor transamidase	GO:0042765	GPI-anchor transamidase complex	apMir_15826	CCCCUACAUGCUGUCUACC
GO:0005622	intracellular	M0WXP0	Oleosin	GO:0005811	lipid particle	apMir_15699	UGAAGAUGACCAGCAAGGG
GO:0005622	intracellular	A3AW41	Oleosin	GO:0005811	lipid particle	apMir_15699	UGAAGAUGACCAGCAAGGG
GO:0005622	intracellular	K3ZXN8	Oleosin	GO:0005811	lipid particle	apMir_15699	UGAAGAUGACCAGCAAGGG
GO:0005622	intracellular	F2CRF2	Oleosin	GO:0005811	lipid particle	apMir_15699	UGAAGAUGACCAGCAAGGG
GO:0005622	intracellular	B6T0P4	Histone H4	GO:0005774	vacuolar membrane	apMir_15898	GAGUGAGAGAGAGUGAGAC
GO:0005622	intracellular	B6T0P4	Histone H4	GO:0005774	vacuolar membrane	apMir_45385	CUGCUCCCGUCUUGUGAG
GO:0005622	intracellular	Q9M5G3	Translationally-controlled tumor protein homolog	GO:0005774	vacuolar membrane	apMir_15898	GAGUGAGAGAGAGUGAGAC
GO:0005622	intracellular	F2D510	40S ribosomal protein S24	GO:0005774	vacuolar membrane	apMir_15898	GAGUGAGAGAGAGUGAGAC
GO:0005622	intracellular	M0X743	Cytochrome b-c1 complex subunit 7	GO:0005774	vacuolar membrane	apMir_14419	UGGUGCUUUCAUUGAGAGU
GO:0005622	intracellular	M0X743	Cytochrome b-c1 complex subunit 7	GO:0005774	vacuolar membrane	apMir_11749	UGGUGCUUUCAUUGAGAG
GO:0005622	intracellular	M8CLP6	60S ribosomal protein L13	GO:0005774	vacuolar membrane	apMir_15898	GAGUGAGAGAGAGUGAGAC
GO:0005622	intracellular	M7YMI6	60S ribosomal protein L26-1	GO:0005774	vacuolar membrane	apMir_84844	GGCGGCACGAUCUGAACCU
GO:0005622	intracellular	M7ZLN1	Chaperonin CPN60-2, mitochondrial	GO:0005774	vacuolar membrane	apMir_11716	UAGAAAGUGAGGCAUUGG
GO:0005622	intracellular	Q93XM7	Mitochondrial carnitine/acylcarnitine carrier-like protein	GO:0005743	mitochondrial inner membrane	apMir_19532	UCCCAUAAUAUAAGAGCGUUU
GO:0005622	intracellular	M0X743	Cytochrome b-c1 complex subunit 7	GO:0005743	mitochondrial inner membrane	apMir_14419	UGGUGCUUUCAUUGAGAGU
GO:0005622	intracellular	M0X743	Cytochrome b-c1 complex subunit 7	GO:0005743	mitochondrial inner membrane	apMir_11749	UGGUGCUUUCAUUGAGAG
GO:0005622	intracellular	A9XNZ6	Cytochrome b-c1 complex subunit 7	GO:0005743	mitochondrial inner membrane	apMir_11749	UGGUGCUUUCAUUGAGAG
GO:0005622	intracellular	B4FHM0	Uncharacterized protein	GO:0000145	exocyst	apMir_19532	UCCCAUAAUAUAAGAGCGUUU
GO:0005622	intracellular	M7ZBK3	DNA-directed RNA polymerases I and III subunit RPAC2	GO:0005666	DNA-directed RNA polymerase III complex	apMir_15898	GAGUGAGAGAGAGUGAGAC
GO:0005622	intracellular	R7WGA2	Kinetochore-associated protein MTW1	GO:0000775	chromosome, centromeric region	apMir_19716	CAUCUAUUUUGGAACGGAGGG
GO:0005622	intracellular	R7WGA2	Kinetochore-associated protein MTW1	GO:0000775	chromosome, centromeric region	apMir_19479	GUCAUCUAUUUUGGAACGGAG
GO:0005622	intracellular	R7WGA2	Kinetochore-associated protein MTW1	GO:0000775	chromosome, centromeric region	apMir_19478	CUCCGUUCCAAAAUAGAUGAC
GO:0005622	intracellular	R7WGA2	Kinetochore-associated protein MTW1	GO:0000775	chromosome, centromeric region	apMir_19477	CCCUCCGUUCCAAAAUAGAUG
GO:0005622	intracellular	R7WGA2	Kinetochore-associated protein MTW1	GO:0000775	chromosome, centromeric region	apMir_21472	GUCAUCUAUUCUGGAACGGAG
GO:0005622	intracellular	R7WGA2	Kinetochore-associated protein MTW1	GO:0000775	chromosome, centromeric region	apMir_19495	AGUUGGGUCAUCUAUUUUGGA
GO:0005622	intracellular	R7WGA2	Kinetochore-associated protein MTW1	GO:0000775	chromosome, centromeric region	apMir_20602	GUCAUCUAUAUUGGAACGGAG
GO:0005622	intracellular	N1QVT5	Actin-related protein 2/3 complex subunit 4	GO:0005885	Arp2/3 protein complex	apMir_19532	UCCCAUAAUAUAAGAGCGUUU
GO:0005622	intracellular	N1QVT5	Actin-related protein 2/3 complex subunit 4	GO:0005885	Arp2/3 protein complex	apMir_20556	AAACGCUCUUAUAUUAUGGGA
GO:0005622	intracellular	Q339W7	Probable chromo domain-containing protein LHP1	GO:0005720	nuclear heterochromatin	apMir_15898	GAGUGAGAGAGAGUGAGAC
GO:0005622	intracellular	B4FKJ7	Uncharacterized protein	GO:0000794	condensed nuclear chromosome	apMir_19532	UCCCAUAAUAUAAGAGCGUUU
GO:0005622	intracellular	F2D510	40S ribosomal protein S24	GO:0022626	cytosolic ribosome	apMir_15898	GAGUGAGAGAGAGUGAGAC
GO:0005622	intracellular	R7WA39	40S ribosomal protein S8	GO:0022626	cytosolic ribosome	apMir_54471	UCAGUCAUAAUCCGGCAC
GO:0005622	intracellular	M8BKL1	Calcineurin B-like protein 3	GO:0022626	cytosolic ribosome	apMir_13648	GUGCCACUCUUCCCUGUCA
GO:0005622	intracellular	P35267	60S ribosomal protein L17-2	GO:0022626	cytosolic ribosome	apMir_24398	UGGCUUUACCUGAUAGAACUCG
GO:0005622	intracellular	P35267	60S ribosomal protein L17-2	GO:0022626	cytosolic ribosome	apMir_37563	UUGUGGAGAUAAUCUGUUU
GO:0005622	intracellular	P35267	60S ribosomal protein L17-2	GO:0022626	cytosolic ribosome	apMir_41069	GGGUCGGCCAGCGGUGCGGCCC
GO:0005622	intracellular	M8CLP6	60S ribosomal protein L13	GO:0022626	cytosolic ribosome	apMir_15898	GAGUGAGAGAGAGUGAGAC
GO:0005622	intracellular	M7YMI6	60S ribosomal protein L26-1	GO:0022626	cytosolic ribosome	apMir_84844	GGCGGCACGAUCUGAACCU
GO:0005622	intracellular	M7ZLN1	Chaperonin CPN60-2, mitochondrial	GO:0022626	cytosolic ribosome	apMir_11716	UAGAAAGUGAGGCAUUGG
GO:0005622	intracellular	M7YAR9	60S acidic ribosomal protein P1	GO:0022626	cytosolic ribosome	apMir_15898	GAGUGAGAGAGAGUGAGAC
GO:0005622	intracellular	Q8VX00	60S ribosomal protein L13	GO:0022626	cytosolic ribosome	apMir_41069	GGGUCGGCCAGCGGUGCGGCCC
GO:0005622	intracellular	M8A3H2	Cullin-1	GO:0031461	cullin-RING ubiquitin ligase complex	apMir_15429	GUGACAUGAUCCAUGGUCA
GO:0005622	intracellular	P35267	60S ribosomal protein L17-2	GO:0015934	large ribosomal subunit	apMir_24398	UGGCUUUACCUGAUAGAACUCG
GO:0005622	intracellular	P35267	60S ribosomal protein L17-2	GO:0015934	large ribosomal subunit	apMir_37563	UUGUGGAGAUAAUCUGUUU
GO:0005622	intracellular	P35267	60S ribosomal protein L17-2	GO:0015934	large ribosomal subunit	apMir_41069	GGGUCGGCCAGCGGUGCGGCCC
GO:0005622	intracellular	M7YMI6	60S ribosomal protein L26-1	GO:0015934	large ribosomal subunit	apMir_84844	GGCGGCACGAUCUGAACCU
GO:0005622	intracellular	N1QRC8	50S ribosomal protein L14	GO:0015934	large ribosomal subunit	apMir_66361	UCUUGCUGAAAGCACAGCU
GO:0005622	intracellular	N1QRC8	50S ribosomal protein L14	GO:0015934	large ribosomal subunit	apMir_34926	UCUUGCUGAAAGCACAGC
GO:0005622	intracellular	N1QRC8	50S ribosomal protein L14	GO:0015934	large ribosomal subunit	apMir_12853	GCUGUGCUUUCAGCAAGA
GO:0005622	intracellular	M8CGY9	AP-1 complex subunit gamma-1	GO:0030117	membrane coat	apMir_13714	GCGUGACACUGAACCAUUG
GO:0005622	intracellular	M8CL93	Protein transport protein Sec24B	GO:0030127	COPII vesicle coat	apMir_19532	UCCCAUAAUAUAAGAGCGUUU
GO:0005622	intracellular	C3VER3	L-oleosin	GO:0012511	monolayer-surrounded lipid storage body	apMir_15699	UGAAGAUGACCAGCAAGGG
GO:0005622	intracellular	B5TT89	Oleosin isoform OLE500a	GO:0012511	monolayer-surrounded lipid storage body	apMir_15699	UGAAGAUGACCAGCAAGGG
GO:0005622	intracellular	M0WXP0	Oleosin	GO:0012511	monolayer-surrounded lipid storage body	apMir_15699	UGAAGAUGACCAGCAAGGG
GO:0005622	intracellular	A3AW41	Oleosin	GO:0012511	monolayer-surrounded lipid storage body	apMir_15699	UGAAGAUGACCAGCAAGGG
GO:0005622	intracellular	K3ZXN8	Oleosin	GO:0012511	monolayer-surrounded lipid storage body	apMir_15699	UGAAGAUGACCAGCAAGGG
GO:0005622	intracellular	F2CRF2	Oleosin	GO:0012511	monolayer-surrounded lipid storage body	apMir_15699	UGAAGAUGACCAGCAAGGG
GO:0005622	intracellular	B6T0P4	Histone H4	GO:0000786	nucleosome	apMir_15898	GAGUGAGAGAGAGUGAGAC
GO:0005622	intracellular	B6T0P4	Histone H4	GO:0000786	nucleosome	apMir_45385	CUGCUCCCGUCUUGUGAG
GO:0005622	intracellular	K4A0A3	Histone H4	GO:0000786	nucleosome	apMir_15898	GAGUGAGAGAGAGUGAGAC
GO:0005622	intracellular	M0ZCL8	Histone H2B	GO:0000786	nucleosome	apMir_15249	CAGCAACAUCACUAGUGGU
GO:0005622	intracellular	M8BQ06	Histone H2B	GO:0000786	nucleosome	apMir_15249	CAGCAACAUCACUAGUGGU
GO:0005622	intracellular	N1QWY2	Histone H2B	GO:0000786	nucleosome	apMir_15898	GAGUGAGAGAGAGUGAGAC
GO:0005622	intracellular	M8CKH4	Histone H2B	GO:0000786	nucleosome	apMir_15249	CAGCAACAUCACUAGUGGU
GO:0005622	intracellular	M7YUA5	Histone H3.2	GO:0000786	nucleosome	apMir_24398	UGGCUUUACCUGAUAGAACUCG
GO:0005622	intracellular	T1M5U0	Histone H2B	GO:0000786	nucleosome	apMir_15249	CAGCAACAUCACUAGUGGU
GO:0005622	intracellular	K7U3E1	Histone H3.2	GO:0000786	nucleosome	apMir_69264	GAUUGGUAUUUCACUUGGCGGG
GO:0005622	intracellular	M7YWW8	Histone H2B	GO:0000786	nucleosome	apMir_15249	CAGCAACAUCACUAGUGGU
GO:0005622	intracellular	G7LCB2	Histone H3	GO:0000786	nucleosome	apMir_69264	GAUUGGUAUUUCACUUGGCGGG
GO:0005622	intracellular	M8C6Z1	Histone H4	GO:0000786	nucleosome	apMir_78295	UCUGCUCCCGUCUUGUGAG
GO:0005622	intracellular	M8C6Z1	Histone H4	GO:0000786	nucleosome	apMir_45385	CUGCUCCCGUCUUGUGAG
GO:0005622	intracellular	M8C6Z1	Histone H4	GO:0000786	nucleosome	apMir_68128	GUCUGCUCCCGUCUUGUGAG
GO:0005622	intracellular	Q94KK3	Histone H2B	GO:0000786	nucleosome	apMir_15249	CAGCAACAUCACUAGUGGU
GO:0005622	intracellular	M8A659	Histone H2B	GO:0000786	nucleosome	apMir_15249	CAGCAACAUCACUAGUGGU
GO:0005622	intracellular	M8ADQ3	Histone H4	GO:0000786	nucleosome	apMir_78295	UCUGCUCCCGUCUUGUGAG
GO:0005622	intracellular	M8ADQ3	Histone H4	GO:0000786	nucleosome	apMir_45385	CUGCUCCCGUCUUGUGAG
GO:0005622	intracellular	M8ADQ3	Histone H4	GO:0000786	nucleosome	apMir_68128	GUCUGCUCCCGUCUUGUGAG
GO:0005622	intracellular	M7ZS96	Histone H3.3	GO:0000786	nucleosome	apMir_24398	UGGCUUUACCUGAUAGAACUCG
GO:0005622	intracellular	M8AJ71	Histone H4	GO:0000786	nucleosome	apMir_15898	GAGUGAGAGAGAGUGAGAC
GO:0005622	intracellular	P68429	Histone H3.2	GO:0000786	nucleosome	apMir_69264	GAUUGGUAUUUCACUUGGCGGG
GO:0005622	intracellular	P68429	Histone H3.2	GO:0000786	nucleosome	apMir_15898	GAGUGAGAGAGAGUGAGAC
GO:0005622	intracellular	B6U980	Histone H4	GO:0000786	nucleosome	apMir_78295	UCUGCUCCCGUCUUGUGAG
GO:0005622	intracellular	B6U980	Histone H4	GO:0000786	nucleosome	apMir_45385	CUGCUCCCGUCUUGUGAG
GO:0005622	intracellular	B6U980	Histone H4	GO:0000786	nucleosome	apMir_68128	GUCUGCUCCCGUCUUGUGAG
GO:0005622	intracellular	M0UIS5	Thiamine thiazole synthase, chloroplastic	GO:0010319	stromule	apMir_16653	UAUUUUGGGGGUCGAGGUA
GO:0005622	intracellular	M0UIS5	Thiamine thiazole synthase, chloroplastic	GO:0010319	stromule	apMir_41069	GGGUCGGCCAGCGGUGCGGCCC
GO:0005622	intracellular	M8C507	AP-1 complex subunit mu-1	GO:0030131	clathrin adaptor complex	apMir_36414	AGGACGCGGUCCUUGAUGG
GO:0005622	intracellular	B9RAX0	Clathrin coat assembly protein ap-1, putative	GO:0030131	clathrin adaptor complex	apMir_36414	AGGACGCGGUCCUUGAUGG
GO:0005622	intracellular	M8CGY9	AP-1 complex subunit gamma-1	GO:0030131	clathrin adaptor complex	apMir_13714	GCGUGACACUGAACCAUUG
GO:0005622	intracellular	Q5N9S2	Clathrin-associated protein unc-101-like	GO:0030131	clathrin adaptor complex	apMir_36414	AGGACGCGGUCCUUGAUGG
GO:0005622	intracellular	M7YA15	AP-1 complex subunit mu-1	GO:0030131	clathrin adaptor complex	apMir_36414	AGGACGCGGUCCUUGAUGG
GO:0005622	intracellular	B6T0P4	Histone H4	GO:0005694	chromosome	apMir_15898	GAGUGAGAGAGAGUGAGAC
GO:0005622	intracellular	B6T0P4	Histone H4	GO:0005694	chromosome	apMir_45385	CUGCUCCCGUCUUGUGAG
GO:0005622	intracellular	K4A0A3	Histone H4	GO:0005694	chromosome	apMir_15898	GAGUGAGAGAGAGUGAGAC
GO:0005622	intracellular	M0ZCL8	Histone H2B	GO:0005694	chromosome	apMir_15249	CAGCAACAUCACUAGUGGU
GO:0005622	intracellular	M8BQ06	Histone H2B	GO:0005694	chromosome	apMir_15249	CAGCAACAUCACUAGUGGU
GO:0005622	intracellular	N1QWY2	Histone H2B	GO:0005694	chromosome	apMir_15898	GAGUGAGAGAGAGUGAGAC
GO:0005622	intracellular	M8CKH4	Histone H2B	GO:0005694	chromosome	apMir_15249	CAGCAACAUCACUAGUGGU
GO:0005622	intracellular	M7YUA5	Histone H3.2	GO:0005694	chromosome	apMir_24398	UGGCUUUACCUGAUAGAACUCG
GO:0005622	intracellular	T1M5U0	Histone H2B	GO:0005694	chromosome	apMir_15249	CAGCAACAUCACUAGUGGU
GO:0005622	intracellular	K7U3E1	Histone H3.2	GO:0005694	chromosome	apMir_69264	GAUUGGUAUUUCACUUGGCGGG
GO:0005622	intracellular	M7YWW8	Histone H2B	GO:0005694	chromosome	apMir_15249	CAGCAACAUCACUAGUGGU
GO:0005622	intracellular	G7LCB2	Histone H3	GO:0005694	chromosome	apMir_69264	GAUUGGUAUUUCACUUGGCGGG
GO:0005622	intracellular	M8C6Z1	Histone H4	GO:0005694	chromosome	apMir_78295	UCUGCUCCCGUCUUGUGAG
GO:0005622	intracellular	M8C6Z1	Histone H4	GO:0005694	chromosome	apMir_45385	CUGCUCCCGUCUUGUGAG
GO:0005622	intracellular	M8C6Z1	Histone H4	GO:0005694	chromosome	apMir_68128	GUCUGCUCCCGUCUUGUGAG
GO:0005622	intracellular	Q94KK3	Histone H2B	GO:0005694	chromosome	apMir_15249	CAGCAACAUCACUAGUGGU
GO:0005622	intracellular	M8A659	Histone H2B	GO:0005694	chromosome	apMir_15249	CAGCAACAUCACUAGUGGU
GO:0005622	intracellular	M8ADQ3	Histone H4	GO:0005694	chromosome	apMir_78295	UCUGCUCCCGUCUUGUGAG
GO:0005622	intracellular	M8ADQ3	Histone H4	GO:0005694	chromosome	apMir_45385	CUGCUCCCGUCUUGUGAG
GO:0005622	intracellular	M8ADQ3	Histone H4	GO:0005694	chromosome	apMir_68128	GUCUGCUCCCGUCUUGUGAG
GO:0005622	intracellular	M7ZS96	Histone H3.3	GO:0005694	chromosome	apMir_24398	UGGCUUUACCUGAUAGAACUCG
GO:0005622	intracellular	M8AJ71	Histone H4	GO:0005694	chromosome	apMir_15898	GAGUGAGAGAGAGUGAGAC
GO:0005622	intracellular	P68429	Histone H3.2	GO:0005694	chromosome	apMir_69264	GAUUGGUAUUUCACUUGGCGGG
GO:0005622	intracellular	P68429	Histone H3.2	GO:0005694	chromosome	apMir_15898	GAGUGAGAGAGAGUGAGAC
GO:0005622	intracellular	B6U980	Histone H4	GO:0005694	chromosome	apMir_78295	UCUGCUCCCGUCUUGUGAG
GO:0005622	intracellular	B6U980	Histone H4	GO:0005694	chromosome	apMir_45385	CUGCUCCCGUCUUGUGAG
GO:0005622	intracellular	B6U980	Histone H4	GO:0005694	chromosome	apMir_68128	GUCUGCUCCCGUCUUGUGAG
GO:0005622	intracellular	B6SI11	Actin-2	GO:0009941	chloroplast envelope	apMir_15898	GAGUGAGAGAGAGUGAGAC
GO:0005622	intracellular	M7YMI4	50S ribosomal protein L28, chloroplastic	GO:0009941	chloroplast envelope	apMir_21297	CCCAUGGAUGGAUGAUGGAUG
GO:0005622	intracellular	M8BV91	ATP-dependent Clp protease proteolytic subunit	GO:0009941	chloroplast envelope	apMir_13026	CUCUUCCUUCAGUACGAG
GO:0005622	intracellular	M7YHQ2	Photosystem I reaction center subunit XI, chloroplastic	GO:0009941	chloroplast envelope	apMir_15744	CAGUGAGAGGAGACAAUGU
GO:0005622	intracellular	N1QVD8	Elongation factor G, chloroplastic	GO:0009941	chloroplast envelope	apMir_19208	ACUGUCAGAGAGACAUAUGU
GO:0005622	intracellular	M8BGA1	Photosystem I reaction center subunit III, chloroplastic	GO:0009941	chloroplast envelope	apMir_15898	GAGUGAGAGAGAGUGAGAC
GO:0005622	intracellular	M0UIS5	Thiamine thiazole synthase, chloroplastic	GO:0009941	chloroplast envelope	apMir_16653	UAUUUUGGGGGUCGAGGUA
GO:0005622	intracellular	M0UIS5	Thiamine thiazole synthase, chloroplastic	GO:0009941	chloroplast envelope	apMir_41069	GGGUCGGCCAGCGGUGCGGCCC
GO:0005622	intracellular	M7ZLN1	Chaperonin CPN60-2, mitochondrial	GO:0009941	chloroplast envelope	apMir_11716	UAGAAAGUGAGGCAUUGG
GO:0005622	intracellular	P13194	Photosystem I reaction center subunit IV, chloroplastic	GO:0009941	chloroplast envelope	apMir_12894	CCUUGUGGUCGUGGGCCU
GO:0005622	intracellular	Q00327	Photosystem I reaction center subunit V, chloroplastic	GO:0009941	chloroplast envelope	apMir_15898	GAGUGAGAGAGAGUGAGAC
GO:0005622	intracellular	D3GKE0	Putative histone acetyltransferase GCN5	GO:0000123	histone acetyltransferase complex	apMir_20556	AAACGCUCUUAUAUUAUGGGA
GO:0005622	intracellular	M0S2A7	Uncharacterized protein	GO:0005681	spliceosomal complex	apMir_13156	UUGUCCCGUCGUCCAUCA
GO:0005622	intracellular	M7YLI9	2,3-bisphosphoglycerate-independent phosphoglycerate mutase	GO:0005740	mitochondrial envelope	apMir_37537	ACUUCCCCUGGGGGUAGGG
GO:0005622	intracellular	M7YLI9	2,3-bisphosphoglycerate-independent phosphoglycerate mutase	GO:0005740	mitochondrial envelope	apMir_13145	UGGAGCUCGAGUGCUUUU
GO:0005622	intracellular	M7YHQ2	Photosystem I reaction center subunit XI, chloroplastic	GO:0010287	plastoglobule	apMir_15744	CAGUGAGAGGAGACAAUGU
GO:0005622	intracellular	M8BGA1	Photosystem I reaction center subunit III, chloroplastic	GO:0010287	plastoglobule	apMir_15898	GAGUGAGAGAGAGUGAGAC
GO:0005622	intracellular	P13194	Photosystem I reaction center subunit IV, chloroplastic	GO:0010287	plastoglobule	apMir_12894	CCUUGUGGUCGUGGGCCU
GO:0005622	intracellular	M7YHQ2	Photosystem I reaction center subunit XI, chloroplastic	GO:0009538	photosystem I reaction center	apMir_15744	CAGUGAGAGGAGACAAUGU
GO:0005622	intracellular	M8BGA1	Photosystem I reaction center subunit III, chloroplastic	GO:0009538	photosystem I reaction center	apMir_15898	GAGUGAGAGAGAGUGAGAC
GO:0005622	intracellular	P13194	Photosystem I reaction center subunit IV, chloroplastic	GO:0009538	photosystem I reaction center	apMir_12894	CCUUGUGGUCGUGGGCCU
GO:0005622	intracellular	F4YFK1	Photosystem I reaction center subunit XI	GO:0009538	photosystem I reaction center	apMir_36075	AAGCAUUGCGAUGGUCCUC
GO:0005622	intracellular	F4YFK1	Photosystem I reaction center subunit XI	GO:0009538	photosystem I reaction center	apMir_11332	AAGCAUUGCGAUGGUCCU
GO:0005622	intracellular	F4YFK1	Photosystem I reaction center subunit XI	GO:0009538	photosystem I reaction center	apMir_16109	GGAUGCUGACGCAAUGUGA
GO:0005622	intracellular	F4YFK1	Photosystem I reaction center subunit XI	GO:0009538	photosystem I reaction center	apMir_37909	CAAAGCAUUGCGAUGGUCCU
GO:0005622	intracellular	F4YFK1	Photosystem I reaction center subunit XI	GO:0009538	photosystem I reaction center	apMir_10979	CGGAUGCUGACGCAAUGU
GO:0005622	intracellular	A1IW05	Subunit IV of photosystem I (PSI-E)	GO:0009538	photosystem I reaction center	apMir_12894	CCUUGUGGUCGUGGGCCU
GO:0005622	intracellular	Q339W7	Probable chromo domain-containing protein LHP1	GO:0000791	euchromatin	apMir_15898	GAGUGAGAGAGAGUGAGAC
GO:0005622	intracellular	M7YHQ2	Photosystem I reaction center subunit XI, chloroplastic	GO:0009522	photosystem I	apMir_15744	CAGUGAGAGGAGACAAUGU
GO:0005622	intracellular	M8BGA1	Photosystem I reaction center subunit III, chloroplastic	GO:0009522	photosystem I	apMir_15898	GAGUGAGAGAGAGUGAGAC
GO:0005622	intracellular	P13194	Photosystem I reaction center subunit IV, chloroplastic	GO:0009522	photosystem I	apMir_12894	CCUUGUGGUCGUGGGCCU
GO:0005622	intracellular	F4YFK1	Photosystem I reaction center subunit XI	GO:0009522	photosystem I	apMir_36075	AAGCAUUGCGAUGGUCCUC
GO:0005622	intracellular	F4YFK1	Photosystem I reaction center subunit XI	GO:0009522	photosystem I	apMir_11332	AAGCAUUGCGAUGGUCCU
GO:0005622	intracellular	F4YFK1	Photosystem I reaction center subunit XI	GO:0009522	photosystem I	apMir_16109	GGAUGCUGACGCAAUGUGA
GO:0005622	intracellular	F4YFK1	Photosystem I reaction center subunit XI	GO:0009522	photosystem I	apMir_37909	CAAAGCAUUGCGAUGGUCCU
GO:0005622	intracellular	F4YFK1	Photosystem I reaction center subunit XI	GO:0009522	photosystem I	apMir_10979	CGGAUGCUGACGCAAUGU
GO:0005622	intracellular	Q00327	Photosystem I reaction center subunit V, chloroplastic	GO:0009522	photosystem I	apMir_15898	GAGUGAGAGAGAGUGAGAC
GO:0005622	intracellular	A1IW05	Subunit IV of photosystem I (PSI-E)	GO:0009522	photosystem I	apMir_12894	CCUUGUGGUCGUGGGCCU
GO:0005622	intracellular	Q3HRP5	Calcineurin B-like protein 2	GO:0032578	aleurone grain membrane	apMir_13648	GUGCCACUCUUCCCUGUCA
GO:0005622	intracellular	Q2QP91	Dor1-like family protein, expressed	GO:0017119	Golgi transport complex	apMir_23027	UCCAAAAUAGAUGACCCAACU
GO:0005622	intracellular	Q00327	Photosystem I reaction center subunit V, chloroplastic	GO:0030093	chloroplast photosystem I	apMir_15898	GAGUGAGAGAGAGUGAGAC
GO:0005622	intracellular	M7ZLN1	Chaperonin CPN60-2, mitochondrial	GO:0005759	mitochondrial matrix	apMir_11716	UAGAAAGUGAGGCAUUGG
GO:0005622	intracellular	Q5I7K3	40S ribosomal protein S29	GO:0005622	intracellular	apMir_41069	GGGUCGGCCAGCGGUGCGGCCC
GO:0005622	intracellular	Q5I7K3	40S ribosomal protein S29	GO:0005622	intracellular	apMir_15898	GAGUGAGAGAGAGUGAGAC
GO:0005622	intracellular	F2D510	40S ribosomal protein S24	GO:0005622	intracellular	apMir_15898	GAGUGAGAGAGAGUGAGAC
GO:0005622	intracellular	M7YMI4	50S ribosomal protein L28, chloroplastic	GO:0005622	intracellular	apMir_21297	CCCAUGGAUGGAUGAUGGAUG
GO:0005622	intracellular	N1QVD8	Elongation factor G, chloroplastic	GO:0005622	intracellular	apMir_19208	ACUGUCAGAGAGACAUAUGU
GO:0005622	intracellular	R7WA39	40S ribosomal protein S8	GO:0005622	intracellular	apMir_54471	UCAGUCAUAAUCCGGCAC
GO:0005622	intracellular	Q43655	WCOR719	GO:0005622	intracellular	apMir_19014	AGCCUGGUCCCUUCAAUUUU
GO:0005622	intracellular	M8ABV0	Sec14 cytosolic factor	GO:0005622	intracellular	apMir_17291	UCAUAUGCUGCUGAGAUUCU
GO:0005622	intracellular	G7KLD3	30S ribosomal protein S28e	GO:0005622	intracellular	apMir_15898	GAGUGAGAGAGAGUGAGAC
GO:0005622	intracellular	P35267	60S ribosomal protein L17-2	GO:0005622	intracellular	apMir_24398	UGGCUUUACCUGAUAGAACUCG
GO:0005622	intracellular	P35267	60S ribosomal protein L17-2	GO:0005622	intracellular	apMir_37563	UUGUGGAGAUAAUCUGUUU
GO:0005622	intracellular	P35267	60S ribosomal protein L17-2	GO:0005622	intracellular	apMir_41069	GGGUCGGCCAGCGGUGCGGCCC
GO:0005622	intracellular	M8AU41	60S ribosomal protein L29-1	GO:0005622	intracellular	apMir_15898	GAGUGAGAGAGAGUGAGAC
GO:0005622	intracellular	M8CLP6	60S ribosomal protein L13	GO:0005622	intracellular	apMir_15898	GAGUGAGAGAGAGUGAGAC
GO:0005622	intracellular	M7YMI6	60S ribosomal protein L26-1	GO:0005622	intracellular	apMir_84844	GGCGGCACGAUCUGAACCU
GO:0005622	intracellular	P93779	60S ribosomal protein L5	GO:0005622	intracellular	apMir_19532	UCCCAUAAUAUAAGAGCGUUU
GO:0005622	intracellular	G7JW33	40S ribosomal protein S30	GO:0005622	intracellular	apMir_15898	GAGUGAGAGAGAGUGAGAC
GO:0005622	intracellular	H8ZVX2	60S ribosomal protein L23a	GO:0005622	intracellular	apMir_15898	GAGUGAGAGAGAGUGAGAC
GO:0005622	intracellular	M7YAR9	60S acidic ribosomal protein P1	GO:0005622	intracellular	apMir_15898	GAGUGAGAGAGAGUGAGAC
GO:0005622	intracellular	Q8VX00	60S ribosomal protein L13	GO:0005622	intracellular	apMir_41069	GGGUCGGCCAGCGGUGCGGCCC
GO:0005622	intracellular	M7YRR2	Actin-depolymerizing factor 4	GO:0005622	intracellular	apMir_12218	CCUGGGAUGCGCAAGGAA
GO:0005622	intracellular	M8BV91	ATP-dependent Clp protease proteolytic subunit	GO:0009532	plastid stroma	apMir_13026	CUCUUCCUUCAGUACGAG
GO:0005622	intracellular	F2D510	40S ribosomal protein S24	GO:0022627	cytosolic small ribosomal subunit	apMir_15898	GAGUGAGAGAGAGUGAGAC
GO:0005622	intracellular	R7WA39	40S ribosomal protein S8	GO:0022627	cytosolic small ribosomal subunit	apMir_54471	UCAGUCAUAAUCCGGCAC
GO:0005622	intracellular	G7JW33	40S ribosomal protein S30	GO:0022627	cytosolic small ribosomal subunit	apMir_15898	GAGUGAGAGAGAGUGAGAC
GO:0005622	intracellular	M8A1A4	Nuclear transcription factor Y subunit A-9	GO:0016602	CCAAT-binding factor complex	apMir_22473	CAGGCAAAUCAUCCUUGGCUA
GO:0005622	intracellular	M7YR92	Formin-like protein 7	GO:0005884	actin filament	apMir_15249	CAGCAACAUCACUAGUGGU
GO:0005622	intracellular	M7YRR2	Actin-depolymerizing factor 4	GO:0005884	actin filament	apMir_12218	CCUGGGAUGCGCAAGGAA
GO:0005622	intracellular	M8BFV8	Villin-2	GO:0005884	actin filament	apMir_15699	UGAAGAUGACCAGCAAGGG
GO:0005623	cell	M7YHQ2	Photosystem I reaction center subunit XI, chloroplastic	GO:0009534	chloroplast thylakoid	apMir_15744	CAGUGAGAGGAGACAAUGU
GO:0005623	cell	M8BGA1	Photosystem I reaction center subunit III, chloroplastic	GO:0009534	chloroplast thylakoid	apMir_15898	GAGUGAGAGAGAGUGAGAC
GO:0005623	cell	Q5S1S6	Peroxiredoxin Q, chloroplastic	GO:0009534	chloroplast thylakoid	apMir_15117	GGCUGGUCCCUAGCUAUUA
GO:0005623	cell	P13194	Photosystem I reaction center subunit IV, chloroplastic	GO:0009534	chloroplast thylakoid	apMir_12894	CCUUGUGGUCGUGGGCCU
GO:0005623	cell	Q00327	Photosystem I reaction center subunit V, chloroplastic	GO:0009534	chloroplast thylakoid	apMir_15898	GAGUGAGAGAGAGUGAGAC
GO:0005623	cell	M8BW14	Putative sodium-dependent transporter yocS	GO:0009534	chloroplast thylakoid	apMir_16256	GUGGAUGGAGAGGAGUGAC
GO:0005623	cell	M8BW14	Putative sodium-dependent transporter yocS	GO:0009534	chloroplast thylakoid	apMir_14745	GUCACUCCUCUCCAUCCAC
GO:0005623	cell	N1QYR6	Non-specific lipid-transfer protein	GO:0009534	chloroplast thylakoid	apMir_15898	GAGUGAGAGAGAGUGAGAC
GO:0005623	cell	M7ZZ10	NADH-ubiquinone oxidoreductase 20 kDa subunit, mitochondrial	GO:0005747	mitochondrial respiratory chain complex I	apMir_55966	AGAAGAAGAUCACAGGCGC
GO:0005623	cell	B6TDQ5	NADH-ubiquinone oxidoreductase 20 kDa subunit	GO:0005747	mitochondrial respiratory chain complex I	apMir_55966	AGAAGAAGAUCACAGGCGC
GO:0005623	cell	M7Z6F5	Glycine cleavage system H protein, mitochondrial	GO:0005960	glycine cleavage complex	apMir_36165	AGCUGUGCUUUCAGCAAGA
GO:0005623	cell	M7Z6F5	Glycine cleavage system H protein, mitochondrial	GO:0005960	glycine cleavage complex	apMir_12853	GCUGUGCUUUCAGCAAGA
GO:0005623	cell	Q947L8	Glycine decarboxylase subunit H	GO:0005960	glycine cleavage complex	apMir_36165	AGCUGUGCUUUCAGCAAGA
GO:0005623	cell	Q947L8	Glycine decarboxylase subunit H	GO:0005960	glycine cleavage complex	apMir_12853	GCUGUGCUUUCAGCAAGA
GO:0005623	cell	M0X743	Cytochrome b-c1 complex subunit 7	GO:0005750	mitochondrial respiratory chain complex III	apMir_14419	UGGUGCUUUCAUUGAGAGU
GO:0005623	cell	M0X743	Cytochrome b-c1 complex subunit 7	GO:0005750	mitochondrial respiratory chain complex III	apMir_11749	UGGUGCUUUCAUUGAGAG
GO:0005623	cell	A9XNZ6	Cytochrome b-c1 complex subunit 7	GO:0005750	mitochondrial respiratory chain complex III	apMir_11749	UGGUGCUUUCAUUGAGAG
GO:0005623	cell	Q5I7K3	40S ribosomal protein S29	GO:0030529	ribonucleoprotein complex	apMir_41069	GGGUCGGCCAGCGGUGCGGCCC
GO:0005623	cell	Q5I7K3	40S ribosomal protein S29	GO:0030529	ribonucleoprotein complex	apMir_15898	GAGUGAGAGAGAGUGAGAC
GO:0005623	cell	F2D510	40S ribosomal protein S24	GO:0030529	ribonucleoprotein complex	apMir_15898	GAGUGAGAGAGAGUGAGAC
GO:0005623	cell	M7Z7X5	60S ribosomal protein L7-2	GO:0030529	ribonucleoprotein complex	apMir_45352	AUGUAUUCACUAACUGGG
GO:0005623	cell	R7WA39	40S ribosomal protein S8	GO:0030529	ribonucleoprotein complex	apMir_54471	UCAGUCAUAAUCCGGCAC
GO:0005623	cell	P35267	60S ribosomal protein L17-2	GO:0030529	ribonucleoprotein complex	apMir_24398	UGGCUUUACCUGAUAGAACUCG
GO:0005623	cell	P35267	60S ribosomal protein L17-2	GO:0030529	ribonucleoprotein complex	apMir_37563	UUGUGGAGAUAAUCUGUUU
GO:0005623	cell	P35267	60S ribosomal protein L17-2	GO:0030529	ribonucleoprotein complex	apMir_41069	GGGUCGGCCAGCGGUGCGGCCC
GO:0005623	cell	A9P8I4	60S ribosomal protein L23	GO:0030529	ribonucleoprotein complex	apMir_54471	UCAGUCAUAAUCCGGCAC
GO:0005623	cell	A9P8I4	60S ribosomal protein L23	GO:0030529	ribonucleoprotein complex	apMir_15898	GAGUGAGAGAGAGUGAGAC
GO:0005623	cell	M8CLP6	60S ribosomal protein L13	GO:0030529	ribonucleoprotein complex	apMir_15898	GAGUGAGAGAGAGUGAGAC
GO:0005623	cell	P93779	60S ribosomal protein L5	GO:0030529	ribonucleoprotein complex	apMir_19532	UCCCAUAAUAUAAGAGCGUUU
GO:0005623	cell	P0CH34	Ubiquitin-60S ribosomal protein L40-1	GO:0030529	ribonucleoprotein complex	apMir_54653	CAGUCCUUGAUCCGGUUC
GO:0005623	cell	P0CH34	Ubiquitin-60S ribosomal protein L40-1	GO:0030529	ribonucleoprotein complex	apMir_73343	GCAGUCCUUGAUCCGGUUC
GO:0005623	cell	H8ZVX2	60S ribosomal protein L23a	GO:0030529	ribonucleoprotein complex	apMir_15898	GAGUGAGAGAGAGUGAGAC
GO:0005623	cell	M8CE21	U4/U6 small nuclear ribonucleoprotein PRP4-like protein	GO:0030529	ribonucleoprotein complex	apMir_19532	UCCCAUAAUAUAAGAGCGUUU
GO:0005623	cell	M8CE21	U4/U6 small nuclear ribonucleoprotein PRP4-like protein	GO:0030529	ribonucleoprotein complex	apMir_20556	AAACGCUCUUAUAUUAUGGGA
GO:0005623	cell	M7YAR9	60S acidic ribosomal protein P1	GO:0030529	ribonucleoprotein complex	apMir_15898	GAGUGAGAGAGAGUGAGAC
GO:0005623	cell	N1QRC8	50S ribosomal protein L14	GO:0030529	ribonucleoprotein complex	apMir_66361	UCUUGCUGAAAGCACAGCU
GO:0005623	cell	N1QRC8	50S ribosomal protein L14	GO:0030529	ribonucleoprotein complex	apMir_34926	UCUUGCUGAAAGCACAGC
GO:0005623	cell	N1QRC8	50S ribosomal protein L14	GO:0030529	ribonucleoprotein complex	apMir_12853	GCUGUGCUUUCAGCAAGA
GO:0005623	cell	M7ZV64	Signal recognition particle 9 kDa protein	GO:0030529	ribonucleoprotein complex	apMir_15898	GAGUGAGAGAGAGUGAGAC
GO:0005623	cell	Q8VX00	60S ribosomal protein L13	GO:0030529	ribonucleoprotein complex	apMir_41069	GGGUCGGCCAGCGGUGCGGCCC
GO:0005623	cell	P13194	Photosystem I reaction center subunit IV, chloroplastic	GO:0009535	chloroplast thylakoid membrane	apMir_12894	CCUUGUGGUCGUGGGCCU
GO:0005623	cell	Q00327	Photosystem I reaction center subunit V, chloroplastic	GO:0009535	chloroplast thylakoid membrane	apMir_15898	GAGUGAGAGAGAGUGAGAC
GO:0005623	cell	P35267	60S ribosomal protein L17-2	GO:0022625	cytosolic large ribosomal subunit	apMir_24398	UGGCUUUACCUGAUAGAACUCG
GO:0005623	cell	P35267	60S ribosomal protein L17-2	GO:0022625	cytosolic large ribosomal subunit	apMir_37563	UUGUGGAGAUAAUCUGUUU
GO:0005623	cell	P35267	60S ribosomal protein L17-2	GO:0022625	cytosolic large ribosomal subunit	apMir_41069	GGGUCGGCCAGCGGUGCGGCCC
GO:0005623	cell	A9P8I4	60S ribosomal protein L23	GO:0022625	cytosolic large ribosomal subunit	apMir_54471	UCAGUCAUAAUCCGGCAC
GO:0005623	cell	A9P8I4	60S ribosomal protein L23	GO:0022625	cytosolic large ribosomal subunit	apMir_15898	GAGUGAGAGAGAGUGAGAC
GO:0005623	cell	M8AU41	60S ribosomal protein L29-1	GO:0022625	cytosolic large ribosomal subunit	apMir_15898	GAGUGAGAGAGAGUGAGAC
GO:0005623	cell	M8CLP6	60S ribosomal protein L13	GO:0022625	cytosolic large ribosomal subunit	apMir_15898	GAGUGAGAGAGAGUGAGAC
GO:0005623	cell	M7YMI6	60S ribosomal protein L26-1	GO:0022625	cytosolic large ribosomal subunit	apMir_84844	GGCGGCACGAUCUGAACCU
GO:0005623	cell	M7Z1V4	60S ribosomal protein L7-1	GO:0022625	cytosolic large ribosomal subunit	apMir_12218	CCUGGGAUGCGCAAGGAA
GO:0005623	cell	Q8VX00	60S ribosomal protein L13	GO:0022625	cytosolic large ribosomal subunit	apMir_41069	GGGUCGGCCAGCGGUGCGGCCC
GO:0005623	cell	M7ZV64	Signal recognition particle 9 kDa protein	GO:0005786	signal recognition particle, endoplasmic reticulum targeting	apMir_15898	GAGUGAGAGAGAGUGAGAC
GO:0005623	cell	Q9M5G3	Translationally-controlled tumor protein homolog	GO:0090406	pollen tube	apMir_15898	GAGUGAGAGAGAGUGAGAC
GO:0005623	cell	M7ZV64	Signal recognition particle 9 kDa protein	GO:0048500	signal recognition particle	apMir_15898	GAGUGAGAGAGAGUGAGAC
GO:0005623	cell	B6SI11	Actin-2	GO:0009570	chloroplast stroma	apMir_15898	GAGUGAGAGAGAGUGAGAC
GO:0005623	cell	M7YMI4	50S ribosomal protein L28, chloroplastic	GO:0009570	chloroplast stroma	apMir_21297	CCCAUGGAUGGAUGAUGGAUG
GO:0005623	cell	M8BV91	ATP-dependent Clp protease proteolytic subunit	GO:0009570	chloroplast stroma	apMir_13026	CUCUUCCUUCAGUACGAG
GO:0005623	cell	C5J4A2	Acetolactate synthase	GO:0009570	chloroplast stroma	apMir_66466	GGACCGUGUAGUUUAGUGG
GO:0005623	cell	N1QVD8	Elongation factor G, chloroplastic	GO:0009570	chloroplast stroma	apMir_19208	ACUGUCAGAGAGACAUAUGU
GO:0005623	cell	M8AM21	NAD-dependent dihydropyrimidine dehydrogenase PreA	GO:0009570	chloroplast stroma	apMir_13995	CUACUUGGUGCAGAUACUG
GO:0005623	cell	M0UIS5	Thiamine thiazole synthase, chloroplastic	GO:0009570	chloroplast stroma	apMir_16653	UAUUUUGGGGGUCGAGGUA
GO:0005623	cell	M0UIS5	Thiamine thiazole synthase, chloroplastic	GO:0009570	chloroplast stroma	apMir_41069	GGGUCGGCCAGCGGUGCGGCCC
GO:0005623	cell	M7ZLN1	Chaperonin CPN60-2, mitochondrial	GO:0009570	chloroplast stroma	apMir_11716	UAGAAAGUGAGGCAUUGG
GO:0005623	cell	Q5N8G1	2-C-methyl-D-erythritol 4-phosphate cytidylyltransferase, chloroplastic	GO:0009570	chloroplast stroma	apMir_19532	UCCCAUAAUAUAAGAGCGUUU
GO:0005623	cell	M8BKL1	Calcineurin B-like protein 3	GO:0009705	plant-type vacuole membrane	apMir_13648	GUGCCACUCUUCCCUGUCA
GO:0005623	cell	M7YVM7	GPI-anchor transamidase	GO:0042765	GPI-anchor transamidase complex	apMir_15826	CCCCUACAUGCUGUCUACC
GO:0005623	cell	M0WXP0	Oleosin	GO:0005811	lipid particle	apMir_15699	UGAAGAUGACCAGCAAGGG
GO:0005623	cell	A3AW41	Oleosin	GO:0005811	lipid particle	apMir_15699	UGAAGAUGACCAGCAAGGG
GO:0005623	cell	K3ZXN8	Oleosin	GO:0005811	lipid particle	apMir_15699	UGAAGAUGACCAGCAAGGG
GO:0005623	cell	F2CRF2	Oleosin	GO:0005811	lipid particle	apMir_15699	UGAAGAUGACCAGCAAGGG
GO:0005623	cell	B6T0P4	Histone H4	GO:0005774	vacuolar membrane	apMir_15898	GAGUGAGAGAGAGUGAGAC
GO:0005623	cell	B6T0P4	Histone H4	GO:0005774	vacuolar membrane	apMir_45385	CUGCUCCCGUCUUGUGAG
GO:0005623	cell	Q9M5G3	Translationally-controlled tumor protein homolog	GO:0005774	vacuolar membrane	apMir_15898	GAGUGAGAGAGAGUGAGAC
GO:0005623	cell	F2D510	40S ribosomal protein S24	GO:0005774	vacuolar membrane	apMir_15898	GAGUGAGAGAGAGUGAGAC
GO:0005623	cell	M0X743	Cytochrome b-c1 complex subunit 7	GO:0005774	vacuolar membrane	apMir_14419	UGGUGCUUUCAUUGAGAGU
GO:0005623	cell	M0X743	Cytochrome b-c1 complex subunit 7	GO:0005774	vacuolar membrane	apMir_11749	UGGUGCUUUCAUUGAGAG
GO:0005623	cell	M8CLP6	60S ribosomal protein L13	GO:0005774	vacuolar membrane	apMir_15898	GAGUGAGAGAGAGUGAGAC
GO:0005623	cell	M7YMI6	60S ribosomal protein L26-1	GO:0005774	vacuolar membrane	apMir_84844	GGCGGCACGAUCUGAACCU
GO:0005623	cell	M7ZLN1	Chaperonin CPN60-2, mitochondrial	GO:0005774	vacuolar membrane	apMir_11716	UAGAAAGUGAGGCAUUGG
GO:0005623	cell	Q93XM7	Mitochondrial carnitine/acylcarnitine carrier-like protein	GO:0005743	mitochondrial inner membrane	apMir_19532	UCCCAUAAUAUAAGAGCGUUU
GO:0005623	cell	M0X743	Cytochrome b-c1 complex subunit 7	GO:0005743	mitochondrial inner membrane	apMir_14419	UGGUGCUUUCAUUGAGAGU
GO:0005623	cell	M0X743	Cytochrome b-c1 complex subunit 7	GO:0005743	mitochondrial inner membrane	apMir_11749	UGGUGCUUUCAUUGAGAG
GO:0005623	cell	A9XNZ6	Cytochrome b-c1 complex subunit 7	GO:0005743	mitochondrial inner membrane	apMir_11749	UGGUGCUUUCAUUGAGAG
GO:0005623	cell	B4FHM0	Uncharacterized protein	GO:0000145	exocyst	apMir_19532	UCCCAUAAUAUAAGAGCGUUU
GO:0005623	cell	M7ZBK3	DNA-directed RNA polymerases I and III subunit RPAC2	GO:0005666	DNA-directed RNA polymerase III complex	apMir_15898	GAGUGAGAGAGAGUGAGAC
GO:0005623	cell	R7WGA2	Kinetochore-associated protein MTW1	GO:0000775	chromosome, centromeric region	apMir_19716	CAUCUAUUUUGGAACGGAGGG
GO:0005623	cell	R7WGA2	Kinetochore-associated protein MTW1	GO:0000775	chromosome, centromeric region	apMir_19479	GUCAUCUAUUUUGGAACGGAG
GO:0005623	cell	R7WGA2	Kinetochore-associated protein MTW1	GO:0000775	chromosome, centromeric region	apMir_19478	CUCCGUUCCAAAAUAGAUGAC
GO:0005623	cell	R7WGA2	Kinetochore-associated protein MTW1	GO:0000775	chromosome, centromeric region	apMir_19477	CCCUCCGUUCCAAAAUAGAUG
GO:0005623	cell	R7WGA2	Kinetochore-associated protein MTW1	GO:0000775	chromosome, centromeric region	apMir_21472	GUCAUCUAUUCUGGAACGGAG
GO:0005623	cell	R7WGA2	Kinetochore-associated protein MTW1	GO:0000775	chromosome, centromeric region	apMir_19495	AGUUGGGUCAUCUAUUUUGGA
GO:0005623	cell	R7WGA2	Kinetochore-associated protein MTW1	GO:0000775	chromosome, centromeric region	apMir_20602	GUCAUCUAUAUUGGAACGGAG
GO:0005623	cell	N1QVT5	Actin-related protein 2/3 complex subunit 4	GO:0005885	Arp2/3 protein complex	apMir_19532	UCCCAUAAUAUAAGAGCGUUU
GO:0005623	cell	N1QVT5	Actin-related protein 2/3 complex subunit 4	GO:0005885	Arp2/3 protein complex	apMir_20556	AAACGCUCUUAUAUUAUGGGA
GO:0005623	cell	Q339W7	Probable chromo domain-containing protein LHP1	GO:0005720	nuclear heterochromatin	apMir_15898	GAGUGAGAGAGAGUGAGAC
GO:0005623	cell	B4FKJ7	Uncharacterized protein	GO:0000794	condensed nuclear chromosome	apMir_19532	UCCCAUAAUAUAAGAGCGUUU
GO:0005623	cell	F2D510	40S ribosomal protein S24	GO:0022626	cytosolic ribosome	apMir_15898	GAGUGAGAGAGAGUGAGAC
GO:0005623	cell	R7WA39	40S ribosomal protein S8	GO:0022626	cytosolic ribosome	apMir_54471	UCAGUCAUAAUCCGGCAC
GO:0005623	cell	M8BKL1	Calcineurin B-like protein 3	GO:0022626	cytosolic ribosome	apMir_13648	GUGCCACUCUUCCCUGUCA
GO:0005623	cell	P35267	60S ribosomal protein L17-2	GO:0022626	cytosolic ribosome	apMir_24398	UGGCUUUACCUGAUAGAACUCG
GO:0005623	cell	P35267	60S ribosomal protein L17-2	GO:0022626	cytosolic ribosome	apMir_37563	UUGUGGAGAUAAUCUGUUU
GO:0005623	cell	P35267	60S ribosomal protein L17-2	GO:0022626	cytosolic ribosome	apMir_41069	GGGUCGGCCAGCGGUGCGGCCC
GO:0005623	cell	M8CLP6	60S ribosomal protein L13	GO:0022626	cytosolic ribosome	apMir_15898	GAGUGAGAGAGAGUGAGAC
GO:0005623	cell	M7YMI6	60S ribosomal protein L26-1	GO:0022626	cytosolic ribosome	apMir_84844	GGCGGCACGAUCUGAACCU
GO:0005623	cell	M7ZLN1	Chaperonin CPN60-2, mitochondrial	GO:0022626	cytosolic ribosome	apMir_11716	UAGAAAGUGAGGCAUUGG
GO:0005623	cell	M7YAR9	60S acidic ribosomal protein P1	GO:0022626	cytosolic ribosome	apMir_15898	GAGUGAGAGAGAGUGAGAC
GO:0005623	cell	Q8VX00	60S ribosomal protein L13	GO:0022626	cytosolic ribosome	apMir_41069	GGGUCGGCCAGCGGUGCGGCCC
GO:0005623	cell	M8A3H2	Cullin-1	GO:0031461	cullin-RING ubiquitin ligase complex	apMir_15429	GUGACAUGAUCCAUGGUCA
GO:0005623	cell	P35267	60S ribosomal protein L17-2	GO:0015934	large ribosomal subunit	apMir_24398	UGGCUUUACCUGAUAGAACUCG
GO:0005623	cell	P35267	60S ribosomal protein L17-2	GO:0015934	large ribosomal subunit	apMir_37563	UUGUGGAGAUAAUCUGUUU
GO:0005623	cell	P35267	60S ribosomal protein L17-2	GO:0015934	large ribosomal subunit	apMir_41069	GGGUCGGCCAGCGGUGCGGCCC
GO:0005623	cell	M7YMI6	60S ribosomal protein L26-1	GO:0015934	large ribosomal subunit	apMir_84844	GGCGGCACGAUCUGAACCU
GO:0005623	cell	N1QRC8	50S ribosomal protein L14	GO:0015934	large ribosomal subunit	apMir_66361	UCUUGCUGAAAGCACAGCU
GO:0005623	cell	N1QRC8	50S ribosomal protein L14	GO:0015934	large ribosomal subunit	apMir_34926	UCUUGCUGAAAGCACAGC
GO:0005623	cell	N1QRC8	50S ribosomal protein L14	GO:0015934	large ribosomal subunit	apMir_12853	GCUGUGCUUUCAGCAAGA
GO:0005623	cell	M8CGY9	AP-1 complex subunit gamma-1	GO:0030117	membrane coat	apMir_13714	GCGUGACACUGAACCAUUG
GO:0005623	cell	M8CL93	Protein transport protein Sec24B	GO:0030127	COPII vesicle coat	apMir_19532	UCCCAUAAUAUAAGAGCGUUU
GO:0005623	cell	Q8RUL3	Sucrose transporter SUT1D	GO:0005887	integral component of plasma membrane	apMir_15898	GAGUGAGAGAGAGUGAGAC
GO:0005623	cell	Q8S4W1	Sucrose transporter SUT1A	GO:0005887	integral component of plasma membrane	apMir_15898	GAGUGAGAGAGAGUGAGAC
GO:0005623	cell	C3VER3	L-oleosin	GO:0012511	monolayer-surrounded lipid storage body	apMir_15699	UGAAGAUGACCAGCAAGGG
GO:0005623	cell	B5TT89	Oleosin isoform OLE500a	GO:0012511	monolayer-surrounded lipid storage body	apMir_15699	UGAAGAUGACCAGCAAGGG
GO:0005623	cell	M0WXP0	Oleosin	GO:0012511	monolayer-surrounded lipid storage body	apMir_15699	UGAAGAUGACCAGCAAGGG
GO:0005623	cell	A3AW41	Oleosin	GO:0012511	monolayer-surrounded lipid storage body	apMir_15699	UGAAGAUGACCAGCAAGGG
GO:0005623	cell	K3ZXN8	Oleosin	GO:0012511	monolayer-surrounded lipid storage body	apMir_15699	UGAAGAUGACCAGCAAGGG
GO:0005623	cell	F2CRF2	Oleosin	GO:0012511	monolayer-surrounded lipid storage body	apMir_15699	UGAAGAUGACCAGCAAGGG
GO:0005623	cell	B6T0P4	Histone H4	GO:0000786	nucleosome	apMir_15898	GAGUGAGAGAGAGUGAGAC
GO:0005623	cell	B6T0P4	Histone H4	GO:0000786	nucleosome	apMir_45385	CUGCUCCCGUCUUGUGAG
GO:0005623	cell	K4A0A3	Histone H4	GO:0000786	nucleosome	apMir_15898	GAGUGAGAGAGAGUGAGAC
GO:0005623	cell	M0ZCL8	Histone H2B	GO:0000786	nucleosome	apMir_15249	CAGCAACAUCACUAGUGGU
GO:0005623	cell	M8BQ06	Histone H2B	GO:0000786	nucleosome	apMir_15249	CAGCAACAUCACUAGUGGU
GO:0005623	cell	N1QWY2	Histone H2B	GO:0000786	nucleosome	apMir_15898	GAGUGAGAGAGAGUGAGAC
GO:0005623	cell	M8CKH4	Histone H2B	GO:0000786	nucleosome	apMir_15249	CAGCAACAUCACUAGUGGU
GO:0005623	cell	M7YUA5	Histone H3.2	GO:0000786	nucleosome	apMir_24398	UGGCUUUACCUGAUAGAACUCG
GO:0005623	cell	T1M5U0	Histone H2B	GO:0000786	nucleosome	apMir_15249	CAGCAACAUCACUAGUGGU
GO:0005623	cell	K7U3E1	Histone H3.2	GO:0000786	nucleosome	apMir_69264	GAUUGGUAUUUCACUUGGCGGG
GO:0005623	cell	M7YWW8	Histone H2B	GO:0000786	nucleosome	apMir_15249	CAGCAACAUCACUAGUGGU
GO:0005623	cell	G7LCB2	Histone H3	GO:0000786	nucleosome	apMir_69264	GAUUGGUAUUUCACUUGGCGGG
GO:0005623	cell	M8C6Z1	Histone H4	GO:0000786	nucleosome	apMir_78295	UCUGCUCCCGUCUUGUGAG
GO:0005623	cell	M8C6Z1	Histone H4	GO:0000786	nucleosome	apMir_45385	CUGCUCCCGUCUUGUGAG
GO:0005623	cell	M8C6Z1	Histone H4	GO:0000786	nucleosome	apMir_68128	GUCUGCUCCCGUCUUGUGAG
GO:0005623	cell	Q94KK3	Histone H2B	GO:0000786	nucleosome	apMir_15249	CAGCAACAUCACUAGUGGU
GO:0005623	cell	M8A659	Histone H2B	GO:0000786	nucleosome	apMir_15249	CAGCAACAUCACUAGUGGU
GO:0005623	cell	M8ADQ3	Histone H4	GO:0000786	nucleosome	apMir_78295	UCUGCUCCCGUCUUGUGAG
GO:0005623	cell	M8ADQ3	Histone H4	GO:0000786	nucleosome	apMir_45385	CUGCUCCCGUCUUGUGAG
GO:0005623	cell	M8ADQ3	Histone H4	GO:0000786	nucleosome	apMir_68128	GUCUGCUCCCGUCUUGUGAG
GO:0005623	cell	M7ZS96	Histone H3.3	GO:0000786	nucleosome	apMir_24398	UGGCUUUACCUGAUAGAACUCG
GO:0005623	cell	M8AJ71	Histone H4	GO:0000786	nucleosome	apMir_15898	GAGUGAGAGAGAGUGAGAC
GO:0005623	cell	P68429	Histone H3.2	GO:0000786	nucleosome	apMir_69264	GAUUGGUAUUUCACUUGGCGGG
GO:0005623	cell	P68429	Histone H3.2	GO:0000786	nucleosome	apMir_15898	GAGUGAGAGAGAGUGAGAC
GO:0005623	cell	B6U980	Histone H4	GO:0000786	nucleosome	apMir_78295	UCUGCUCCCGUCUUGUGAG
GO:0005623	cell	B6U980	Histone H4	GO:0000786	nucleosome	apMir_45385	CUGCUCCCGUCUUGUGAG
GO:0005623	cell	B6U980	Histone H4	GO:0000786	nucleosome	apMir_68128	GUCUGCUCCCGUCUUGUGAG
GO:0005623	cell	M0UIS5	Thiamine thiazole synthase, chloroplastic	GO:0010319	stromule	apMir_16653	UAUUUUGGGGGUCGAGGUA
GO:0005623	cell	M0UIS5	Thiamine thiazole synthase, chloroplastic	GO:0010319	stromule	apMir_41069	GGGUCGGCCAGCGGUGCGGCCC
GO:0005623	cell	M8C507	AP-1 complex subunit mu-1	GO:0030131	clathrin adaptor complex	apMir_36414	AGGACGCGGUCCUUGAUGG
GO:0005623	cell	B9RAX0	Clathrin coat assembly protein ap-1, putative	GO:0030131	clathrin adaptor complex	apMir_36414	AGGACGCGGUCCUUGAUGG
GO:0005623	cell	M8CGY9	AP-1 complex subunit gamma-1	GO:0030131	clathrin adaptor complex	apMir_13714	GCGUGACACUGAACCAUUG
GO:0005623	cell	Q5N9S2	Clathrin-associated protein unc-101-like	GO:0030131	clathrin adaptor complex	apMir_36414	AGGACGCGGUCCUUGAUGG
GO:0005623	cell	M7YA15	AP-1 complex subunit mu-1	GO:0030131	clathrin adaptor complex	apMir_36414	AGGACGCGGUCCUUGAUGG
GO:0005623	cell	B6T0P4	Histone H4	GO:0005694	chromosome	apMir_15898	GAGUGAGAGAGAGUGAGAC
GO:0005623	cell	B6T0P4	Histone H4	GO:0005694	chromosome	apMir_45385	CUGCUCCCGUCUUGUGAG
GO:0005623	cell	K4A0A3	Histone H4	GO:0005694	chromosome	apMir_15898	GAGUGAGAGAGAGUGAGAC
GO:0005623	cell	M0ZCL8	Histone H2B	GO:0005694	chromosome	apMir_15249	CAGCAACAUCACUAGUGGU
GO:0005623	cell	M8BQ06	Histone H2B	GO:0005694	chromosome	apMir_15249	CAGCAACAUCACUAGUGGU
GO:0005623	cell	N1QWY2	Histone H2B	GO:0005694	chromosome	apMir_15898	GAGUGAGAGAGAGUGAGAC
GO:0005623	cell	M8CKH4	Histone H2B	GO:0005694	chromosome	apMir_15249	CAGCAACAUCACUAGUGGU
GO:0005623	cell	M7YUA5	Histone H3.2	GO:0005694	chromosome	apMir_24398	UGGCUUUACCUGAUAGAACUCG
GO:0005623	cell	T1M5U0	Histone H2B	GO:0005694	chromosome	apMir_15249	CAGCAACAUCACUAGUGGU
GO:0005623	cell	K7U3E1	Histone H3.2	GO:0005694	chromosome	apMir_69264	GAUUGGUAUUUCACUUGGCGGG
GO:0005623	cell	M7YWW8	Histone H2B	GO:0005694	chromosome	apMir_15249	CAGCAACAUCACUAGUGGU
GO:0005623	cell	G7LCB2	Histone H3	GO:0005694	chromosome	apMir_69264	GAUUGGUAUUUCACUUGGCGGG
GO:0005623	cell	M8C6Z1	Histone H4	GO:0005694	chromosome	apMir_78295	UCUGCUCCCGUCUUGUGAG
GO:0005623	cell	M8C6Z1	Histone H4	GO:0005694	chromosome	apMir_45385	CUGCUCCCGUCUUGUGAG
GO:0005623	cell	M8C6Z1	Histone H4	GO:0005694	chromosome	apMir_68128	GUCUGCUCCCGUCUUGUGAG
GO:0005623	cell	Q94KK3	Histone H2B	GO:0005694	chromosome	apMir_15249	CAGCAACAUCACUAGUGGU
GO:0005623	cell	M8A659	Histone H2B	GO:0005694	chromosome	apMir_15249	CAGCAACAUCACUAGUGGU
GO:0005623	cell	M8ADQ3	Histone H4	GO:0005694	chromosome	apMir_78295	UCUGCUCCCGUCUUGUGAG
GO:0005623	cell	M8ADQ3	Histone H4	GO:0005694	chromosome	apMir_45385	CUGCUCCCGUCUUGUGAG
GO:0005623	cell	M8ADQ3	Histone H4	GO:0005694	chromosome	apMir_68128	GUCUGCUCCCGUCUUGUGAG
GO:0005623	cell	M7ZS96	Histone H3.3	GO:0005694	chromosome	apMir_24398	UGGCUUUACCUGAUAGAACUCG
GO:0005623	cell	M8AJ71	Histone H4	GO:0005694	chromosome	apMir_15898	GAGUGAGAGAGAGUGAGAC
GO:0005623	cell	P68429	Histone H3.2	GO:0005694	chromosome	apMir_69264	GAUUGGUAUUUCACUUGGCGGG
GO:0005623	cell	P68429	Histone H3.2	GO:0005694	chromosome	apMir_15898	GAGUGAGAGAGAGUGAGAC
GO:0005623	cell	B6U980	Histone H4	GO:0005694	chromosome	apMir_78295	UCUGCUCCCGUCUUGUGAG
GO:0005623	cell	B6U980	Histone H4	GO:0005694	chromosome	apMir_45385	CUGCUCCCGUCUUGUGAG
GO:0005623	cell	B6U980	Histone H4	GO:0005694	chromosome	apMir_68128	GUCUGCUCCCGUCUUGUGAG
GO:0005623	cell	B6SI11	Actin-2	GO:0009941	chloroplast envelope	apMir_15898	GAGUGAGAGAGAGUGAGAC
GO:0005623	cell	M7YMI4	50S ribosomal protein L28, chloroplastic	GO:0009941	chloroplast envelope	apMir_21297	CCCAUGGAUGGAUGAUGGAUG
GO:0005623	cell	M8BV91	ATP-dependent Clp protease proteolytic subunit	GO:0009941	chloroplast envelope	apMir_13026	CUCUUCCUUCAGUACGAG
GO:0005623	cell	M7YHQ2	Photosystem I reaction center subunit XI, chloroplastic	GO:0009941	chloroplast envelope	apMir_15744	CAGUGAGAGGAGACAAUGU
GO:0005623	cell	N1QVD8	Elongation factor G, chloroplastic	GO:0009941	chloroplast envelope	apMir_19208	ACUGUCAGAGAGACAUAUGU
GO:0005623	cell	M8BGA1	Photosystem I reaction center subunit III, chloroplastic	GO:0009941	chloroplast envelope	apMir_15898	GAGUGAGAGAGAGUGAGAC
GO:0005623	cell	M0UIS5	Thiamine thiazole synthase, chloroplastic	GO:0009941	chloroplast envelope	apMir_16653	UAUUUUGGGGGUCGAGGUA
GO:0005623	cell	M0UIS5	Thiamine thiazole synthase, chloroplastic	GO:0009941	chloroplast envelope	apMir_41069	GGGUCGGCCAGCGGUGCGGCCC
GO:0005623	cell	M7ZLN1	Chaperonin CPN60-2, mitochondrial	GO:0009941	chloroplast envelope	apMir_11716	UAGAAAGUGAGGCAUUGG
GO:0005623	cell	P13194	Photosystem I reaction center subunit IV, chloroplastic	GO:0009941	chloroplast envelope	apMir_12894	CCUUGUGGUCGUGGGCCU
GO:0005623	cell	Q00327	Photosystem I reaction center subunit V, chloroplastic	GO:0009941	chloroplast envelope	apMir_15898	GAGUGAGAGAGAGUGAGAC
GO:0005623	cell	D3GKE0	Putative histone acetyltransferase GCN5	GO:0000123	histone acetyltransferase complex	apMir_20556	AAACGCUCUUAUAUUAUGGGA
GO:0005623	cell	M0S2A7	Uncharacterized protein	GO:0005681	spliceosomal complex	apMir_13156	UUGUCCCGUCGUCCAUCA
GO:0005623	cell	M7YLI9	2,3-bisphosphoglycerate-independent phosphoglycerate mutase	GO:0005740	mitochondrial envelope	apMir_37537	ACUUCCCCUGGGGGUAGGG
GO:0005623	cell	M7YLI9	2,3-bisphosphoglycerate-independent phosphoglycerate mutase	GO:0005740	mitochondrial envelope	apMir_13145	UGGAGCUCGAGUGCUUUU
GO:0005623	cell	M7YHQ2	Photosystem I reaction center subunit XI, chloroplastic	GO:0010287	plastoglobule	apMir_15744	CAGUGAGAGGAGACAAUGU
GO:0005623	cell	M8BGA1	Photosystem I reaction center subunit III, chloroplastic	GO:0010287	plastoglobule	apMir_15898	GAGUGAGAGAGAGUGAGAC
GO:0005623	cell	P13194	Photosystem I reaction center subunit IV, chloroplastic	GO:0010287	plastoglobule	apMir_12894	CCUUGUGGUCGUGGGCCU
GO:0005623	cell	M7YHQ2	Photosystem I reaction center subunit XI, chloroplastic	GO:0009538	photosystem I reaction center	apMir_15744	CAGUGAGAGGAGACAAUGU
GO:0005623	cell	M8BGA1	Photosystem I reaction center subunit III, chloroplastic	GO:0009538	photosystem I reaction center	apMir_15898	GAGUGAGAGAGAGUGAGAC
GO:0005623	cell	P13194	Photosystem I reaction center subunit IV, chloroplastic	GO:0009538	photosystem I reaction center	apMir_12894	CCUUGUGGUCGUGGGCCU
GO:0005623	cell	F4YFK1	Photosystem I reaction center subunit XI	GO:0009538	photosystem I reaction center	apMir_36075	AAGCAUUGCGAUGGUCCUC
GO:0005623	cell	F4YFK1	Photosystem I reaction center subunit XI	GO:0009538	photosystem I reaction center	apMir_11332	AAGCAUUGCGAUGGUCCU
GO:0005623	cell	F4YFK1	Photosystem I reaction center subunit XI	GO:0009538	photosystem I reaction center	apMir_16109	GGAUGCUGACGCAAUGUGA
GO:0005623	cell	F4YFK1	Photosystem I reaction center subunit XI	GO:0009538	photosystem I reaction center	apMir_37909	CAAAGCAUUGCGAUGGUCCU
GO:0005623	cell	F4YFK1	Photosystem I reaction center subunit XI	GO:0009538	photosystem I reaction center	apMir_10979	CGGAUGCUGACGCAAUGU
GO:0005623	cell	A1IW05	Subunit IV of photosystem I (PSI-E)	GO:0009538	photosystem I reaction center	apMir_12894	CCUUGUGGUCGUGGGCCU
GO:0005623	cell	Q339W7	Probable chromo domain-containing protein LHP1	GO:0000791	euchromatin	apMir_15898	GAGUGAGAGAGAGUGAGAC
GO:0005623	cell	M7YHQ2	Photosystem I reaction center subunit XI, chloroplastic	GO:0009522	photosystem I	apMir_15744	CAGUGAGAGGAGACAAUGU
GO:0005623	cell	M8BGA1	Photosystem I reaction center subunit III, chloroplastic	GO:0009522	photosystem I	apMir_15898	GAGUGAGAGAGAGUGAGAC
GO:0005623	cell	P13194	Photosystem I reaction center subunit IV, chloroplastic	GO:0009522	photosystem I	apMir_12894	CCUUGUGGUCGUGGGCCU
GO:0005623	cell	F4YFK1	Photosystem I reaction center subunit XI	GO:0009522	photosystem I	apMir_36075	AAGCAUUGCGAUGGUCCUC
GO:0005623	cell	F4YFK1	Photosystem I reaction center subunit XI	GO:0009522	photosystem I	apMir_11332	AAGCAUUGCGAUGGUCCU
GO:0005623	cell	F4YFK1	Photosystem I reaction center subunit XI	GO:0009522	photosystem I	apMir_16109	GGAUGCUGACGCAAUGUGA
GO:0005623	cell	F4YFK1	Photosystem I reaction center subunit XI	GO:0009522	photosystem I	apMir_37909	CAAAGCAUUGCGAUGGUCCU
GO:0005623	cell	F4YFK1	Photosystem I reaction center subunit XI	GO:0009522	photosystem I	apMir_10979	CGGAUGCUGACGCAAUGU
GO:0005623	cell	Q00327	Photosystem I reaction center subunit V, chloroplastic	GO:0009522	photosystem I	apMir_15898	GAGUGAGAGAGAGUGAGAC
GO:0005623	cell	A1IW05	Subunit IV of photosystem I (PSI-E)	GO:0009522	photosystem I	apMir_12894	CCUUGUGGUCGUGGGCCU
GO:0005623	cell	Q3HRP5	Calcineurin B-like protein 2	GO:0032578	aleurone grain membrane	apMir_13648	GUGCCACUCUUCCCUGUCA
GO:0005623	cell	Q2QP91	Dor1-like family protein, expressed	GO:0017119	Golgi transport complex	apMir_23027	UCCAAAAUAGAUGACCCAACU
[truncated: 786 more rows]

## Sheet: Molecular function
Agharbaoui et al. 2015
[truncated: 1,387 more rows]
