# Supplementary material for: An integrative approach to identify hexaploid wheat miRNAome associated with development and tolerance to abiotic stress
Source: BMC Genomics. 2015 Apr 24;16(1):339. doi: 10.1186/s12864-015-1490-8 (PMC4443513; doi:10.1186/s12864-015-1490-8)
Supplement: Additional file 4: — Supporting Data from S1 to S3; Provides supporting Data of the manuscript and their associated legends. Their legends are in the main supplementary files named. < Supporting Data_legendeSD1toSD3.docx>. The three datasets present an elegant representation of the miRNA within their coexpressed small RNAs, their percentage of coverage and the list of miRNA with more than 100 reads. [file 12864_2015_1490_MOESM4_ESM.zip]

Archive with 12 entries (9 files):
- Additional file 4/
- Additional file 4/.DS_Store
- __MACOSX/
- __MACOSX/Additional file 4/
- __MACOSX/Additional file 4/._.DS_Store
- Additional file 4/Icon
- __MACOSX/Additional file 4/._Icon
- Additional file 4/SD1_viewMicroRNAinPremicroRNA.txt
- Additional file 4/SD2_MicroRNAsAbundancesSmall.txt
- Additional file 4/SD3_MicroRNAstotalAbundancesInAllSequencedLibraries.txt
- Additional file 4/Supporting Data_legendeSD1toSD3.docx
- __MACOSX/._Additional file 4
