# Supplementary material for: An integrative approach to identify hexaploid wheat miRNAome associated with development and tolerance to abiotic stress
Source: BMC Genomics. 2015 Apr 24;16(1):339. doi: 10.1186/s12864-015-1490-8 (PMC4443513; doi:10.1186/s12864-015-1490-8)
Supplement: Additional file 4: — Supporting Data from S1 to S3; Provides supporting Data of the manuscript and their associated legends. Their legends are in the main supplementary files named. < Supporting Data_legendeSD1toSD3.docx>. The three datasets present an elegant representation of the miRNA within their coexpressed small RNAs, their percentage of coverage and the list of miRNA with more than 100 reads. [file 12864_2015_1490_MOESM4_ESM.zip › Additional file 4/SD1_viewMicroRNAinPremicroRNA.txt]

Agharbaoui et al. 2015. 
Additional file 4: Data SD1.

################################################################################################################################################################

Line starts with (#): Precursor sequence. 
Lines start with (&): Secondary structure of the precursor(s) in dot-bracket notation; Precursor id (apPre_xxxx); accesssion number of EST(s) producing the precursor(s), 
                      {Uniref ID if available}. 
Lines start with (>) : MiRNA sequence; Expression level of the miRNA in the 10 libraries corresponding to the number of reads sequenced in library L1 to L10; 
                      [total expression of miRNA candidates]; apMir xxxx, miRNA apMir ID; md, MiRdup*; mdB, mdP and mdM represents dataset training used by MiRdup* to predict 
                      the position of miRNA candidate in the precursor: mdB, md trained on miRBase (B); mdP, md trained on plants (P); mdM, md trained on monocots (M); mdB, mdP 
                      or mdM _Precursor ID_MiRdup score, the dataset training_ the Id of the precursor(s) from which the miRNA is predicted_the prediction score of MiRdup; HHMMiR, 
                      and/or MiPred, the predictors used to predict the secondary structure; +/-, the strand. 
Lines start with (%) : small RNA (sRNA) sequence mapping the precursor; Expression level of the sRNA in the 10 libraries corresponding to the number of reads sequenced in library 
                      L1 to L10; [total expression of small RNAs]; MiRNA apMir ID if this sRNA is predicted by HHMMiR or MiPred; Precursor apPre ID if this sRNA is predicted with 
                      the current precursor with HHMMiR or MiPred; +/-, strand. consmRNA_xxxx {miRxxx}, apMir having sequence homology (0-2 mismatches) with a given miRNA family 
                      from miRase(v21).

################################################################################################################################################################

# GAACUGUCUUAGAGAUGAUACAUCUCCUUCUGGAUAUUCUU
& (((.(((((..((((((...)))))).....))))))))..   apPre_18700   gi|9695631|gb|BE497014.1|BE497014{C6H0M2}
>   ACUGUCUUAGAGAUGAUACA                      42,119,5,20,3,49,61,6,7,2   [314]   apMir_19098   mdP_18700_98.97   HHMMiR   +
%  AACUGUCUUAGAGAUGAUA                        0,2,1,1,0,1,2,0,0,0   [7]   apMir_37549      +
%  AACUGUCUUAGAGAUGAUACA                      5,0,0,1,0,2,2,0,0,0   [10]   apMir_22984   apPre_18700   +
%   ACUGUCUUAGAGAUGAUAC                       3,9,0,7,0,7,9,0,0,2   [37]   apMir_16313      +

################################################################################################################################################################

# UUAUUAGCACGACGCUCUAACCAGCUGAGCUAAUAGGCCAAUU
& ((((((((.((..(((......))))).)))))))).......   apPre_14758   TA104206_4565{O65596}
>                     CCAGCUGAGCUAAUAGGCC       18,77,12,44,683,49,48,230,96,279   [1536]   apMir_14457   mdP_14758_99.84   HHMMiR   -
%         ACGACGCUCUAACCAGCUGAGCUAAUAGGCC       0,0,0,0,0,0,0,4,3,12   [19]   apMir_86873   apPre_14758   -
%         ACGACGCUCUAACCAGCUGAGCUAAUAGGC        0,0,0,0,0,3,0,12,13,47   [75]   apMir_76342   apPre_14758   -
%          CGACGCUCUAACCAGCUGAGCUAAUAGGC        0,0,1,0,0,0,0,1,2,4   [8]   apMir_93593   apPre_14758   -
%          CGACGCUCUAACCAGCUGAGCUAAUAGGCC       0,0,0,0,0,2,0,4,8,17   [31]   apMir_76343   apPre_14758   -
%           GACGCUCUAACCAGCUGAGCUAAUAGGCC       0,0,1,0,0,0,0,4,13,14   [32]   apMir_93594   apPre_14758   -
%           GACGCUCUAACCAGCUGAGCUAAUAGGC        0,0,0,0,0,0,0,3,0,4   [7]   apMir_96870   apPre_14758   -
%            ACGCUCUAACCAGCUGAGCUAAUAGGC        0,0,0,0,0,2,0,1,1,1   [5]   apMir_76210   apPre_14758   -
%            ACGCUCUAACCAGCUGAGCUAAUAGGCC       0,0,0,0,1,1,0,5,8,14   [29]   apMir_86593   apPre_14758   -
%               CUCUAACCAGCUGAGCUAAUAGGCC       0,0,0,0,0,3,1,0,2,5   [11]   apMir_75966   apPre_14758   -
%                UCUAACCAGCUGAGCUAAUAGGCC       0,0,0,0,0,2,0,1,1,2   [6]   apMir_75036   apPre_14758   -
%                 CUAACCAGCUGAGCUAAUAGGCC       0,2,0,0,0,9,7,0,4,4   [26]   apMir_74610   apPre_14758   -
%                  UAACCAGCUGAGCUAAUAGGCC       2,8,3,0,4,6,5,8,33,21   [90]   apMir_24033   apPre_14758   -
%                   AACCAGCUGAGCUAAUAGGCC       0,21,1,4,6,10,15,32,11,57   [157]   apMir_39551   apPre_14758   -
%                    ACCAGCUGAGCUAAUAGGCC       12,112,10,53,93,38,70,551,81,541   [1561]   apMir_17634   apPre_14758   -
%                      CAGCUGAGCUAAUAGGCC       4,6,3,9,45,15,10,40,53,41   [226]   -

################################################################################################################################################################

# CUUGAUUGAGUGCCAGCACGUAGCUGUGCUUUCAGCAAGAAUUU
& ((((.(((((.((((((.....)))).)).))))))))).....   apPre_13441   0604_H03_P06Z_028.ab1;BJ222301{UPI0000660B5F};BJ302337;CJ803592;TA57923_4565{A4QMB0};TC375627{A4QMB0};TC376854{S8D505};TC387881{Q6R9A5};TC403151{K3Z2X2};TC404139{Q5TKF4};TC412078{K3Z2X2};TC417510{A4QMB0};TC432772{Q10NM3};gi|141572125|gb|CJ775190.1|CJ775190{K3Z2X2};gi|141572627|gb|CJ775499.1|CJ775499{K3Z2X2};gi|141683346|gb|CJ780959.1|CJ780959{G7I9Q9};gi|141687194|gb|CJ782576.1|CJ782576{G7I9Q9};gi|141688212|gb|CJ782955.1|CJ782955{G7I9S0};gi|141690978|gb|CJ783962.1|CJ783962{K3Z2X2};gi|143293506|gb|CJ806790.1|CJ806790;gi|143299399|gb|CJ803592.1|CJ803592;gi|143307878|gb|CJ807744.1|CJ807744;gi|143779693|gb|CJ951944.1|CJ951944{Q6R9A5};gi|19946881|gb|BJ208686.1|BJ208686{K3Z2X2};gi|19948055|gb|BJ209587.1|BJ209587{K3Z2X2};gi|19954787|gb|BJ222301.1|BJ222301;gi|20058870|gb|BJ247811.1|BJ247811{K3Z2X2};gi|20059039|gb|BJ248092.1|BJ248092{K3Z2X2};gi|20095364|gb|BJ269159.1|BJ269159{Q6R9A5};gi|20095428|gb|BJ269255.1|BJ269255{Q6R9A5};gi|20107421|gb|BJ289567.1|BJ289567{K3Z2X2};gi|20120968|gb|BJ315232.1|BJ315232{A4QMB1};gi|222363853|gb|GH723831.1|GH723831{J3KZE9};gi|222368487|gb|GH727302.1|GH727302{G7I9S0};gi|38998712|gb|CK166048.1|CK166048{S8D505};gi|93030628|gb|CJ663804.1|CJ663804;gi|93031842|gb|CJ684492.1|CJ684492{R4IV41};gi|93050976|gb|CJ724495.1|CJ724495{S8D505};gi|93054139|gb|CJ685158.1|CJ685158{K3Z2X2};gi|93069702|gb|CJ685477.1|CJ685477{A4QMB0};gi|93085113|gb|CJ685704.1|CJ685704{R4IV41};gi|93146707|gb|CJ632397.1|CJ632397{Q6R9A5};gi|93162912|gb|CJ686011.1|CJ686011{Q6R9A5};gi|93165932|gb|CJ653809.1|CJ653809{Q6R9A5};gi|93219912|gb|CJ723465.1|CJ723465{S8D505};gi|93222781|gb|CJ723657.1|CJ723657{A4QMB0};gi|93226489|gb|CJ686624.1|CJ686624{Q6R9A5};gi|93237848|gb|CJ663454.1|CJ663454{R4IV41}
&  (((.(((((.((((((.....)))).)).))))))))....     apPre_78712   gi|141683346|gb|CJ780959.1|CJ780959{G7I9Q9};gi|143293506|gb|CJ806790.1|CJ806790;gi|20058870|gb|BJ247811.1|BJ247811{K3Z2X2};gi|93069702|gb|CJ685477.1|CJ685477{A4QMB0}
>                       GCUGUGCUUUCAGCAAGA       6,37,2,52,98,5,13,137,33,156   [539]   apMir_12853   mdM_13441_93.68|mdP_13441_99.98   HHMMiR   +
>                      AGCUGUGCUUUCAGCAAGA       0,26,0,22,63,2,8,113,61,143   [438]   apMir_36165   mdB_78712_100|mdP_78712_98.18   HHMMiR   +
% CUUGAUUGAGUGCCAGCACG                           0,1,0,0,0,0,0,3,2,5   [11]   apMir_96054      +
% CUUGAUUGAGUGCCAGCA                             0,1,1,1,0,1,1,7,2,5   [19]   apMir_45461      +
% CUUGAUUGAGUGCCAGCACGU                          0,2,0,0,0,0,0,4,1,3   [10]   apMir_85548      +
% CUUGAUUGAGUGCCAGCAC                            2,3,0,0,2,0,0,9,1,8   [25]   apMir_15330      +
%    GAUUGAGUGCCAGCACGU                          0,1,0,0,0,1,0,1,1,1   [5]   apMir_72638      +
%        GAGUGCCAGCACGUAGCUGUGCUUUCAGCAA         0,0,0,0,0,0,0,0,2,3   [5]   apMir_93721      +
%         AGUGCCAGCACGUAGCUGUGCUUUCAGCAA         0,0,0,0,0,1,0,3,5,9   [18]   apMir_86780      +
%          GUGCCAGCACGUAGCUGUGCUUUCAGCAA         0,1,0,1,0,0,0,5,15,15   [37]   apMir_44768      +
%                   CGUAGCUGUGCUUUCAGCAAGA       0,1,0,0,0,0,0,1,1,2   [5]   apMir_41236      +
%                   CGUAGCUGUGCUUUCAGCAAGAA      0,0,0,0,0,0,0,3,8,3   [14]   apMir_85765      +
%                    GUAGCUGUGCUUUCAGCAAGA       0,7,1,0,4,0,0,16,5,20   [53]   apMir_39916      +
%                    GUAGCUGUGCUUUCAGCAAGAA      0,0,0,0,5,0,0,12,4,16   [37]   apMir_69123      +
%                     UAGCUGUGCUUUCAGCAAGAAU     0,0,0,0,1,0,0,3,3,0   [7]   apMir_85607      +
%                     UAGCUGUGCUUUCAGCAAGA       0,5,0,1,4,0,0,7,8,22   [47]   apMir_38386      +
%                     UAGCUGUGCUUUCAGCAAGAA      0,3,0,0,2,0,1,46,14,36   [102]   apMir_40735      +
%                     UAGCUGUGCUUUCAGCAAGAAUU    0,1,1,0,0,0,0,3,3,3   [11]   apMir_41970      +
%                      AGCUGUGCUUUCAGCAAGAAU     0,1,0,0,0,0,1,6,2,3   [13]   apMir_78932      +
%                      AGCUGUGCUUUCAGCAAGAAUU    1,1,0,0,1,0,0,10,4,8   [25]   apMir_85619      +
%                      AGCUGUGCUUUCAGCAAG        0,1,0,0,0,0,1,3,1,3   [9]   apMir_91357   apPre_13441   +
%                      AGCUGUGCUUUCAGCAAGAA      0,0,0,2,2,0,1,24,8,22   [59]   apMir_56876      +
%                       GCUGUGCUUUCAGCAAGAA      0,6,0,4,9,0,2,51,21,49   [142]   apMir_36964   apPre_13441   +
%                       GCUGUGCUUUCAGCAAGAAU     0,0,0,0,0,0,0,2,0,4   [6]   apMir_85219   apPre_13441   +

################################################################################################################################################################

# GCUUGGAUUCUGACUUAAAGGCGUUCAGUCAUAAUCCGGCACAC
& (((.(((((.(((((.((.....)).))))).))))))))....   apPre_6729   0084_F09_K18ZS_075.ab1{A3F4A1};gi|222363112|gb|GH723488.1|GH723488{G7LEH3};gi|222368094|gb|GH729210.1|GH729210{G7LEH3};gi|222369504|gb|GH728675.1|GH728675{A3F4A1};gi|93172860|gb|CJ539453.1|CJ539453{A3F4A1}
>                         UCAGUCAUAAUCCGGCAC     9,10,0,6,28,1,2,26,169,30   [281]   apMir_54471   mdM_6729_93.24|mdP_6729_99.92   HHMMiR   -
%            GACUUAAAGGCGUUCAGUC                 0,4,1,4,2,0,0,20,32,16   [79]   apMir_84377   apPre_6729   -
%            GACUUAAAGGCGUUCAGUCAU               6,3,2,1,3,3,2,0,0,0   [20]   apMir_40198   apPre_6729   -
%                   AGGCGUUCAGUCAUAAUCCGG        12,2,5,6,4,2,2,6,25,4   [68]   apMir_19644   apPre_6729   -
%                   AGGCGUUCAGUCAUAAUC           2,1,0,2,0,2,0,0,0,0   [7]   apMir_13308      -
%                   AGGCGUUCAGUCAUAAUCCGGCA      3,0,0,0,0,2,0,0,1,2   [8]   apMir_25866      -
%                   AGGCGUUCAGUCAUAAUCC          5,1,1,1,7,2,1,8,74,10   [110]   apMir_15924      -
%                   AGGCGUUCAGUCAUAAUCCGGCAC     2,0,2,0,0,2,0,1,7,7   [21]   apMir_75504      -
%                   AGGCGUUCAGUCAUAAUCCG         4,0,0,1,1,1,0,0,15,1   [23]   apMir_17509      -
%                   AGGCGUUCAGUCAUAAUCCGGC       6,2,1,2,1,1,2,4,18,8   [45]   apMir_24553      -
%                    GGCGUUCAGUCAUAAUCC          1,2,0,1,6,1,0,3,65,10   [89]   apMir_35810   apPre_6729   -
%                    GGCGUUCAGUCAUAAUCCGG        9,2,1,0,7,1,0,3,9,7   [39]   apMir_16866      -
%                    GGCGUUCAGUCAUAAUCCG         2,0,0,0,1,0,0,0,6,2   [11]   apMir_91611      -
%                    GGCGUUCAGUCAUAAUCCGGCAC     0,0,0,0,1,4,0,2,5,4   [16]   apMir_69603      -
%                    GGCGUUCAGUCAUAAUCCGGCACA    2,1,0,0,0,1,0,0,0,2   [6]   -
%                    GGCGUUCAGUCAUAAUCCGGC       9,0,0,4,3,3,3,3,9,3   [37]   apMir_21236      -
%                    GGCGUUCAGUCAUAAUCCGGCACAC   1,0,0,0,0,0,0,1,2,2   [6]   -
%                    GGCGUUCAGUCAUAAUCCGGCA      2,0,0,0,1,2,0,0,0,1   [6]   apMir_23956      -
%                     GCGUUCAGUCAUAAUCCGGCACA    2,1,0,0,2,0,0,0,0,0   [5]   apMir_26491      -
%                     GCGUUCAGUCAUAAUCCGG        5,2,1,2,6,7,2,1,8,6   [40]   apMir_16458      -
%                     GCGUUCAGUCAUAAUCCGGCA      4,1,0,0,3,1,0,0,0,1   [10]   apMir_21042      -
%                     GCGUUCAGUCAUAAUCCGGCAC     12,3,0,0,1,6,0,1,1,8   [32]   apMir_25010      -
%                     GCGUUCAGUCAUAAUCCG         3,0,0,3,2,5,1,1,7,3   [25]   apMir_11305      -
%                     GCGUUCAGUCAUAAUCCGGC       2,1,1,0,3,5,0,2,6,3   [23]   apMir_39010      -
%                     GCGUUCAGUCAUAAUCCGGCACAC   3,0,0,0,1,0,1,2,3,2   [12]   -
%                      CGUUCAGUCAUAAUCCGGCACA    1,1,0,1,1,1,1,0,0,0   [6]   apMir_57644      -
%                      CGUUCAGUCAUAAUCCGG        10,0,0,0,8,6,1,0,0,4   [29]   apMir_65846      -
%                      CGUUCAGUCAUAAUCCGGCACAC   3,0,0,0,1,0,0,2,0,5   [11]   apMir_96441      -
%                      CGUUCAGUCAUAAUCCGGCAC     1,1,0,0,1,1,0,0,0,1   [5]   apMir_19547      -
%                      CGUUCAGUCAUAAUCCGGC       10,3,0,3,8,2,3,1,7,4   [41]   apMir_15001      -
%                       GUUCAGUCAUAAUCCGGCA      30,0,0,3,4,30,5,2,0,7   [81]   apMir_13800      -
%                       GUUCAGUCAUAAUCCGGCACA    24,1,1,2,9,28,5,2,0,6   [78]   apMir_19855      -
%                       GUUCAGUCAUAAUCCGGCAC     61,8,1,7,11,47,6,4,8,20   [173]   apMir_16875      -
%                       GUUCAGUCAUAAUCCGGCACAC   11,0,0,3,2,14,0,1,4,4   [39]   apMir_74316      -
%                       GUUCAGUCAUAAUCCGGC       69,16,2,12,14,52,11,11,30,22   [239]   apMir_11124   apPre_6729   -
%                        UUCAGUCAUAAUCCGGCACA    69,5,1,6,15,51,8,8,4,13   [180]   apMir_17422      -
%                        UUCAGUCAUAAUCCGGCAC     99,18,5,11,26,62,10,21,49,33   [334]   apMir_14247   apPre_6729   -
%                        UUCAGUCAUAAUCCGGCACAC   24,2,3,7,10,26,5,11,12,17   [117]   apMir_19653      -
%                        UUCAGUCAUAAUCCGGCA      30,2,0,1,8,11,2,1,2,6   [63]   apMir_11005      -
%                         UCAGUCAUAAUCCGGCACA    5,3,0,5,18,2,0,2,11,1   [47]   apMir_36662      -
%                         UCAGUCAUAAUCCGGCACAC   3,4,1,2,47,1,0,21,19,17   [115]   apMir_57013      -
%                          CAGUCAUAAUCCGGCACAC   0,1,0,0,4,0,0,0,0,2   [7]   -
%                          CAGUCAUAAUCCGGCACA    2,0,0,0,6,1,0,1,0,2   [12]   apMir_84086      -
%                           AGUCAUAAUCCGGCACAC   1,2,0,0,6,2,0,4,4,7   [26]   -

################################################################################################################################################################

# GAGGAUAAUUCAUUUACUCACCAGUUAUGAUCAUGUCAUCUCUCG
& (((((((..((((..(((....))).))))...))))..)))...   apPre_34058   CJ628722{Q063F4};gi|93750161|gb|CJ628722.1|CJ628722
>                       AGUUAUGAUCAUGUCAUCU       0,16,2,14,17,0,1,121,13,63   [247]   apMir_36637   mdB_34058_99.99   HHMMiR   +

################################################################################################################################################################

# GGUAGCGAAAGACCAAAGGCUAAGGCUGGUCCCUAGCUAUUACUAC
& ((((((....(((((...((....)))))))....)))))).....   apPre_15336   CA647218{A6MZB8}
& ((((((....(((((...((....)))))))....))))))....    apPre_32635   CA647218{A6MZB8};TC442478{A6MZB8}
>                        GGCUGGUCCCUAGCUAUUA       9,26,5,11,32,3,6,14,238,38   [382]   apMir_15117   mdB_32635_100|mdB_15336_99.99   HHMMiR   +
%                        GGCUGGUCCCUAGCUAUU        0,4,0,0,12,0,0,0,23,2   [41]   apMir_35041   apPre_32635   +

################################################################################################################################################################

# AUUCUUGCUGAAAGCACAGCUACGUGCUGGCACUCAAUCAAGUAGUA
& (((((((.(((..((.((((.....))))))..)))..)))).))).   apPre_27948   BE428173{K3Z2X2};BJ315232{A4QMB1};CJ711752{Q947L8};CK200241;TA57914_4565{K3Z2X2};TA57918_4565{A4QMB0};TA57967_4565{A4QMB0};TC408525{M7Z6F5};gi|141574761|gb|CJ816595.1|CJ816595{G7I9Q9};gi|141667550|gb|CJ819672.1|CJ819672;gi|141698929|gb|CJ786986.1|CJ786986{K3Z2X2};gi|141699042|gb|CJ787297.1|CJ787297{K3Z2X2};gi|141706627|gb|CJ794885.1|CJ794885{G7I9S0};gi|141707795|gb|CJ796053.1|CJ796053{R4IV41};gi|143357481|gb|CJ820638.1|CJ820638;gi|143798109|gb|CJ964032.1|CJ964032{Q6R9A5};gi|197283300|gb|FL645809.1|FL645809{G7I9Q9};gi|19953780|gb|BJ214706.1|BJ214706{G7I9S0};gi|19956960|gb|BJ217028.1|BJ217028{K3Z2X2};gi|20049499|gb|BJ231133.1|BJ231133{K3Z2X2};gi|20049502|gb|BJ231142.1|BJ231142;gi|20049677|gb|BJ231477.1|BJ231477{A4QMB0};gi|20078472|gb|BJ253939.1|BJ253939{K3Z2X2};gi|20078651|gb|BJ254217.1|BJ254217{K3Z2X2};gi|20124133|gb|BJ320548.1|BJ320548{G7I9S0};gi|222360616|gb|GH721643.1|GH721643{R4IV41};gi|222361299|gb|GH722856.1|GH722856{A4QMB0};gi|222361457|gb|GH722894.1|GH722894{A4QMB0};gi|222363639|gb|GH722928.1|GH722928{A4QMB0};gi|222363654|gb|GH723762.1|GH723762{A4QMB0};gi|222364691|gb|GH723283.1|GH723283{A4QMB0};gi|222365570|gb|GH723865.1|GH723865{K3Z2X2};gi|222365888|gb|GH723039.1|GH723039{A4QMB0};gi|222365937|gb|GH723088.1|GH723088{K3Z2X2};gi|222370135|gb|GH730503.1|GH730503{K3Z2X2};gi|39562631|gb|CK200241.1|CK200241;gi|92493757|gb|CJ547909.1|CJ547909{K3Z2X2};gi|92493788|gb|CJ547940.1|CJ547940{A4QMB1};gi|93088228|gb|CJ617264.1|CJ617264{S8D505};gi|93142319|gb|CJ577885.1|CJ577885{Q6R9A5};gi|93174581|gb|CJ578549.1|CJ578549{K3Z2X2};gi|93198073|gb|CJ579144.1|CJ579144{Q6R9A5};gi|93200884|gb|CJ618271.1|CJ618271{S8D505};gi|93203306|gb|CJ579472.1|CJ579472{Q6R9A5};gi|93216350|gb|CJ550556.1|CJ550556{S8D505};gi|93216411|gb|CJ550617.1|CJ550617{R4IV41};gi|93260350|gb|CJ580122.1|CJ580122{S8D505};gi|93261539|gb|CJ619556.1|CJ619556{S8D505};gi|93262921|gb|CJ545947.1|CJ545947{G7I9S0};gi|93745657|gb|CJ552216.1|CJ552216{R4IV41};gi|93751258|gb|CJ619694.1|CJ619694{S8D505}
>   UCUUGCUGAAAGCACAGC                              6,37,2,52,98,5,13,137,33,156   [539]   apMir_34926   mdP_27948_99.90   HHMMiR|mipred   -
% AUUCUUGCUGAAAGCACAGCUA                            0,0,0,0,1,0,0,3,3,0   [7]   -
% AUUCUUGCUGAAAGCACAGC                              0,0,0,0,0,0,0,2,0,4   [6]   apMir_96121   apPre_27948   -
% AUUCUUGCUGAAAGCACAGCU                             0,1,0,0,0,0,1,8,3,6   [19]   -
%  UUCUUGCUGAAAGCACAGCUA                            0,3,0,0,2,0,1,46,14,36   [102]   apMir_92531   apPre_27948   -
%  UUCUUGCUGAAAGCACAGCUACG                          0,0,0,0,0,0,0,3,8,3   [14]   -
%  UUCUUGCUGAAAGCACAGC                              0,6,0,4,9,0,2,51,21,49   [142]   apMir_66573   apPre_27948   -
%  UUCUUGCUGAAAGCACAGCU                             0,0,0,2,2,0,1,24,8,22   [59]   apMir_67818   apPre_27948   -
%  UUCUUGCUGAAAGCACAGCUAC                           0,0,0,0,5,0,0,12,4,16   [37]   apMir_96315   apPre_27948   -
%   UCUUGCUGAAAGCACAGCUAC                           0,7,1,0,4,0,0,18,5,23   [58]   apMir_85346      -
%   UCUUGCUGAAAGCACAGCUACGUGCUGGCAC                 0,0,0,0,0,0,0,2,0,3   [5]   apMir_97003      -
%   UCUUGCUGAAAGCACAGCUA                            0,5,0,1,4,0,0,7,8,22   [47]   -
%   UCUUGCUGAAAGCACAGCU                             0,26,0,22,63,3,8,116,61,144   [443]   apMir_66361   apPre_27948   -
%    CUUGCUGAAAGCACAGCU                             0,1,0,0,0,0,1,3,1,3   [9]   -
%     UUGCUGAAAGCACAGCUACGUGCUGGCACU                0,0,0,0,0,1,0,3,5,9   [18]   apMir_96965   apPre_27948   -
%     UUGCUGAAAGCACAGCUACGUGCUGGCACUC               0,0,0,0,0,0,0,0,2,3   [5]   apMir_97017   apPre_27948   -
%     UUGCUGAAAGCACAGCUACGUGCUGGCAC                 0,1,0,1,0,0,0,5,15,15   [37]   apMir_58531   apPre_27948   -
%                      ACGUGCUGGCACUCAAUC           0,1,0,0,0,1,0,1,1,1   [5]   -
%                      ACGUGCUGGCACUCAAUCAAG        0,2,0,0,0,0,0,4,1,3   [10]   apMir_39417      -
%                       CGUGCUGGCACUCAAUCAAG        0,1,0,0,0,0,0,3,2,5   [11]   -
%                        GUGCUGGCACUCAAUCAAG        2,3,0,0,2,0,0,9,1,8   [25]   -
%                         UGCUGGCACUCAAUCAAGUAG     1,0,1,0,0,0,1,2,0,0   [5]   -
%                         UGCUGGCACUCAAUCAAG        0,1,1,1,0,1,1,7,2,5   [19]   -

################################################################################################################################################################

# AGGGGAAUCCGACUGUUUAAUUAAAACAAAGCAUUGCGAUGGUCCUC
& .(((((((((((.(((((..........)))))))).)))..)))))   apPre_8587   1251_E10_I19ZS5_071.ab1{K4C4F0};BE515349_A;BJ307053{M7ZMK2};CK154773_A;CK155165_A;CK164754_A;CL7Contig17{Q9AVH2};GD186589{A7Y7R0};GD187241{O04892};GH726561{O04892};TA53261_4565{Q9XEK1};TC390324{Q6I666};TC399141{Q6I666};TC406836{A1IW37};TC415084{Q6T4Q1};TC419311{Q6I666};TC430252{Q6T4Q1};TC431489{M7ZMK2};TC432552{O04892};TC436382{N1QRS4};TC439212{Q9XEK1};TC442720{Q9AVH2};TC449482{Q6I666};TC459488{Q9XEK1};TC461287{Q9XEK1};TC461816{Q9XEK1};gi|11567996|gb|BF484695.1|BF484695{Q9XEK1};gi|130880838|gb|EL773045.1|EL773045{K4C4F0};gi|13656285|gb|BG606302.1|BG606302{O04892};gi|141670315|gb|CJ781718.1|CJ781718{O04892};gi|141675298|gb|CJ773955.1|CJ773955{O04892};gi|141678993|gb|CJ774597.1|CJ774597{O04892};gi|143310944|gb|CJ808485.1|CJ808485{O04892};gi|143564932|gb|CJ878648.1|CJ878648{O04892};gi|143722282|gb|CJ932027.1|CJ932027{K4C4F0};gi|197283149|gb|FL645761.1|FL645761{G7LEH3};gi|197283207|gb|FL646128.1|FL646128{G7LEH3};gi|19946163|gb|BJ208110.1|BJ208110{O04892};gi|20056165|gb|BJ243257.1|BJ243257{Q6I666};gi|20059515|gb|BJ248866.1|BJ248866{O04892};gi|20081603|gb|BJ259096.1|BJ259096{O04892};gi|20081604|gb|BJ259097.1|BJ259097{O04892};gi|20108847|gb|BJ292829.1|BJ292829{G7K0E9};gi|20112556|gb|BJ301123.1|BJ301123{G7LEH3};gi|20114997|gb|BJ305278.1|BJ305278{Q6I666};gi|20115235|gb|BJ305692.1|BJ305692{O04892};gi|20115302|gb|BJ305797.1|BJ305797{O04892};gi|20115374|gb|BJ305905.1|BJ305905{G7LEH3};gi|20436983|gb|BQ241107.1|BQ241107{O04892};gi|222363117|gb|GH723493.1|GH723493{G7K0E9};gi|222364475|gb|GH726561.1|GH726561{O04892};gi|222366561|gb|GH728272.1|GH728272{O04892};gi|222366645|gb|GH728304.1|GH728304{O04892};gi|222371604|gb|GH732268.1|GH732268{O04892};gi|239860493|gb|GR302786.1|GR302786{O04892};gi|25143203|gb|CA593464.1|CA593464{O04892};gi|25239096|gb|CA660571.1|CA660571{O04892};gi|25452128|gb|CA730125.1|CA730125{Q6T4Q1};gi|25452476|gb|CA730473.1|CA730473{O04892};gi|254728569|gb|GR884579.1|GR884579{G7LEH3};gi|25548079|gb|CA732494.1|CA732494{O04892};gi|38152015|gb|AJ602823.1|AJ602823{O04892};gi|38152371|gb|AJ603179.1|AJ603179{O04892};gi|38152436|gb|AJ603244.1|AJ603244{O04892};gi|38152477|gb|AJ603285.1|AJ603285{O04892};gi|38976207|gb|CK154773.1|CK154773{Q6I666};gi|38976990|gb|CK155165.1|CK155165{K4C4F0};gi|38992934|gb|CK163075.1|CK163075{Q6T4Q1};gi|38995463|gb|CK164404.1|CK164404{Q6I666};gi|38995994|gb|CK164690.1|CK164690{Q6I666};gi|38996123|gb|CK164754.1|CK164754{Q6I666};gi|38996201|gb|CK164793.1|CK164793{Q6I666};gi|51529768|gb|CV066591.1|CV066591{G7K0E9};gi|92236618|gb|EB513481.1|EB513481{F4YFK1};gi|93041058|gb|CJ658137.1|CJ658137{E1Z6Z4};gi|93048148|gb|CJ502639.1|CJ502639{Q9XEK1};gi|93113917|gb|CJ503502.1|CJ503502{O04892};gi|93113983|gb|CJ503568.1|CJ503568{G7K0E9};gi|93202758|gb|CJ504373.1|CJ504373{Q9XEK1};gi|93204411|gb|CJ504486.1|CJ504486{Q9XEK1};gi|93204445|gb|CJ504520.1|CJ504520{O04892};gi|93204466|gb|CJ504541.1|CJ504541{Q40727};gi|93204478|gb|CJ504553.1|CJ504553{C1NAM9};gi|93247759|gb|CJ649077.1|CJ649077{O04892};gi|93249766|gb|CJ645934.1|CJ645934{O04892};gi|93728025|gb|CJ496670.1|CJ496670{Q9XEK1};gi|93728027|gb|CJ496671.1|CJ496671{K4C4F0};gi|93740346|gb|CJ497957.1|CJ497957{O04892};gi|93740397|gb|CJ498008.1|CJ498008{Q9XEK1};gi|9422579|gb|BE424736.1|BE424736{O04892};gi|9422806|gb|BE424867.1|BE424867{O04892};gi|9739371|gb|BE515349.1|BE515349{O04892};gi|9739541|gb|BE515518.1|BE515518{C6F7E0};gi|9739832|gb|BE515807.1|BE515807{O04892};gi|9740043|gb|BE516017.1|BE516017{O04892};gi|9740312|gb|BE516284.1|BE516284{O04892};gi|9740547|gb|BE516519.1|BE516519{O04892};gi|9741397|gb|BE517367.1|BE517367{O04892};gi|9741473|gb|BE517443.1|BE517443{O04892};gi|9741620|gb|BE517590.1|BE517590{O04892};gi|9845900|gb|BE590827.1|BE590827{O04892}
& ((((..((((((.(((((..........)))))))).)))..))))    apPre_7979   1251_E10_I19ZS5_071.ab1{K4C4F0};BE515349_A;BJ307053{M7ZMK2};CK154773_A;CK155165_A;CK164754_A;CL7Contig17{Q9AVH2};GD186589{A7Y7R0};GD187241{O04892};GH726561{O04892};TA53261_4565{Q9XEK1};TC390324{Q6I666};TC399141{Q6I666};TC406836{A1IW37};TC415084{Q6T4Q1};TC419311{Q6I666};TC430252{Q6T4Q1};TC431489{M7ZMK2};TC432552{O04892};TC436382{N1QRS4};TC439212{Q9XEK1};TC442720{Q9AVH2};TC449482{Q6I666};TC459488{Q9XEK1};TC461287{Q9XEK1};TC461816{Q9XEK1};gi|11567996|gb|BF484695.1|BF484695{Q9XEK1};gi|130880838|gb|EL773045.1|EL773045{K4C4F0};gi|13656285|gb|BG606302.1|BG606302{O04892};gi|141670315|gb|CJ781718.1|CJ781718{O04892};gi|141675298|gb|CJ773955.1|CJ773955{O04892};gi|141678993|gb|CJ774597.1|CJ774597{O04892};gi|143310944|gb|CJ808485.1|CJ808485{O04892};gi|143564932|gb|CJ878648.1|CJ878648{O04892};gi|143722282|gb|CJ932027.1|CJ932027{K4C4F0};gi|197283149|gb|FL645761.1|FL645761{G7LEH3};gi|197283207|gb|FL646128.1|FL646128{G7LEH3};gi|19946163|gb|BJ208110.1|BJ208110{O04892};gi|20056165|gb|BJ243257.1|BJ243257{Q6I666};gi|20059515|gb|BJ248866.1|BJ248866{O04892};gi|20081603|gb|BJ259096.1|BJ259096{O04892};gi|20081604|gb|BJ259097.1|BJ259097{O04892};gi|20108847|gb|BJ292829.1|BJ292829{G7K0E9};gi|20112556|gb|BJ301123.1|BJ301123{G7LEH3};gi|20114997|gb|BJ305278.1|BJ305278{Q6I666};gi|20115235|gb|BJ305692.1|BJ305692{O04892};gi|20115302|gb|BJ305797.1|BJ305797{O04892};gi|20115374|gb|BJ305905.1|BJ305905{G7LEH3};gi|20436983|gb|BQ241107.1|BQ241107{O04892};gi|222363117|gb|GH723493.1|GH723493{G7K0E9};gi|222364475|gb|GH726561.1|GH726561{O04892};gi|222366561|gb|GH728272.1|GH728272{O04892};gi|222366645|gb|GH728304.1|GH728304{O04892};gi|222371604|gb|GH732268.1|GH732268{O04892};gi|239860493|gb|GR302786.1|GR302786{O04892};gi|25143203|gb|CA593464.1|CA593464{O04892};gi|25239096|gb|CA660571.1|CA660571{O04892};gi|25452128|gb|CA730125.1|CA730125{Q6T4Q1};gi|25452476|gb|CA730473.1|CA730473{O04892};gi|254728569|gb|GR884579.1|GR884579{G7LEH3};gi|25548079|gb|CA732494.1|CA732494{O04892};gi|38152015|gb|AJ602823.1|AJ602823{O04892};gi|38152371|gb|AJ603179.1|AJ603179{O04892};gi|38152436|gb|AJ603244.1|AJ603244{O04892};gi|38152477|gb|AJ603285.1|AJ603285{O04892};gi|38976207|gb|CK154773.1|CK154773{Q6I666};gi|38976990|gb|CK155165.1|CK155165{K4C4F0};gi|38992934|gb|CK163075.1|CK163075{Q6T4Q1};gi|38995463|gb|CK164404.1|CK164404{Q6I666};gi|38995994|gb|CK164690.1|CK164690{Q6I666};gi|38996123|gb|CK164754.1|CK164754{Q6I666};gi|38996201|gb|CK164793.1|CK164793{Q6I666};gi|51529768|gb|CV066591.1|CV066591{G7K0E9};gi|92236618|gb|EB513481.1|EB513481{F4YFK1};gi|93041058|gb|CJ658137.1|CJ658137{E1Z6Z4};gi|93048148|gb|CJ502639.1|CJ502639{Q9XEK1};gi|93113917|gb|CJ503502.1|CJ503502{O04892};gi|93113983|gb|CJ503568.1|CJ503568{G7K0E9};gi|93202758|gb|CJ504373.1|CJ504373{Q9XEK1};gi|93204411|gb|CJ504486.1|CJ504486{Q9XEK1};gi|93204445|gb|CJ504520.1|CJ504520{O04892};gi|93204466|gb|CJ504541.1|CJ504541{Q40727};gi|93204478|gb|CJ504553.1|CJ504553{C1NAM9};gi|93247759|gb|CJ649077.1|CJ649077{O04892};gi|93249766|gb|CJ645934.1|CJ645934{O04892};gi|93728025|gb|CJ496670.1|CJ496670{Q9XEK1};gi|93728027|gb|CJ496671.1|CJ496671{K4C4F0};gi|93740346|gb|CJ497957.1|CJ497957{O04892};gi|93740397|gb|CJ498008.1|CJ498008{Q9XEK1};gi|9422579|gb|BE424736.1|BE424736{O04892};gi|9422806|gb|BE424867.1|BE424867{O04892};gi|9739371|gb|BE515349.1|BE515349{O04892};gi|9739541|gb|BE515518.1|BE515518{C6F7E0};gi|9739832|gb|BE515807.1|BE515807{O04892};gi|9740043|gb|BE516017.1|BE516017{O04892};gi|9740312|gb|BE516284.1|BE516284{O04892};gi|9740547|gb|BE516519.1|BE516519{O04892};gi|9741397|gb|BE517367.1|BE517367{O04892};gi|9741473|gb|BE517443.1|BE517443{O04892};gi|9741620|gb|BE517590.1|BE517590{O04892};gi|9845900|gb|BE590827.1|BE590827{O04892}
>                             AAGCAUUGCGAUGGUCCU    18,48,8,95,534,16,16,79,321,64   [1199]   apMir_11332   mdB_7979_93.87|mdM_7979_93.68|mdP_7979_100|mdB_8587_93.87|mdM_8587_93.68|mdP_8587_100   HHMMiR|mipred   +
>                             AAGCAUUGCGAUGGUCCUC   9,22,2,63,503,11,4,60,166,35   [875]   apMir_36075   mdB_8587_99.94|mdM_8587_99.99|mdP_8587_100   HHMMiR|mipred   +
>                           CAAAGCAUUGCGAUGGUCCU    30,42,2,44,450,17,9,50,131,58   [833]   apMir_37909   mdB_7979_99.85   HHMMiR|mipred   +
% AGGGGAAUCCGACUGUUU                                0,1,0,0,2,0,0,1,2,0   [6]   apMir_65774      +
%     GAAUCCGACUGUUUAAUUA                           3,0,0,1,1,0,0,0,0,0   [5]   apMir_14083      +
%                      UAAAACAAAGCAUUGCGAUGGU       0,0,0,2,0,0,1,0,0,2   [5]   +
%                       AAAACAAAGCAUUGCGAU          0,1,0,3,1,0,0,3,4,0   [12]   apMir_35193      +
%                       AAAACAAAGCAUUGCGAUGGUCCU    3,0,0,1,4,6,1,2,3,1   [21]   apMir_58079   apPre_7979   +
%                       AAAACAAAGCAUUGCGAUGGUCCUC   1,0,0,1,6,5,1,2,3,1   [20]   apMir_70418      +
%                       AAAACAAAGCAUUGCGAUGGU       0,2,1,2,1,4,0,1,2,0   [13]   apMir_92535   apPre_7979   +
%                       AAAACAAAGCAUUGCGAUGG        2,2,1,0,0,0,0,1,1,4   [11]   apMir_45832   apPre_7979   +
%                        AAACAAAGCAUUGCGAUGG        2,1,1,0,1,2,0,5,2,5   [19]   apMir_95800   apPre_7979   +
%                        AAACAAAGCAUUGCGAUGGUCCUC   0,0,0,0,32,1,1,4,9,2   [49]   apMir_70158      +
%                        AAACAAAGCAUUGCGAUGGUC      0,1,0,0,0,2,1,1,2,0   [7]   +
%                        AAACAAAGCAUUGCGAUG         0,2,0,2,5,0,0,0,0,4   [13]   +
%                        AAACAAAGCAUUGCGAUGGU       1,0,0,2,0,2,0,4,6,6   [21]   +
%                        AAACAAAGCAUUGCGAUGGUCCU    7,7,0,0,45,12,0,16,10,3   [100]   apMir_69504      +
%                        AAACAAAGCAUUGCGAUGGUCC     1,3,0,1,9,0,1,1,2,0   [18]   +
%                         AACAAAGCAUUGCGAUGG        1,3,0,2,0,1,1,0,1,5   [14]   apMir_35084   apPre_8587   +
%                         AACAAAGCAUUGCGAUGGUCCU    10,8,2,3,28,9,1,23,11,6   [101]   apMir_41210   apPre_8587|apPre_7979   +
%                         AACAAAGCAUUGCGAUGGUC      0,2,0,0,0,1,0,2,2,0   [7]   +
%                         AACAAAGCAUUGCGAUGGU       0,6,1,5,0,0,1,3,5,6   [27]   +
%                         AACAAAGCAUUGCGAUGGUCCUC   4,1,1,1,57,3,1,6,6,3   [83]   apMir_69412      +
%                         AACAAAGCAUUGCGAUGGUCC     5,3,1,1,6,2,0,11,1,1   [31]   +
%                          ACAAAGCAUUGCGAUGGUCCU    9,7,0,2,26,9,0,29,18,3   [103]   apMir_20010   apPre_8587   +
%                          ACAAAGCAUUGCGAUGGUCCUC   0,1,0,3,28,1,1,9,15,8   [66]   apMir_68985   apPre_8587   +
%                          ACAAAGCAUUGCGAUGGUCC     0,2,2,1,0,0,0,7,2,2   [16]   +
%                          ACAAAGCAUUGCGAUGGU       6,3,1,0,0,5,0,14,13,11   [53]   apMir_72685   apPre_7979   +
%                           CAAAGCAUUGCGAUGGUC      2,1,0,7,1,5,0,5,6,1   [28]   +
%                           CAAAGCAUUGCGAUGGUCCUC   2,5,2,5,112,1,3,11,24,12   [177]   apMir_68398   apPre_8587   +
%                           CAAAGCAUUGCGAUGGUCC     1,3,1,14,47,0,0,16,10,8   [100]   apMir_56147      +
%                            AAAGCAUUGCGAUGGUCC     5,0,0,5,25,1,1,8,27,6   [78]   apMir_12189   apPre_8587   +
%                            AAAGCAUUGCGAUGGUCCU    8,23,2,26,226,10,6,42,100,17   [460]   apMir_16039   apPre_8587|apPre_7979   +
%                            AAAGCAUUGCGAUGGUCCUC   6,7,1,18,171,2,0,10,45,14   [274]   apMir_56975      +
%                              AGCAUUGCGAUGGUCCUC   4,8,1,30,158,3,3,35,37,16   [295]   apMir_10978   apPre_8587   +

################################################################################################################################################################

# GGGGAAUCCGACUGUUUAUCUAAAACAAAGCAUUGCGAUGGUCCUCGC
& (((((((((((.(((((..........)))))))).)))..)))))..   apPre_26850   CK165384{Q58NA5}
>                            AAGCAUUGCGAUGGUCCU      18,48,8,95,534,16,16,79,321,64   [1199]   apMir_11332   mdB_26850_93.87|mdM_26850_93.68|mdP_26850_100   HHMMiR|mipred   +
%                     UAAAACAAAGCAUUGCGAUGGU         0,0,0,2,0,0,1,0,0,2   [5]   +
%                      AAAACAAAGCAUUGCGAU            0,1,0,3,1,0,0,3,4,0   [12]   apMir_35193      +
%                      AAAACAAAGCAUUGCGAUGGUCCU      3,0,0,1,4,6,1,2,3,1   [21]   apMir_58079      +
%                      AAAACAAAGCAUUGCGAUGGUCCUC     1,0,0,1,6,5,1,2,3,1   [20]   apMir_70418      +
%                      AAAACAAAGCAUUGCGAUGGU         0,2,1,2,1,4,0,1,2,0   [13]   apMir_92535      +
%                      AAAACAAAGCAUUGCGAUGG          2,2,1,0,0,0,0,1,1,4   [11]   apMir_45832      +
%                       AAACAAAGCAUUGCGAUGG          2,1,1,0,1,2,0,5,2,5   [19]   apMir_95800      +
%                       AAACAAAGCAUUGCGAUGGUCCUC     0,0,0,0,32,1,1,4,9,2   [49]   apMir_70158      +
%                       AAACAAAGCAUUGCGAUGGUC        0,1,0,0,0,2,1,1,2,0   [7]   +
%                       AAACAAAGCAUUGCGAUG           0,2,0,2,5,0,0,0,0,4   [13]   +
%                       AAACAAAGCAUUGCGAUGGU         1,0,0,2,0,2,0,4,6,6   [21]   +
%                       AAACAAAGCAUUGCGAUGGUCCU      7,7,0,0,45,12,0,16,10,3   [100]   apMir_69504      +
%                       AAACAAAGCAUUGCGAUGGUCC       1,3,0,1,9,0,1,1,2,0   [18]   +
%                        AACAAAGCAUUGCGAUGG          1,3,0,2,0,1,1,0,1,5   [14]   apMir_35084      +
%                        AACAAAGCAUUGCGAUGGUCCU      10,8,2,3,28,9,1,23,11,6   [101]   apMir_41210      +
%                        AACAAAGCAUUGCGAUGGUC        0,2,0,0,0,1,0,2,2,0   [7]   +
%                        AACAAAGCAUUGCGAUGGU         0,6,1,5,0,0,1,3,5,6   [27]   +
%                        AACAAAGCAUUGCGAUGGUCCUC     4,1,1,1,57,3,1,6,6,3   [83]   apMir_69412      +
%                        AACAAAGCAUUGCGAUGGUCC       5,3,1,1,6,2,0,11,1,1   [31]   +
%                        AACAAAGCAUUGCGAUGGUCCUCG    0,0,0,0,2,0,2,1,2,0   [7]   apMir_93098      +
%                         ACAAAGCAUUGCGAUGGUCCU      9,7,0,2,26,9,0,29,18,3   [103]   apMir_20010      +
%                         ACAAAGCAUUGCGAUGGUCCUC     0,1,0,3,28,1,1,9,15,8   [66]   apMir_68985      +
%                         ACAAAGCAUUGCGAUGGUCC       0,2,2,1,0,0,0,7,2,2   [16]   +
%                         ACAAAGCAUUGCGAUGGUCCUCG    1,0,0,0,0,2,0,1,1,0   [5]   +
%                         ACAAAGCAUUGCGAUGGU         6,3,1,0,0,5,0,14,13,11   [53]   apMir_72685      +
%                          CAAAGCAUUGCGAUGGUCCU      30,42,2,44,450,17,9,50,131,58   [833]   apMir_37909      +
%                          CAAAGCAUUGCGAUGGUCCUCG    0,2,0,0,9,0,1,2,8,1   [23]   +
%                          CAAAGCAUUGCGAUGGUC        2,1,0,7,1,5,0,5,6,1   [28]   +
%                          CAAAGCAUUGCGAUGGUCCUC     2,5,2,5,112,1,3,11,24,12   [177]   apMir_68398      +
%                          CAAAGCAUUGCGAUGGUCC       1,3,1,14,47,0,0,16,10,8   [100]   apMir_56147      +
%                           AAAGCAUUGCGAUGGUCC       5,0,0,5,25,1,1,8,27,6   [78]   apMir_12189   apPre_26850   +
%                           AAAGCAUUGCGAUGGUCCU      8,23,2,26,226,10,6,42,100,17   [460]   apMir_16039   apPre_26850   +
%                           AAAGCAUUGCGAUGGUCCUCG    0,4,1,3,48,5,1,3,14,3   [82]   apMir_92685      +
%                           AAAGCAUUGCGAUGGUCCUC     6,7,1,18,171,2,0,10,45,14   [274]   apMir_56975      +
%                            AAGCAUUGCGAUGGUCCUCG    3,6,0,8,119,2,3,7,44,7   [199]   apMir_37867      +
%                            AAGCAUUGCGAUGGUCCUCGC   0,1,0,0,14,0,0,2,11,0   [28]   apMir_92707      +
%                            AAGCAUUGCGAUGGUCCUC     9,22,2,63,503,11,4,60,166,35   [875]   apMir_36075      +
%                             AGCAUUGCGAUGGUCCUC     4,8,1,30,158,3,3,35,37,16   [295]   apMir_10978      +
%                             AGCAUUGCGAUGGUCCUCG    4,0,0,2,42,3,2,3,16,3   [75]   apMir_16303      +
%                              GCAUUGCGAUGGUCCUCG    1,3,0,1,7,1,1,4,4,0   [22]   +
%                              GCAUUGCGAUGGUCCUCGC   0,0,0,1,1,0,0,3,7,0   [12]   +

################################################################################################################################################################

# GAUGGAGAGGGUGGUACAUUCAGCACAUACUCUCUUCUGUCCAAAUAC
& (((((((((((((((.(.....).)).))))))).)))))).......   apPre_15621   BE403497{A2QD29}
>                        CACAUACUCUCUUCUGUCC         61,100,4,23,2,71,67,8,2,1   [339]   apMir_15435   mdB_15621_93.97   HHMMiR   -
%                       GCACAUACUCUCUUCUGUCC         1,18,1,0,0,3,6,1,1,0   [31]   apMir_18436   apPre_15621   -

################################################################################################################################################################

# CUUAUAUUAUGGGACGGAUGGUUUCAUAAACGCUCUUAUAUUAUGGGAC
& ((((((.(((((((((.(((....)))...)).))))))).))))))..   apPre_22381   gi|20051756|gb|BJ235272.1|BJ235272
>                            AAACGCUCUUAUAUUAUGGGA    87,111,2,12,16,174,45,0,0,0   [447]   apMir_20556   mdB_22381_95.76   HHMMiR|mipred   -
%                             AACGCUCUUAUAUUAUGGGAC   4,6,1,3,3,1,4,1,0,0   [23]   apMir_20836      +|-

################################################################################################################################################################

# UACUAUGACACUGGCAUUGAGACCAACUGUCAGAGAGACAUAUGUACAU
& (((((((.(.(((((((((....))).)))))).)...)))).)))...   apPre_18802   BJ320690{R7WAT4}
>                          ACUGUCAGAGAGACAUAUGU       125,242,18,38,3,132,86,7,15,2   [668]   apMir_19208   mdB_18802_100   HHMMiR   +
%              GCAUUGAGACCAACUGUCA                    1,2,0,1,0,1,0,0,0,0   [5]   apMir_73070      -
%                         AACUGUCAGAGAGACAUAUGU       15,15,2,2,1,23,12,1,0,0   [71]   apMir_40748   apPre_18802   +
%                          ACUGUCAGAGAGACAUAUGUA      0,3,0,0,0,3,1,0,1,0   [8]   apMir_40749   apPre_18802   +

################################################################################################################################################################

# UUGAUUGAGUGCCAGCACGUAGCUGUGCUUUCAGCAAGAAUUUCACCAUUG
& (((.(((((.((((((.....)))).)).))))))))..............   apPre_73284   BJ222301{UPI0000660B5F};gi|19954787|gb|BJ222301.1|BJ222301
& (((.(((((.((((((.....)))).)).))))))))....             apPre_78712   gi|141683346|gb|CJ780959.1|CJ780959{G7I9Q9};gi|143293506|gb|CJ806790.1|CJ806790;gi|20058870|gb|BJ247811.1|BJ247811{K3Z2X2};gi|93069702|gb|CJ685477.1|CJ685477{A4QMB0}
& (((.(((((.((((((.....)))).)).)))))))).........        apPre_33617   BJ222301{UPI0000660B5F};BJ302337;CJ803592;TC375627{A4QMB0};TC376854{S8D505};TC403151{K3Z2X2};TC404139{Q5TKF4};TC412078{K3Z2X2};TC417510{A4QMB0};TC432772{Q10NM3};gi|141572627|gb|CJ775499.1|CJ775499{K3Z2X2};gi|141683346|gb|CJ780959.1|CJ780959{G7I9Q9};gi|141687194|gb|CJ782576.1|CJ782576{G7I9Q9};gi|141690978|gb|CJ783962.1|CJ783962{K3Z2X2};gi|143293506|gb|CJ806790.1|CJ806790;gi|143299399|gb|CJ803592.1|CJ803592;gi|143307878|gb|CJ807744.1|CJ807744;gi|143779693|gb|CJ951944.1|CJ951944{Q6R9A5};gi|19948055|gb|BJ209587.1|BJ209587{K3Z2X2};gi|20095364|gb|BJ269159.1|BJ269159{Q6R9A5};gi|20095428|gb|BJ269255.1|BJ269255{Q6R9A5};gi|20107421|gb|BJ289567.1|BJ289567{K3Z2X2};gi|222363853|gb|GH723831.1|GH723831{J3KZE9};gi|222368487|gb|GH727302.1|GH727302{G7I9S0};gi|38998712|gb|CK166048.1|CK166048{S8D505};gi|93030628|gb|CJ663804.1|CJ663804;gi|93031842|gb|CJ684492.1|CJ684492{R4IV41};gi|93050976|gb|CJ724495.1|CJ724495{S8D505};gi|93054139|gb|CJ685158.1|CJ685158{K3Z2X2};gi|93069702|gb|CJ685477.1|CJ685477{A4QMB0};gi|93146707|gb|CJ632397.1|CJ632397{Q6R9A5};gi|93162912|gb|CJ686011.1|CJ686011{Q6R9A5};gi|93165932|gb|CJ653809.1|CJ653809{Q6R9A5};gi|93219912|gb|CJ723465.1|CJ723465{S8D505};gi|93222781|gb|CJ723657.1|CJ723657{A4QMB0};gi|93226489|gb|CJ686624.1|CJ686624{Q6R9A5};gi|93237848|gb|CJ663454.1|CJ663454{R4IV41}
& (((.(((((.((((((.....)))).)).))))))))...........      apPre_53662   BJ222301{UPI0000660B5F};BJ302337;TA57923_4565{A4QMB0};TC375627{A4QMB0};TC387881{Q6R9A5};TC403151{K3Z2X2};TC404139{Q5TKF4};TC412078{K3Z2X2};TC417510{A4QMB0};gi|141572125|gb|CJ775190.1|CJ775190{K3Z2X2};gi|141687194|gb|CJ782576.1|CJ782576{G7I9Q9};gi|141690978|gb|CJ783962.1|CJ783962{K3Z2X2};gi|143293506|gb|CJ806790.1|CJ806790;gi|143299399|gb|CJ803592.1|CJ803592;gi|143307878|gb|CJ807744.1|CJ807744;gi|143779693|gb|CJ951944.1|CJ951944{Q6R9A5};gi|19948055|gb|BJ209587.1|BJ209587{K3Z2X2};gi|19954787|gb|BJ222301.1|BJ222301;gi|20058870|gb|BJ247811.1|BJ247811{K3Z2X2};gi|20059039|gb|BJ248092.1|BJ248092{K3Z2X2};gi|20095364|gb|BJ269159.1|BJ269159{Q6R9A5};gi|20095428|gb|BJ269255.1|BJ269255{Q6R9A5};gi|20120968|gb|BJ315232.1|BJ315232{A4QMB1};gi|222363853|gb|GH723831.1|GH723831{J3KZE9};gi|222368487|gb|GH727302.1|GH727302{G7I9S0};gi|38998712|gb|CK166048.1|CK166048{S8D505};gi|93030628|gb|CJ663804.1|CJ663804;gi|93031842|gb|CJ684492.1|CJ684492{R4IV41};gi|93050976|gb|CJ724495.1|CJ724495{S8D505};gi|93054139|gb|CJ685158.1|CJ685158{K3Z2X2};gi|93069702|gb|CJ685477.1|CJ685477{A4QMB0};gi|93085113|gb|CJ685704.1|CJ685704{R4IV41};gi|93146707|gb|CJ632397.1|CJ632397{Q6R9A5};gi|93219912|gb|CJ723465.1|CJ723465{S8D505};gi|93222781|gb|CJ723657.1|CJ723657{A4QMB0};gi|93226489|gb|CJ686624.1|CJ686624{Q6R9A5};gi|93237848|gb|CJ663454.1|CJ663454{R4IV41}
& (((.(((((.((((((.....)))).)).)))))))).............    apPre_66114   BJ302337;CJ803592;TA57923_4565{A4QMB0};TC375627{A4QMB0};TC376854{S8D505};TC387881{Q6R9A5};TC404139{Q5TKF4};TC432772{Q10NM3};gi|141572125|gb|CJ775190.1|CJ775190{K3Z2X2};gi|141687194|gb|CJ782576.1|CJ782576{G7I9Q9};gi|141690978|gb|CJ783962.1|CJ783962{K3Z2X2};gi|143293506|gb|CJ806790.1|CJ806790;gi|143779693|gb|CJ951944.1|CJ951944{Q6R9A5};gi|19946881|gb|BJ208686.1|BJ208686{K3Z2X2};gi|20095364|gb|BJ269159.1|BJ269159{Q6R9A5};gi|38998712|gb|CK166048.1|CK166048{S8D505};gi|93069702|gb|CJ685477.1|CJ685477{A4QMB0};gi|93146707|gb|CJ632397.1|CJ632397{Q6R9A5};gi|93219912|gb|CJ723465.1|CJ723465{S8D505};gi|93222781|gb|CJ723657.1|CJ723657{A4QMB0};gi|93237848|gb|CJ663454.1|CJ663454{R4IV41}
>                     AGCUGUGCUUUCAGCAAGA               0,26,0,22,63,2,8,113,61,143   [438]   apMir_36165   mdB_78712_100|mdP_78712_98.18|mdB_33617_100|mdP_33617_99.90|mdB_53662_99.99|mdP_53662_99.90|mdB_66114_99.99|mdP_66114_99.90|mdB_73284_97.15|mdP_73284_99.90   HHMMiR   +
%   GAUUGAGUGCCAGCACGU                                  0,1,0,0,0,1,0,1,1,1   [5]   apMir_72638      +
%       GAGUGCCAGCACGUAGCUGUGCUUUCAGCAA                 0,0,0,0,0,0,0,0,2,3   [5]   apMir_93721      +
%        AGUGCCAGCACGUAGCUGUGCUUUCAGCAA                 0,0,0,0,0,1,0,3,5,9   [18]   apMir_86780      +
%         GUGCCAGCACGUAGCUGUGCUUUCAGCAA                 0,1,0,1,0,0,0,5,15,15   [37]   apMir_44768      +
%                  CGUAGCUGUGCUUUCAGCAAGA               0,1,0,0,0,0,0,1,1,2   [5]   apMir_41236      +
%                  CGUAGCUGUGCUUUCAGCAAGAA              0,0,0,0,0,0,0,3,8,3   [14]   apMir_85765      +
%                   GUAGCUGUGCUUUCAGCAAGA               0,7,1,0,4,0,0,16,5,20   [53]   apMir_39916      +
%                   GUAGCUGUGCUUUCAGCAAGAA              0,0,0,0,5,0,0,12,4,16   [37]   apMir_69123      +
%                    UAGCUGUGCUUUCAGCAAGAAU             0,0,0,0,1,0,0,3,3,0   [7]   apMir_85607      +
%                    UAGCUGUGCUUUCAGCAAGA               0,5,0,1,4,0,0,7,8,22   [47]   apMir_38386      +
%                    UAGCUGUGCUUUCAGCAAGAA              0,3,0,0,2,0,1,46,14,36   [102]   apMir_40735      +
%                    UAGCUGUGCUUUCAGCAAGAAUUUCA         0,0,0,0,0,0,1,4,0,1   [6]   apMir_79970      +
%                    UAGCUGUGCUUUCAGCAAGAAUU            0,1,1,0,0,0,0,3,3,3   [11]   apMir_41970      +
%                     AGCUGUGCUUUCAGCAAGAAU             0,1,0,0,0,0,1,6,2,3   [13]   apMir_78932   apPre_73284   +
%                     AGCUGUGCUUUCAGCAAGAAUU            1,1,0,0,1,0,0,10,4,8   [25]   apMir_85619      +
%                     AGCUGUGCUUUCAGCAAG                0,1,0,0,0,0,1,3,1,3   [9]   apMir_91357      +
%                     AGCUGUGCUUUCAGCAAGAA              0,0,0,2,2,0,1,24,8,22   [59]   apMir_56876      +
%                     AGCUGUGCUUUCAGCAAGAAUUUCA         0,0,0,0,1,0,0,5,2,2   [10]   apMir_93361      +
%                     AGCUGUGCUUUCAGCAAGAAUUUCACCA      0,0,0,0,0,0,0,0,0,5   [5]   +
%                      GCUGUGCUUUCAGCAAGAA              0,6,0,4,9,0,2,51,21,49   [142]   apMir_36964      +
%                      GCUGUGCUUUCAGCAAGA               6,37,2,52,98,5,13,137,33,156   [539]   apMir_12853      +
%                      GCUGUGCUUUCAGCAAGAAU             0,0,0,0,0,0,0,2,0,4   [6]   apMir_85219      +

################################################################################################################################################################

# GCAGCUGUUGAUCAGGAAAAAACAUAACUGUUACCAUGAUCUCGUAGCUGU
& (((((((..(((((((....((((....)))).)).)))))...)))))))   apPre_14659   TC397629{C0Z3H8}
>      UGUUGAUCAGGAAAAAACA                              84,79,12,69,60,132,61,26,18,23   [564]   apMir_14326   mdB_14659_99.66   HHMMiR   -

################################################################################################################################################################

# ACAUAUAUACGAAUAAAUCCUGUUCAUGUGAGACAGAGAGGAGUAUGUAUGUC
& ((((((((((.......((((((((....)).)))).))...)))))))))).   apPre_19220   gi|55606733|gb|CV764649.1|CV764649{Q1KMU9}
>                            GUGAGACAGAGAGGAGUAUG         112,163,18,57,1,125,99,7,10,2   [594]   apMir_17096   mdB_19220_99.99   HHMMiR|mipred   -
%                          AUGUGAGACAGAGAGGAGUA           1,0,0,0,0,3,1,0,0,0   [5]   -
%                           UGUGAGACAGAGAGGAGUAU          7,15,3,4,1,0,5,0,1,0   [36]   apMir_18829   apPre_19220   -
%                           UGUGAGACAGAGAGGAGUAUG         255,370,22,129,20,322,257,25,16,13   [1429]   apMir_19472   apPre_19220   -
%                           UGUGAGACAGAGAGGAGUA           8,11,3,2,0,7,4,0,0,0   [35]   -
%                            GUGAGACAGAGAGGAGUAU          4,13,1,7,0,7,6,0,0,1   [39]   apMir_55793      -
%                             UGAGACAGAGAGGAGUAUG         79,105,6,42,1,81,47,4,5,12   [382]   apMir_14528   apPre_19220   -

################################################################################################################################################################

# CUUUAUGGACAUAUCUGAGGAGCAACAACAAGAUUUUGGGUGUGCUACUAAAGC
& ((((((((.((((((..(((..(........).)))..))))))))).))))).   apPre_86826   CA648753{Q0IXM2};gi|25227049|gb|CA648753.1|CA648753
>    UAUGGACAUAUCUGAGGAG                                   0,13,0,17,27,1,6,156,46,122   [388]   apMir_56111   mdB_86826_100|mdP_86826_99.89   HHMMiR   +

################################################################################################################################################################

# UGGACAUGGAAAGAGUCCAUAAAGAGAGAUCUGAAGGACUGGAAUGUUCACCAAA
& (((((((......(((((....(((....)))...)))))...))))))).....   apPre_17639   CJ730253{I1IN34}
>                            GAUCUGAAGGACUGGAAUGUUC         157,51,4,12,0,15,9,0,0,0   [248]   apMir_24351   mdB_17639_99.98   HHMMiR   +
%                             AUCUGAAGGACUGGAAUGUUC         102,88,13,23,1,8,24,0,0,0   [259]   apMir_20992   apPre_17639   +
%                              UCUGAAGGACUGGAAUGUUC         36,24,1,12,1,14,4,0,0,0   [92]   apMir_17824   apPre_17639   +
%                               CUGAAGGACUGGAAUGUUC         15,2,3,20,1,3,7,0,0,0   [51]   apMir_55595   apPre_17639   +

################################################################################################################################################################

# GUCUGAAACUUGUCAGCCUACGAAUAUUAUCUUGUGCGGUUUUGUCAAAUCAGAUU
& ((((((...(((.((((((((((........))))).)))..)).))).)))))).   apPre_54740   CK214231{M7ZCE8}
>         CUUGUCAGCCUACGAAUAU                                3,25,1,14,20,0,3,147,26,110   [349]   apMir_56408   mdM_54740_94.68   HHMMiR   -
%        ACUUGUCAGCCUACGAAUAU                                0,0,0,0,0,0,0,3,0,3   [6]   apMir_85275   apPre_54740   -

################################################################################################################################################################

# UCGUUCUGUGGAGCUCGAGUGCUUUUGACCGAGAAUUUGAGCCCAACGGAUGAACAU
& ((((((..(((.((((((((.(((......))).)))))))))))..))))))....   apPre_13716   gi|11549175|gb|BF478348.1|BF478348
>         UGGAGCUCGAGUGCUUUU                                  8,23,0,7,40,10,9,207,55,98   [457]   apMir_13145   mdB_13716_99.93   HHMMiR   -

################################################################################################################################################################

# AAUAUCUGUAGAAGUCACCUGCUAUCAUUGGCAGAUUCCGGAUAUUUAGUUUUAAAAA
& ((((((((..(((.....((((((....)))))).)))))))))))............   apPre_35231   DR738733{F2DNP7};gi|70966519|gb|DR738733.1|DR738733{F2DNP7}
>  AUAUCUGUAGAAGUCACCU                                         5,21,1,39,44,0,7,130,16,61   [324]   apMir_37764   mdB_35231_94.08   HHMMiR   +
%  AUAUCUGUAGAAGUCACCUG                                        0,0,0,0,2,0,1,2,0,5   [10]   apMir_78726      +

################################################################################################################################################################

# CCACAACAAGUGAAGGGUCUACAAUAUUUGUGACACUCUCCUUGUCAUGGGUUUCAAU
& (((..(((((.((..((((.(((.....)))))).)..)))))))..)))........   apPre_14336   gi|143797345|gb|CJ963268.1|CJ963268{N1QRW9};gi|143797627|gb|CJ963550.1|CJ963550{N1QRW9};gi|93148292|gb|CJ583321.1|CJ583321{N1QRW9}
>                             UGUGACACUCUCCUUGUCA              93,138,6,57,8,158,132,12,6,8   [618]   apMir_13889   mdP_14336_99.96   HHMMiR   -
%                            UUGUGACACUCUCCUUGUCA              7,1,0,3,0,5,6,0,0,1   [23]   apMir_73704   apPre_14336   -

################################################################################################################################################################

# AGCAAAAAAGAUCUUGAUUCGUUGAACGGCACACUGAAGUGAAUGGAGAACUUGGUUCA
& (((....(((.((((.(((((((...(((....))).))))))).)))).))).)))..   apPre_22229   RFL_Contig2413{M7YLR7}
>                                    GAAGUGAAUGGAGAACUUGGU      92,250,112,175,25,106,319,22,1,8   [1110]   apMir_23024   mdB_22229_100|mdM_22229_99.97|mdP_22229_99.91   HHMMiR   +
%                                    GAAGUGAAUGGAGAACUUGGUU     0,7,2,1,2,1,7,1,0,1   [22]   apMir_57816   apPre_22229   +

################################################################################################################################################################

# AUUGUUGGGUCUUACAAGGUCAAGAAAAGGUCUUGCAAGGUCAAGAAGACCCAAACAAU
& (((((((((((((((...(.(((((.....))))))...))....))))))).))))))   apPre_37803   TA106892_4565;gi|143450209|gb|CJ845654.1|CJ845654;gi|31367211|gb|CD452471.1|CD452471
>     UUGGGUCUUACAAGGUCAAGA                                     3,273,55,194,57,192,66,96,10,55   [1001]   apMir_39685   mdB_37803_100   HHMMiR   -
%  UUGUUGGGUCUUACAAGGUCA                                        0,4,0,1,1,1,0,1,0,1   [9]   -
%   UGUUGGGUCUUACAAGGUCAA                                       0,0,0,1,0,2,0,1,0,1   [5]   -
%    GUUGGGUCUUACAAGGUCAAGA                                     3,19,2,4,1,0,3,0,1,0   [33]   apMir_24365   apPre_37803   -
%     UUGGGUCUUACAAGGUCAAGAA                                    0,1,0,1,0,2,1,0,0,0   [5]   apMir_57824   apPre_37803   -
%     UUGGGUCUUACAAGGUCAAG                                      0,5,1,7,3,9,1,3,0,3   [32]   apMir_45879   apPre_37803   -
%      UGGGUCUUACAAGGUCAAGA                                     0,2,0,5,2,1,0,1,0,0   [11]   apMir_85164      -
%      UGGGUCUUACAAGGUCAAGAA                                    1,7,1,3,2,6,5,6,0,2   [33]   apMir_73996      +|-
%        GGUCUUACAAGGUCAAGA                                     0,0,0,2,2,1,0,0,1,1   [7]   -
%                          AAAGGUCUUGCAAGGUCAAGA                3,4,1,3,0,1,3,2,2,0   [19]   apMir_40548      -

################################################################################################################################################################

# UGCUCCAGCUCAUCCAGCCCUGCUUUGACAUACUCCCCAUUACUGAAUGAGCAGCACUC
& ((((...((((((.(((.........................))).))))))))))...   apPre_1848   gi|141696266|gb|CJ785843.1|CJ785843{E9N633};gi|93068012|gb|CJ626372.1|CJ626372{E9N633}
>  GCUCCAGCUCAUCCAGCC                                           14,32,2,20,46,6,8,102,237,177   [644]   apMir_11696   mdM_1848_93.77   HHMMiR   -
% UGCUCCAGCUCAUCCAGCCC                                          1,0,0,0,1,0,0,2,2,3   [9]   -
% UGCUCCAGCUCAUCCAGCC                                           0,1,1,2,11,2,1,4,9,13   [44]   apMir_91529   apPre_1848   -
% UGCUCCAGCUCAUCCAGC                                            0,0,0,1,2,1,0,2,0,1   [7]   apMir_72531   apPre_1848   -

################################################################################################################################################################

# GACUUCGAUCAAAUGUGUCCCCAAUGCCUCUAAUCAUUGGCUUUACCUGAUAGAACUCGUAA
& ((.(((.((((...(((...((((((........))))))...))).)))).))).))....   apPre_68764   gi|143665646|gb|CJ916395.1|CJ916395{UPI0002C36133}
>                                      UGGCUUUACCUGAUAGAACUCG      13,25,13,10,200,17,16,33,65,31   [423]   apMir_24398   mdB_68764_99.98   HHMMiR   -
%                 GUCCCCAAUGCCUCUAAU                               0,1,0,0,3,0,6,0,0,0   [10]   -
%                 GUCCCCAAUGCCUCUAAUC                              5,0,2,0,1,2,4,0,1,0   [15]   -
%                 GUCCCCAAUGCCUCUAAUCAU                            2,0,0,0,1,1,2,2,0,0   [8]   -
%                  UCCCCAAUGCCUCUAAUCAUUGGCU                       0,0,0,0,0,6,0,0,0,4   [10]   -
%                  UCCCCAAUGCCUCUAAUCAUUGGC                        2,2,1,0,0,0,0,0,2,4   [11]   -
%                  UCCCCAAUGCCUCUAAUCAUUGGCUUUACC                  0,0,0,0,0,0,0,3,2,11   [16]   -
%                  UCCCCAAUGCCUCUAAUCAUUGG                         2,1,0,0,0,4,1,0,1,0   [9]   -
%                  UCCCCAAUGCCUCUAAUCAUUG                          2,1,1,0,2,1,5,2,1,1   [16]   -
%                  UCCCCAAUGCCUCUAAUC                              14,6,2,0,2,2,10,2,0,6   [44]   -
%                  UCCCCAAUGCCUCUAAUCAU                            0,3,0,1,2,0,2,0,0,0   [8]   -
%                  UCCCCAAUGCCUCUAAUCAUUGGCUUUACCU                 0,0,0,0,0,0,0,4,2,5   [11]   -
%                        AUGCCUCUAAUCAUUGGCU                       0,1,0,1,2,0,0,0,7,0   [11]   -
%                        AUGCCUCUAAUCAUUGGCUU                      0,0,0,0,0,0,0,1,5,0   [6]   -
%                        AUGCCUCUAAUCAUUGGCUUU                     0,0,0,0,1,0,0,0,15,2   [18]   -
%                         UGCCUCUAAUCAUUGGCUU                      2,23,2,17,25,2,7,24,126,18   [246]   apMir_36875      -
%                         UGCCUCUAAUCAUUGGCUUUACC                  0,0,0,0,1,0,0,3,2,1   [7]   apMir_96491      -
%                         UGCCUCUAAUCAUUGGCUUUA                    0,0,0,1,1,1,0,0,2,0   [5]   -
%                         UGCCUCUAAUCAUUGGCU                       1,5,1,2,9,1,0,5,16,7   [47]   -
%                         UGCCUCUAAUCAUUGGCUUU                     1,7,2,5,10,0,7,24,193,26   [275]   apMir_92147      -
%                          GCCUCUAAUCAUUGGCUU                      0,6,1,1,7,4,0,2,1,2   [24]   apMir_35621      -
%                          GCCUCUAAUCAUUGGCUUU                     2,4,1,5,5,2,0,3,21,2   [45]   apMir_55501      -
%                           CCUCUAAUCAUUGGCUUUA                    0,1,0,0,4,0,0,0,0,0   [5]   -
%                            CUCUAAUCAUUGGCUUUACCUG                1,4,0,0,2,2,3,0,0,1   [13]   apMir_41438      -
%                            CUCUAAUCAUUGGCUUUA                    0,1,1,5,3,2,0,1,1,0   [14]   apMir_54430      -
%                            CUCUAAUCAUUGGCUUUAC                   0,0,0,2,1,2,1,0,0,0   [6]   -
%                             UCUAAUCAUUGGCUUUACC                  0,0,0,0,1,0,1,1,2,0   [5]   -
%                             UCUAAUCAUUGGCUUUACCUG                0,4,1,0,1,2,1,1,0,1   [11]   apMir_39438      -
%                             UCUAAUCAUUGGCUUUACCUGA               0,1,0,2,1,2,2,1,0,1   [10]   apMir_40929      -
%                             UCUAAUCAUUGGCUUUAC                   0,2,0,2,3,1,0,0,1,0   [9]   apMir_65529      -
%                              CUAAUCAUUGGCUUUACCUGAU              0,2,0,1,1,2,1,0,2,0   [9]   apMir_41361      -
%                              CUAAUCAUUGGCUUUACCUGA               1,14,1,1,6,2,0,0,2,2   [29]   -
%                              CUAAUCAUUGGCUUUACC                  0,6,2,5,7,2,3,0,1,0   [26]   apMir_35054      -
%                              CUAAUCAUUGGCUUUACCUGAUAG            0,1,0,0,1,1,1,0,1,0   [5]   apMir_44224      -
%                              CUAAUCAUUGGCUUUACCUG                0,11,1,6,2,8,5,2,2,0   [37]   -
%                              CUAAUCAUUGGCUUUACCU                 0,3,2,6,3,12,4,1,0,0   [31]   apMir_72815      -
%                               UAAUCAUUGGCUUUACCUGAU              0,1,0,1,0,0,3,0,0,0   [5]   -
%                               UAAUCAUUGGCUUUACCU                 0,3,1,6,5,3,0,0,0,0   [18]   apMir_72786      -
%                               UAAUCAUUGGCUUUACCUGAUAGAAC         0,0,0,0,1,1,0,1,1,1   [5]   apMir_93444      -
%                               UAAUCAUUGGCUUUACCUG                3,6,0,10,8,9,8,6,3,1   [54]   apMir_14038      -
%                               UAAUCAUUGGCUUUACCUGA               0,9,1,10,6,9,3,5,4,2   [49]   apMir_45901      -
%                               UAAUCAUUGGCUUUACCUGAUAGAACUCG      0,0,0,0,0,0,0,5,4,4   [13]   apMir_86680      -
%                                AAUCAUUGGCUUUACCUGAU              0,0,1,1,0,2,0,0,2,1   [7]   apMir_92152      -
%                                AAUCAUUGGCUUUACCUGAUAG            0,2,0,0,3,0,2,0,0,0   [7]   apMir_41455      -
%                                AAUCAUUGGCUUUACCUG                0,2,0,3,1,2,2,0,1,0   [11]   apMir_35055      -
%                                AAUCAUUGGCUUUACCUGA               0,3,0,7,2,2,1,0,3,0   [18]   apMir_37258      -
%                                 AUCAUUGGCUUUACCUGAUA             1,0,0,0,1,1,0,0,0,3   [6]   apMir_96138      -
%                                 AUCAUUGGCUUUACCUGA               2,1,1,6,0,4,3,0,1,1   [19]   apMir_54347      -
%                                 AUCAUUGGCUUUACCUGAU              1,2,1,4,0,2,1,1,1,0   [13]   apMir_78110      -
%                                 AUCAUUGGCUUUACCUGAUAGA           1,0,0,2,2,2,1,0,0,1   [9]   -
%                                 AUCAUUGGCUUUACCUGAUAG            5,5,2,3,2,8,2,0,0,0   [27]   apMir_20562      -
%                                  UCAUUGGCUUUACCUGAU              6,7,0,16,4,6,6,2,9,2   [58]   apMir_54334      -
%                                  UCAUUGGCUUUACCUGAUAGAACU        0,1,0,0,0,0,4,0,1,0   [6]   -
%                                  UCAUUGGCUUUACCUGAUAGAA          1,0,2,1,0,0,1,0,0,0   [5]   -
%                                  UCAUUGGCUUUACCUGAUAG            6,12,0,8,12,5,3,5,3,0   [54]   apMir_38429      -
%                                  UCAUUGGCUUUACCUGAUAGAACUCG      0,1,0,0,3,3,0,2,8,0   [17]   -
%                                  UCAUUGGCUUUACCUGAUAGA           10,1,2,4,4,6,9,1,3,2   [42]   apMir_57264      -
%                                  UCAUUGGCUUUACCUGAUAGAAC         0,1,1,0,2,0,0,1,0,1   [6]   -
%                                  UCAUUGGCUUUACCUGAUA             8,3,2,8,2,0,2,1,1,0   [27]   apMir_14668      -
%                                  UCAUUGGCUUUACCUGAUAGAACUC       2,0,0,0,3,3,0,0,2,3   [13]   -
%                                   CAUUGGCUUUACCUGAUAGAACUCG      0,0,0,0,5,1,0,0,0,1   [7]   -
%                                   CAUUGGCUUUACCUGAUAG            0,0,0,3,0,1,0,0,1,0   [5]   apMir_55886      -
%                                   CAUUGGCUUUACCUGAUA             0,0,0,7,5,2,3,0,0,0   [17]   -
%                                    AUUGGCUUUACCUGAUAGAACUCG      21,10,2,2,31,14,4,1,9,6   [100]   apMir_43124      -
%                                    AUUGGCUUUACCUGAUAGA           12,6,2,10,4,7,6,2,1,0   [50]   apMir_14039      -
%                                    AUUGGCUUUACCUGAUAGAAC         12,10,1,8,22,11,5,3,0,3   [75]   apMir_57243      -
%                                    AUUGGCUUUACCUGAUAGAACU        12,6,0,5,12,6,1,0,0,0   [42]   apMir_69182      -
%                                    AUUGGCUUUACCUGAUAGAACUCGU     14,1,2,1,10,7,2,3,3,2   [45]   apMir_27519      -
%                                    AUUGGCUUUACCUGAUAGAA          5,4,0,5,1,4,1,0,0,0   [20]   apMir_38286      -
%                                    AUUGGCUUUACCUGAUAG            11,20,1,23,9,10,4,0,3,0   [81]   apMir_11337      -
%                                    AUUGGCUUUACCUGAUAGAACUCGUA    4,0,1,0,1,1,0,0,1,1   [9]   -
%                                    AUUGGCUUUACCUGAUAGAACUC       13,4,1,1,10,9,8,4,1,0   [51]   apMir_25953      -
%                                     UUGGCUUUACCUGAUAGAAC         20,16,3,14,22,24,6,6,10,6   [127]   apMir_17233      -
%                                     UUGGCUUUACCUGAUAGAACUCGU     17,8,4,0,8,13,11,4,9,6   [80]   apMir_42846      -
%                                     UUGGCUUUACCUGAUAGAACUC       28,19,3,2,32,16,12,12,7,7   [138]   apMir_23500      -
%                                     UUGGCUUUACCUGAUAGAACU        18,16,1,11,26,16,8,5,6,7   [114]   apMir_19511      -
%                                     UUGGCUUUACCUGAUAGAA          4,1,0,1,3,1,1,0,0,0   [11]   -
%                                     UUGGCUUUACCUGAUAGA           13,14,0,18,15,10,6,6,5,2   [89]   apMir_12869      -
%                                     UUGGCUUUACCUGAUAGAACUCG      19,11,5,1,51,16,7,34,36,20   [200]   apMir_26115      -
%                                     UUGGCUUUACCUGAUAGAACUCGUAA   1,0,0,0,0,1,1,2,0,1   [6]   apMir_76142      -
%                                     UUGGCUUUACCUGAUAGAACUCGUA    8,0,0,2,2,6,5,4,3,8   [38]   apMir_96714      -
%                                      UGGCUUUACCUGAUAGAACUC       13,21,4,8,28,10,6,10,19,10   [129]   apMir_20043      -
%                                      UGGCUUUACCUGAUAGAAC         11,26,5,23,46,17,6,19,20,15   [188]   apMir_15199      -
%                                      UGGCUUUACCUGAUAGAACUCGU     18,8,6,3,34,21,9,8,18,9   [134]   apMir_25980      -
%                                      UGGCUUUACCUGAUAGAACUCGUA    4,3,1,1,1,1,3,5,5,10   [34]   apMir_44128      -
%                                      UGGCUUUACCUGAUAGAA          2,2,1,10,7,6,0,0,1,0   [29]   apMir_54924      -
%                                      UGGCUUUACCUGAUAGAACU        11,18,6,19,54,25,12,2,6,1   [154]   apMir_56585      -
%                                      UGGCUUUACCUGAUAGAACUCGUAA   0,0,0,0,0,2,1,1,3,4   [11]   -
%                                       GGCUUUACCUGAUAGAACUC       1,4,1,3,4,3,0,2,5,1   [24]   apMir_56774      -
%                                       GGCUUUACCUGAUAGAACUCGU     5,7,2,3,17,5,6,3,7,3   [58]   apMir_24548      -
%                                       GGCUUUACCUGAUAGAACUCGUA    1,0,0,0,3,3,0,1,2,1   [11]   -
%                                       GGCUUUACCUGAUAGAACU        2,3,1,9,10,4,9,2,3,0   [43]   apMir_78250      -
%                                       GGCUUUACCUGAUAGAACUCG      0,4,2,1,8,1,0,1,10,2   [29]   apMir_68735      -
%                                       GGCUUUACCUGAUAGAAC         4,2,1,14,6,5,5,3,5,3   [48]   apMir_54988      -
%                                        GCUUUACCUGAUAGAACUCGUA    1,3,0,1,0,0,0,2,0,0   [7]   -
%                                        GCUUUACCUGAUAGAACUC       1,7,0,7,12,6,8,1,1,1   [44]   -
%                                        GCUUUACCUGAUAGAACUCG      8,1,3,4,10,6,4,3,2,3   [44]   apMir_67787      -
%                                        GCUUUACCUGAUAGAACUCGUAA   0,1,0,1,2,1,0,0,0,1   [6]   apMir_69649      -
%                                        GCUUUACCUGAUAGAACUCGU     9,4,2,1,2,2,2,0,1,1   [24]   apMir_46158      -
%                                        GCUUUACCUGAUAGAACU        8,2,0,1,2,5,3,1,0,0   [22]   -
%                                         CUUUACCUGAUAGAACUC       6,10,1,8,4,5,5,0,1,1   [41]   apMir_11565   apPre_68764   -
%                                         CUUUACCUGAUAGAACUCG      1,2,0,4,14,4,6,5,2,0   [38]   apMir_78398      -
%                                         CUUUACCUGAUAGAACUCGUA    1,0,1,0,2,3,2,0,1,0   [10]   apMir_19559      -
%                                         CUUUACCUGAUAGAACUCGU     1,0,2,3,4,4,2,2,1,0   [19]   -
%                                          UUUACCUGAUAGAACUCGUAA   7,2,1,1,1,1,1,2,1,0   [17]   apMir_22032      -
%                                          UUUACCUGAUAGAACUCGU     13,9,3,10,10,15,4,4,1,2   [71]   -
%                                          UUUACCUGAUAGAACUCGUA    5,1,0,1,5,5,3,1,0,3   [24]   -
%                                          UUUACCUGAUAGAACUCG      16,12,1,14,35,11,8,11,12,12   [132]   apMir_65714      -
%                                           UUACCUGAUAGAACUCGUA    8,5,3,1,7,6,0,5,3,7   [45]   apMir_13562      -
%                                           UUACCUGAUAGAACUCGUAA   6,2,0,2,1,2,3,5,3,5   [29]   -
%                                           UUACCUGAUAGAACUCGU     14,20,2,21,15,16,5,9,16,8   [126]   -
%                                            UACCUGAUAGAACUCGUAA   3,2,0,1,0,2,1,4,3,0   [16]   -
%                                            UACCUGAUAGAACUCGUA    6,4,1,7,3,5,4,5,8,3   [46]   apMir_90997      -
%                                             ACCUGAUAGAACUCGUAA   8,2,0,6,1,3,0,0,0,0   [20]   -

################################################################################################################################################################

# GGCUGAAUGUUUGAUGAAGACCAAGCACAAAAAGUACGGUUUAUGAGUUAUUUGGCUAUGCAC
& (((..((((.((.((((..(((..((.......))..))))))).)).))))..)))......   apPre_21170   TA52619_4565;TC426232{Q0JDW3};TC429667{Q1KMQ0};gi|143501545|gb|CJ855120.1|CJ855120;gi|55673632|gb|CV768692.1|CV768692
>       AUGUUUGAUGAAGACCAAGCA                                       50,168,9,21,1,37,52,1,8,12   [359]   apMir_22002   mdP_21170_96.17   HHMMiR   +
% GGCUGAAUGUUUGAUGAAGAC                                             5,22,4,5,4,12,13,3,0,4   [72]   apMir_40154   apPre_21170   +|-
% GGCUGAAUGUUUGAUGAAGA                                              0,2,0,1,0,2,0,0,0,0   [5]   apMir_38768   apPre_21170   -
% GGCUGAAUGUUUGAUGAAGACC                                            3,15,3,6,1,6,14,1,1,0   [50]   apMir_25306   apPre_21170   +|-
%  GCUGAAUGUUUGAUGAAGACCA                                           9,3,2,2,2,2,2,3,0,0   [25]   apMir_24974   apPre_21170   +|-
%   CUGAAUGUUUGAUGAAGACCA                                           3,13,5,5,3,4,9,0,0,3   [45]   apMir_22609   apPre_21170   +|-
%   CUGAAUGUUUGAUGAAGACCAA                                          6,19,2,2,1,4,8,0,0,1   [43]   apMir_24975   apPre_21170   +|-
%    UGAAUGUUUGAUGAAGACCAA                                          7,17,1,4,4,13,18,1,2,2   [69]   apMir_22610   apPre_21170   +|-
%    UGAAUGUUUGAUGAAGACCAAG                                         11,8,1,0,0,6,4,0,0,0   [30]   apMir_24976   apPre_21170   +
%     GAAUGUUUGAUGAAGACCAAGC                                        2,2,0,0,1,1,0,1,1,0   [8]   apMir_24977   apPre_21170   -
%      AAUGUUUGAUGAAGACCAAGCA                                       29,75,4,4,1,11,21,0,2,2   [149]   apMir_24978   apPre_21170   +|-
%       AUGUUUGAUGAAGACCAAGCAC                                      10,23,3,1,1,4,7,4,1,3   [57]   apMir_24979   apPre_21170   +|-
%         GUUUGAUGAAGACCAAGCACAA                                    2,18,0,0,0,6,4,1,0,2   [33]   apMir_41343   apPre_21170   +|-
%          UUUGAUGAAGACCAAGCACAA                                    1,2,0,0,0,1,2,1,0,0   [7]   apMir_22003   apPre_21170   +
%           UUGAUGAAGACCAAGCACAAA                                   2,1,0,1,0,1,3,0,0,1   [9]   apMir_22967   apPre_21170   -
%            UGAUGAAGACCAAGCACAAAA                                  1,0,0,0,0,0,3,0,1,0   [5]   apMir_23065   apPre_21170   -
%              AUGAAGACCAAGCACAAAAAG                                1,3,1,2,2,1,1,0,0,0   [11]   apMir_22968      -
%              AUGAAGACCAAGCACAAAAAGU                               2,1,0,0,0,3,0,0,0,1   [7]   apMir_24980      -
%               UGAAGACCAAGCACAAAAAGU                               3,1,1,2,0,0,1,0,0,0   [8]   apMir_22611      -
%                  AGACCAAGCACAAAAAGUACGG                           3,1,0,1,0,1,0,0,0,0   [6]   -
%                   GACCAAGCACAAAAAGUACGG                           0,4,0,0,0,0,3,0,0,0   [7]   -
%                   GACCAAGCACAAAAAGUACGGU                          3,5,2,1,0,7,7,3,3,1   [32]   -
%                    ACCAAGCACAAAAAGUACGGUU                         2,8,0,1,0,3,3,2,2,1   [22]   -
%                    ACCAAGCACAAAAAGUACGG                           1,3,0,0,0,0,0,0,0,1   [5]   -
%                    ACCAAGCACAAAAAGUACGGUUU                        1,0,0,0,0,0,0,1,2,1   [5]   -
%                     CCAAGCACAAAAAGUACGGUU                         3,10,0,2,0,2,4,4,2,5   [32]   apMir_22315      -
%                     CCAAGCACAAAAAGUACGGUUU                        18,30,8,13,3,13,21,11,14,16   [147]   apMir_24297      -
%                     CCAAGCACAAAAAGUACGGUUUA                       1,0,0,1,0,0,0,1,0,2   [5]   apMir_57905      -
%                        AGCACAAAAAGUACGGUUUAUG                     0,0,0,0,0,1,1,1,1,1   [5]   apMir_85664      -
%                         GCACAAAAAGUACGGUUUAUGA                    3,0,0,0,0,2,1,1,0,0   [7]   apMir_25307      -
%                               AAAGUACGGUUUAUGAGUUAUU              0,2,0,0,0,1,2,1,0,0   [6]   apMir_79085      -
%                                AAGUACGGUUUAUGAGUUAUUU             1,0,0,0,1,2,1,2,1,0   [8]   apMir_69330      -
%                                AAGUACGGUUUAUGAGUUAUU              2,4,0,3,0,6,6,3,0,0   [24]   apMir_22415      -
%                                 AGUACGGUUUAUGAGUUAUUUG            1,1,0,0,0,4,1,1,1,0   [9]   apMir_24981      -
%                                 AGUACGGUUUAUGAGUUAUUU             2,6,1,2,0,3,2,1,0,0   [17]   apMir_22612      -
%                                  GUACGGUUUAUGAGUUAUUUGGC          1,1,0,0,0,0,0,1,1,1   [5]   apMir_26671      -
%                                  GUACGGUUUAUGAGUUAUUUG            21,12,6,13,7,23,21,4,5,6   [118]   apMir_22004      -
%                                  GUACGGUUUAUGAGUUAUUUGG           37,21,1,17,10,36,61,16,8,15   [222]   apMir_24298      -
%                                   UACGGUUUAUGAGUUAUUUGGC          28,26,10,13,10,34,45,23,11,19   [219]   apMir_24299      -
%                                   UACGGUUUAUGAGUUAUUUGG           9,11,1,8,2,15,9,8,3,2   [68]   apMir_22613      -
%                                    ACGGUUUAUGAGUUAUUUGGC          19,57,7,29,9,20,18,7,6,25   [197]   apMir_22005      +|-
%                                    ACGGUUUAUGAGUUAUUUGGCU         11,39,5,7,6,20,40,7,10,13   [158]   apMir_25308      +|-
%                                     CGGUUUAUGAGUUAUUUGGCU         2,7,0,3,2,1,6,2,5,4   [32]   apMir_39630      -
%                                     CGGUUUAUGAGUUAUUUGGCUA        34,37,5,23,18,44,43,34,9,14   [261]   apMir_24300      +|-
%                                     CGGUUUAUGAGUUAUUUGGCUAU       0,1,1,0,0,1,1,1,0,0   [5]   apMir_85864      +
%                                      GGUUUAUGAGUUAUUUGGCUA        2,2,0,1,2,3,2,0,0,0   [12]   apMir_22006      +|-
%                                      GGUUUAUGAGUUAUUUGGCUAU       13,13,0,0,1,10,9,3,1,1   [51]   apMir_24301      +|-
%                                       GUUUAUGAGUUAUUUGGCUAU       4,7,0,4,0,3,6,1,0,1   [26]   apMir_40641      +
%                                       GUUUAUGAGUUAUUUGGCUA        5,3,0,1,2,5,8,4,0,0   [28]   apMir_17753      -
%                                       GUUUAUGAGUUAUUUGGC          1,3,0,0,0,2,0,0,0,0   [6]   apMir_35430      -
%                                         UUAUGAGUUAUUUGGCUAUGC     3,3,0,1,1,3,1,0,0,0   [12]   apMir_68871      +|-
%                                         UUAUGAGUUAUUUGGCUAUGCA    2,2,0,0,1,2,0,0,0,1   [8]   apMir_69373      +
%                                          UAUGAGUUAUUUGGCUAUGCA    3,2,1,2,5,3,4,0,0,0   [20]   +|-
%                                          UAUGAGUUAUUUGGCUAUGCAC   3,4,0,0,1,9,7,0,2,0   [26]   +|-
%                                           AUGAGUUAUUUGGCUAUGCAC   7,30,1,2,8,11,10,7,3,4   [83]   +|-

################################################################################################################################################################

# GCGGUCAUUUAGUUUAGCUUGUCAGAAGCAGCAAGAGUGUUUGUGUCAGAAUAGUUGACUGUAU
& (((((((......(((..(((.((.(((((.......))))).)).)))..))).)))))))..   apPre_15398   gi|32555407|gb|CD871591.1|CD871591
>                                      UGUUUGUGUCAGAAUAGUUGA         22,65,180,147,10,17,29,0,0,1   [471]   apMir_21540   mdB_15398_100|mdP_15398_100   HHMMiR   -
%                                    AGUGUUUGUGUCAGAAUAGUUG          2,0,34,5,0,1,0,0,0,0   [42]   apMir_24608   apPre_15398   +
%                                    AGUGUUUGUGUCAGAAUAGUU           0,0,5,3,0,0,1,0,0,0   [9]   apMir_46308   apPre_15398   -
%                                     GUGUUUGUGUCAGAAUAGUUGA         1,0,1,1,2,0,0,0,0,0   [5]   apMir_24609   apPre_15398   -
%                                     GUGUUUGUGUCAGAAUAGUU           0,0,0,3,1,1,0,0,0,0   [5]   apMir_56744   apPre_15398   -
%                                      UGUUUGUGUCAGAAUAGUUG          0,1,3,2,1,0,0,0,0,0   [7]   apMir_38444   apPre_15398   -
%                                      UGUUUGUGUCAGAAUAGUU           1,0,9,6,1,1,1,0,0,0   [19]   apMir_15184   apPre_15398   -
%                                       GUUUGUGUCAGAAUAGUUGA         0,2,3,4,1,0,1,0,0,0   [11]   apMir_38445   apPre_15398   -
%                                        UUUGUGUCAGAAUAGUUGA         0,1,4,4,0,0,0,0,0,0   [9]   apMir_36852   apPre_15398   +

################################################################################################################################################################

# AUUCAGGGCUUACUCUUGUUGAUUUGGUGAGUUUCAGCAAUGGGGAUCUUGCUUCUGAGUCGAGC
& (((((((((...((((((((((..(.....)..))))))).)))......)).))))))).....   apPre_15845   BG262546{K4JZZ1};TC406465{K4JZZ1}
>   UCAGGGCUUACUCUUGUUG                                               61,3,5,142,0,41,16,0,0,0   [268]   apMir_15675   mdB_15845_100|mdP_15845_100   HHMMiR   +
%   UCAGGGCUUACUCUUGUUGA                                              1,1,0,3,0,0,4,0,0,0   [9]   apMir_18059   apPre_15845   +

################################################################################################################################################################

# GCAGUCACAUAUUUACCCGUAAUAGAUGCAUUUUGCAAAAAGGGUAGGUUGGACGAUGCUAUGAU
& ((((((.((.((((((((........(((.....)))....)))))))))))))..)))......   apPre_15530   CK208214{N1R524}
>                                            GUAGGUUGGACGAUGCUAU      285,227,32,249,115,368,242,30,20,59   [1627]   apMir_15337   mdB_15530_99.92   HHMMiR   -
%                                          GGGUAGGUUGGACGAUGCUAU      18,14,3,16,13,13,10,3,1,4   [95]   apMir_21799   apPre_15530   -
%                                           GGUAGGUUGGACGAUGCUAU      1,0,0,1,1,2,0,0,0,0   [5]   apMir_73685   apPre_15530   -

################################################################################################################################################################

# CGAUUUGUUGUGGAUUGGAUGAUGGAAAAACCAGCAAGCAGCAAGCGUAGUUAGAAAAGUUGCCGU
& ((.((((((((...((((.(........).))))...))))))))))...................   apPre_72609   CV775771{S8EP80};TA58174_4565{UPI00014FE3C0};TC398316{F2E390};gi|141573302|gb|CJ775902.1|CJ775902{S8EP80};gi|141634208|gb|CJ947376.1|CJ947376{S8EP80};gi|141653423|gb|CJ948570.1|CJ948570{S8EP80};gi|143481905|gb|CJ850627.1|CJ850627{C1KMP8};gi|143497888|gb|CJ853898.1|CJ853898{C0PLU4};gi|143545869|gb|CJ873308.1|CJ873308{S8EP80};gi|143560772|gb|CJ877602.1|CJ877602{S8EP80};gi|143560959|gb|CJ877640.1|CJ877640{S8EP80};gi|143563404|gb|CJ878235.1|CJ878235{S8EP80};gi|143565776|gb|CJ878890.1|CJ878890{S8EP80};gi|143568217|gb|CJ879645.1|CJ879645{S8EP80};gi|143569369|gb|CJ880054.1|CJ880054{S8EP80};gi|143574883|gb|CJ881755.1|CJ881755{G7I9T8};gi|143610779|gb|CJ898183.1|CJ898183{S8EP80};gi|143685679|gb|CJ920685.1|CJ920685{S8EP80};gi|143689432|gb|CJ920990.1|CJ920990{S8EP80};gi|143705314|gb|CJ925846.1|CJ925846{S8EP80};gi|143706780|gb|CJ926398.1|CJ926398{S8EP80};gi|143713092|gb|CJ928713.1|CJ928713{K4BXE7};gi|143716978|gb|CJ930109.1|CJ930109{S8EP80};gi|143718663|gb|CJ930739.1|CJ930739{S8EP80};gi|19945667|gb|BJ207729.1|BJ207729{S8EP80};gi|19946303|gb|BJ208223.1|BJ208223{G7I9T8};gi|19952716|gb|BJ213232.1|BJ213232{S8EP80};gi|20050113|gb|BJ232345.1|BJ232345{S8EP80};gi|20052798|gb|BJ237081.1|BJ237081{G7I9T8};gi|20052886|gb|BJ237225.1|BJ237225{S8EP80};gi|20056189|gb|BJ243288.1|BJ243288{K4BXE7};gi|20056613|gb|BJ244028.1|BJ244028{S8EP80};gi|20057430|gb|BJ245361.1|BJ245361{S8EP80};gi|20058927|gb|BJ247903.1|BJ247903{S8EP80};gi|20080687|gb|BJ257550.1|BJ257550{S8EP80};gi|20081432|gb|BJ258789.1|BJ258789{S8EP80};gi|20101565|gb|BJ278651.1|BJ278651{S8EP80};gi|20102209|gb|BJ279823.1|BJ279823{G7I9T8};gi|20102661|gb|BJ280644.1|BJ280644{S8EP80};gi|21837874|gb|AL826353.1|AL826353{S8EP80};gi|21840236|gb|AL828715.1|AL828715{K3Z2J0};gi|222361598|gb|GH725695.1|GH725695{S8EP80};gi|25226998|gb|CA648702.1|CA648702{C0PLU4};gi|25432458|gb|CA710665.1|CA710665{C0PLU4};gi|25549267|gb|CA733669.1|CA733669{S8EP80};gi|25552753|gb|CA737155.1|CA737155{C4IYL9};gi|39558465|gb|CK196075.1|CK196075{S8EP80};gi|39561134|gb|CK198744.1|CK198744{C0PLU4};gi|39562915|gb|CK200525.1|CK200525{S8EP80};gi|39564172|gb|CK201782.1|CK201782{S8EP80};gi|39566594|gb|CK204204.1|CK204204{S8EP80};gi|39566963|gb|CK204573.1|CK204573{T2DMV5};gi|39567304|gb|CK204914.1|CK204914{S8EP80};gi|55599388|gb|CV760254.1|CV760254{S8EP80};gi|93026387|gb|CJ634266.1|CJ634266{S8EP80};gi|93031835|gb|CJ684485.1|CJ684485{S8EP80};gi|93044198|gb|CJ688108.1|CJ688108{S8EP80};gi|93052478|gb|CJ688257.1|CJ688257{S8EP80};gi|93063108|gb|CJ661373.1|CJ661373{S8EP80};gi|93085662|gb|CJ719504.1|CJ719504{S8EP80};gi|93112735|gb|CJ653387.1|CJ653387{S8EP80};gi|93183377|gb|CJ692692.1|CJ692692{S8EP80};gi|93187742|gb|CJ656935.1|CJ656935{S8EP80};gi|93191160|gb|CJ633050.1|CJ633050{S8EP80};gi|93218016|gb|CJ717825.1|CJ717825{S8EP80};gi|93227720|gb|CJ723789.1|CJ723789{S8EP80};gi|93229143|gb|CJ699211.1|CJ699211{S8EP80};gi|93238630|gb|CJ654488.1|CJ654488{S8EP80}
>                             AACCAGCAAGCAGCAAGCG                      88,139,24,146,35,95,105,28,17,49   [726]   apMir_13584   mdB_72609_99.61   HHMMiR   -
%            GGAUUGGAUGAUGGAAAAACCAG                                   1,0,0,0,1,0,0,1,3,5   [11]   apMir_26736      +
%            GGAUUGGAUGAUGGAAAAACCAGC                                  0,0,0,0,1,0,0,2,0,7   [10]   apMir_85905      +
%            GGAUUGGAUGAUGGAAAAACCA                                    0,0,0,0,1,0,0,2,0,2   [5]   apMir_69082      +
%             GAUUGGAUGAUGGAAAAACCAG                                   0,0,0,0,0,0,0,1,1,5   [7]   apMir_92830      +
%              AUUGGAUGAUGGAAAAACC                                     2,0,1,0,2,1,1,0,0,0   [7]   apMir_14872      +
%              AUUGGAUGAUGGAAAAACCA                                    1,0,0,0,0,1,0,3,1,0   [6]   apMir_18258      +
%              AUUGGAUGAUGGAAAAACCAGCA                                 1,0,0,0,7,1,0,1,0,1   [11]   apMir_69395      +
%              AUUGGAUGAUGGAAAAACCAG                                   0,7,0,0,8,3,1,6,3,0   [28]   apMir_39539      +
%              AUUGGAUGAUGGAAAAACCAGC                                  3,2,0,0,14,5,1,0,0,2   [27]   apMir_41110      +
%               UUGGAUGAUGGAAAAACCAGCAAGC                              0,0,1,0,0,1,0,0,0,6   [8]   apMir_96700      +
%               UUGGAUGAUGGAAAAACCAGCA                                 0,0,0,0,1,0,0,1,1,2   [5]   +
%               UUGGAUGAUGGAAAAACCAGCAAGCAGCA                          0,0,0,0,0,0,0,4,1,8   [13]   apMir_96927      +
%               UUGGAUGAUGGAAAAACCA                                    0,1,0,0,2,2,0,3,3,0   [11]   apMir_37380      +
%               UUGGAUGAUGGAAAAACCAGC                                  0,2,0,0,4,0,1,3,3,6   [19]   apMir_78806      +
%               UUGGAUGAUGGAAAAACCAG                                   1,0,0,0,5,2,1,4,1,4   [18]   apMir_67847      +
%                UGGAUGAUGGAAAAACCAG                                   0,1,0,0,1,1,0,2,0,2   [7]   apMir_95829      +
%                           AAAACCAGCAAGCAGCAAGCG                      25,41,29,23,5,18,27,3,1,2   [174]   apMir_78751      -
%                           AAAACCAGCAAGCAGCAA                         0,0,0,2,1,0,2,0,0,0   [5]   +
%                            AAACCAGCAAGCAGCAAG                        2,1,0,1,2,1,1,1,1,1   [11]   +
%                            AAACCAGCAAGCAGCAAGCG                      3,11,1,6,0,16,13,1,3,5   [59]   apMir_73574   apPre_72609   -
%                              ACCAGCAAGCAGCAAGCG                      12,17,5,32,3,13,19,6,5,16   [128]   apMir_34723   apPre_72609   -
%                               CCAGCAAGCAGCAAGCGU                     0,2,2,0,2,0,0,1,0,1   [8]   +

################################################################################################################################################################

# UAUGGUCUCUUCAUUCUUGUGUGGCAUAUAUCAUCUAUUUUGGAACGGAGGGAGUAUAAAUUAAUA
& ((((.(((((((.((((...((((.((.....))))))...)))).))))))).))))........   apPre_43655   GH728396{Q5Z9U9};gi|222368671|gb|GH728396.1|GH728396
>                                CAUCUAUUUUGGAACGGAGGG                 100,155,21,40,57,22,84,15,15,33   [542]   apMir_19716   mdB_43655_99.81   HHMMiR   +
%                              AUCAUCUAUUUUGGAACGGAG                   2,0,0,0,0,1,0,1,0,1   [5]   apMir_20582      -
%                               UCAUCUAUUUUGGAACGGAG                   2,0,0,1,1,4,1,0,0,0   [9]   apMir_17007      -
%                               UCAUCUAUUUUGGAACGGAGGG                 11,2,0,0,1,0,0,0,0,0   [14]   apMir_24913      +
%                               UCAUCUAUUUUGGAACGGAGG                  6,5,0,1,0,3,4,0,0,0   [19]   apMir_21491      +|-
%                                CAUCUAUUUUGGAACGGAGGGA                17,15,3,2,4,4,7,1,2,3   [58]   apMir_24350      +
%                                CAUCUAUUUUGGAACGGA                    1,3,0,2,0,1,1,2,3,0   [13]   apMir_34735      +
%                                CAUCUAUUUUGGAACGGAGGGAGU              5,1,0,1,2,2,0,0,0,0   [11]   apMir_58314      +
%                                CAUCUAUUUUGGAACGGAGG                  8,10,2,0,4,0,11,1,3,2   [41]   apMir_18337      +
%                                CAUCUAUUUUGGAACGGAG                   1,0,0,0,2,4,1,0,0,1   [9]   apMir_13964      +
%                                 AUCUAUUUUGGAACGGAGGGAG               2,5,0,0,0,1,0,0,1,0   [9]   apMir_23921      +
%                                 AUCUAUUUUGGAACGGAGGG                 2,7,0,0,1,0,3,0,1,0   [14]   apMir_38531      +
%                                 AUCUAUUUUGGAACGGAGGGA                6,24,4,2,6,5,1,2,3,0   [53]   apMir_21967      +

################################################################################################################################################################

# GCACGAGUACUUGACAUUUUUUCAGAUCCCAGAUUUGGCAGUUCCAGGUGCAUCAGUUGCACACAU
& (((((((((((((..(((...(((((((...))))))).)))..))))))).)).).)))......   apPre_14081   gi|14314052|gb|BG906376.1|BG906376;gi|9416589|gb|BE418743.1|BE418743
>                             CCAGAUUUGGCAGUUCCAG                      4,7,0,2,55,3,3,92,58,140   [364]   apMir_13572   mdM_14081_94.68   HHMMiR   -
%                           UCCCAGAUUUGGCAGUUCC                        0,1,0,0,3,0,0,1,1,0   [6]   apMir_36676      -
%                           UCCCAGAUUUGGCAGUUC                         0,2,0,2,10,0,0,2,1,1   [18]   apMir_34750      -

################################################################################################################################################################

# GUCCCAUAAUAUAAAAGCGUUUUUGACACUAGUAUAAUACCAAAAACGCUCUUAUAUUAUGGGACA
& ((((((((((((((.((((((((((...............)))))))))).)))))))))))))).   apPre_21101   TA78574_4565;TC430821{R7W3T6};gi|32662491|gb|CD892082.1|CD892082
>                                            AAACGCUCUUAUAUUAUGGGA     87,111,2,12,16,174,45,0,0,0   [447]   apMir_20556   mdB_21101_100|mdP_21101_100   HHMMiR|mipred   -
%                                           AAAACGCUCUUAUAUUAUGGGA     0,1,0,0,0,3,1,0,0,0   [5]   apMir_74394      -
%                                             AACGCUCUUAUAUUAUGGGAC    4,6,1,3,3,1,4,1,0,0   [23]   apMir_20836      +|-
%                                             AACGCUCUUAUAUUAUGGGACA   4,2,1,0,0,0,1,1,0,0   [9]   apMir_24934   apPre_21101   +

################################################################################################################################################################

# CAUGGUUGAUCUUGAGGACGAGUACUUCAGUGAAGAGAUUCAGAAACUCAGGGAUGAUGUUGUACAC
& (((.(((...((((((...((((.((((...))))..)))).....))))))))).)))........   apPre_21408   RFL_Contig990{UPI000234E7C9};TA101452_4565{M8B937};TC440412{M8B937};gi|21625442|gb|BQ620363.1|BQ620363{M7ZN77}
>           CUUGAGGACGAGUACUUCA                                         23,107,3,26,5,107,118,3,5,2   [399]   apMir_73428   mdP_21408_99.98   HHMMiR   -
%        GAUCUUGAGGACGAGUACUUCA                                         5,2,0,1,1,8,11,0,1,0   [29]   apMir_24381   apPre_21408   -
%         AUCUUGAGGACGAGUACUUCA                                         5,20,1,6,0,13,15,0,3,0   [63]   apMir_22216   apPre_21408   -

################################################################################################################################################################

# UCUCGCAAUGUGAAAGUCAUAGUUGUUGCGAACCCCUGUAACACUAAUGCUUUGAUCUGCUUGAAAAA
& ((..(((..((.(((((..((((.((((((......))))))))))..))))).)).)))..))....   apPre_46043   DN828929{Q8VXN1};gi|62531588|gb|DN828929.1|DN828929{Q8VXN1}
>                                                 GCUUUGAUCUGCUUGAAA     10,25,2,17,26,4,6,59,126,102   [377]   apMir_11807   mdB_46043_99.53   HHMMiR   -
%                                               AUGCUUUGAUCUGCUUGAAA     0,0,0,0,1,0,0,0,6,0   [7]   apMir_92266      -
%                                                UGCUUUGAUCUGCUUGAAA     3,3,1,5,7,4,3,3,4,16   [49]   apMir_37610   apPre_46043   -
%                                                UGCUUUGAUCUGCUUGAA      0,0,0,1,2,1,0,2,0,1   [7]   apMir_65703      -
%                                                UGCUUUGAUCUGCUUGAAAA    1,0,0,0,1,0,0,2,2,3   [9]   -

################################################################################################################################################################

# AGAUCUAGAAAGUGAGGCAUUGGGCACUCUGAUUAUCAACAAGCUCCGUGCAGGCAUUAAGGUCUGUG
& ((((((....((((..((((.((((....((.....))....)))).))))...)))).))))))...   apPre_12550   CK210375{M7ZLN1};TA65074_4565{M8BG11};TA65088_4565{M8BG11};TC382129{M8BG11};TC428099{M8BG11};gi|141684254|gb|CJ781290.1|CJ781290{M8BG11};gi|23070441|gb|BJ214167.1|BJ214167{M7ZLN1};gi|23156389|gb|BJ304037.1|BJ304037{M7ZLN1};gi|32682766|gb|CD908442.1|CD908442{M8BG11};gi|55680756|gb|CV775816.1|CV775816{M7ZLN1};gi|93090914|gb|CJ697626.1|CJ697626{M8BG11};gi|93162379|gb|CJ727712.1|CJ727712{M7ZLN1};gi|93227140|gb|CJ729156.1|CJ729156{M8BG11}
>      UAGAAAGUGAGGCAUUGG                                                88,208,52,272,28,82,94,29,12,17   [882]   apMir_11716   mdB_12550_100   HHMMiR   -

################################################################################################################################################################

# GAUUGAUGAAGCCUGGUCGCUGUCGACAUAUGCAGUGCCAGUGAUUGGGCCUGAUGAUUUCCUUUGUG
& ((.(.((.(.(((..(((((((.(.((.......))).)))))))..))).).)).)..)).......   apPre_5149   BJ277848{Q2L3U5};TC428007{UPI000234F325};gi|32549125|gb|CD865309.1|CD865309{UPI000234F325}
>   UUGAUGAAGCCUGGUCGCU                                                  128,89,38,149,75,118,103,15,10,18   [743]   apMir_15033   mdB_5149_99.98   HHMMiR   -
%  AUUGAUGAAGCCUGGUCGCU                                                  9,10,5,13,2,6,10,2,0,3   [60]   apMir_38395   apPre_5149   -

################################################################################################################################################################

# UUGAAUAUUUUGGGGGUCGAGGUAAACUGGAAGUGCAGCUCAAUUGCCCCUUUAGUGGGAUAUUCAAG
& (((((((((((((((((.(((.(..((.....))..).)))....)))))).....))))))))))).   apPre_16815   DR736066{Q6EP89}
>      UAUUUUGGGGGUCGAGGUA                                               305,148,38,189,117,266,120,59,30,49   [1321]   apMir_16653   mdB_16815_100|mdM_16815_99.36|mdP_16815_99.97   HHMMiR   +

################################################################################################################################################################

# UUUCCAGUCGUAGUUCCUACAAUUGAUCCCAGCAUAACUGUUACGGAUAUGUAUUCACUAACUGGGAGA
& ((((((((..((((...((((....((((.((((....))))..)))).))))...)))))))))))).   apPre_3620   BQ239580{M7YRR3}
>                                                 AUGUAUUCACUAACUGGG      0,4,1,1,29,1,0,15,114,11   [176]   apMir_45352   mdB_3620_100|mdP_3620_98.47   HHMMiR   +
%                                                 AUGUAUUCACUAACUGGGA     1,4,0,6,31,1,1,4,33,1   [82]   apMir_15082   apPre_3620   +
%                                                 AUGUAUUCACUAACUGGGAG    1,6,1,5,85,1,2,5,90,1   [197]   apMir_38408   apPre_3620   +
%                                                 AUGUAUUCACUAACUGGGAGA   2,1,0,5,113,1,5,13,114,0   [254]   apMir_21453   apPre_3620   +
%                                                  UGUAUUCACUAACUGGGAGA   0,0,0,0,2,0,0,0,3,0   [5]   apMir_68004   apPre_3620   +
%                                                  UGUAUUCACUAACUGGGA     0,1,0,0,2,1,0,0,2,0   [6]   apMir_35265   apPre_3620   +

################################################################################################################################################################

# ACAAGAACAGCUCCUAUGAAUAUUAGGUGGUGCUCUGUGCUUCACUUUCAAUUCAACUACUUUUGUUGUA
& ......(((((.....(((((...((((((.((.....)).))))))...))))).........))))).   apPre_34731   TC414017{A7NXS2}
>     GAACAGCUCCUAUGAAUAU                                                  3,32,2,15,21,0,3,202,36,143   [457]   apMir_37350   mdB_34731_99.99   HHMMiR   -

################################################################################################################################################################

# CGUUCCAUAAUAUAAGAGCGUUUUUGACACUCAUUAAUGUCAAAAACGCUCUUAUAUUAUGGGACGAACC
& (((((((((((((((((((((((((((((........)))))))))))))))))))))))))))))....   apPre_22489   CD879453{A4S209}
>                                            AAACGCUCUUAUAUUAUGGGA         87,111,2,12,16,174,45,0,0,0   [447]   apMir_20556   mdB_22489_99.92|mdM_22489_100|mdP_22489_100   HHMMiR|mipred   -
%  GUUCCAUAAUAUAAGAGCGUU                                                   3,2,0,0,2,1,3,0,0,0   [11]   apMir_20465      -
%                                           AAAACGCUCUUAUAUUAUGGGA         0,1,0,0,0,3,1,0,0,0   [5]   apMir_74394      -
%                                             AACGCUCUUAUAUUAUGGGAC        4,6,1,3,3,1,4,1,0,0   [23]   apMir_20836      +|-
%                                              ACGCUCUUAUAUUAUGGGACG       1,5,1,1,4,1,2,0,0,0   [15]   apMir_23207      -

################################################################################################################################################################

# UCCACGAAGGCGGUGGCGACCAAACCUCACGCUAUCUUAGGUUCAGAUCGUGCCGCCUCCGUAGAUCUGC
& ((.(((.((((((((.((((..(((((...........)))))..).))))))))))).))).)).....   apPre_34000   CA593924{Q5TV86};CA597339{K3YML5};CA699484{Q5TV86};RFL_Contig1452{K3YL64};TA73574_4565{K3YL64};TC369956{K3YML5};gi|13634938|gb|BG604935.1|BG604935{K3YL64};gi|141689626|gb|CJ783360.1|CJ783360{K3YML5};gi|143316948|gb|CJ809258.1|CJ809258{K3YML5};gi|143486312|gb|CJ851897.1|CJ851897{K3YML5};gi|143486470|gb|CJ851947.1|CJ851947{K3YML5};gi|143783642|gb|CJ953444.1|CJ953444{K3YML5};gi|20114767|gb|BJ304880.1|BJ304880{K3YML5};gi|25142722|gb|CA593021.1|CA593021;gi|25144250|gb|CA594081.1|CA594081{K3YL64};gi|25150086|gb|CA597339.1|CA597339{K3YML5};gi|32676372|gb|CD902044.1|CD902044;gi|32689111|gb|CD914787.1|CD914787;gi|39619663|gb|CK213559.1|CK213559{K3YML5};gi|45802486|gb|CN012454.1|CN012454{K3YML5};gi|55677874|gb|CV772934.1|CV772934{K3YL64};gi|55680249|gb|CV775309.1|CV775309{K3YML5};gi|93237076|gb|CJ684140.1|CJ684140{K3YML5};gi|93247326|gb|CJ628213.1|CJ628213{K3YML5};gi|93247393|gb|CJ628280.1|CJ628280{K3YL64}
& ((.(((.((((((((.((((..(((((...........)))))..).))))))))))).))).))...     apPre_54593   CV775309{K3YML5};gi|141688018|gb|CJ782891.1|CJ782891{K3YML5}
>                                       AGGUUCAGAUCGUGCCGCC                5,14,0,9,10,4,3,82,26,142   [295]   apMir_36570   mdP_54593_99.89|mdP_34000_99.89   HHMMiR   -
%                                        GGUUCAGAUCGUGCCGCC                0,0,0,0,7,0,0,0,0,2   [9]   apMir_65883   apPre_34000   -

################################################################################################################################################################

# GCCCCGAACCCGUCGGCUGUCGGCGGAUUGCUCGAGCUGCUCAGGCGGCGAGAGCGGGUCGCCGCGUGCCG
& .............((((((.(((((..((((((..(((((....)))))..))))))..))))))).))))   apPre_40436   gi|9357970|gb|BE398496.1|BE398496{O04892}
>                     CGGCGGAUUGCUCGAGCUGCU                                 12,53,6,20,118,16,32,289,195,349   [1090]   apMir_20655   mdM_40436_99.30   mipred   +
% GCCCCGAACCCGUCGGCU                                                        1,1,0,0,3,0,1,0,1,1   [8]   +
% GCCCCGAACCCGUCGGCUGU                                                      0,0,0,2,0,2,2,0,0,0   [6]   +
%   CCCGAACCCGUCGGCUGUC                                                     1,4,0,0,1,2,2,0,0,0   [10]   +
%         CCCGUCGGCUGUCGGCGGAUUG                                            0,3,1,1,0,0,0,0,0,1   [6]   -
%           CGUCGGCUGUCGGCGGAUU                                             3,0,0,0,0,2,1,0,0,0   [6]   +
%            GUCGGCUGUCGGCGGAUU                                             3,2,0,0,1,0,3,0,0,0   [9]   +
%              CGGCUGUCGGCGGAUUGCUCGAGCUGCU                                 0,0,0,0,0,0,0,5,0,8   [13]   +
%              CGGCUGUCGGCGGAUUGCUCGA                                       0,0,0,0,1,0,0,1,1,4   [7]   apMir_96383      +
%               GGCUGUCGGCGGAUUGCUCGAGCUGCU                                 0,0,0,0,0,0,0,3,2,1   [6]   +
%                GCUGUCGGCGGAUUGCUCGAGCUGCU                                 1,0,0,0,0,0,0,1,0,5   [7]   +
%                   GUCGGCGGAUUGCUCGAGCUGCU                                 0,0,1,1,1,1,0,12,3,9   [28]   +
%                   GUCGGCGGAUUGCUCGAGCUGC                                  1,0,0,0,1,0,0,1,2,0   [5]   apMir_92919      +
%                   GUCGGCGGAUUGCUCGAGCUGCUCA                               0,0,0,0,0,2,0,2,3,3   [10]   +
%                    UCGGCGGAUUGCUCGAGCUGCUCA                               1,0,0,0,0,0,3,2,4,8   [18]   apMir_85960      +
%                    UCGGCGGAUUGCUCGAGCUGCU                                 0,0,0,0,5,0,0,2,1,1   [9]   +
%                     CGGCGGAUUGCUCGAGCUGCUCAG                              2,6,0,0,0,4,1,11,21,23   [68]   apMir_43371   apPre_40436   +
%                     CGGCGGAUUGCUCGAGCUGC                                  0,6,2,6,12,3,2,41,87,43   [202]   apMir_67876   apPre_40436   +
%                     CGGCGGAUUGCUCGAGCUGCUC                                2,9,0,0,5,1,1,16,16,20   [70]   apMir_25105      +
%                     CGGCGGAUUGCUCGAGCUG                                   3,3,0,2,6,1,1,14,30,12   [72]   apMir_37032   apPre_40436   +
%                     CGGCGGAUUGCUCGAGCU                                    0,8,1,2,1,0,3,21,12,1   [49]   apMir_91074      +
%                     CGGCGGAUUGCUCGAGCUGCUCA                               12,4,4,2,21,16,14,139,269,232   [713]   apMir_69560   apPre_40436   +
%                      GGCGGAUUGCUCGAGCUGCUC                                0,5,1,1,1,1,0,13,12,10   [44]   apMir_85400      +
%                      GGCGGAUUGCUCGAGCUGCUCA                               0,1,1,0,3,1,3,22,67,65   [163]   apMir_92799      +
%                      GGCGGAUUGCUCGAGCUGC                                  1,1,1,3,6,0,0,22,12,15   [61]   apMir_92096      +
%                      GGCGGAUUGCUCGAGCUG                                   0,1,0,0,0,0,0,4,2,2   [9]   +
%                      GGCGGAUUGCUCGAGCUGCU                                 3,15,0,3,32,3,3,98,59,81   [297]   apMir_67695      +
%                       GCGGAUUGCUCGAGCUGCUCA                               4,2,0,0,0,0,1,12,4,13   [36]   +
%                       GCGGAUUGCUCGAGCUGCU                                 1,0,0,1,6,4,2,5,2,5   [26]   +
%                        CGGAUUGCUCGAGCUGCUCA                               3,0,0,0,1,4,3,4,1,9   [25]   apMir_67877      +
%                        CGGAUUGCUCGAGCUGCU                                 2,0,0,0,1,1,0,0,0,1   [5]   +
%                         GGAUUGCUCGAGCUGCUCA                               7,0,0,0,0,1,0,0,2,3   [13]   apMir_91788      +
%                         GGAUUGCUCGAGCUGCUC                                0,3,0,0,1,1,0,0,0,0   [5]   +
%                          GAUUGCUCGAGCUGCUCA                               5,0,0,0,0,5,0,3,1,2   [16]   +
%                           AUUGCUCGAGCUGCUCAG                              2,1,0,0,0,0,0,1,3,3   [10]   apMir_84041      +
%                                                GCGAGAGCGGGUCGCCGCGUGC     0,1,0,0,4,0,0,0,0,0   [5]   +
%                                                GCGAGAGCGGGUCGCCGCG        0,0,0,0,3,0,0,0,3,0   [6]   apMir_67462      +
%                                                    GAGCGGGUCGCCGCGUGC     0,0,0,0,0,0,4,0,0,2   [6]   apMir_77873      +

################################################################################################################################################################

# CGUACGUGUAGUAGUUAGAAGGGAACGCGAAUGACUUUAGGUUUUGUUGAUUUAUUGCGCGAUGAUUUUAU
& (((.((((((((((....((.(((((.(...........)))))).))...))))))))))))).......   apPre_18953   CA661521{F8RY17}
>   UACGUGUAGUAGUUAGAAGG                                                    98,118,94,73,0,54,62,0,0,0   [499]   apMir_18603   mdB_18953_100   mipred|HHMMiR   -
%                                             UGUUGAUUUAUUGCGCGAUGA         0,0,6,0,0,0,0,0,0,0   [6]   -

################################################################################################################################################################

# UUGUCCCGUCGUCCAUCAAACCAGACAGGUGUCCAAGAAGAAGGAUGGGGAUAACAAACGUCAAGAUACCA
& (((((((..(((((.((......(((....)))......)).)))))))))))).................   apPre_13724   gi|20311291|gb|BQ167176.1|BQ167176{E5DD01}
> UUGUCCCGUCGUCCAUCA                                                        31,32,3,50,59,5,25,103,45,59   [412]   apMir_13156   mdB_13724_95.81|mdP_13724_100   HHMMiR   -

################################################################################################################################################################

# GCACUGGGUAGAAAUCACAUUGCGAUGGUCCUCGCGGAUGCUGACGCAAUGUGUAUUUCUGCCCAGUGCUC
& ((((((((((((((((((((((((.((((((....))..)))).))))))))).)))))))))))))))..   apPre_13432   TC461147{UPI000234F00D}
>                                   CGGAUGCUGACGCAAUGU                      21,37,3,0,68,21,12,13,170,41   [386]   apMir_10979   mdB_13432_99.99|mdM_13432_99.96   HHMMiR   +
%    CUGGGUAGAAAUCACAUUG                                                    8,0,0,2,2,6,3,0,0,0   [21]   apMir_15889      -
%    CUGGGUAGAAAUCACAUU                                                     4,1,1,6,2,0,0,0,0,0   [14]   apMir_12844      -
%    CUGGGUAGAAAUCACAUUGCGA                                                 8,2,0,1,9,1,0,0,1,2   [24]   apMir_25247      -
%    CUGGGUAGAAAUCACAUUGCGAU                                                1,0,0,0,0,4,0,0,0,2   [7]   apMir_96472      -
%    CUGGGUAGAAAUCACAUUGCG                                                  5,6,1,9,33,3,1,11,33,5   [107]   apMir_22527      -
%    CUGGGUAGAAAUCACAUUGC                                                   10,5,1,6,8,5,3,1,0,1   [40]   apMir_18788      -
%     UGGGUAGAAAUCACAUUG                                                    3,2,0,3,6,1,1,0,1,0   [17]   apMir_12845      -
%     UGGGUAGAAAUCACAUUGCGAU                                                0,0,0,2,4,1,0,1,4,6   [18]   apMir_57786      -
%     UGGGUAGAAAUCACAUUGCG                                                  5,4,5,12,62,3,0,15,121,25   [252]   apMir_18789      -
%     UGGGUAGAAAUCACAUUGCGA                                                 4,4,0,2,29,0,3,0,14,3   [59]   apMir_22528      -
%     UGGGUAGAAAUCACAUUGC                                                   8,2,0,11,42,1,1,8,9,7   [89]   apMir_15890      -
%       GGUAGAAAUCACAUUGCG                                                  0,2,0,1,2,1,2,0,1,1   [10]   apMir_54973      -
%                  CAUUGCGAUGGUCCUCGCG                                      0,0,0,0,0,0,0,0,5,0   [5]   +
%                  CAUUGCGAUGGUCCUCGCGGAUGC                                 4,4,0,0,4,0,1,0,0,0   [13]   +
%                  CAUUGCGAUGGUCCUCGCGG                                     0,0,0,0,2,0,0,1,2,0   [5]   apMir_85241      +
%                  CAUUGCGAUGGUCCUCGCGGA                                    0,1,0,5,6,0,1,0,1,0   [14]   +
%                  CAUUGCGAUGGUCCUCGCGGAUGCU                                4,1,0,0,0,0,0,0,0,0   [5]   +
%                   AUUGCGAUGGUCCUCGCGGA                                    3,1,0,0,3,1,0,1,0,0   [9]   +
%                    UUGCGAUGGUCCUCGCGGAUGC                                 1,0,0,0,1,2,0,1,0,0   [5]   +
%                    UUGCGAUGGUCCUCGCGGAU                                   0,2,0,0,2,0,0,0,1,0   [5]   +
%                     UGCGAUGGUCCUCGCGGAUGC                                 1,2,1,2,2,2,0,0,0,0   [10]   +
%                     UGCGAUGGUCCUCGCGGAUGCUGACGCAAUG                       0,0,0,0,0,0,1,2,9,2   [14]   apMir_80054      +
%                     UGCGAUGGUCCUCGCGGAUG                                  0,2,0,0,1,1,1,1,0,0   [6]   +
%                     UGCGAUGGUCCUCGCGGAUGCUGACGCAA                         0,0,0,0,0,0,1,0,4,1   [6]   apMir_80047      +
%                     UGCGAUGGUCCUCGCGGAUGCU                                0,1,1,0,2,0,0,0,1,0   [5]   +
%                      GCGAUGGUCCUCGCGGAUGCUGAC                             2,2,0,0,0,0,0,0,7,0   [11]   +
%                      GCGAUGGUCCUCGCGGAUGC                                 1,3,0,2,4,1,0,0,18,2   [31]   +
%                      GCGAUGGUCCUCGCGGAUGCUGACGCA                          3,6,0,0,0,1,3,0,5,2   [20]   apMir_44671      +
%                      GCGAUGGUCCUCGCGGAUGCUGACGCAA                         0,1,0,0,0,0,1,0,5,0   [7]   apMir_80030      +
%                      GCGAUGGUCCUCGCGGAUGCU                                0,0,1,0,7,0,0,0,8,0   [16]   apMir_68784      +
%                      GCGAUGGUCCUCGCGGAU                                   3,1,0,2,3,1,0,3,1,0   [14]   +
%                       CGAUGGUCCUCGCGGAUGC                                 0,2,1,0,4,0,0,0,1,0   [8]   +
%                       CGAUGGUCCUCGCGGAUGCU                                2,0,0,0,4,0,0,0,2,0   [8]   +
%                       CGAUGGUCCUCGCGGAUGCUGA                              2,0,0,1,0,2,1,0,0,0   [6]   apMir_74517      +
%                       CGAUGGUCCUCGCGGAUG                                  1,0,0,0,0,0,3,0,1,0   [5]   +
%                       CGAUGGUCCUCGCGGAUGCUGAC                             4,2,1,0,1,4,8,0,5,0   [25]   +
%                        GAUGGUCCUCGCGGAUGCU                                3,1,1,0,0,1,0,0,0,0   [6]   +
%                        GAUGGUCCUCGCGGAUGCUGAC                             3,6,2,1,1,0,8,1,2,0   [24]   apMir_25248      +
%                        GAUGGUCCUCGCGGAUGC                                 4,2,0,0,2,0,1,0,1,0   [10]   apMir_11745      +
%                        GAUGGUCCUCGCGGAUGCUGACGCA                          3,0,1,0,0,2,1,0,0,0   [7]   +
%                         AUGGUCCUCGCGGAUGCU                                0,2,0,1,0,1,1,0,0,0   [5]   +
%                         AUGGUCCUCGCGGAUGCUGAC                             5,1,0,2,4,2,5,0,0,1   [20]   +
%                         AUGGUCCUCGCGGAUGCUGACGCAA                         3,1,0,0,0,0,1,0,0,0   [5]   +
%                          UGGUCCUCGCGGAUGCUGACGCAAU                        0,0,1,0,2,0,2,0,0,0   [5]   +
%                           GGUCCUCGCGGAUGCUGACGCA                          0,5,0,0,0,1,0,0,2,0   [8]   +
%                           GGUCCUCGCGGAUGCUGACGCAA                         4,2,0,0,0,1,3,1,2,1   [14]   apMir_41914      +
%                           GGUCCUCGCGGAUGCUGAC                             4,4,0,1,3,3,2,1,20,0   [38]   apMir_78078      +
%                            GUCCUCGCGGAUGCUGACGCAAU                        3,2,0,0,0,2,0,0,0,0   [7]   apMir_41966      +
%                            GUCCUCGCGGAUGCUGACGCAA                         2,4,0,0,0,1,2,0,0,0   [9]   +
%                             UCCUCGCGGAUGCUGACGCAAUGU                      3,1,0,0,0,1,1,0,0,0   [6]   +
%                             UCCUCGCGGAUGCUGACGCAA                         3,5,0,2,1,2,1,0,0,0   [14]   apMir_23238      +
%                              CCUCGCGGAUGCUGACGCAA                         1,6,0,0,0,2,1,0,3,0   [13]   +
%                              CCUCGCGGAUGCUGACGCAAU                        0,2,0,0,0,1,2,0,0,0   [5]   apMir_40193      +
%                              CCUCGCGGAUGCUGACGCAAUG                       1,0,1,0,2,7,0,0,4,0   [15]   +
%                              CCUCGCGGAUGCUGACGCA                          0,9,2,0,4,1,2,0,12,3   [33]   +
%                              CCUCGCGGAUGCUGACGCAAUGU                      5,3,1,0,4,4,2,0,7,0   [26]   apMir_41967      +
%                               CUCGCGGAUGCUGACGCAAU                        5,5,0,0,0,0,0,0,0,0   [10]   apMir_38472      +
%                               CUCGCGGAUGCUGACGCAAUGU                      2,4,0,0,1,1,0,0,0,0   [8]   apMir_40912      +
%                               CUCGCGGAUGCUGACGCAAUG                       4,8,0,0,1,3,1,0,0,0   [17]   +
%                               CUCGCGGAUGCUGACGCAA                         3,2,0,0,0,0,0,0,2,1   [8]   +
%                                UCGCGGAUGCUGACGCAAUGU                      6,7,0,0,2,3,0,0,1,1   [20]   +
%                                UCGCGGAUGCUGACGCAAUG                       6,6,1,0,1,6,4,0,1,0   [25]   apMir_73592      +
%                                UCGCGGAUGCUGACGCAA                         2,2,0,0,0,0,1,0,1,0   [6]   +
%                                UCGCGGAUGCUGACGCAAU                        0,2,0,0,0,2,0,0,1,0   [5]   apMir_73019      +
%                                 CGCGGAUGCUGACGCAAUG                       4,8,0,0,1,4,2,1,20,5   [45]   apMir_91450      +
%                                 CGCGGAUGCUGACGCAAU                        1,1,0,0,0,2,1,0,7,2   [14]   apMir_72717      +
%                                 CGCGGAUGCUGACGCAAUGUG                     0,0,0,0,0,0,0,0,4,1   [5]   apMir_96184      +
%                                 CGCGGAUGCUGACGCAAUGU                      0,4,2,0,0,2,0,1,2,5   [16]   apMir_45789      +
%                                  GCGGAUGCUGACGCAAUGU                      6,12,3,0,9,5,1,3,56,9   [104]   apMir_37545      +
%                                  GCGGAUGCUGACGCAAUG                       3,10,0,2,2,3,1,3,37,1   [62]   apMir_35625      +
%                                  GCGGAUGCUGACGCAAUGUGU                    0,0,0,0,1,0,0,0,11,2   [14]   apMir_92693      +
%                                   CGGAUGCUGACGCAAUGUG                     11,12,2,1,51,3,5,4,69,17   [175]   apMir_13636      +
%                                   CGGAUGCUGACGCAAUGUGUA                   0,1,0,0,2,0,0,0,7,2   [12]   apMir_68802      +
%                                    GGAUGCUGACGCAAUGUG                     0,2,0,0,5,1,0,4,4,4   [20]   apMir_91386      +
%                                    GGAUGCUGACGCAAUGUGU                    0,0,0,0,1,0,0,4,7,1   [13]   apMir_84710      +

################################################################################################################################################################

# UUUGGACAAGUGCGAUGUAUGUCACAUCUUUUUUUUUAAAUGAUCCUGAUCUAUGAUCGAAGUUGACCGAAA
& (((((.(((.(.(((((((.((((.(((.(((.....))).)))..)))).))).)))).).))).))))).   apPre_33610   CD871648{UPI0002B421C4};CK194455{UPI000350A3AF};CL10196Contig1{UPI000350A3AF};TC418996{M0W8Z1}
&    ((.(((.(.(((((((.((((.(((.(((.....))).)))..)))).))).)))).).))).))....   apPre_66630   CK194455{UPI000350A3AF};TC418996{M0W8Z1}
>     GACAAGUGCGAUGUAUGUC                                                    4,61,2,4,11,5,3,213,17,114   [434]   apMir_36155   mdP_66630_100|mdP_33610_100   HHMMiR   -

################################################################################################################################################################

# GUUCGGCCAUUUUACCAUUCUGAAGGGAGAACAAAAGUUAAAUCUUUUGUUUUGGAUUGAAGGGGGUCGGGU
& (..(((((......((.(((.......((((((((((......)))))))))).....))))).)))))..)   apPre_13773   CJ513960{P11833}
>                                                   UUUGGAUUGAAGGGGGUCG      135,50,13,36,31,47,54,10,3,1   [380]   apMir_16373   mdB_13773_99.97   HHMMiR   +
%                                                   UUUGGAUUGAAGGGGGUC       15,17,3,10,5,8,8,2,0,2   [70]   apMir_13199   apPre_13773   +
%                                                   UUUGGAUUGAAGGGGGUCGGG    14,17,0,6,5,8,7,2,1,2   [62]   apMir_23022   apPre_13773   +
%                                                   UUUGGAUUGAAGGGGGUCGG     6,3,0,1,1,8,6,1,0,1   [27]   apMir_19139   apPre_13773   +
%                                                    UUGGAUUGAAGGGGGUCGGG    1,0,0,2,0,0,2,0,0,0   [5]   apMir_19140   apPre_13773   +

################################################################################################################################################################

# CCGGCUCCCAAUGGUGAAAUUCUUGCUGAAAGCACAGCUACGUGCUGGCACUCAAUCAAGGAGAGAACUAGU
& ...........((((....((((((.(((..((.((((.....))))))..)))..))))))....))))..   apPre_32547   gi|93158076|gb|CJ578245.1|CJ578245{G7I9S0}
&            ((((....((((((.(((..((.((((.....))))))..)))..))))))....))))..   apPre_32548   gi|93158076|gb|CJ578245.1|CJ578245{G7I9S0}
>                     UCUUGCUGAAAGCACAGC                                     6,37,2,52,98,5,13,137,33,156   [539]   apMir_34926   mdB_32548_99.98|mdP_32548_99.37|mdB_32547_100   HHMMiR|mipred   -
>                     UCUUGCUGAAAGCACAGCU                                    0,26,0,22,63,3,8,116,61,144   [443]   apMir_66361   mdP_32548_98.05   HHMMiR|mipred   -
%            UGGUGAAAUUCUUGCUGAAAGCACAGCU                                    0,0,0,0,0,0,0,0,0,5   [5]   -
%               UGAAAUUCUUGCUGAAAGCACAGCU                                    0,0,0,0,1,0,0,5,2,2   [10]   -
%                  AAUUCUUGCUGAAAGCACAGCUA                                   0,1,1,0,0,0,0,3,3,3   [11]   -
%                  AAUUCUUGCUGAAAGCACAGCU                                    1,1,0,0,1,0,0,10,4,8   [25]   -
%                   AUUCUUGCUGAAAGCACAGCUA                                   0,0,0,0,1,0,0,3,3,0   [7]   -
%                   AUUCUUGCUGAAAGCACAGC                                     0,0,0,0,0,0,0,2,0,4   [6]   apMir_96121      -
%                   AUUCUUGCUGAAAGCACAGCU                                    0,1,0,0,0,0,1,8,3,6   [19]   -
%                    UUCUUGCUGAAAGCACAGCUA                                   0,3,0,0,2,0,1,46,14,36   [102]   apMir_92531   apPre_32548   -
%                    UUCUUGCUGAAAGCACAGCUACG                                 0,0,0,0,0,0,0,3,8,3   [14]   -
%                    UUCUUGCUGAAAGCACAGC                                     0,6,0,4,9,0,2,51,21,49   [142]   apMir_66573   apPre_32548   -
%                    UUCUUGCUGAAAGCACAGCU                                    0,0,0,2,2,0,1,24,8,22   [59]   apMir_67818   apPre_32548   -
%                    UUCUUGCUGAAAGCACAGCUAC                                  0,0,0,0,5,0,0,12,4,16   [37]   apMir_96315      -
%                     UCUUGCUGAAAGCACAGCUAC                                  0,7,1,0,4,0,0,18,5,23   [58]   apMir_85346   apPre_32547|apPre_32548   -
%                     UCUUGCUGAAAGCACAGCUACGUGCUGGCAC                        0,0,0,0,0,0,0,2,0,3   [5]   apMir_97003   apPre_32547|apPre_32548   -
%                     UCUUGCUGAAAGCACAGCUA                                   0,5,0,1,4,0,0,7,8,22   [47]   -
%                      CUUGCUGAAAGCACAGCU                                    0,1,0,0,0,0,1,3,1,3   [9]   -
%                       UUGCUGAAAGCACAGCUACGUGCUGGCACU                       0,0,0,0,0,1,0,3,5,9   [18]   apMir_96965      -
%                       UUGCUGAAAGCACAGCUACGUGCUGGCACUC                      0,0,0,0,0,0,0,0,2,3   [5]   apMir_97017      -
%                       UUGCUGAAAGCACAGCUACGUGCUGGCAC                        0,1,0,1,0,0,0,5,15,15   [37]   apMir_58531      -
%                                        ACGUGCUGGCACUCAAUC                  0,1,0,0,0,1,0,1,1,1   [5]   -
%                                        ACGUGCUGGCACUCAAUCAAG               0,2,0,0,0,0,0,4,1,3   [10]   apMir_39417      -
%                                         CGUGCUGGCACUCAAUCAAG               0,1,0,0,0,0,0,3,2,5   [11]   -
%                                          GUGCUGGCACUCAAUCAAG               2,3,0,0,2,0,0,9,1,8   [25]   -
%                                           UGCUGGCACUCAAUCAAG               0,1,1,1,0,1,1,7,2,5   [19]   -

################################################################################################################################################################

# UACGUCAAAGGGCGGCGCCACGGUCAUGUACGAUCAACUCAAUCUGUUGCGUCUAGCGCCUUUACGUAUAUU
& (((((.((((((((((((.((((....((.......)).....)))).)))))..)).))))))))))....   apPre_10911   CV765116;TC442203{V4T417};gi|55607416|gb|CV765116.1|CV765116
>                                              GUUGCGUCUAGCGCCUUUA           14,29,4,19,77,16,11,149,36,91   [446]   apMir_14408   mdB_10911_99.86   HHMMiR   -

################################################################################################################################################################

# AUGAUUGCCGGCGGGGUCGCCGGUGCUUUCUCCAAGACCGCCAUCGCGCCGCUCGAGCGCCUCAAGAUAUUGC
& .(((.(((((((((.(.((..((((.(((.....))).))))..))).)))).)).)))..))).........   apPre_78711   CL12221Contig1{M8AM02};DR740095{M8AM02};RFL_Contig5004{M8AM02};TA77498_4565{M8AM02};TC373584{K7V8J5};gi|12018885|gb|AW448350.1|AW448350{M8AM02};gi|143558564|gb|CJ877075.1|CJ877075{M8AM02};gi|93063040|gb|CJ658520.1|CJ658520{M8AM02};gi|9697976|gb|BE499359.1|BE499359
>                                    GACCGCCAUCGCGCCGCUC                      1,16,0,6,3,6,2,122,32,75   [263]   apMir_78115   mdB_78711_99.87   mipred   +

################################################################################################################################################################

# UUUGUAUGAAAUAGAAGAUUAGAAGAAAAUAAAAAUAAUAAUCAUAUUUAAAGUUAAAAAAAAAAAAAAAAAAA
& ........(((((...(((((.................))))).))))).........................   apPre_21941   2812_A05_B10ZS5_033.ab1
>      AUGAAAUAGAAGAUUAGAAGA                                                   51,120,11,27,24,28,33,27,44,8   [373]   apMir_22762   mdM_21941_93.24   HHMMiR   -
%       UGAAAUAGAAGAUUAGAAGA                                                   0,1,0,0,0,0,1,1,3,0   [6]   -
%       UGAAAUAGAAGAUUAGAAGAA                                                  3,1,0,2,2,1,1,0,1,1   [12]   -

################################################################################################################################################################

# GCUGCGUCAGCAACAUCACUAGUGGUGUCUCUGUUUGUAUAAUAAUACAGUCAUCACUGUGGUGGUGUGUAGUG
& (((((....(((.((((((.(((((((.((.((((........)))).)).))))))))))))).)))))))).   apPre_15448   TA106526_4565;gi|24981169|gb|CA486965.1|CA486965
>        CAGCAACAUCACUAGUGGU                                                   26,81,10,94,205,43,50,387,160,122   [1178]   apMir_15249   mdP_15448_100   HHMMiR   +
%        CAGCAACAUCACUAGUGG                                                    1,1,0,4,8,1,0,3,4,7   [29]   apMir_95629   apPre_15448   +
%        CAGCAACAUCACUAGUGGUG                                                  1,1,0,1,0,1,0,0,5,5   [14]   apMir_39112   apPre_15448   +

################################################################################################################################################################

# GUUAGUGACAUGAUCCAUGGUCAUGAAAUGGUUCAAGUGAAUGACAUGGUCAAUGGUGAUGAGAUGGCCCAUGGU
& ((((....(((.(.(((((..((((...(.((((....)))).)))))..).))))).)))...)))).......   apPre_15616   RFL_Contig5842{B6SWU7};TA84150_4565{B6SWU7};TC386719{B6SWU7};gi|20080706|gb|BJ257587.1|BJ257587{B6SWU7};gi|24991504|gb|CA500544.1|CA500544{B6SWU7};gi|93098588|gb|CJ503404.1|CJ503404;gi|93257600|gb|CJ495894.1|CJ495894{I1I8S0}
>     GUGACAUGAUCCAUGGUCA                                                       134,83,48,60,45,197,92,1,42,6   [708]   apMir_15429   mdP_15616_97.97   HHMMiR   -
%   UAGUGACAUGAUCCAUGGUCA                                                       1,0,0,0,0,1,0,0,0,3   [5]   -

################################################################################################################################################################

# AUGAUGCUGCUGAGUUUAUUCUACUUGGUGCAGAUACUGUACAGGUAUGCACAGGUGUAAUGAUGCAUGGUUAUG
& (((((..(((.....(((((.((((((.((((..((((.....)))))))))))))).))))).)))..))))).   apPre_14410   0568_G09_M18Z_068.ab1{M8AM21};CA600646{M8AM21};CL844Contig1{M8AM21};CV759171{M8AM21};TA2704_4568{M8AM21};TA59355_4565{Q8S3J6};TC377618{M8AM21};gi|141575329|gb|CJ776856.1|CJ776856{M8AM21};gi|93033861|gb|CJ713093.1|CJ713093{M8AM21};gi|93059364|gb|CJ712414.1|CJ712414{M8AM21};gi|93072488|gb|CJ643928.1|CJ643928{M8AM21};gi|93181620|gb|CJ725688.1|CJ725688{M8AM21};gi|93192359|gb|CJ642255.1|CJ642255{M8AM21};gi|9742049|gb|BE518103.1|BE518103{M8AM21}
>                     CUACUUGGUGCAGAUACUG                                       72,132,21,55,7,64,17,30,10,22   [430]   apMir_13995   mdB_14410_99.86   HHMMiR   +
%                     CUACUUGGUGCAGAUACUGUA                                     5,5,1,3,0,2,6,0,0,1   [23]   apMir_21129      +

################################################################################################################################################################

# UCUACACAGGAGGUAGGACUAGCCUGUACGUAGCUAGUGUGUAUGCGUACGUACAGGAGUCUAAUCCCGUAGAAG
& (((((...((.(((.(((((..((((((((((((..........)).))))))))))))))).))))))))))..   apPre_13735   gi|93256375|gb|CJ579922.1|CJ579922
>                                            UGCGUACGUACAGGAGUCU                3,9,2,0,10,2,1,14,167,25   [233]   apMir_45693   mdP_13735_100   HHMMiR   -
>                                             GCGUACGUACAGGAGUCU                3,5,2,4,24,1,0,4,131,9   [183]   apMir_13168   mdB_13735_100|mdM_13735_90.67   HHMMiR   -
%                                             GCGUACGUACAGGAGUCUA               1,1,0,3,58,0,0,0,4,0   [67]   apMir_67476   apPre_13735   -

################################################################################################################################################################

# CAGUGGGUUCCUUGCAAGCACUUCAUGAGGCAUUAUUAAAAAUGCCACUGUGAAGUGUUUGGGGGAACUCUUGGU
& (((.(((((((((.(((((((((((((.((((((......)))))).).))))))))))))))))))))))))..   apPre_9141   CV763592{Q6FQJ1};gi|55605069|gb|CV763592.1|CV763592
& ....(((((((((.(((((((((((((.((((((......)))))).).)))))))))))))))))))))...     apPre_33229   gi|55605069|gb|CV763592.1|CV763592
>                                                   UGAAGUGUUUGGGGGAACUCU       229,2643,78,1074,156,121,150,44,37,41   [4573]   apMir_20968   mdB_9141_100|mdM_9141_100|mdP_9141_100   consmRNA_327{miR395}   HHMMiR   +
>                                                   UGAAGUGUUUGGGGGAACUC        65,3243,45,383,25,44,226,207,173,23   [4434]   apMir_17808   mdB_33229_100|mdM_33229_100|mdP_33229_100|mdB_9141_100|mdM_9141_100|mdP_9141_100   consmRNA_3183{miR395}   HHMMiR   +
%       GUUCCUUGCAAGCACUUCAUG                                                   14,167,0,47,20,3,9,6,1,1   [268]   apMir_20966      +
%       GUUCCUUGCAAGCACUUCA                                                     0,8,0,3,2,0,1,0,0,0   [14]   apMir_36520      +
%       GUUCCUUGCAAGCACUUCAUGA                                                  6,56,0,12,5,2,4,3,1,0   [89]   apMir_25579      +
%                                                CUGUGAAGUGUUUGGGGGAA           0,2,0,1,0,0,1,0,1,0   [5]   apMir_38271   apPre_9141|apPre_33229   +
%                                                  GUGAAGUGUUUGGGGGAACU         1,5,0,3,0,2,0,0,0,0   [11]   apMir_17807   consmRNA_3182{miR395}   apPre_9141   +
%                                                  GUGAAGUGUUUGGGGGAACUC        15,251,2,86,29,10,22,6,8,5   [434]   apMir_20967   consmRNA_3759{miR395}   apPre_9141|apPre_33229   +
%                                                  GUGAAGUGUUUGGGGGAACUCU       6,30,0,8,4,1,4,0,1,1   [55]   apMir_24340   consmRNA_1592{miR395}   apPre_9141|apPre_33229   +
%                                                  GUGAAGUGUUUGGGGGAA           0,5,0,5,0,0,0,0,0,0   [10]   apMir_35745   consmRNA_4671{miR395}   apPre_9141|apPre_33229   +
%                                                   UGAAGUGUUUGGGGGAACUCUU      0,4,0,0,0,1,0,0,0,0   [5]   apMir_41145   consmRNA_485{miR395}   apPre_9141   +
%                                                   UGAAGUGUUUGGGGGAAC          1,38,0,13,1,0,2,0,0,1   [56]   apMir_35098   consmRNA_1409{miR395}   apPre_9141   +
%                                                   UGAAGUGUUUGGGGGAACU         14,467,1,95,18,6,24,4,9,3   [641]   apMir_14645   consmRNA_1839{miR395}   apPre_9141|apPre_33229   +
%                                                    GAAGUGUUUGGGGGAACU         0,9,0,3,0,0,0,0,0,0   [12]   apMir_35659   consmRNA_1410{miR395}   apPre_9141   +
%                                                    GAAGUGUUUGGGGGAACUC        27,252,9,142,23,12,19,6,6,9   [505]   apMir_14646   consmRNA_4639{miR395}   apPre_9141|apPre_33229   +
%                                                    GAAGUGUUUGGGGGAACUCU       5,35,4,25,8,0,0,0,2,0   [79]   apMir_19001   consmRNA_267{miR395}   apPre_9141|apPre_33229   +
%                                                     AAGUGUUUGGGGGAACUC        0,4,0,3,0,0,0,0,0,0   [7]   apMir_35540   consmRNA_1147{miR395}   apPre_33229   +

################################################################################################################################################################

# GUUUGAUCUACCUUCUCAUCUAUAGGAUUAGUUAUUAUGUCUAAGCAUGUUUUUAGAAGAUUAGAAGAUUAAGCAA
& (((((((((....(((.((((.(((((........(((((....))))).)))))..)))).))))))))))))..   apPre_11610   TA69714_4565{F2E545};TC399359{F2E545}
&            (((((.((((.(((((........(((((....))))).)))))..)))).))))).....       apPre_22195   RFL_Contig1061;TA69710_4565{F2E545};TA69714_4565{F2E545};TC399359{F2E545};TC401516{F2E545};gi|93247572|gb|CJ639714.1|CJ639714{F2E545}
>                                            AGCAUGUUUUUAGAAGAUUAGA              417,502,277,227,439,265,205,556,559,324   [3771]   apMir_23507   mdB_22195_99.60|mdM_22195_100   HHMMiR   +
>                                                       AGAAGAUUAGAAGAUUAAGCA    216,687,86,150,160,191,202,169,255,65   [2181]   apMir_19460   mdM_11610_99.91|mdP_11610_99.92   HHMMiR   +
%                                          UAAGCAUGUUUUUAGAAGAUUAGA              3,1,0,0,1,0,0,0,2,0   [7]   apMir_44180   apPre_22195   +
%                                           AAGCAUGUUUUUAGAAGAUUAG               6,15,10,7,22,10,4,20,31,11   [136]   apMir_24473   apPre_11610|apPre_22195   +
%                                            AGCAUGUUUUUAGAAGAUUAGAAG            2,6,2,4,6,1,3,7,1,4   [36]   apMir_43464   apPre_11610|apPre_22195   +
%                                            AGCAUGUUUUUAGAAGAUUAG               75,84,40,41,81,40,39,111,80,67   [658]   apMir_19574   apPre_22195   +
%                                            AGCAUGUUUUUAGAAGAUUAGAA             17,12,6,7,8,11,4,12,9,21   [107]   apMir_25840   apPre_11610|apPre_22195   +
%                                            AGCAUGUUUUUAGAAGAUUA                4,1,1,1,2,4,0,2,4,5   [24]   apMir_57009   apPre_22195   +
%                                            AGCAUGUUUUUAGAAGAU                  7,0,1,6,12,5,3,12,5,1   [52]   apMir_11048   apPre_22195   +
%                                            AGCAUGUUUUUAGAAGAUU                 4,4,1,3,7,1,2,2,7,3   [34]   apMir_15709   apPre_11610|apPre_22195   +
%                                               AUGUUUUUAGAAGAUUAGAAGA           6,4,0,0,1,0,1,0,0,0   [12]   apMir_23449   apPre_22195   -
%                                                UGUUUUUAGAAGAUUAGAAGA           8,21,5,8,4,8,6,4,6,4   [74]   apMir_21283   apPre_11610|apPre_22195   -
%                                                     UUAGAAGAUUAGAAGAUUAAG      0,2,0,0,0,3,1,0,0,1   [7]   apMir_40578      +
%                                                      UAGAAGAUUAGAAGAUUAAGCAA   2,1,0,0,1,0,1,1,2,1   [9]   apMir_69657      +
%                                                      UAGAAGAUUAGAAGAUUAAGC     5,9,0,3,3,2,3,1,4,3   [33]   apMir_21284   apPre_11610   +
%                                                      UAGAAGAUUAGAAGAUUAAG      0,6,2,2,3,4,4,4,1,5   [31]   apMir_38972   apPre_11610   +
%                                                       AGAAGAUUAGAAGAUUAAG      0,27,3,8,5,7,10,8,10,3   [81]   apMir_35928   apPre_11610   +
%                                                       AGAAGAUUAGAAGAUUAAGCAA   49,202,30,20,50,73,54,61,49,29   [617]   apMir_23450   apPre_11610   +
%                                                       AGAAGAUUAGAAGAUUAAGC     0,14,1,5,0,3,3,1,6,0   [33]   apMir_38462      +

################################################################################################################################################################

# CGUGUGUGUGUGUGUCUACUCUCUUCUGUUGUCCGUGCGAAAACCUGAAGGUUAAGCUGAUGAUGUGCGCAUAGGA
& (.((((((..((((((..((.(((((.(((.((.....)).)))..)))))...))..))).)))..)))))).).   apPre_8515   CA701068{Q84L52}
>             UGUCUACUCUCUUCUGUUG                                                1421,4821,229,1397,165,2016,2818,263,264,202   [13596]   apMir_14119   mdB_8515_100   HHMMiR   -
>            GUGUCUACUCUCUUCUGUUG                                                221,2624,206,338,46,1490,1181,129,29,28   [6292]   apMir_17332   mdB_8515_99.62   HHMMiR   -
%         UGUGUGUCUACUCUCUUCUGU                                                  10,4,1,0,1,3,1,0,0,0   [20]   apMir_20198   apPre_8515   -
%          GUGUGUCUACUCUCUUCUGU                                                  17,9,0,6,1,14,8,0,0,1   [56]   apMir_17331   apPre_8515   -
%           UGUGUCUACUCUCUUCUGU                                                  2,0,2,4,0,1,3,0,0,0   [12]   apMir_14118   apPre_8515   -
%           UGUGUCUACUCUCUUCUGUUG                                                14,31,3,1,0,23,15,0,0,0   [87]   apMir_20199   apPre_8515   -
%             UGUCUACUCUCUUCUGUUGU                                               1,3,0,0,0,0,1,0,1,1   [7]   apMir_38054   apPre_8515   -
%             UGUCUACUCUCUUCUGUU                                                 0,7,0,0,0,1,2,1,0,0   [11]   apMir_34903   apPre_8515   -
%              GUCUACUCUCUUCUGUUG                                                0,5,1,1,0,1,3,0,0,0   [11]   apMir_34904   apPre_8515   -

################################################################################################################################################################

# UACUCCCUCCGUCCCAUAAUAUAAGAGCGUUUACUAGUGUCAAAAAUGUUCUUAUAUUAUGGGACGGAGGGAGUAAU
& ((((((((((((((((((((((((((((((((((....))...))))))))))))))))))))))))))))))))..   apPre_19084   BQ170773{Q2QNG2};gi|20332596|gb|BQ170773.1|BQ170773
>            UCCCAUAAUAUAAGAGCGUUU                                                87,111,2,12,16,174,45,0,0,0   [447]   apMir_19532   mdB_19084_100|mdM_19084_100|mdP_19084_99.88   HHMMiR|mipred   +
% UACUCCCUCCGUCCCAUAAUA                                                           1,0,0,2,0,0,1,1,0,0   [5]   apMir_57399      -
%     CCCUCCGUCCCAUAAUAUAAGAGC                                                    1,0,0,0,2,0,2,0,0,0   [5]   apMir_79623      +
%        UCCGUCCCAUAAUAUAAGAGC                                                    30,42,14,46,31,75,50,6,6,9   [309]   apMir_21417   apPre_19084   +
%        UCCGUCCCAUAAUAUAAGAGCGUU                                                 1,1,0,1,0,0,0,1,0,1   [5]   apMir_44015      -
%        UCCGUCCCAUAAUAUAAGA                                                      0,0,0,1,0,3,0,0,1,0   [5]   apMir_92017      +
%         CCGUCCCAUAAUAUAAGAGCG                                                   0,0,0,0,1,4,0,0,0,0   [5]   apMir_68817      +
%          CGUCCCAUAAUAUAAGAGCGU                                                  1,5,1,1,4,1,2,0,0,0   [15]   apMir_40463      +
%           GUCCCAUAAUAUAAGAGCGUU                                                 4,6,1,3,3,1,4,1,0,0   [23]   apMir_22197      +|-
%                                            AAAUGUUCUUAUAUUAUGGGA                0,2,0,0,0,1,3,0,0,0   [6]   apMir_40377      -
%                                              AUGUUCUUAUAUUAUGGGACG              0,2,1,1,0,0,0,1,0,0   [5]   apMir_57636      -
%                                               UGUUCUUAUAUUAUGGGACGG             3,3,0,4,4,2,3,0,4,0   [23]   apMir_22797      -
%                                                GUUCUUAUAUUAUGGGACGGA            0,10,3,8,5,9,5,2,1,1   [44]   apMir_39159      -
%                                                 UUCUUAUAUUAUGGGACGGAG           7,9,0,3,2,1,2,1,0,0   [25]   apMir_19533   consmRNA_4706{miR1120}      +
%                                                  UCUUAUAUUAUGGGACGGA            0,0,0,1,0,3,0,0,1,0   [5]   -
%                                                     UAUAUUAUGGGACGGAGGGAG       1,1,0,2,0,1,0,0,0,0   [5]   apMir_57502      +
%                                                       UAUUAUGGGACGGAGGGAGUA     1,0,0,2,0,0,1,1,0,0   [5]   apMir_21001   consmRNA_4554{miR1436}      +

################################################################################################################################################################

# UCGCGGCCGCGUCGACUUUAAUUAAAACAAAGCAUUGCGAUGGUCCUCGCGGAUGCUGACGCAAUGUGAUUUCUGCC
& (((((...(((((.................((((((((((......)))).)))))))))))..)))))........   apPre_5284   gi|9740561|gb|BE516533.1|BE516533{O04892}
>                                                   GGAUGCUGACGCAAUGUGA           4,51,6,5,139,5,7,133,384,161   [895]   apMir_16109   mdB_5284_100|mdP_5284_99.89   HHMMiR   +
%                       UAAAACAAAGCAUUGCGAUGGU                                    0,0,0,2,0,0,1,0,0,2   [5]   +
%                        AAAACAAAGCAUUGCGAU                                       0,1,0,3,1,0,0,3,4,0   [12]   apMir_35193      +
%                        AAAACAAAGCAUUGCGAUGGUCCU                                 3,0,0,1,4,6,1,2,3,1   [21]   apMir_58079      +
%                        AAAACAAAGCAUUGCGAUGGUCCUC                                1,0,0,1,6,5,1,2,3,1   [20]   apMir_70418      +
%                        AAAACAAAGCAUUGCGAUGGU                                    0,2,1,2,1,4,0,1,2,0   [13]   apMir_92535      +
%                        AAAACAAAGCAUUGCGAUGG                                     2,2,1,0,0,0,0,1,1,4   [11]   apMir_45832      +
%                         AAACAAAGCAUUGCGAUGG                                     2,1,1,0,1,2,0,5,2,5   [19]   apMir_95800      +
%                         AAACAAAGCAUUGCGAUGGUCCUC                                0,0,0,0,32,1,1,4,9,2   [49]   apMir_70158      +
%                         AAACAAAGCAUUGCGAUGGUC                                   0,1,0,0,0,2,1,1,2,0   [7]   +
%                         AAACAAAGCAUUGCGAUG                                      0,2,0,2,5,0,0,0,0,4   [13]   +
%                         AAACAAAGCAUUGCGAUGGU                                    1,0,0,2,0,2,0,4,6,6   [21]   +
%                         AAACAAAGCAUUGCGAUGGUCCU                                 7,7,0,0,45,12,0,16,10,3   [100]   apMir_69504      +
%                         AAACAAAGCAUUGCGAUGGUCC                                  1,3,0,1,9,0,1,1,2,0   [18]   +
%                          AACAAAGCAUUGCGAUGG                                     1,3,0,2,0,1,1,0,1,5   [14]   apMir_35084      +
%                          AACAAAGCAUUGCGAUGGUCCU                                 10,8,2,3,28,9,1,23,11,6   [101]   apMir_41210      +
%                          AACAAAGCAUUGCGAUGGUC                                   0,2,0,0,0,1,0,2,2,0   [7]   +
%                          AACAAAGCAUUGCGAUGGU                                    0,6,1,5,0,0,1,3,5,6   [27]   +
%                          AACAAAGCAUUGCGAUGGUCCUC                                4,1,1,1,57,3,1,6,6,3   [83]   apMir_69412      +
%                          AACAAAGCAUUGCGAUGGUCC                                  5,3,1,1,6,2,0,11,1,1   [31]   +
%                          AACAAAGCAUUGCGAUGGUCCUCG                               0,0,0,0,2,0,2,1,2,0   [7]   apMir_93098      +
%                           ACAAAGCAUUGCGAUGGUCCU                                 9,7,0,2,26,9,0,29,18,3   [103]   apMir_20010      +
%                           ACAAAGCAUUGCGAUGGUCCUC                                0,1,0,3,28,1,1,9,15,8   [66]   apMir_68985      +
%                           ACAAAGCAUUGCGAUGGUCC                                  0,2,2,1,0,0,0,7,2,2   [16]   +
%                           ACAAAGCAUUGCGAUGGUCCUCG                               1,0,0,0,0,2,0,1,1,0   [5]   +
%                           ACAAAGCAUUGCGAUGGU                                    6,3,1,0,0,5,0,14,13,11   [53]   apMir_72685      +
%                            CAAAGCAUUGCGAUGGUCCU                                 30,42,2,44,450,17,9,50,131,58   [833]   apMir_37909      +
%                            CAAAGCAUUGCGAUGGUCCUCG                               0,2,0,0,9,0,1,2,8,1   [23]   +
%                            CAAAGCAUUGCGAUGGUC                                   2,1,0,7,1,5,0,5,6,1   [28]   +
%                            CAAAGCAUUGCGAUGGUCCUC                                2,5,2,5,112,1,3,11,24,12   [177]   apMir_68398      +
%                            CAAAGCAUUGCGAUGGUCC                                  1,3,1,14,47,0,0,16,10,8   [100]   apMir_56147      +
%                             AAAGCAUUGCGAUGGUCC                                  5,0,0,5,25,1,1,8,27,6   [78]   apMir_12189      +
%                             AAAGCAUUGCGAUGGUCCU                                 8,23,2,26,226,10,6,42,100,17   [460]   apMir_16039      +
%                             AAAGCAUUGCGAUGGUCCUCGCGGA                           1,0,0,1,4,1,0,0,0,0   [7]   apMir_27835      +
%                             AAAGCAUUGCGAUGGUCCUCG                               0,4,1,3,48,5,1,3,14,3   [82]   apMir_92685      +
%                             AAAGCAUUGCGAUGGUCCUC                                6,7,1,18,171,2,0,10,45,14   [274]   apMir_56975      +
%                              AAGCAUUGCGAUGGUCCUCG                               3,6,0,8,119,2,3,7,44,7   [199]   apMir_37867      +
%                              AAGCAUUGCGAUGGUCCUCGC                              0,1,0,0,14,0,0,2,11,0   [28]   apMir_92707      +
%                              AAGCAUUGCGAUGGUCCUCGCGG                            1,0,0,0,3,0,0,1,8,1   [14]   +
%                              AAGCAUUGCGAUGGUCCUCGCGGA                           0,0,0,0,8,1,0,0,5,0   [14]   apMir_69707      +
%                              AAGCAUUGCGAUGGUCCU                                 18,48,8,95,534,16,16,79,321,64   [1199]   apMir_11332      +
%                              AAGCAUUGCGAUGGUCCUC                                9,22,2,63,503,11,4,60,166,35   [875]   apMir_36075      +
%                              AAGCAUUGCGAUGGUCCUCGCGGAU                          1,1,0,0,3,0,0,0,1,0   [6]   +
%                               AGCAUUGCGAUGGUCCUC                                4,8,1,30,158,3,3,35,37,16   [295]   apMir_10978      +
%                               AGCAUUGCGAUGGUCCUCGCGGA                           2,0,0,0,6,1,0,1,1,0   [11]   +
%                               AGCAUUGCGAUGGUCCUCG                               4,0,0,2,42,3,2,3,16,3   [75]   apMir_16303      +
%                                GCAUUGCGAUGGUCCUCG                               1,3,0,1,7,1,1,4,4,0   [22]   +
%                                GCAUUGCGAUGGUCCUCGCGGA                           1,0,0,2,11,0,0,0,2,0   [16]   +
%                                GCAUUGCGAUGGUCCUCGCGGAU                          0,0,0,1,10,1,1,0,1,0   [14]   +
%                                GCAUUGCGAUGGUCCUCGCG                             0,0,0,0,0,0,0,1,4,0   [5]   +
%                                GCAUUGCGAUGGUCCUCGCGG                            0,0,0,0,16,0,0,1,10,0   [27]   apMir_68873      +
%                                GCAUUGCGAUGGUCCUCGC                              0,0,0,1,1,0,0,3,7,0   [12]   +
%                                 CAUUGCGAUGGUCCUCGCG                             0,0,0,0,0,0,0,0,5,0   [5]   +
%                                 CAUUGCGAUGGUCCUCGCGGAUGC                        4,4,0,0,4,0,1,0,0,0   [13]   +
%                                 CAUUGCGAUGGUCCUCGCGG                            0,0,0,0,2,0,0,1,2,0   [5]   apMir_85241      +
%                                 CAUUGCGAUGGUCCUCGCGGA                           0,1,0,5,6,0,1,0,1,0   [14]   +
%                                 CAUUGCGAUGGUCCUCGCGGAUGCU                       4,1,0,0,0,0,0,0,0,0   [5]   +
%                                  AUUGCGAUGGUCCUCGCGGA                           3,1,0,0,3,1,0,1,0,0   [9]   +
%                                   UUGCGAUGGUCCUCGCGGAUGC                        1,0,0,0,1,2,0,1,0,0   [5]   +
%                                   UUGCGAUGGUCCUCGCGGAU                          0,2,0,0,2,0,0,0,1,0   [5]   +
%                                    UGCGAUGGUCCUCGCGGAUGC                        1,2,1,2,2,2,0,0,0,0   [10]   +
%                                    UGCGAUGGUCCUCGCGGAUGCUGACGCAAUG              0,0,0,0,0,0,1,2,9,2   [14]   apMir_80054      +
%                                    UGCGAUGGUCCUCGCGGAUG                         0,2,0,0,1,1,1,1,0,0   [6]   +
%                                    UGCGAUGGUCCUCGCGGAUGCUGACGCAA                0,0,0,0,0,0,1,0,4,1   [6]   apMir_80047      +
%                                    UGCGAUGGUCCUCGCGGAUGCU                       0,1,1,0,2,0,0,0,1,0   [5]   +
%                                     GCGAUGGUCCUCGCGGAUGCUGAC                    2,2,0,0,0,0,0,0,7,0   [11]   +
%                                     GCGAUGGUCCUCGCGGAUGC                        1,3,0,2,4,1,0,0,18,2   [31]   +
%                                     GCGAUGGUCCUCGCGGAUGCUGACGCA                 3,6,0,0,0,1,3,0,5,2   [20]   apMir_44671      +
%                                     GCGAUGGUCCUCGCGGAUGCUGACGCAA                0,1,0,0,0,0,1,0,5,0   [7]   apMir_80030      +
%                                     GCGAUGGUCCUCGCGGAUGCU                       0,0,1,0,7,0,0,0,8,0   [16]   apMir_68784      +
%                                     GCGAUGGUCCUCGCGGAU                          3,1,0,2,3,1,0,3,1,0   [14]   +
%                                      CGAUGGUCCUCGCGGAUGC                        0,2,1,0,4,0,0,0,1,0   [8]   +
%                                      CGAUGGUCCUCGCGGAUGCU                       2,0,0,0,4,0,0,0,2,0   [8]   +
%                                      CGAUGGUCCUCGCGGAUGCUGA                     2,0,0,1,0,2,1,0,0,0   [6]   apMir_74517      +
%                                      CGAUGGUCCUCGCGGAUG                         1,0,0,0,0,0,3,0,1,0   [5]   +
%                                      CGAUGGUCCUCGCGGAUGCUGAC                    4,2,1,0,1,4,8,0,5,0   [25]   +
%                                       GAUGGUCCUCGCGGAUGCU                       3,1,1,0,0,1,0,0,0,0   [6]   +
%                                       GAUGGUCCUCGCGGAUGCUGAC                    3,6,2,1,1,0,8,1,2,0   [24]   apMir_25248      +
%                                       GAUGGUCCUCGCGGAUGC                        4,2,0,0,2,0,1,0,1,0   [10]   apMir_11745      +
%                                       GAUGGUCCUCGCGGAUGCUGACGCA                 3,0,1,0,0,2,1,0,0,0   [7]   +
%                                        AUGGUCCUCGCGGAUGCU                       0,2,0,1,0,1,1,0,0,0   [5]   +
%                                        AUGGUCCUCGCGGAUGCUGAC                    5,1,0,2,4,2,5,0,0,1   [20]   +
%                                        AUGGUCCUCGCGGAUGCUGACGCAA                3,1,0,0,0,0,1,0,0,0   [5]   +
%                                         UGGUCCUCGCGGAUGCUGACGCAAU               0,0,1,0,2,0,2,0,0,0   [5]   +
%                                          GGUCCUCGCGGAUGCUGACGCA                 0,5,0,0,0,1,0,0,2,0   [8]   +
%                                          GGUCCUCGCGGAUGCUGACGCAA                4,2,0,0,0,1,3,1,2,1   [14]   apMir_41914      +
%                                          GGUCCUCGCGGAUGCUGAC                    4,4,0,1,3,3,2,1,20,0   [38]   apMir_78078      +
%                                           GUCCUCGCGGAUGCUGACGCAAU               3,2,0,0,0,2,0,0,0,0   [7]   apMir_41966      +
%                                           GUCCUCGCGGAUGCUGACGCAA                2,4,0,0,0,1,2,0,0,0   [9]   +
%                                            UCCUCGCGGAUGCUGACGCAAUGU             3,1,0,0,0,1,1,0,0,0   [6]   +
%                                            UCCUCGCGGAUGCUGACGCAA                3,5,0,2,1,2,1,0,0,0   [14]   apMir_23238      +
%                                             CCUCGCGGAUGCUGACGCAA                1,6,0,0,0,2,1,0,3,0   [13]   +
%                                             CCUCGCGGAUGCUGACGCAAU               0,2,0,0,0,1,2,0,0,0   [5]   apMir_40193      +
%                                             CCUCGCGGAUGCUGACGCAAUG              1,0,1,0,2,7,0,0,4,0   [15]   +
%                                             CCUCGCGGAUGCUGACGCA                 0,9,2,0,4,1,2,0,12,3   [33]   +
%                                             CCUCGCGGAUGCUGACGCAAUGU             5,3,1,0,4,4,2,0,7,0   [26]   apMir_41967      +
%                                              CUCGCGGAUGCUGACGCAAU               5,5,0,0,0,0,0,0,0,0   [10]   apMir_38472      +
%                                              CUCGCGGAUGCUGACGCAAUGU             2,4,0,0,1,1,0,0,0,0   [8]   apMir_40912      +
%                                              CUCGCGGAUGCUGACGCAAUG              4,8,0,0,1,3,1,0,0,0   [17]   +
%                                              CUCGCGGAUGCUGACGCAA                3,2,0,0,0,0,0,0,2,1   [8]   +
%                                               UCGCGGAUGCUGACGCAAUGU             6,7,0,0,2,3,0,0,1,1   [20]   +
%                                               UCGCGGAUGCUGACGCAAUG              6,6,1,0,1,6,4,0,1,0   [25]   apMir_73592      +
%                                               UCGCGGAUGCUGACGCAA                2,2,0,0,0,0,1,0,1,0   [6]   +
%                                               UCGCGGAUGCUGACGCAAUGUGA           5,2,0,0,0,1,1,1,2,3   [15]   +
%                                               UCGCGGAUGCUGACGCAAU               0,2,0,0,0,2,0,0,1,0   [5]   apMir_73019      +
%                                                CGCGGAUGCUGACGCAAUGUGA           1,5,0,0,5,4,1,4,16,21   [57]   apMir_69304   apPre_5284   +
%                                                CGCGGAUGCUGACGCAAUG              4,8,0,0,1,4,2,1,20,5   [45]   apMir_91450      +
%                                                CGCGGAUGCUGACGCAAU               1,1,0,0,0,2,1,0,7,2   [14]   apMir_72717      +
%                                                CGCGGAUGCUGACGCAAUGUG            0,0,0,0,0,0,0,0,4,1   [5]   apMir_96184      +
%                                                CGCGGAUGCUGACGCAAUGU             0,4,2,0,0,2,0,1,2,5   [16]   apMir_45789      +
%                                                 GCGGAUGCUGACGCAAUGU             6,12,3,0,9,5,1,3,56,9   [104]   apMir_37545      +
%                                                 GCGGAUGCUGACGCAAUG              3,10,0,2,2,3,1,3,37,1   [62]   apMir_35625      +
%                                                 GCGGAUGCUGACGCAAUGUGA           5,19,0,0,8,0,2,2,74,33   [143]   apMir_20169      +
%                                                  CGGAUGCUGACGCAAUGUGAUUUC       1,1,0,0,1,0,0,0,1,2   [6]   apMir_69951      +
%                                                  CGGAUGCUGACGCAAUGUGAUU         7,2,4,0,16,3,0,2,16,1   [51]   apMir_41146   apPre_5284   +
%                                                  CGGAUGCUGACGCAAUGUG            11,12,2,1,51,3,5,4,69,17   [175]   apMir_13636      +
%                                                  CGGAUGCUGACGCAAUGU             21,37,3,0,68,21,12,13,170,41   [386]   apMir_10979      +
%                                                  CGGAUGCUGACGCAAUGUGAU          9,3,0,0,16,6,0,0,14,5   [53]   apMir_68392      +
%                                                  CGGAUGCUGACGCAAUGUGA           25,46,4,0,425,29,21,13,454,124   [1141]   apMir_16951   apPre_5284   +
%                                                   GGAUGCUGACGCAAUGUGAU          0,0,0,0,0,3,0,0,3,2   [8]   apMir_73488      +
%                                                   GGAUGCUGACGCAAUGUGAUUUC       1,0,0,0,0,0,0,0,2,2   [5]   +
%                                                   GGAUGCUGACGCAAUGUGAUU         1,1,0,0,6,0,2,0,13,5   [28]   apMir_96209      +
%                                                   GGAUGCUGACGCAAUGUG            0,2,0,0,5,1,0,4,4,4   [20]   apMir_91386   apPre_5284   +
%                                                    GAUGCUGACGCAAUGUGA           1,0,1,0,7,1,0,9,10,8   [37]   apMir_83864      +
%                                                         UGACGCAAUGUGAUUUCUGCC   0,2,0,0,1,2,0,0,0,0   [5]   apMir_74157   apPre_5284   +
%                                                            CGCAAUGUGAUUUCUGCC   1,2,0,2,9,1,2,1,1,2   [21]   apMir_65907      +

################################################################################################################################################################

# UGUGGCAUUGUUGGGUCUUACAAGGUCAAGAAAAGGUCUUGCAAGGUCAAGAAGACCCAAACAACGCAGCAAGAAGA
& (((.((.((((((((((((((...(.(((((.....))))))...))....))))))).))))).)).)))......   apPre_23119   TC372508{Q8LZB1};gi|93080615|gb|CJ519678.1|CJ519678
>           UUGGGUCUUACAAGGUCAAGA                                                 3,273,55,194,57,192,66,96,10,55   [1001]   apMir_39685   mdB_23119_100   HHMMiR   -
%        UUGUUGGGUCUUACAAGGUCA                                                    0,4,0,1,1,1,0,1,0,1   [9]   -
%         UGUUGGGUCUUACAAGGUCAA                                                   0,0,0,1,0,2,0,1,0,1   [5]   -
%          GUUGGGUCUUACAAGGUCAAGA                                                 3,19,2,4,1,0,3,0,1,0   [33]   apMir_24365   apPre_23119   -
%           UUGGGUCUUACAAGGUCAAGAA                                                0,1,0,1,0,2,1,0,0,0   [5]   apMir_57824      -
%           UUGGGUCUUACAAGGUCAAG                                                  0,5,1,7,3,9,1,3,0,3   [32]   apMir_45879   apPre_23119   -
%            UGGGUCUUACAAGGUCAAGA                                                 0,2,0,5,2,1,0,1,0,0   [11]   apMir_85164   apPre_23119   -
%            UGGGUCUUACAAGGUCAAGAA                                                1,7,1,3,2,6,5,6,0,2   [33]   apMir_73996   apPre_23119   +|-
%              GGUCUUACAAGGUCAAGA                                                 0,0,0,2,2,1,0,0,1,1   [7]   -
%                                AAAGGUCUUGCAAGGUCAAGA                            3,4,1,3,0,1,3,2,2,0   [19]   apMir_40548      -
%                                                    AAGACCCAAACAACGCAGCAA        1,0,0,2,0,3,1,0,0,2   [9]   apMir_57237      +
%                                                     AGACCCAAACAACGCAGCAAG       31,36,3,12,0,17,16,2,2,1   [120]   apMir_21025      -
%                                                       ACCCAAACAACGCAGCAAGAAG    4,2,2,1,1,2,3,0,3,0   [18]   +
%                                                       ACCCAAACAACGCAGCAAGAA     335,456,126,227,67,242,285,23,58,56   [1875]   apMir_21026      +
%                                                       ACCCAAACAACGCAGCAAGA      11,7,1,6,4,9,12,0,3,1   [54]   apMir_17843      +
%                                                       ACCCAAACAACGCAGCAAG       0,0,0,0,0,2,1,0,0,3   [6]   apMir_72971      +

################################################################################################################################################################

# GCUUUUGUGUGCUUUCUUGAACUGAGCAUCGUUGCUGCAGUUUAGUGCACUGCCUCAGCAAAAAAAAAAAAAAACGA
& (((...((((((....((((((((((((....)))).)))))))).)))).))...)))..................   apPre_19421   RFL_Contig2224{M8BCZ7}
>    UUUGUGUGCUUUCUUGAACUG                                                        157,165,92,181,45,153,17,35,16,26   [887]   apMir_19776   mdB_19421_99.98   HHMMiR   +
%   UUUUGUGUGCUUUCUUGAACUG                                                        0,4,0,1,0,4,0,0,0,1   [10]   apMir_41614      +

################################################################################################################################################################

# CAGGAAAUAAUUGGGCUCAACCUUGUGGUCGUGGGCCUGCUGCCAGAGGCAAUCCCAGGGCAUCAUCACAAGCAUGG
& .................((..(((((((((.((((..((((......))))..)))).))).....))))))..)).   apPre_5705   gi|20436109|gb|BQ240233.1|BQ240233
>                     CCUUGUGGUCGUGGGCCU                                          4,2,0,15,156,2,4,9,1,2   [195]   apMir_12894   mdB_5705_99.99   mipred   +

################################################################################################################################################################

# GACCAGAGGCCCAGAGCAGAGCCGUGAAACCAAGUCAUCUUUCUUUUCAUGAUCUGUGGUCUCUCAUGUAUCGGUCU
& (((((((((((....(((((..(((((((..(((....)))...))))))).))))))))))))........)))).   apPre_6048   AL831263{Q0DBA2}
>            CAGAGCAGAGCCGUGAAAC                                                  240,181,51,182,90,230,134,18,7,24   [1157]   apMir_16087   mdB_6048_91.49   HHMMiR   +
%         GCCCAGAGCAGAGCCGUGAAAC                                                  20,15,6,23,2,18,11,4,0,2   [101]   apMir_25406      +
%         GCCCAGAGCAGAGCCGUG                                                      1,1,0,0,1,0,1,1,0,0   [5]   apMir_12983      +
%            CAGAGCAGAGCCGUGAAA                                                   4,2,0,1,0,5,0,0,1,0   [13]   apMir_12984   apPre_6048   +

################################################################################################################################################################

# GGUCUCCAAGAUCGGGAAUGCUCUCACUUUAGCUGUUGUACUUGCUUGCAGCUACGAGCUUGCUGUGUUGGCGACUA
& ((((.((((.(.(((.((.((((......(((((((.((....))..))))))).)))))).)))).)))).)))).   apPre_18327   CA617937{B4FHU9};gi|25196234|gb|CA617937.1|CA617937{B4FHU9}
>                                                  AGCUACGAGCUUGCUGUGUUG          125,45,22,94,36,108,62,9,3,2   [506]   apMir_22387   mdB_18327_100|mdM_18327_100|mdP_18327_100   HHMMiR   +
%                                                  AGCUACGAGCUUGCUGUGUU           25,5,8,26,8,20,22,6,1,1   [122]   apMir_18690   apPre_18327   +

################################################################################################################################################################

# UCUGUUACCCCUACUGAUCAACACGGCGCGAUUUGAUGAUGGACCGUGUAGUUUAGUGGGUUUGGCUGAUUUAGUCUG
& ((.((((..((((((((.(.((((((..(.(((....))).).)))))).).))))))))..)))).)).........   apPre_66207   TC437807{R7W0L5}
>                                         GGACCGUGUAGUUUAGUGG                      29,32,3,1,47,3,17,104,20,82   [338]   apMir_66466   mdB_66207_100   mipred|HHMMiR   +
%                                         GGACCGUGUAGUUUAGUGGG                     1,0,0,1,1,0,0,1,1,1   [6]   apMir_56955      +

################################################################################################################################################################

# GUUUUGAUCUACCUUAUCAUCUAGAAGAUUAGUUAUUAUAUCUAAGUAUGUUUUUAGAAGAUUAGAAGAUUAAGCAAA
& ((((.(((((..((.(((.((((((((.((((.........)))).....)))))))).))).)).)))))))))...   apPre_19041   TC388966{F2E545}
>                                                        AGAAGAUUAGAAGAUUAAGCA     216,687,86,150,160,191,202,169,255,65   [2181]   apMir_19460   mdM_19041_100   HHMMiR   +
>                                                        AGAAGAUUAGAAGAUUAAGCAA    49,202,30,20,50,73,54,61,49,29   [617]   apMir_23450   mdM_19041_100|mdP_19041_99.97   HHMMiR   +
%                                                AUGUUUUUAGAAGAUUAGAAGA            6,4,0,0,1,0,1,0,0,0   [12]   apMir_23449   apPre_19041   -
%                                                 UGUUUUUAGAAGAUUAGAAGA            8,21,5,8,4,8,6,4,6,4   [74]   apMir_21283      -
%                                                      UUAGAAGAUUAGAAGAUUAAG       0,2,0,0,0,3,1,0,0,1   [7]   apMir_40578      +
%                                                       UAGAAGAUUAGAAGAUUAAGCAA    2,1,0,0,1,0,1,1,2,1   [9]   apMir_69657      +
%                                                       UAGAAGAUUAGAAGAUUAAGC      5,9,0,3,3,2,3,1,4,3   [33]   apMir_21284   apPre_19041   +
%                                                       UAGAAGAUUAGAAGAUUAAG       0,6,2,2,3,4,4,4,1,5   [31]   apMir_38972      +
%                                                        AGAAGAUUAGAAGAUUAAG       0,27,3,8,5,7,10,8,10,3   [81]   apMir_35928   apPre_19041   +
%                                                        AGAAGAUUAGAAGAUUAAGCAAA   1,6,0,2,1,1,2,0,2,0   [15]   apMir_25793   apPre_19041   +
%                                                        AGAAGAUUAGAAGAUUAAGC      0,14,1,5,0,3,3,1,6,0   [33]   apMir_38462   apPre_19041   +

################################################################################################################################################################

# GUUCAGGACAUCUCUCUUUCAAGGAGGCAGCGGGGAUUCGACUUCCCCUGGGGGUAGGGAGUAUUAUGAAAGGAGGUU
& .((((..((.(((((((..((.((.((.(((((....))).)).))))))..)).)))))))....))))........   apPre_22162   CA659000{A6H5G3}
>                                       CGACUUCCCCUGGGGGUAGGG                      39,142,29,286,24,168,164,6,2,9   [869]   apMir_22963   mdB_22162_99.04   mipred   +
>                                         ACUUCCCCUGGGGGUAGGG                      0,13,8,235,76,20,164,43,2,9   [570]   apMir_37537   mdB_22162_100   mipred   +
%                       GGAGGCAGCGGGGAUUCGACUUCCCCUGGGG                            0,0,0,0,0,0,0,2,0,4   [6]   +
%                             AGCGGGGAUUCGACUUCCCCUGGGGGUAGGG                      1,4,0,3,0,19,9,0,0,0   [36]   apMir_28341   apPre_22162   +
%                              GCGGGGAUUCGACUUCCCCUGGGGGUAGGG                      4,2,0,3,0,12,23,0,0,1   [45]   apMir_28329   apPre_22162   +
%                               CGGGGAUUCGACUUCCCCUGGGGGUAGGG                      1,1,0,0,0,0,3,2,0,1   [8]   apMir_28306   apPre_22162   +
%                                  GGAUUCGACUUCCCCUGGGGGUAGGG                      0,1,0,1,0,2,2,0,0,0   [6]   apMir_44660   apPre_22162   +
%                                   GAUUCGACUUCCCCUGGGGGUAGGG                      9,6,3,5,1,20,26,1,2,0   [73]   apMir_27829   apPre_22162   +
%                                    AUUCGACUUCCCCUGGGGGUAGGGA                     1,5,0,1,0,4,0,0,0,0   [11]   apMir_27830      +
%                                    AUUCGACUUCCCCUGGGGGUAGGG                      61,37,8,15,4,57,39,0,0,0   [221]   apMir_44039   apPre_22162   +
%                                     UUCGACUUCCCCUGGGGGUAGGGA                     0,1,0,1,0,3,1,0,0,0   [6]   apMir_44040      +
%                                     UUCGACUUCCCCUGGGGGUAGGG                      7,31,13,36,11,51,50,1,0,1   [201]   apMir_26816   apPre_22162   +
%                                      UCGACUUCCCCUGGGGGUAGGG                      5,18,6,58,13,63,78,0,1,2   [244]   apMir_25514   apPre_22162   +
%                                      UCGACUUCCCCUGGGGGUAGGGA                     0,2,0,2,0,3,1,0,0,0   [8]   apMir_42014      +
%                                       CGACUUCCCCUGGGGGUAGGGA                     2,6,1,4,1,6,0,0,0,0   [20]   apMir_25515      +
%                                        GACUUCCCCUGGGGGUAGGGA                     0,2,0,3,1,3,4,1,0,0   [14]   apMir_40648      +
%                                        GACUUCCCCUGGGGGUAGG                       0,0,0,1,5,2,1,0,0,0   [9]   apMir_67458      +
%                                        GACUUCCCCUGGGGGUAGGG                      2,3,3,41,28,9,27,28,2,19   [162]   apMir_38914   apPre_22162   +
%                                         ACUUCCCCUGGGGGUAGGGA                     2,12,0,31,5,3,11,1,0,2   [67]   apMir_19087      +
%                                         ACUUCCCCUGGGGGUAGG                       0,1,1,11,8,3,13,0,1,0   [38]   apMir_55090      +
%                                          CUUCCCCUGGGGGUAGGGA                     0,0,0,3,1,0,0,0,0,1   [5]   apMir_95947      +
%                                                         GGGAGUAUUAUGAAAGGAGGUU   3,3,0,1,0,6,3,0,2,0   [18]   apMir_25019      +|-
%                                                         GGGAGUAUUAUGAAAGGAG      3,1,0,1,0,6,5,0,0,0   [16]   apMir_73391      +
%                                                         GGGAGUAUUAUGAAAGGAGGU    4,2,0,1,0,12,6,0,0,0   [25]   apMir_22071      +
%                                                         GGGAGUAUUAUGAAAGGA       1,6,1,4,1,6,2,3,0,1   [25]   apMir_13242      +
%                                                         GGGAGUAUUAUGAAAGGAGG     2,1,1,0,0,7,3,1,1,0   [16]   apMir_18501      +

################################################################################################################################################################

# AUUGAGCAUUUGAGGAAAAUAAACCUUUGAAGGGAACAGGUGGGCCCACAAAAACGCUUAACCCCUUAAAAGGUUUCG
& ....................((((((((.(((((...(((((............)))))...))))).))))))))..   apPre_2650   TA88785_4565{UPI0002B43B69};TC370152{UPI0002B43B69}
&                     ((((((((.(((((...(((((............)))))...))))).))))))))..   apPre_2651   TA88785_4565{UPI0002B43B69};TC370152{UPI0002B43B69}
>                     AAACCUUUGAAGGGAACAGGU                                        119,39,22,55,32,62,85,7,3,1   [425]   apMir_21022   mdB_2651_100|mdP_2651_99.99|mdB_2650_100|mdP_2650_96.59   HHMMiR|mipred   +
%                     AAACCUUUGAAGGGAACAG                                          45,30,4,14,16,38,27,6,1,2   [183]   apMir_14692   apPre_2650|apPre_2651   +
%                     AAACCUUUGAAGGGAACAGG                                         5,2,1,2,2,4,7,1,0,1   [25]   apMir_45828   apPre_2650|apPre_2651   +
%                      AACCUUUGAAGGGAACAGGU                                        3,0,0,0,0,0,2,0,0,0   [5]   apMir_17841   apPre_2651   +

################################################################################################################################################################

# GUUUCGAUCUACCUUGUCAUCUAUAGGAUUAGUUAUUAUAUCUAAGUAUGUUUUCAGAAGAUUAGAAGAUUAAGCAAG
& ((((.(((((..((.(((.((((((...((((.........))))...)))....))).))).)).)))))))))...   apPre_20481   RFL_Contig4512{F2E545}
>                                                        AGAAGAUUAGAAGAUUAAGCA     216,687,86,150,160,191,202,169,255,65   [2181]   apMir_19460   mdM_20481_100   HHMMiR   +
>                                                        AGAAGAUUAGAAGAUUAAGCAA    49,202,30,20,50,73,54,61,49,29   [617]   apMir_23450   mdM_20481_100|mdP_20481_99.97   HHMMiR   +
%                                            AAGUAUGUUUUCAGAAGAUUAG                1,0,1,0,1,2,0,0,0,0   [5]   apMir_74402      +
%                                                 UGUUUUCAGAAGAUUAGAAGA            2,5,1,5,2,2,3,2,1,1   [24]   apMir_85398   apPre_20481   -
%                                                        AGAAGAUUAGAAGAUUAAG       0,27,3,8,5,7,10,8,10,3   [81]   apMir_35928   apPre_20481   +
%                                                        AGAAGAUUAGAAGAUUAAGCAAG   0,6,1,1,0,2,3,2,1,0   [16]   apMir_42001      +
%                                                        AGAAGAUUAGAAGAUUAAGC      0,14,1,5,0,3,3,1,6,0   [33]   apMir_38462   apPre_20481   +

################################################################################################################################################################

# UGGAGAGUCAUGUUCUUCAGGUAAGAUGGAUGUCGAAGAAACAGAUUGUGCCACUCUUCCCUGUCAAUUUUCCAUCAU
& ((((((((..((.....((((.(((((((..(((.........)))....))).)))).)))).))))))))))....   apPre_14137   CK168836_A;gi|39004393|gb|CK168836.1|CK168836
>                                                GUGCCACUCUUCCCUGUCA               464,695,44,222,21,36,452,39,48,41   [2062]   apMir_13648   mdB_14137_100   HHMMiR   -
%                                                GUGCCACUCUUCCCUGUCAA              43,38,9,19,1,5,35,1,0,0   [151]   apMir_16982   apPre_14137   -

################################################################################################################################################################

# GCUGUUCCUCAGCAGGGAUCGGUCCCUCUCUGUUUCAGCCAGGGACCUCCCUUCUGUGAACAGCAACUCCAUUUACUUC
& (((((((..(((.(((((..(((((((..(((...)))..)))))))))))).))).)))))))...............   apPre_20286   gi|25194831|gb|CA616534.1|CA616534{M8AKB9};gi|32773772|gb|CD926008.1|CD926008{M8AKB9}
>                                        CAGGGACCUCCCUUCUGUGAA                      92,227,98,127,60,34,16,73,11,9   [747]   apMir_21023   mdP_20286_98.04   HHMMiR   -

################################################################################################################################################################

# UACUCCCUCCGUUCCAAAAUACUAGAUGACUAAAAGUUAGUACAAAGUUGAGUCAUCUAUUUUGGAACGGAGGGAGUAC
& (((((((((((((((((((...(((((((((.((..((.....))..)).)))))))))))))))))))))))))))).   apPre_22432   gi|93740316|gb|CJ541626.1|CJ541626{R7WGA2}
>                                                    GUCAUCUAUUUUGGAACGGAG          509,466,83,346,128,476,66,49,17,76   [2216]   apMir_19479   mdB_22432_100|mdM_22432_100|mdP_22432_100   mipred|HHMMiR   +|-
%                                   AGUUAGUACAAAGUUGAGUCAUCU                        6,0,0,0,0,9,1,2,1,1   [20]   apMir_74990      +|-
%                                     UUAGUACAAAGUUGAGUCAUCUAU                      5,1,0,1,0,4,3,2,0,2   [18]   apMir_42475   apPre_22432   -
%                                      UAGUACAAAGUUGAGUCAUCUAUU                     1,1,3,1,0,1,1,1,1,0   [10]   apMir_46994      -
%                                      UAGUACAAAGUUGAGUCAUCUAU                      0,2,0,0,0,3,0,0,0,2   [7]   apMir_41686   consmRNA_4694{miR1137}      -
%                                          ACAAAGUUGAGUCAUCUAUUU                    1,4,0,0,0,0,1,0,0,0   [6]   apMir_40437      -
%                                            AAAGUUGAGUCAUCUAUUUUGGAA               1,0,0,0,0,1,1,2,0,0   [5]   apMir_75440      +
%                                             AAGUUGAGUCAUCUAUUUUGGAAC              2,0,0,1,0,2,1,1,0,0   [7]   apMir_58269      -
%                                             AAGUUGAGUCAUCUAUUUUGG                 1,2,0,0,0,1,0,2,1,1   [8]   apMir_39441      -
%                                              AGUUGAGUCAUCUAUUUUGGA                6,7,0,4,0,17,13,12,11,8   [78]   apMir_21212      -
%                                              AGUUGAGUCAUCUAUUUUGGAACG             3,2,0,1,3,3,3,1,1,2   [19]   apMir_58200      +|-
%                                               GUUGAGUCAUCUAUUUUGGAACGG            3,7,1,0,2,2,6,4,0,1   [26]   apMir_43820      +|-
%                                               GUUGAGUCAUCUAUUUUGGAA               9,15,4,8,1,8,7,4,3,3   [62]   apMir_21787      -
%                                                UUGAGUCAUCUAUUUUGGAAC              1,3,0,1,0,4,1,1,0,0   [11]   apMir_22673      -
%                                                UUGAGUCAUCUAUUUUGGAACGGA           2,0,0,0,0,3,0,0,0,0   [5]   apMir_75704      -
%                                                 UGAGUCAUCUAUUUUGGAACG             14,8,1,4,2,13,19,5,3,6   [75]   apMir_19714      +|-
%                                                  GAGUCAUCUAUUUUGGAACGGA           4,1,0,0,2,1,0,0,0,0   [8]   apMir_25453      -
%                                                  GAGUCAUCUAUUUUGGAACGGAGG         2,0,0,0,1,4,2,1,0,0   [10]   apMir_70032      -
%                                                   AGUCAUCUAUUUUGGAACGGAGGG        3,1,0,0,0,0,1,0,1,1   [7]   apMir_79755      +
%                                                   AGUCAUCUAUUUUGGAACGGA           46,63,14,65,26,84,27,21,21,32   [399]   apMir_19715   apPre_22432   +|-
%                                                    GUCAUCUAUUUUGGAACGGA           2,1,1,1,1,0,0,0,0,1   [7]   apMir_19257      -
%                                                    GUCAUCUAUUUUGGAACGGAGGG        2,1,0,0,0,0,2,0,0,1   [6]   apMir_26898      -
%                                                    GUCAUCUAUUUUGGAACGGAGGGA       15,3,1,5,1,6,0,0,0,2   [33]   apMir_44017      +|-
%                                                    GUCAUCUAUUUUGGAACGG            1,2,0,0,0,1,0,0,0,1   [5]   apMir_37636      +
%                                                     UCAUCUAUUUUGGAACGGAG          2,0,0,1,1,4,1,0,0,0   [9]   apMir_17007      -
%                                                     UCAUCUAUUUUGGAACGGAGGG        11,2,0,0,1,0,0,0,0,0   [14]   apMir_24913      +
%                                                     UCAUCUAUUUUGGAACGGAGG         6,5,0,1,0,3,4,0,0,0   [19]   apMir_21491      +|-
%                                                      CAUCUAUUUUGGAACGGAGGG        100,155,21,40,57,22,84,15,15,33   [542]   apMir_19716   apPre_22432   +
%                                                      CAUCUAUUUUGGAACGGAGGGA       17,15,3,2,4,4,7,1,2,3   [58]   apMir_24350      +
%                                                      CAUCUAUUUUGGAACGGA           1,3,0,2,0,1,1,2,3,0   [13]   apMir_34735      +
%                                                      CAUCUAUUUUGGAACGGAGGGAGU     5,1,0,1,2,2,0,0,0,0   [11]   apMir_58314      +
%                                                      CAUCUAUUUUGGAACGGAGG         8,10,2,0,4,0,11,1,3,2   [41]   apMir_18337      +
%                                                      CAUCUAUUUUGGAACGGAG          1,0,0,0,2,4,1,0,0,1   [9]   apMir_13964      +
%                                                       AUCUAUUUUGGAACGGAGGGAG      2,5,0,0,0,1,0,0,1,0   [9]   apMir_23921      +
%                                                       AUCUAUUUUGGAACGGAGGG        2,7,0,0,1,0,3,0,1,0   [14]   apMir_38531      +
%                                                       AUCUAUUUUGGAACGGAGGGA       6,24,4,2,6,5,1,2,3,0   [53]   apMir_21967      +

################################################################################################################################################################

# CUGGUACGGCACAAGGGGGAAUCCGACUGUUUAAUUAAAACAAAGCAUUGCGAUGGUCCUCGCUCCCCAGACCCCUCCC
& ((((...(((....(((((.((((((.(((((..........)))))))).)))..))))))))..)))).........   apPre_16184   BE444083{B9G0C7};TC407183{M8BC43}
>                                           AAGCAUUGCGAUGGUCCU                      18,48,8,95,534,16,16,79,321,64   [1199]   apMir_11332   mdB_16184_93.87|mdM_16184_99.98|mdP_16184_100   HHMMiR|mipred   +
%                   GAAUCCGACUGUUUAAUUA                                             3,0,0,1,1,0,0,0,0,0   [5]   apMir_14083      +
%                                    UAAAACAAAGCAUUGCGAUGGU                         0,0,0,2,0,0,1,0,0,2   [5]   +
%                                     AAAACAAAGCAUUGCGAU                            0,1,0,3,1,0,0,3,4,0   [12]   apMir_35193      +
%                                     AAAACAAAGCAUUGCGAUGGUCCU                      3,0,0,1,4,6,1,2,3,1   [21]   apMir_58079      +
%                                     AAAACAAAGCAUUGCGAUGGUCCUC                     1,0,0,1,6,5,1,2,3,1   [20]   apMir_70418      +
%                                     AAAACAAAGCAUUGCGAUGGU                         0,2,1,2,1,4,0,1,2,0   [13]   apMir_92535      +
%                                     AAAACAAAGCAUUGCGAUGG                          2,2,1,0,0,0,0,1,1,4   [11]   apMir_45832      +
%                                      AAACAAAGCAUUGCGAUGG                          2,1,1,0,1,2,0,5,2,5   [19]   apMir_95800      +
%                                      AAACAAAGCAUUGCGAUGGUCCUC                     0,0,0,0,32,1,1,4,9,2   [49]   apMir_70158      +
%                                      AAACAAAGCAUUGCGAUGGUC                        0,1,0,0,0,2,1,1,2,0   [7]   +
%                                      AAACAAAGCAUUGCGAUG                           0,2,0,2,5,0,0,0,0,4   [13]   +
%                                      AAACAAAGCAUUGCGAUGGU                         1,0,0,2,0,2,0,4,6,6   [21]   +
%                                      AAACAAAGCAUUGCGAUGGUCCU                      7,7,0,0,45,12,0,16,10,3   [100]   apMir_69504      +
%                                      AAACAAAGCAUUGCGAUGGUCC                       1,3,0,1,9,0,1,1,2,0   [18]   +
%                                       AACAAAGCAUUGCGAUGG                          1,3,0,2,0,1,1,0,1,5   [14]   apMir_35084      +
%                                       AACAAAGCAUUGCGAUGGUCCU                      10,8,2,3,28,9,1,23,11,6   [101]   apMir_41210      +
%                                       AACAAAGCAUUGCGAUGGUC                        0,2,0,0,0,1,0,2,2,0   [7]   +
%                                       AACAAAGCAUUGCGAUGGU                         0,6,1,5,0,0,1,3,5,6   [27]   +
%                                       AACAAAGCAUUGCGAUGGUCCUC                     4,1,1,1,57,3,1,6,6,3   [83]   apMir_69412      +
%                                       AACAAAGCAUUGCGAUGGUCC                       5,3,1,1,6,2,0,11,1,1   [31]   +
%                                       AACAAAGCAUUGCGAUGGUCCUCG                    0,0,0,0,2,0,2,1,2,0   [7]   apMir_93098      +
%                                        ACAAAGCAUUGCGAUGGUCCU                      9,7,0,2,26,9,0,29,18,3   [103]   apMir_20010      +
%                                        ACAAAGCAUUGCGAUGGUCCUC                     0,1,0,3,28,1,1,9,15,8   [66]   apMir_68985      +
%                                        ACAAAGCAUUGCGAUGGUCC                       0,2,2,1,0,0,0,7,2,2   [16]   +
%                                        ACAAAGCAUUGCGAUGGUCCUCG                    1,0,0,0,0,2,0,1,1,0   [5]   +
%                                        ACAAAGCAUUGCGAUGGU                         6,3,1,0,0,5,0,14,13,11   [53]   apMir_72685      +
%                                         CAAAGCAUUGCGAUGGUCCU                      30,42,2,44,450,17,9,50,131,58   [833]   apMir_37909   apPre_16184   +
%                                         CAAAGCAUUGCGAUGGUCCUCG                    0,2,0,0,9,0,1,2,8,1   [23]   +
%                                         CAAAGCAUUGCGAUGGUC                        2,1,0,7,1,5,0,5,6,1   [28]   +
%                                         CAAAGCAUUGCGAUGGUCCUC                     2,5,2,5,112,1,3,11,24,12   [177]   apMir_68398      +
%                                         CAAAGCAUUGCGAUGGUCC                       1,3,1,14,47,0,0,16,10,8   [100]   apMir_56147      +
%                                          AAAGCAUUGCGAUGGUCC                       5,0,0,5,25,1,1,8,27,6   [78]   apMir_12189      +
%                                          AAAGCAUUGCGAUGGUCCU                      8,23,2,26,226,10,6,42,100,17   [460]   apMir_16039   apPre_16184   +
%                                          AAAGCAUUGCGAUGGUCCUCG                    0,4,1,3,48,5,1,3,14,3   [82]   apMir_92685      +
%                                          AAAGCAUUGCGAUGGUCCUC                     6,7,1,18,171,2,0,10,45,14   [274]   apMir_56975      +
%                                           AAGCAUUGCGAUGGUCCUCG                    3,6,0,8,119,2,3,7,44,7   [199]   apMir_37867      +
%                                           AAGCAUUGCGAUGGUCCUCGC                   0,1,0,0,14,0,0,2,11,0   [28]   apMir_92707      +
%                                           AAGCAUUGCGAUGGUCCUC                     9,22,2,63,503,11,4,60,166,35   [875]   apMir_36075      +
%                                            AGCAUUGCGAUGGUCCUC                     4,8,1,30,158,3,3,35,37,16   [295]   apMir_10978      +
%                                            AGCAUUGCGAUGGUCCUCG                    4,0,0,2,42,3,2,3,16,3   [75]   apMir_16303      +
%                                             GCAUUGCGAUGGUCCUCG                    1,3,0,1,7,1,1,4,4,0   [22]   +
%                                             GCAUUGCGAUGGUCCUCGCUCC                0,1,0,0,3,0,0,0,1,0   [5]   apMir_69177      +
%                                             GCAUUGCGAUGGUCCUCGC                   0,0,0,1,1,0,0,3,7,0   [12]   +
%                                              CAUUGCGAUGGUCCUCGCUCC                0,1,0,3,2,0,0,0,1,0   [7]   apMir_57291      +

################################################################################################################################################################

# GUAUUUUUAAAAACUAUAUAUCCGAAAUCUGCAAUGAUAGCAGGUGACUUCUACAGAUAUUAAAUACAAUAAAUAACAU
& ((((((...........(((((.(((((((((.......))))))...)))....))))).))))))............   apPre_35236   gi|93074047|gb|CJ576838.1|CJ576838{F2DNP7}
>                                          AGGUGACUUCUACAGAUAU                      5,21,1,39,44,0,7,130,16,61   [324]   apMir_37091   mdB_35236_99.86   HHMMiR   -
%                                         CAGGUGACUUCUACAGAUAU                      0,0,0,0,2,0,1,2,0,5   [10]   apMir_96180   apPre_35236   -

################################################################################################################################################################

# GUUUUGAUCUACCUUCUCAUCUAUAGGAUUAGUUAUUAUGUCUAAGCAUGUUUUUAGAAGAUUAGAAGAUUAAGCAAGC
& ((((.(((((....(((.((((.(((((........(((((....))))).)))))..)))).))))))))))))....   apPre_21292   RFL_Contig1061;TA69710_4565{F2E545};TC401516{F2E545};gi|93247572|gb|CJ639714.1|CJ639714{F2E545}
&             (((((.((((.(((((........(((((....))))).)))))..)))).))))).....         apPre_22195   RFL_Contig1061;TA69710_4565{F2E545};TA69714_4565{F2E545};TC399359{F2E545};TC401516{F2E545};gi|93247572|gb|CJ639714.1|CJ639714{F2E545}
>                                             AGCAUGUUUUUAGAAGAUUAGA                417,502,277,227,439,265,205,556,559,324   [3771]   apMir_23507   mdB_22195_99.60|mdM_22195_100   HHMMiR   +
>                                                        AGAAGAUUAGAAGAUUAAGCA      216,687,86,150,160,191,202,169,255,65   [2181]   apMir_19460   mdM_21292_99.91|mdP_21292_99.92   HHMMiR   +
% GUUUUGAUCUACCUUCUCA                                                               5,5,0,0,4,2,2,4,1,5   [28]   apMir_95925      -
%                                           UAAGCAUGUUUUUAGAAGAUUAGA                3,1,0,0,1,0,0,0,2,0   [7]   apMir_44180   apPre_22195   +
%                                            AAGCAUGUUUUUAGAAGAUUAG                 6,15,10,7,22,10,4,20,31,11   [136]   apMir_24473   apPre_22195   +
%                                             AGCAUGUUUUUAGAAGAUUAGAAG              2,6,2,4,6,1,3,7,1,4   [36]   apMir_43464   apPre_21292|apPre_22195   +
%                                             AGCAUGUUUUUAGAAGAUUAG                 75,84,40,41,81,40,39,111,80,67   [658]   apMir_19574   apPre_22195   +
%                                             AGCAUGUUUUUAGAAGAUUAGAA               17,12,6,7,8,11,4,12,9,21   [107]   apMir_25840   apPre_21292|apPre_22195   +
%                                             AGCAUGUUUUUAGAAGAUUA                  4,1,1,1,2,4,0,2,4,5   [24]   apMir_57009   apPre_22195   +
%                                             AGCAUGUUUUUAGAAGAU                    7,0,1,6,12,5,3,12,5,1   [52]   apMir_11048   apPre_22195   +
%                                             AGCAUGUUUUUAGAAGAUU                   4,4,1,3,7,1,2,2,7,3   [34]   apMir_15709   apPre_22195   +
%                                                AUGUUUUUAGAAGAUUAGAAGA             6,4,0,0,1,0,1,0,0,0   [12]   apMir_23449   apPre_22195   -
%                                                 UGUUUUUAGAAGAUUAGAAGA             8,21,5,8,4,8,6,4,6,4   [74]   apMir_21283   apPre_21292|apPre_22195   -
%                                                      UUAGAAGAUUAGAAGAUUAAG        0,2,0,0,0,3,1,0,0,1   [7]   apMir_40578   apPre_21292   +
%                                                       UAGAAGAUUAGAAGAUUAAGCAA     2,1,0,0,1,0,1,1,2,1   [9]   apMir_69657      +
%                                                       UAGAAGAUUAGAAGAUUAAGC       5,9,0,3,3,2,3,1,4,3   [33]   apMir_21284   apPre_21292   +
%                                                       UAGAAGAUUAGAAGAUUAAG        0,6,2,2,3,4,4,4,1,5   [31]   apMir_38972      +
%                                                       UAGAAGAUUAGAAGAUUAAGCAAG    0,0,0,0,0,3,2,0,0,0   [5]   apMir_75454      +
%                                                        AGAAGAUUAGAAGAUUAAG        0,27,3,8,5,7,10,8,10,3   [81]   apMir_35928   apPre_21292   +
%                                                        AGAAGAUUAGAAGAUUAAGCAA     49,202,30,20,50,73,54,61,49,29   [617]   apMir_23450   apPre_21292   +
%                                                        AGAAGAUUAGAAGAUUAAGCAAG    0,6,1,1,0,2,3,2,1,0   [16]   apMir_42001   apPre_21292   +
%                                                        AGAAGAUUAGAAGAUUAAGC       0,14,1,5,0,3,3,1,6,0   [33]   apMir_38462      +

################################################################################################################################################################

# CCCAUCCGUCCCAUAAUAUAAAAGUGUUUUUCACACUACACUAGUGACAAAAACGCUCUUAUAUUAUGGGACGGAGGGA
& (((.(((((((((((((((((.(((((((((..(((((...)))))..))))))))).)))))))))))))))))))).   apPre_22601   2843_C08_F15ZS5_055.ab1
>                                                   AAACGCUCUUAUAUUAUGGGA           87,111,2,12,16,174,45,0,0,0   [447]   apMir_20556   mdB_22601_100|mdM_22601_99.27|mdP_22601_100   HHMMiR|mipred   -
%                                                  AAAACGCUCUUAUAUUAUGGGA           0,1,0,0,0,3,1,0,0,0   [5]   apMir_74394      -
%                                                    AACGCUCUUAUAUUAUGGGAC          4,6,1,3,3,1,4,1,0,0   [23]   apMir_20836   apPre_22601   +|-
%                                                    AACGCUCUUAUAUUAUGGGACGGA       1,1,0,1,0,0,0,1,0,1   [5]   apMir_96585      +
%                                                     ACGCUCUUAUAUUAUGGGACG         1,5,1,1,4,1,2,0,0,0   [15]   apMir_23207      -
%                                                      CGCUCUUAUAUUAUGGGACGG        0,0,0,0,1,4,0,0,0,0   [5]   apMir_74147      -
%                                                       GCUCUUAUAUUAUGGGACGGA       30,42,14,46,31,75,50,6,6,9   [309]   apMir_20005   apPre_22601   -
%                                                       GCUCUUAUAUUAUGGGACGGAGGG    1,0,0,0,2,0,2,0,0,0   [5]   apMir_69897      -
%                                                         UCUUAUAUUAUGGGACGGA       0,0,0,1,0,3,0,0,1,0   [5]   -

################################################################################################################################################################

# UACUCCCUCCGUUCUAAAAUACAUGACUCAACUUCGUAGUAUAAAGUUGGGUCAUCUAUUUUGGAAUGGAGGGAGUACUU
& (((((((((((((((((((((.((((((((((((..(...)..)))))))))))).)))))))))))))))))))))...   apPre_73823   GH732718{A1SY57};gi|222371873|gb|GH732718.1|GH732718
>                                             AGUUGGGUCAUCUAUUUUGGA                  6,17,0,9,6,123,84,85,50,87   [467]   apMir_19495   mdB_73823_100|mdM_73823_100|mdP_73823_99.99   HHMMiR   -
%       CUCCGUUCUAAAAUACAUGAC                                                        16,34,3,19,14,20,0,5,5,7   [123]   apMir_20211      +
%                                     UAGUAUAAAGUUGGGUCAUCUAUU                       2,0,0,0,2,3,0,0,0,1   [8]   apMir_69788      -
%                                           AAAGUUGGGUCAUCUAUUUUGGAA                 2,0,0,0,0,0,2,0,0,1   [5]   apMir_79366      +
%                                            AAGUUGGGUCAUCUAUUUUGGA                  0,0,0,0,1,2,4,5,0,4   [16]   apMir_79056      -
%                                            AAGUUGGGUCAUCUAUUUUGG                   0,0,0,3,0,9,3,12,5,13   [45]   apMir_73931   apPre_73823   -
%                                             AGUUGGGUCAUCUAUUUUGG                   0,0,0,0,1,1,0,0,2,1   [5]   apMir_73590   apPre_73823   -
%                                              GUUGGGUCAUCUAUUUUGGAA                 22,36,5,16,4,30,22,17,2,9   [163]   apMir_19998      -
%                                               UUGGGUCAUCUAUUUUGGA                  0,1,0,0,0,2,1,0,0,5   [9]   apMir_37839      -
%                                                UGGGUCAUCUAUUUUGGA                  0,0,0,0,0,0,0,2,0,3   [5]   apMir_84110      -
%                                                    UCAUCUAUUUUGGAAUGGAGG           3,4,1,1,0,5,2,0,0,0   [16]   apMir_22760      +
%                                                     CAUCUAUUUUGGAAUGGAGGG          2,3,0,1,0,0,3,1,2,1   [13]   apMir_22758      +
%                                                      AUCUAUUUUGGAAUGGAGGGA         1,6,2,0,1,1,3,0,0,0   [14]   apMir_22759      +

################################################################################################################################################################

# GCCCCGAACCCGUCGGCUGUCGGCGGAUUGCUCGAGCUGCUCACGCGGCGAGAGCGGGUCGCCGCGUGCCGGCCGGGGGA
& .(((((.....((((((((.(((((..((((((..(((((....)))))..))))))..))))))).)))))))))))..   apPre_34414   1812_F08_L16ZS5_063.ab1{G7K0E9};BE515349_A;CL7Contig17{Q9AVH2};GH726561{O04892};GH727771{T1L6P2};TC415084{Q6T4Q1};TC416335{Q6T4Q1};TC423900{Q6T4Q1};TC430252{Q6T4Q1};TC442720{Q9AVH2};TC449482{Q6I666};TC451619{T1L6Y4};TC459488{Q9XEK1};TC462020{Q6T4Q1};gi|141678993|gb|CJ774597.1|CJ774597{O04892};gi|141688967|gb|CJ783161.1|CJ783161{O04892};gi|14313319|gb|BG905643.1|BG905643{O04892};gi|14313322|gb|BG905646.1|BG905646{O04892};gi|143310944|gb|CJ808485.1|CJ808485{O04892};gi|143483718|gb|CJ851191.1|CJ851191{Q6T4Q1};gi|20056450|gb|BJ243715.1|BJ243715{O04892};gi|20108847|gb|BJ292829.1|BJ292829{G7K0E9};gi|20436983|gb|BQ241107.1|BQ241107{O04892};gi|222361941|gb|GH724230.1|GH724230{Q6T4Q1};gi|222362000|gb|GH723730.1|GH723730{Q6T4Q1};gi|222363117|gb|GH723493.1|GH723493{G7K0E9};gi|222364475|gb|GH726561.1|GH726561{O04892};gi|222366561|gb|GH728272.1|GH728272{O04892};gi|222366645|gb|GH728304.1|GH728304{O04892};gi|222368098|gb|GH729214.1|GH729214{Q6T4Q1};gi|222371604|gb|GH732268.1|GH732268{O04892};gi|25143203|gb|CA593464.1|CA593464{O04892};gi|25262330|gb|CA678516.1|CA678516{Q6T4Q1};gi|25452128|gb|CA730125.1|CA730125{Q6T4Q1};gi|25548079|gb|CA732494.1|CA732494{O04892};gi|38992934|gb|CK163075.1|CK163075{Q6T4Q1};gi|51529768|gb|CV066591.1|CV066591{G7K0E9};gi|70963377|gb|DR736573.1|DR736573{Q6T4Q1};gi|93113983|gb|CJ503568.1|CJ503568{G7K0E9};gi|93239204|gb|CJ636127.1|CJ636127{G7K0E9};gi|93247759|gb|CJ649077.1|CJ649077{O04892};gi|93252972|gb|CJ633971.1|CJ633971{O04892};gi|93257493|gb|CJ495787.1|CJ495787{G7K0C9};gi|9422579|gb|BE424736.1|BE424736{O04892};gi|9422806|gb|BE424867.1|BE424867{O04892};gi|9739371|gb|BE515349.1|BE515349{O04892};gi|9739832|gb|BE515807.1|BE515807{O04892};gi|9740043|gb|BE516017.1|BE516017{O04892};gi|9740547|gb|BE516519.1|BE516519{O04892};gi|9741231|gb|BE517201.1|BE517201{O04892};gi|9741397|gb|BE517367.1|BE517367{O04892};gi|9741473|gb|BE517443.1|BE517443{O04892}
>                     CGGCGGAUUGCUCGAGCUGCU                                          12,53,6,20,118,16,32,289,195,349   [1090]   apMir_20655   mdM_34414_99.30   mipred   +
% GCCCCGAACCCGUCGGCU                                                                 1,1,0,0,3,0,1,0,1,1   [8]   +
% GCCCCGAACCCGUCGGCUGU                                                               0,0,0,2,0,2,2,0,0,0   [6]   +
%   CCCGAACCCGUCGGCUGUC                                                              1,4,0,0,1,2,2,0,0,0   [10]   +
%         CCCGUCGGCUGUCGGCGGAUUG                                                     0,3,1,1,0,0,0,0,0,1   [6]   -
%           CGUCGGCUGUCGGCGGAUU                                                      3,0,0,0,0,2,1,0,0,0   [6]   +
%            GUCGGCUGUCGGCGGAUU                                                      3,2,0,0,1,0,3,0,0,0   [9]   +
%              CGGCUGUCGGCGGAUUGCUCGAGCUGCU                                          0,0,0,0,0,0,0,5,0,8   [13]   +
%              CGGCUGUCGGCGGAUUGCUCGA                                                0,0,0,0,1,0,0,1,1,4   [7]   apMir_96383      +
%               GGCUGUCGGCGGAUUGCUCGAGCUGCU                                          0,0,0,0,0,0,0,3,2,1   [6]   +
%                GCUGUCGGCGGAUUGCUCGAGCUGCU                                          1,0,0,0,0,0,0,1,0,5   [7]   +
%                   GUCGGCGGAUUGCUCGAGCUGCU                                          0,0,1,1,1,1,0,12,3,9   [28]   +
%                   GUCGGCGGAUUGCUCGAGCUGC                                           1,0,0,0,1,0,0,1,2,0   [5]   apMir_92919      +
%                   GUCGGCGGAUUGCUCGAGCUGCUCA                                        0,0,0,0,0,2,0,2,3,3   [10]   +
%                    UCGGCGGAUUGCUCGAGCUGCUCA                                        1,0,0,0,0,0,3,2,4,8   [18]   apMir_85960      +
%                    UCGGCGGAUUGCUCGAGCUGCU                                          0,0,0,0,5,0,0,2,1,1   [9]   +
%                     CGGCGGAUUGCUCGAGCUGC                                           0,6,2,6,12,3,2,41,87,43   [202]   apMir_67876   apPre_34414   +
%                     CGGCGGAUUGCUCGAGCUGCUC                                         2,9,0,0,5,1,1,16,16,20   [70]   apMir_25105   apPre_34414   +
%                     CGGCGGAUUGCUCGAGCUG                                            3,3,0,2,6,1,1,14,30,12   [72]   apMir_37032   apPre_34414   +
%                     CGGCGGAUUGCUCGAGCUGCUCAC                                       6,10,0,0,3,8,5,35,44,65   [176]   apMir_93081   apPre_34414   +
%                     CGGCGGAUUGCUCGAGCU                                             0,8,1,2,1,0,3,21,12,1   [49]   apMir_91074   apPre_34414   +
%                     CGGCGGAUUGCUCGAGCUGCUCA                                        12,4,4,2,21,16,14,139,269,232   [713]   apMir_69560   apPre_34414   +
%                      GGCGGAUUGCUCGAGCUGCUC                                         0,5,1,1,1,1,0,13,12,10   [44]   apMir_85400      +
%                      GGCGGAUUGCUCGAGCUGCUCA                                        0,1,1,0,3,1,3,22,67,65   [163]   apMir_92799      +
%                      GGCGGAUUGCUCGAGCUGCUCAC                                       1,1,0,0,0,1,2,7,12,13   [37]   apMir_92972      +
%                      GGCGGAUUGCUCGAGCUGC                                           1,1,1,3,6,0,0,22,12,15   [61]   apMir_92096      +
%                      GGCGGAUUGCUCGAGCUG                                            0,1,0,0,0,0,0,4,2,2   [9]   +
%                      GGCGGAUUGCUCGAGCUGCU                                          3,15,0,3,32,3,3,98,59,81   [297]   apMir_67695      +
%                       GCGGAUUGCUCGAGCUGCUCAC                                       0,0,0,0,0,1,1,5,3,4   [14]   +
%                       GCGGAUUGCUCGAGCUGCUCA                                        4,2,0,0,0,0,1,12,4,13   [36]   +
%                       GCGGAUUGCUCGAGCUGCU                                          1,0,0,1,6,4,2,5,2,5   [26]   +
%                        CGGAUUGCUCGAGCUGCUCAC                                       6,1,0,0,0,0,0,1,1,3   [12]   +
%                        CGGAUUGCUCGAGCUGCUCA                                        3,0,0,0,1,4,3,4,1,9   [25]   apMir_67877      +
%                        CGGAUUGCUCGAGCUGCU                                          2,0,0,0,1,1,0,0,0,1   [5]   +
%                         GGAUUGCUCGAGCUGCUCA                                        7,0,0,0,0,1,0,0,2,3   [13]   apMir_91788      +
%                         GGAUUGCUCGAGCUGCUCAC                                       4,0,0,0,0,3,1,0,0,2   [10]   +
%                         GGAUUGCUCGAGCUGCUC                                         0,3,0,0,1,1,0,0,0,0   [5]   +
%                          GAUUGCUCGAGCUGCUCAC                                       4,2,0,1,0,2,0,3,0,2   [14]   +
%                          GAUUGCUCGAGCUGCUCA                                        5,0,0,0,0,5,0,3,1,2   [16]   +
%                           AUUGCUCGAGCUGCUCAC                                       3,2,0,0,0,0,0,2,4,4   [15]   +
%                            UUGCUCGAGCUGCUCACG                                      0,0,0,0,0,0,0,3,0,4   [7]   +
%                            UUGCUCGAGCUGCUCACGCGG                                   1,1,1,1,0,1,0,0,0,0   [5]   -
%                              GCUCGAGCUGCUCACGCGGCGAG                               2,0,0,0,0,3,0,0,0,0   [5]   +
%                               CUCGAGCUGCUCACGCGGCGAG                               1,0,0,1,0,3,0,0,0,0   [5]   +
%                                 CGAGCUGCUCACGCGGCGAGA                              15,5,2,0,0,8,2,0,1,0   [33]   +
%                                 CGAGCUGCUCACGCGGCGAG                               7,0,0,0,0,5,0,0,1,0   [13]   +
%                                 CGAGCUGCUCACGCGGCGA                                3,5,0,7,1,0,1,0,0,0   [17]   +
%                                 CGAGCUGCUCACGCGGCGAGAG                             9,1,1,0,0,6,1,0,0,0   [18]   apMir_41559      +
%                                 CGAGCUGCUCACGCGGCGAGAGC                            26,5,3,0,0,4,1,0,0,0   [39]   +
%                                  GAGCUGCUCACGCGGCGAGAGC                            2,4,0,1,0,1,0,0,0,0   [8]   +
%                                  GAGCUGCUCACGCGGCGAGAG                             4,4,3,2,0,4,4,0,0,0   [21]   +
%                                  GAGCUGCUCACGCGGCGAGA                              3,0,2,2,0,6,0,0,0,1   [14]   +
%                                  GAGCUGCUCACGCGGCGAG                               1,1,0,4,0,1,0,0,0,0   [7]   +
%                                   AGCUGCUCACGCGGCGAGA                              6,0,0,1,0,4,4,0,0,0   [15]   +
%                                   AGCUGCUCACGCGGCGAGAG                             0,2,0,0,0,3,0,1,0,0   [6]   apMir_73628      +
%                                          CACGCGGCGAGAGCGGGU                        4,0,0,1,0,0,0,0,0,0   [5]   +
%                                                GCGAGAGCGGGUCGCCGCGUGC              0,1,0,0,4,0,0,0,0,0   [5]   +
%                                                GCGAGAGCGGGUCGCCGCG                 0,0,0,0,3,0,0,0,3,0   [6]   apMir_67462      +
%                                                    GAGCGGGUCGCCGCGUGC              0,0,0,0,0,0,4,0,0,2   [6]   apMir_77873      +
%                                                        GGGUCGCCGCGUGCCGGCCGG       3,0,0,1,0,0,1,0,0,0   [5]   +
%                                                          GUCGCCGCGUGCCGGCCGGG      1,0,0,2,0,1,1,0,0,0   [5]   +
%                                                            CGCCGCGUGCCGGCCGGGGGA   0,0,0,1,2,0,1,0,8,0   [12]   +
%                                                             GCCGCGUGCCGGCCGGGGGA   0,0,0,0,3,1,1,0,1,0   [6]   +
%                                                              CCGCGUGCCGGCCGGGGGA   9,1,0,0,5,8,2,0,1,0   [26]   apMir_16405      +
%                                                               CGCGUGCCGGCCGGGGGA   8,0,0,2,6,8,0,0,1,1   [26]   +

################################################################################################################################################################

# UUGUGAUGUACACAUUGUAGCAGCAAGGUGGAGUUGCUCCUUCACAACCUUUGUGCUGCUUCAAUUACCAUCACAAUUUC
& ((((((((.....((((.(((((((..((((((......))))))........))))))).))))...))))))))....   apPre_34455   TC415475{Q7Q408};gi|93222506|gb|CJ720998.1|CJ720998
>                                                        CUGCUUCAAUUACCAUCACA        2,49,2,2,28,1,0,154,456,188   [882]   apMir_38381   mdB_34455_99.99|mdM_34455_97.05   HHMMiR   -
%                                                        CUGCUUCAAUUACCAUCAC         0,1,0,0,1,1,0,1,6,1   [11]   apMir_91807   apPre_34455   -
%                                                         UGCUUCAAUUACCAUCACA        0,7,0,0,28,0,2,25,31,14   [107]   apMir_37074   apPre_34455   -

################################################################################################################################################################

# CGGGCUGCAGGAAUCGGCACGAGGCAGAAUACUACCAGGCAGUUCUUCGUUGCAGCAUCAUCACACAGAUUUAAGGUUCA
& .(((((((((((((..((.(..((.((....)).)).))).)))))....)))))).)).....................   apPre_16866   gi|21830198|gb|AL818598.1|AL818598
>                                          GUUCUUCGUUGCAGCAUCAU                      172,92,47,112,54,178,84,4,4,5   [752]   apMir_19374   mdP_16866_99.99   mipred   -
%                                         AGUUCUUCGUUGCAGCAUCAU                      0,1,0,2,0,1,0,0,0,1   [5]   -
%                                          GUUCUUCGUUGCAGCAUC                        1,2,1,0,0,2,0,0,0,0   [6]   apMir_45454      -
%                                           UUCUUCGUUGCAGCAUCAU                      97,134,22,112,44,128,96,27,13,29   [702]   apMir_16702   apPre_16866   -

################################################################################################################################################################

# AGUUAUUAUCUGGCGAUUCAAGCGGCUGGAAAGAAGUCCAUGGUUGGUGCUGCAUGGGGAGCUUGCGAGAAGAUGAUUAG
& (((((((.(((.((((((((.(((((((((......))))........))))).))))....)))).))).)))))))..   apPre_15478   0405_f08_f08zrev.f08_00031000gr.scf{B6DDL5};CA502501{A0JBX0};CK160737{A0JBX0};CL2755Contig3{A0JBX0};TA82485_4565{A0JBX0};TC382748{A0JBX0};TC437571{B6DDL5};gi|24993461|gb|CA502501.1|CA502501{A0JBX0};gi|38986198|gb|CK159735.1|CK159735{A0JBX0};gi|38988231|gb|CK160737.1|CK160737{A0JBX0};gi|93159260|gb|CJ630046.1|CJ630046{B6DDL5}
>               GAUUCAAGCGGCUGGAAAG                                                  67,169,36,62,47,68,110,32,21,37   [649]   apMir_15284   mdB_15478_99.65   HHMMiR   -
%             GCGAUUCAAGCGGCUGGAAAG                                                  14,35,5,3,5,9,20,10,12,2   [115]   apMir_20834   apPre_15478   -
%              CGAUUCAAGCGGCUGGAAAG                                                  1,3,0,2,0,1,1,0,0,0   [8]   apMir_38723   apPre_15478   -

################################################################################################################################################################

# GGCUCAAAGGGGUUUUGUCAGUCUUCUUAGUGUGAUCGCAACAUUUAGACGAACUAACUUGGCGAUGCGAUUUUGAGUUG
& (((((((((..((.(((((((((.(((.(((((.......))))).))).))......))))))).))..))))))))).   apPre_18497   gi|143658111|gb|CJ913948.1|CJ913948;gi|222366255|gb|GH729136.1|GH729136
>   CUCAAAGGGGUUUUGUCAGU                                                             17,532,9,71,2,3,45,20,28,3   [730]   apMir_18879   mdB_18497_100|mdP_18497_100   HHMMiR   -
%   CUCAAAGGGGUUUUGUCAGUC                                                            0,6,1,5,0,0,1,1,1,0   [15]   apMir_40482   apPre_18497   -
%   CUCAAAGGGGUUUUGUCAG                                                              5,38,1,20,2,1,2,2,0,3   [74]   apMir_37376   apPre_18497   -
%    UCAAAGGGGUUUUGUCAGU                                                             1,20,0,4,2,0,2,0,1,1   [31]   apMir_37372   apPre_18497   -

################################################################################################################################################################

# CUCCCUCUGUUCCAUAAUAUAAGAGCGUUUUUUACACUACACUAGUGUCCAAAACGCUCUUAUAUUAUGGGACGGGGGGAGC
& (((((((((((((((((((((((((((((((..((((((...))))))..))))))))))))))))))))))))))))))).   apPre_36947   CN010552
>                                                    AAACGCUCUUAUAUUAUGGGA             87,111,2,12,16,174,45,0,0,0   [447]   apMir_20556   mdB_36947_100|mdM_36947_99.89|mdP_36947_100   HHMMiR|mipred   -
%         GUUCCAUAAUAUAAGAGCGUU                                                        3,2,0,0,2,1,3,0,0,0   [11]   apMir_20465      -
%                     AAGAGCGUUUUUUACACUACACUA                                         1,1,0,0,0,0,2,0,1,0   [5]   apMir_42682      +
%                                                   AAAACGCUCUUAUAUUAUGGGA             0,1,0,0,0,3,1,0,0,0   [5]   apMir_74394      -
%                                                     AACGCUCUUAUAUUAUGGGAC            4,6,1,3,3,1,4,1,0,0   [23]   apMir_20836   apPre_36947   +|-
%                                                      ACGCUCUUAUAUUAUGGGACG           1,5,1,1,4,1,2,0,0,0   [15]   apMir_23207      -
%                                                       CGCUCUUAUAUUAUGGGACGG          0,0,0,0,1,4,0,0,0,0   [5]   apMir_74147      -

################################################################################################################################################################

# UUGCUUAAUCUUCUAAUCUUCUAAAAACAUGCUUAGACAUAAUAACUAAUCCUAUAGAUGAGAAGGUAGAUCAAAACUACUG
& (((.((.(((((((.(((((((((........)))))..................)))).))))))).)).)))........   apPre_16841   gi|143518906|gb|CJ863615.1|CJ863615{F2E545}
>  UGCUUAAUCUUCUAAUCUUCU                                                               209,659,81,142,155,183,192,166,247,62   [2096]   apMir_21905   mdB_16841_100   mipred|HHMMiR   -
% UUGCUUAAUCUUCUAAUCUUCUA                                                              2,1,0,0,1,0,1,1,2,1   [9]   -
% UUGCUUAAUCUUCUAAUCUUCU                                                               49,200,30,20,50,73,52,60,49,29   [612]   apMir_25138      -
%   GCUUAAUCUUCUAAUCUUCU                                                               0,14,1,5,0,3,3,1,6,0   [33]   apMir_38535   apPre_16841   -
%   GCUUAAUCUUCUAAUCUUCUA                                                              5,9,0,3,3,2,3,1,4,3   [33]   apMir_23338   apPre_16841   -
%    CUUAAUCUUCUAAUCUUCUAA                                                             0,2,0,0,0,3,1,0,0,1   [7]   -
%    CUUAAUCUUCUAAUCUUCU                                                               0,27,3,8,5,7,10,8,10,3   [81]   apMir_36992   apPre_16841   -
%    CUUAAUCUUCUAAUCUUCUA                                                              0,6,2,2,3,4,4,4,1,5   [31]   apMir_78599      -
%         UCUUCUAAUCUUCUAAAAACA                                                        8,21,5,8,4,8,6,4,6,4   [74]   apMir_21906   apPre_16841   +
%          CUUCUAAUCUUCUAAAAACAUGCU                                                    2,4,1,4,5,1,3,7,1,3   [31]   apMir_42584   apPre_16841   -
%           UUCUAAUCUUCUAAAAACAUGCU                                                    17,9,5,7,8,11,4,12,9,20   [102]   apMir_26163   apPre_16841   -
%            UCUAAUCUUCUAAAAACAUGCU                                                    417,502,277,227,439,265,205,556,559,324   [3771]   apMir_23732   apPre_16841   -
%            UCUAAUCUUCUAAAAACAUGCUUA                                                  3,1,0,0,1,0,0,0,2,0   [7]   apMir_70234      -
%             CUAAUCUUCUAAAAACAUGCU                                                    75,84,40,41,81,40,39,111,80,67   [658]   apMir_20027   apPre_16841   -
%             CUAAUCUUCUAAAAACAUGCUU                                                   6,15,10,7,22,10,4,20,31,11   [136]   apMir_25760   apPre_16841   -
%              UAAUCUUCUAAAAACAUGCU                                                    4,1,1,1,2,4,0,2,4,5   [24]   apMir_92230      -
%               AAUCUUCUAAAAACAUGCU                                                    10,8,11,9,19,5,7,12,20,7   [108]   apMir_16679   apPre_16841   -
%                AUCUUCUAAAAACAUGCU                                                    7,0,1,6,12,5,3,12,5,1   [52]   apMir_65664   apPre_16841   -
%                                                           UGAGAAGGUAGAUCAAAACUA      1,4,0,1,1,0,1,0,1,0   [9]   +

################################################################################################################################################################

# CACGAGGGCACCAACGGUCUUGCAUCAAAGCUAUACAAUUUCAAGCGUGACACUGAACCAUUGGUGUCAAUAUCAACAGAAC
& ...((.((((((((.(((...(..(((..(((...........))).)))..)...))).))))))))....))........   apPre_14191   gi|90965077|gb|CO347598.1|CO347598{M7Z4P7}
&    ((.((((((((.(((...(..(((..(((...........))).)))..)...))).))))))))....))........   apPre_14192   gi|90965077|gb|CO347598.1|CO347598{M7Z4P7}
>                                             GCGUGACACUGAACCAUUG                      85,317,40,236,751,86,128,367,990,677   [3677]   apMir_13714   mdB_14192_93.25|mdB_14191_93.25   mipred|HHMMiR   +
%                                             GCGUGACACUGAACCAUUGGU                    1,6,0,4,2,2,4,1,48,13   [81]   apMir_21240      +
%                                             GCGUGACACUGAACCAUUGG                     5,7,1,3,5,4,2,2,30,21   [80]   apMir_17041      +

################################################################################################################################################################

# GCUGGUACCUGCUGCUACUAGUGCUGCUGUCUCCUCUGUAUGUCGAGGAGUUGCUGCUAUACUGUUCUUCAGCUUCCCAGCC
& (((((.....((((..((.((((..((.((((((((........))))))..)).))..))))))....))))...))))).   apPre_16327   TA82072_4565{M7Z5Q0};gi|20084617|gb|BJ264176.1|BJ264176{R7W206};gi|20118508|gb|BJ311127.1|BJ311127{M7Z5Q0}
>                                                 AGUUGCUGCUAUACUGUUC                  26,997,4,5,9,37,63,1335,214,633   [3323]   apMir_16198   mdB_16327_95.22   HHMMiR   +
%                                                 AGUUGCUGCUAUACUGUUCU                 0,0,0,0,0,0,1,7,2,15   [25]   +

################################################################################################################################################################

# GCGGCCGCGUCGACUUUUUUUUUUUUUUUUUUUUCGAAUCCGUGCGACAUGGGGCGUGGAUCUCAGUGGAUCGUGGCAGCAA
& ((.((((((((.(((....................((((((((((........)))))))).))))).)).)))))).))..   apPre_23606   0606_B06_C12Z_045.ab1{A3F4A1}
>                                                         UGGAUCUCAGUGGAUCGUGGC        21,40,3,24,64,9,13,105,273,177   [729]   apMir_78943   mdB_23606_100|mdM_23606_99.42|mdP_23606_100   HHMMiR   -
%                                UUUCGAAUCCGUGCGACAUGGG                                14,3,2,11,6,6,4,1,0,1   [48]   -
%                                UUUCGAAUCCGUGCGACAU                                   6,14,0,13,2,3,3,1,2,4   [48]   -
%                                UUUCGAAUCCGUGCGACAUGG                                 9,8,6,10,1,8,2,1,0,0   [45]   -
%                                UUUCGAAUCCGUGCGACAUG                                  3,0,0,3,2,1,1,0,0,0   [10]   -
%                                UUUCGAAUCCGUGCGACAUGGGG                               8,5,1,2,3,10,2,0,0,0   [31]   -
%                                UUUCGAAUCCGUGCGACA                                    1,0,0,1,0,0,1,1,2,0   [6]   apMir_12909      -
%                                 UUCGAAUCCGUGCGACAUGGGG                               26,25,2,18,20,24,17,0,0,3   [135]   -
%                                 UUCGAAUCCGUGCGACAUG                                  10,23,1,32,4,9,10,4,2,0   [95]   -
%                                 UUCGAAUCCGUGCGACAUGGG                                33,34,8,41,21,24,24,2,1,8   [196]   -
%                                 UUCGAAUCCGUGCGACAU                                   27,27,2,68,5,18,13,4,1,4   [169]   -
%                                 UUCGAAUCCGUGCGACAUGGGGC                              6,6,1,0,9,1,2,1,3,1   [30]   -
%                                 UUCGAAUCCGUGCGACAUGG                                 9,27,5,11,6,6,7,0,0,1   [72]   -
%                                  UCGAAUCCGUGCGACAUGGGGCGU                            21,3,1,1,4,7,9,0,4,1   [51]   -
%                                  UCGAAUCCGUGCGACAUGG                                 115,135,14,134,58,67,64,4,1,9   [601]   -
%                                  UCGAAUCCGUGCGACAUGGG                                145,116,20,84,71,88,74,7,5,10   [620]   -
%                                  UCGAAUCCGUGCGACAUGGGGCG                             16,9,2,2,12,10,11,3,2,3   [70]   -
%                                  UCGAAUCCGUGCGACAUG                                  1086,863,128,1255,394,578,507,41,21,70   [4943]   -
%                                  UCGAAUCCGUGCGACAUGGGG                               220,205,41,122,172,116,143,9,10,13   [1051]   -
%                                  UCGAAUCCGUGCGACAUGGGGC                              1,4,0,2,8,0,1,1,6,3   [26]   -
%                                   CGAAUCCGUGCGACAUGG                                 11,4,0,4,4,6,1,1,0,1   [32]   -
%                                   CGAAUCCGUGCGACAUGGGGC                              4,3,0,20,181,4,4,23,37,29   [305]   apMir_68680      -
%                                   CGAAUCCGUGCGACAUGGGG                               27,10,3,11,33,11,7,1,3,3   [109]   apMir_68037      -
%                                   CGAAUCCGUGCGACAUGGG                                28,7,4,10,21,19,8,2,1,1   [101]   -
%                                    GAAUCCGUGCGACAUGGGG                               57,7,5,10,12,15,18,1,2,2   [129]   -
%                                    GAAUCCGUGCGACAUGGG                                11,6,1,13,3,9,1,1,0,1   [46]   -
%                                    GAAUCCGUGCGACAUGGGGC                              3,12,0,6,54,1,1,22,32,34   [165]   -
%                                     AAUCCGUGCGACAUGGGGCGU                            3,0,0,0,0,2,0,0,0,0   [5]   -
%                                     AAUCCGUGCGACAUGGGG                               443,245,42,128,144,257,219,9,2,19   [1508]   -
%                                     AAUCCGUGCGACAUGGGGC                              105,88,17,92,277,53,41,69,97,119   [958]   -
%                                     AAUCCGUGCGACAUGGGGCG                             2,1,0,0,1,2,1,0,0,0   [7]   -
%                                      AUCCGUGCGACAUGGGGC                              10,27,1,46,44,5,4,32,48,85   [302]   -
%                                                  UGGGGCGUGGAUCUCAGUG                 0,0,0,1,2,1,0,1,1,1   [7]   apMir_84727      -
%                                                  UGGGGCGUGGAUCUCAGUGGAUCGUGGC        3,5,0,0,1,1,4,1,3,4   [22]   apMir_96892   apPre_23606   -
%                                                  UGGGGCGUGGAUCUCAGUGG                2,3,0,1,2,2,2,0,3,2   [17]   apMir_78662      -
%                                                     GGCGUGGAUCUCAGUGGAUCGUGGC        2,2,0,1,16,0,2,3,16,2   [44]   apMir_70414   apPre_23606   -
%                                                     GGCGUGGAUCUCAGUGGAUCGUG          4,2,2,6,3,3,0,0,0,2   [22]   apMir_26717   apPre_23606   -
%                                                     GGCGUGGAUCUCAGUGGAUCGU           5,2,6,12,0,1,2,2,1,0   [31]   apMir_25316      -
%                                                      GCGUGGAUCUCAGUGGAUCGUGGC        1,1,0,1,5,0,1,1,2,1   [13]   apMir_43779   apPre_23606   -
%                                                      GCGUGGAUCUCAGUGGAUCGUGG         1,0,1,3,0,0,0,0,1,0   [6]   apMir_26718   apPre_23606   -
%                                                      GCGUGGAUCUCAGUGGAUCGU           1,1,1,2,0,0,0,0,0,0   [5]   apMir_46522      -
%                                                       CGUGGAUCUCAGUGGAUCGUGGC        1,1,0,2,0,3,0,1,5,3   [16]   apMir_26719   apPre_23606   -
%                                                        GUGGAUCUCAGUGGAUCGUGGCA       0,3,1,0,2,0,1,1,4,2   [14]   apMir_41982   apPre_23606   -
%                                                        GUGGAUCUCAGUGGAUCGUGGC        2,4,0,2,5,0,1,28,42,33   [117]   apMir_25317   apPre_23606   -
%                                                         UGGAUCUCAGUGGAUCGUGG         3,5,3,8,3,1,0,4,7,8   [42]   -
%                                                         UGGAUCUCAGUGGAUCGUGGCA       1,14,1,4,32,0,4,30,19,40   [145]   apMir_96388   apPre_23606   -
%                                                         UGGAUCUCAGUGGAUCGUGGCAG      1,1,1,1,2,0,0,1,0,3   [10]   -
%                                                         UGGAUCUCAGUGGAUCGUGGCAGC     0,2,1,1,2,1,0,3,1,9   [20]   -
%                                                          GGAUCUCAGUGGAUCGUGG         0,0,0,0,1,1,1,0,3,1   [7]   apMir_66896      -
%                                                          GGAUCUCAGUGGAUCGUGGCA       0,6,0,1,17,0,0,6,7,19   [56]   -
%                                                          GGAUCUCAGUGGAUCGUGGC        7,8,1,12,40,3,1,39,127,62   [300]   apMir_68212   apPre_23606   -
%                                                          GGAUCUCAGUGGAUCGUGGCAGC     0,0,0,1,2,0,0,2,0,2   [7]   -
%                                                          GGAUCUCAGUGGAUCGUGGCAG      0,1,0,1,5,0,0,0,2,1   [10]   -
%                                                           GAUCUCAGUGGAUCGUGG         2,1,0,2,4,1,2,0,1,0   [13]   apMir_91303   apPre_23606   -
%                                                           GAUCUCAGUGGAUCGUGGC        16,6,1,10,42,20,20,15,35,22   [187]   apMir_56125   apPre_23606   -
%                                                           GAUCUCAGUGGAUCGUGGCA       0,0,0,0,3,0,1,3,3,0   [10]   -
%                                                            AUCUCAGUGGAUCGUGGCAG      0,0,1,0,5,0,0,0,0,0   [6]   -
%                                                            AUCUCAGUGGAUCGUGGC        6,13,3,18,78,6,9,31,94,51   [309]   apMir_66125   apPre_23606   -
%                                                            AUCUCAGUGGAUCGUGGCAGC     0,1,0,3,13,0,1,3,1,1   [23]   -
%                                                            AUCUCAGUGGAUCGUGGCA       0,2,1,4,11,0,0,9,12,12   [51]   -
%                                                             UCUCAGUGGAUCGUGGCAGC     6,4,0,0,31,1,1,17,12,17   [89]   -
%                                                             UCUCAGUGGAUCGUGGCAGCA    3,1,0,0,4,1,0,0,0,4   [13]   -
%                                                             UCUCAGUGGAUCGUGGCAG      3,1,0,3,26,0,0,0,1,2   [36]   -
%                                                             UCUCAGUGGAUCGUGGCAGCAA   0,0,1,0,0,3,1,0,0,0   [5]   +
%                                                             UCUCAGUGGAUCGUGGCA       5,33,3,28,188,2,1,107,82,101   [550]   apMir_66126   apPre_23606   -
%                                                              CUCAGUGGAUCGUGGCAG      11,3,1,10,45,2,1,0,5,1   [79]   apMir_66127   apPre_23606   -
%                                                              CUCAGUGGAUCGUGGCAGCAA   5,1,0,0,1,6,2,0,0,1   [16]   -
%                                                              CUCAGUGGAUCGUGGCAGC     3,0,1,4,35,1,0,4,2,2   [52]   apMir_66617      -
%                                                               UCAGUGGAUCGUGGCAGC     1,3,0,3,19,2,0,3,18,16   [65]   -
%                                                               UCAGUGGAUCGUGGCAGCA    1,1,0,2,1,0,0,2,3,3   [13]   -
%                                                                CAGUGGAUCGUGGCAGCA    0,1,0,1,3,0,1,1,2,2   [11]   -
%                                                                 AGUGGAUCGUGGCAGCAA   1,0,0,2,0,0,2,0,0,1   [6]   -

################################################################################################################################################################

# UAGAAAAGUUGCCGUAGCGCGCCCUACGGAGUUGUACAAAGUCAGCAACCGUUUUGGGGCGCAAGCAUAGGCAACACAGGAC
& .......((((((...(((((((((((((.((((........))))..))))...)))))))..))...)))))).......   apPre_39066   gi|141632146|gb|CJ946832.1|CJ946832{T2DMV5};gi|143618472|gb|CJ900811.1|CJ900811{S8EP80};gi|143776144|gb|CJ950973.1|CJ950973{S8EP80};gi|19949938|gb|BJ211093.1|BJ211093{S8EP80};gi|20052886|gb|BJ237225.1|BJ237225{S8EP80};gi|222372281|gb|GH732449.1|GH732449{S8EP80};gi|55607591|gb|CV765228.1|CV765228{S8EP80};gi|89919474|gb|DY741720.1|DY741720{C0PLU4};gi|93034382|gb|CJ721362.1|CJ721362{S8EP80};gi|93065533|gb|CJ634721.1|CJ634721{S8EP80};gi|93090269|gb|CJ689036.1|CJ689036{S8EP80};gi|93112735|gb|CJ653387.1|CJ653387{S8EP80};gi|93227720|gb|CJ723789.1|CJ723789{S8EP80};gi|93229143|gb|CJ699211.1|CJ699211{S8EP80}
&   .....((((((...(((((((((((((.((((........))))..))))...)))))))..))...)))))).......   apPre_68975   1806_G05_M10ZS5_036.ab1{C0PLU4};2505_D11_G21ZS5_090.ab1{S8EP80};CK201456{S8EP80};CL24Contig12{UPI00014FE3C0};CV775114{S8EP80};CV776703{S8EP80};TA58208_4565{S8EP80};TA58216_4565{S8EP80};TC385183{S8EP80};TC398316{F2E390};TC435446{G7IEW8};gi|141565514|gb|CJ902497.1|CJ902497{S8EP80};gi|141566094|gb|CJ946019.1|CJ946019{S8EP80};gi|141631161|gb|CJ946540.1|CJ946540{S8EP80};gi|141634208|gb|CJ947376.1|CJ947376{S8EP80};gi|141641718|gb|CJ778240.1|CJ778240{M7YRR2};gi|141650860|gb|CJ905415.1|CJ905415{S8EP80};gi|141651890|gb|CJ947813.1|CJ947813{S8EP80};gi|141656382|gb|CJ907771.1|CJ907771{S8EP80};gi|143294722|gb|CJ807182.1|CJ807182{M0UC49};gi|143393575|gb|CJ832024.1|CJ832024{S8EP80};gi|143544935|gb|CJ872999.1|CJ872999{S8EP80};gi|143547395|gb|CJ873786.1|CJ873786{C0PLU4};gi|143551910|gb|CJ875143.1|CJ875143{S8EP80};gi|143556887|gb|CJ876623.1|CJ876623{S8EP80};gi|143559665|gb|CJ877332.1|CJ877332{S8EP80};gi|143560959|gb|CJ877640.1|CJ877640{S8EP80};gi|143565776|gb|CJ878890.1|CJ878890{S8EP80};gi|143569369|gb|CJ880054.1|CJ880054{S8EP80};gi|143572123|gb|CJ880801.1|CJ880801{S8EP80};gi|143574567|gb|CJ881653.1|CJ881653{C0PLU4};gi|143577582|gb|CJ882747.1|CJ882747{S8EP80};gi|143615150|gb|CJ899698.1|CJ899698{S8EP80};gi|143618472|gb|CJ900811.1|CJ900811{S8EP80};gi|143685679|gb|CJ920685.1|CJ920685{S8EP80};gi|143692393|gb|CJ921392.1|CJ921392{S8EP80};gi|143710483|gb|CJ927773.1|CJ927773{G7I9T8};gi|143713092|gb|CJ928713.1|CJ928713{K4BXE7};gi|143713867|gb|CJ929004.1|CJ929004{C0PLU4};gi|143716978|gb|CJ930109.1|CJ930109{S8EP80};gi|143718663|gb|CJ930739.1|CJ930739{S8EP80};gi|143776144|gb|CJ950973.1|CJ950973{S8EP80};gi|143780748|gb|CJ952471.1|CJ952471{S8EP80};gi|143781401|gb|CJ952681.1|CJ952681{S8EP80};gi|19945259|gb|BJ207399.1|BJ207399{S8EP80};gi|19946731|gb|BJ208563.1|BJ208563{S8EP80};gi|19951810|gb|BJ212483.1|BJ212483{S8EP80};gi|19955727|gb|BJ224212.1|BJ224212{C0PLU4};gi|20052886|gb|BJ237225.1|BJ237225{S8EP80};gi|20056613|gb|BJ244028.1|BJ244028{S8EP80};gi|20056831|gb|BJ244372.1|BJ244372{S8EP80};gi|20058385|gb|BJ246984.1|BJ246984{S8EP80};gi|20080687|gb|BJ257550.1|BJ257550{S8EP80};gi|20080756|gb|BJ257684.1|BJ257684{S8EP80};gi|20101565|gb|BJ278651.1|BJ278651{S8EP80};gi|20101742|gb|BJ278988.1|BJ278988{S8EP80};gi|20101772|gb|BJ279043.1|BJ279043{S8EP80};gi|20102641|gb|BJ280609.1|BJ280609{S8EP80};gi|20114645|gb|BJ304682.1|BJ304682{S8EP80};gi|21838065|gb|AL826544.1|AL826544{S8EP80};gi|21839683|gb|AL828162.1|AL828162{F6HBG7};gi|21839740|gb|AL828219.1|AL828219{T2DMV5};gi|21841061|gb|AL829540.1|AL829540{C0PLU4};gi|222360143|gb|GH721713.1|GH721713{C0PLU4};gi|222361598|gb|GH725695.1|GH725695{S8EP80};gi|222362235|gb|GH723133.1|GH723133{S8EP80};gi|222365141|gb|GH723550.1|GH723550{S8EP80};gi|222372281|gb|GH732449.1|GH732449{S8EP80};gi|239861213|gb|GR302454.1|GR302454{S8EP80};gi|25146503|gb|CA595562.1|CA595562{S8EP80};gi|25232494|gb|CA653969.1|CA653969{S8EP80};gi|38151790|gb|AJ602598.1|AJ602598{M0UC49};gi|38990603|gb|CK161921.1|CK161921{S8EP80};gi|39556436|gb|CK194046.1|CK194046{S8EP80};gi|39556523|gb|CK194133.1|CK194133{S8EP80};gi|39563497|gb|CK201107.1|CK201107{S8EP80};gi|39563846|gb|CK201456.1|CK201456{S8EP80};gi|39564172|gb|CK201782.1|CK201782{S8EP80};gi|39572352|gb|CK209962.1|CK209962{S8EP80};gi|49520324|gb|AL814623.1|AL814623{S8EP80};gi|55599388|gb|CV760254.1|CV760254{S8EP80};gi|55606980|gb|CV764813.1|CV764813{S8EP80};gi|55607591|gb|CV765228.1|CV765228{S8EP80};gi|55675826|gb|CV770886.1|CV770886{S8EP80};gi|55680054|gb|CV775114.1|CV775114{S8EP80};gi|55681643|gb|CV776703.1|CV776703{S8EP80};gi|93026387|gb|CJ634266.1|CJ634266{S8EP80};gi|93029964|gb|CJ655013.1|CJ655013{S8EP80};gi|93030242|gb|CJ657879.1|CJ657879{S8EP80};gi|93031835|gb|CJ684485.1|CJ684485{S8EP80};gi|93031907|gb|CJ684557.1|CJ684557{S8EP80};gi|93032306|gb|CJ690905.1|CJ690905{S8EP80};gi|93034382|gb|CJ721362.1|CJ721362{S8EP80};gi|93057762|gb|CJ691564.1|CJ691564{S8EP80};gi|93063108|gb|CJ661373.1|CJ661373{S8EP80};gi|93064800|gb|CJ637373.1|CJ637373{S8EP80};gi|93090269|gb|CJ689036.1|CJ689036{S8EP80};gi|93090754|gb|CJ694684.1|CJ694684{S8EP80};gi|93170116|gb|CJ632725.1|CJ632725{S8EP80};gi|93191132|gb|CJ633022.1|CJ633022{S8EP80};gi|93191160|gb|CJ633050.1|CJ633050{S8EP80};gi|93225442|gb|CJ702246.1|CJ702246{S8EP80};gi|93227720|gb|CJ723789.1|CJ723789{S8EP80};gi|93227744|gb|CJ723813.1|CJ723813{S8EP80};gi|93234053|gb|CJ683888.1|CJ683888{S8EP80};gi|93234152|gb|CJ683987.1|CJ683987{S8EP80};gi|93235878|gb|CJ654310.1|CJ654310{S8EP80};gi|93235899|gb|CJ654331.1|CJ654331{S8EP80};gi|93238347|gb|CJ670513.1|CJ670513{S8EP80};gi|93238553|gb|CJ654411.1|CJ654411{S8EP80};gi|93238630|gb|CJ654488.1|CJ654488{S8EP80};gi|93240035|gb|CJ687674.1|CJ687674{S8EP80};gi|93246381|gb|CJ636523.1|CJ636523{S8EP80};gi|93248588|gb|CJ660418.1|CJ660418{S8EP80};gi|9413517|gb|BE415671.1|BE415671{C0PLU4}
>                                         GUCAGCAACCGUUUUGGGGCGCA                      0,44,1,1,28,1,2,113,66,133   [389]   apMir_41733   mdB_68975_96.96|mdB_39066_96.96   mipred   +
%     AAAGUUGCCGUAGCGCGCCCUA                                                           0,3,0,0,0,0,0,5,4,4   [16]   +
%      AAGUUGCCGUAGCGCGCCCUA                                                           0,0,1,1,1,0,0,6,4,11   [24]   apMir_85366      +
%       AGUUGCCGUAGCGCGCCCUA                                                           0,1,1,0,5,0,1,8,4,10   [30]   +
%        GUUGCCGUAGCGCGCCCUA                                                           4,3,0,3,2,0,2,11,3,15   [43]   +
%                 GCGCGCCCUACGGAGUUGUACA                                               0,1,0,0,1,0,0,1,0,2   [5]   apMir_85709      +
%                   GCGCCCUACGGAGUUGUACAA                                              0,0,0,0,0,0,0,1,3,1   [5]   apMir_92639      +
%                           CGGAGUUGUACAAAGUCAGCAACCG                                  0,1,0,0,0,0,1,3,5,8   [18]   apMir_93271      +
%                           CGGAGUUGUACAAAGUCAGCAACCGU                                 0,0,0,0,0,1,0,9,4,9   [23]   apMir_76176      +
%                           CGGAGUUGUACAAAGUCAGCAACCGUU                                0,0,0,0,0,0,0,0,1,6   [7]   +
%                            GGAGUUGUACAAAGUCAGCAACCG                                  0,1,0,0,1,0,2,13,4,12   [33]   +
%                            GGAGUUGUACAAAGUCAGCAACCGU                                 1,1,0,0,1,1,0,8,14,16   [42]   apMir_27693      +
%                            GGAGUUGUACAAAGUCAGCAAC                                    1,0,0,0,1,1,1,2,1,3   [10]   +
%                             GAGUUGUACAAAGUCAGCAA                                     1,2,0,0,1,1,0,0,0,1   [6]   +
%                             GAGUUGUACAAAGUCAGCAACCG                                  0,0,0,0,0,0,0,3,2,3   [8]   +
%                              AGUUGUACAAAGUCAGCAA                                     0,4,0,0,0,0,3,0,0,0   [7]   +
%                               GUUGUACAAAGUCAGCAA                                     0,0,1,0,0,0,4,3,3,0   [11]   +
%                               GUUGUACAAAGUCAGCAACC                                   1,1,0,0,0,0,0,4,0,3   [9]   apMir_18793      +
%                                       AAGUCAGCAACCGUUUUGGGG                          0,0,0,0,0,0,0,5,0,1   [6]   +
%                                       AAGUCAGCAACCGUUUUGGGGCGCAA                     0,0,0,0,0,0,0,0,1,6   [7]   +
%                                       AAGUCAGCAACCGUUUUGGGGCGCA                      0,2,0,0,2,0,0,3,1,0   [8]   apMir_70393   apPre_39066   +
%                                        AGUCAGCAACCGUUUUGGGGCGCA                      2,12,0,0,8,0,1,46,17,28   [114]   +
%                                        AGUCAGCAACCGUUUUGGGG                          1,2,0,0,0,0,0,4,0,4   [11]   +
%                                        AGUCAGCAACCGUUUUGGGGCGCAA                     0,2,0,0,0,1,0,37,17,28   [85]   apMir_86177      +
%                                         GUCAGCAACCGUUUUGGGGC                         0,3,0,0,0,0,0,3,2,0   [8]   apMir_38999      +
%                                         GUCAGCAACCGUUUUGGGGCGCAA                     0,26,1,0,5,0,1,81,45,81   [240]   apMir_47200      +
%                                         GUCAGCAACCGUUUUGGGG                          0,2,0,0,2,0,0,6,3,16   [29]   +
%                                         GUCAGCAACCGUUUUGGGGCGCAAGCA                  0,0,0,0,0,0,0,2,1,2   [5]   apMir_93512      +
%                                          UCAGCAACCGUUUUGGGGCGCA                      0,7,0,0,18,0,0,14,12,11   [62]   +
%                                          UCAGCAACCGUUUUGGGGCGCAA                     0,3,0,0,0,2,0,3,1,4   [13]   +
%                                           CAGCAACCGUUUUGGGGCGCAA                     0,4,0,0,0,0,0,2,1,0   [7]   +
%                                           CAGCAACCGUUUUGGGGCGCA                      0,6,0,0,1,0,0,11,9,11   [38]   +
%                                            AGCAACCGUUUUGGGGCGCAA                     0,1,0,0,0,0,0,4,1,3   [9]   +
%                                            AGCAACCGUUUUGGGGCGCA                      0,8,0,3,3,0,0,19,13,15   [61]   +
%                                             GCAACCGUUUUGGGGCGCA                      0,13,1,2,8,0,0,16,4,24   [68]   +
%                                             GCAACCGUUUUGGGGCGCAA                     0,0,0,0,0,0,0,7,1,3   [11]   +
%                                             GCAACCGUUUUGGGGCGCAAGCA                  1,1,0,0,0,0,0,2,1,0   [5]   +
%                                                      UUGGGGCGCAAGCAUAGGCAACACA       0,0,0,0,0,0,0,4,0,2   [6]   +
%                                                        GGGGCGCAAGCAUAGGCAACACA       1,0,0,0,0,1,0,0,1,2   [5]   +
%                                                            CGCAAGCAUAGGCAACACA       0,0,0,0,3,1,1,0,0,0   [5]   apMir_78133      +
%                                                               AAGCAUAGGCAACACAGGA    1,4,0,0,0,1,0,0,0,0   [6]   +
%                                                                AGCAUAGGCAACACAGGA    0,0,0,0,1,1,0,0,0,3   [5]   +
%                                                                AGCAUAGGCAACACAGGAC   3,0,0,1,0,0,1,1,0,0   [6]   +
%                                                                 GCAUAGGCAACACAGGAC   0,0,0,1,1,0,1,1,1,4   [9]   +

################################################################################################################################################################

# CAGGUAGUAAAAUCAUCUUGGUUUUCAAGGGAGUGAUUAGUAAAUUAUCAUCAUCAAGACAACAACUGCCUGAUAAAAACACA
& ((((((((.......(((((((......((..((((((....))))))..))))))))).....))))))))...........   apPre_34406   gi|93171904|gb|CJ533827.1|CJ533827{M8AHC5}
>                 CUUGGUUUUCAAGGGAGUG                                                   3,29,0,21,170,9,6,80,34,4   [356]   apMir_37023   mdB_34406_99.84   HHMMiR   -

################################################################################################################################################################

# UCCCUCUGUCCUAUAAUACAAGAGCGUUUUUUACACUAGUGUAGUGUCCAAAACGCUCUUAUAUUAUGGGACGGAGGGACUGA
& ((((((((((((((((((.(((((((((((..((((((...))))))..))))))))))).))))))))))))))))))....   apPre_20374   gi|21625426|gb|BQ620347.1|BQ620347
>                                                   AAACGCUCUUAUAUUAUGGGA               87,111,2,12,16,174,45,0,0,0   [447]   apMir_20556   mdB_20374_100|mdM_20374_100|mdP_20374_100   HHMMiR|mipred   -
%                                                  AAAACGCUCUUAUAUUAUGGGA               0,1,0,0,0,3,1,0,0,0   [5]   apMir_74394      -
%                                                    AACGCUCUUAUAUUAUGGGAC              4,6,1,3,3,1,4,1,0,0   [23]   apMir_20836      +|-
%                                                    AACGCUCUUAUAUUAUGGGACGGA           1,1,0,1,0,0,0,1,0,1   [5]   apMir_96585      +
%                                                     ACGCUCUUAUAUUAUGGGACG             1,5,1,1,4,1,2,0,0,0   [15]   apMir_23207   apPre_20374   -
%                                                      CGCUCUUAUAUUAUGGGACGG            0,0,0,0,1,4,0,0,0,0   [5]   apMir_74147      -
%                                                       GCUCUUAUAUUAUGGGACGGA           30,42,14,46,31,75,50,6,6,9   [309]   apMir_20005   apPre_20374   -
%                                                       GCUCUUAUAUUAUGGGACGGAGGG        1,0,0,0,2,0,2,0,0,0   [5]   apMir_69897   apPre_20374   -
%                                                         UCUUAUAUUAUGGGACGGA           0,0,0,1,0,3,0,0,1,0   [5]   -
%                                                            UAUAUUAUGGGACGGAGGGAC      1,1,0,2,0,1,0,0,0,0   [5]   apMir_21128   apPre_20374   +

################################################################################################################################################################

# GUUGCUUGGCUUGAGGUCUCUAUGGAUUAUAGUCGUUCUCGAAUCUUGGUGGAGAUACAUAAGUCCUCUAGCUACCCCUUUGAU
& ((.(((.((((((..(((((((((((((..((.....))..)))))..))))))))...)))).))...))).)).........   apPre_14378   CK213103_A;gi|39619207|gb|CK213103.1|CK213103{M0UIL6}
>                                               UGGUGGAGAUACAUAAGUC                      61,3,6,143,0,42,18,0,0,0   [273]   apMir_13951   mdB_14378_99.99|mdP_14378_99.94   HHMMiR   -
%                                              UUGGUGGAGAUACAUAAGUC                      7,2,0,19,0,0,4,0,0,0   [32]   apMir_17212   apPre_14378   -
%                                              UUGGUGGAGAUACAUAAGU                       7,4,0,8,0,4,2,0,0,0   [25]   apMir_15598      -

################################################################################################################################################################

# GACAUGAGAUUGGCACUGCUAUACUAAUUACAUUUAAGACCAUUGCCAACAAUGAGUUGGAGAUUAUAGUCAUCCUUUUAUGUC
& (((((((((..((....((((((........((((..((((((((....))))).)))..))))))))))...)))))))))))   apPre_20653   TC431210;gi|143556465|gb|CJ876463.1|CJ876463
>                                                              GAUUAUAGUCAUCCUUUUAUG     55,88,21,45,11,41,149,1,2,2   [415]   apMir_21428   mdM_20653_100|mdP_20653_98.11   HHMMiR   -

################################################################################################################################################################

# GCGGAGUUUCUCUUCCUUCAGUACGAGGGCAUGGACAGGCCCAUCUACAUGUACGAACAAAGAUCGAUGCUUCUGCUCCAACUA
& (((((((.((((((..(((.((((((((((........)))).)).....)))))))..))))..)).)).)))))........   apPre_13606   CA688555{M7ZLQ6}
>          CUCUUCCUUCAGUACGAG                                                            13,23,0,10,119,14,3,87,51,59   [379]   apMir_13026   mdM_13606_98.23|mdP_13606_99.99   HHMMiR   +
%          CUCUUCCUUCAGUACGAGGGC                                                         0,0,0,0,4,0,0,1,0,1   [6]   apMir_68847   apPre_13606   +

################################################################################################################################################################

# GCUUCAGAAGAAGAUCACAGGCGCAAGGAUUUUCUUCACUGGUGGACCAAGUGAAGCGCGCGUUUGUUACUGUUCUGGCUUGUAU
& ((..(((((..((...((((((((..(......(((((((((....)).))))))))..))))))))..)).)))))))......   apPre_54287   gi|39564033|gb|CK201643.1|CK201643{B6TDQ5}
>      AGAAGAAGAUCACAGGCGC                                                                0,13,0,17,27,1,6,156,46,122   [388]   apMir_55966   mdP_54287_100   HHMMiR   -
%     CAGAAGAAGAUCACAGGCGC                                                                0,0,0,0,0,0,0,2,0,3   [5]   apMir_85151   apPre_54287   -

################################################################################################################################################################

# UACUCCCUCCGUCCCAUAAUAUAAGAGUGUUUUUGACACUACAGUAGUGUCAAAAACGCUCUUAUAUUAUGGGAUGGAGGGAGUA
& (((((((((((((((((((((((((((((((((((((((((...)))))))))))))))))))))))))))))))))))))))))   apPre_22613   CJ560796;gi|93259510|gb|CJ560796.1|CJ560796
>                                                      AAACGCUCUUAUAUUAUGGGA              87,111,2,12,16,174,45,0,0,0   [447]   apMir_20556   mdM_22613_99.98|mdP_22613_100   HHMMiR|mipred   -
% UACUCCCUCCGUCCCAUAAUA                                                                   1,0,0,2,0,0,1,1,0,0   [5]   apMir_57399      -
%        UCCGUCCCAUAAUAUAAGAGU                                                            5,3,0,0,2,2,2,1,0,0   [15]   apMir_23368   apPre_22613   +
%        UCCGUCCCAUAAUAUAAGA                                                              0,0,0,1,0,3,0,0,1,0   [5]   apMir_92017      +
%           GUCCCAUAAUAUAAGAGUGUU                                                         1,0,1,1,1,0,1,0,0,0   [5]   apMir_22920      -
%                                                     AAAACGCUCUUAUAUUAUGGGA              0,1,0,0,0,3,1,0,0,0   [5]   apMir_74394      -
%                                                       AACGCUCUUAUAUUAUGGGAUG            4,2,1,0,0,0,1,1,0,0   [9]   apMir_25736   apPre_22613   +
%                                                       AACGCUCUUAUAUUAUGGGAU             0,1,0,0,1,2,1,1,1,0   [7]   apMir_68954   apPre_22613   -
%                                                          GCUCUUAUAUUAUGGGAUGGA          0,3,1,2,2,5,1,0,2,3   [19]   apMir_46693   apPre_22613   -

################################################################################################################################################################

# UCGCGGCCGCGUCGACCUGACAUGCGUGCGAGUCGACGGGUUUUGAAACCUGGGAUGCGCAAGGAAGCUGACGAGCGGGAGGCCC
& ....((((.(((((..((..(.(((((....(((..((((((....)))))).)))))))).)..)).))))).......)))).   apPre_65482   gi|9741255|gb|BE517225.1|BE517225{C5Y2D6};gi|9741409|gb|BE517379.1|BE517379{G8A2A1}
>                                                 CCUGGGAUGCGCAAGGAA                      15,9,0,26,136,5,7,35,95,51   [379]   apMir_12218   mdB_65482_100|mdM_65482_100|mdP_65482_100   mipred   +
%                 CUGACAUGCGUGCGAGUCGAC                                                   7,13,1,2,45,6,2,34,44,32   [186]   apMir_40109      +
%                 CUGACAUGCGUGCGAGUC                                                      7,4,1,5,1,6,0,0,16,4   [44]   apMir_72767      +
%                 CUGACAUGCGUGCGAGUCGACG                                                  1,1,0,0,3,0,0,3,9,2   [19]   apMir_92795      +
%                 CUGACAUGCGUGCGAGUCG                                                     5,8,0,1,0,1,0,5,12,1   [33]   apMir_95822      +
%                 CUGACAUGCGUGCGAGUCGACGG                                                 4,0,3,0,3,1,0,4,29,2   [46]   apMir_93024      +
%                 CUGACAUGCGUGCGAGUCGACGGG                                                1,0,1,1,1,0,0,2,1,10   [17]   +
%                 CUGACAUGCGUGCGAGUCGACGGGU                                               0,0,0,0,0,2,0,1,6,3   [12]   +
%                 CUGACAUGCGUGCGAGUCGA                                                    14,12,2,8,17,7,0,18,57,19   [154]   apMir_38025      +
%                  UGACAUGCGUGCGAGUCGA                                                    4,1,0,1,0,1,0,0,0,0   [7]   +
%                  UGACAUGCGUGCGAGUCGAC                                                   1,2,1,0,1,0,0,0,0,0   [5]   +
%                  UGACAUGCGUGCGAGUCG                                                     4,2,2,0,0,4,2,0,0,0   [14]   +
%                   GACAUGCGUGCGAGUCGA                                                    9,6,1,3,1,2,0,0,0,0   [22]   apMir_12231      +
%                   GACAUGCGUGCGAGUCGAC                                                   0,5,0,0,1,1,2,0,0,0   [9]   +
%                    ACAUGCGUGCGAGUCGAC                                                   1,3,1,0,0,0,1,0,0,1   [7]   +
%                     CAUGCGUGCGAGUCGACGGG                                                2,1,0,3,5,0,2,0,0,1   [14]   +
%                     CAUGCGUGCGAGUCGACGG                                                 1,2,0,1,0,0,0,0,1,0   [5]   +
%                     CAUGCGUGCGAGUCGACGGGU                                               2,0,1,0,2,1,1,1,1,0   [9]   +
%                     CAUGCGUGCGAGUCGACGGGUU                                              8,2,1,0,1,8,0,3,0,2   [25]   apMir_24926      +
%                      AUGCGUGCGAGUCGACGGGU                                               2,0,1,0,0,1,1,0,0,0   [5]   +
%                      AUGCGUGCGAGUCGACGGG                                                4,2,0,3,2,1,5,0,0,0   [17]   +
%                      AUGCGUGCGAGUCGACGG                                                 2,2,0,1,0,0,0,0,0,0   [5]   +
%                      AUGCGUGCGAGUCGACGGGUU                                              5,2,0,1,0,3,1,2,0,0   [14]   +
%                       UGCGUGCGAGUCGACGGGUU                                              7,1,0,0,1,1,2,4,0,0   [16]   +
%                       UGCGUGCGAGUCGACGGG                                                3,1,0,3,2,0,0,0,2,1   [12]   apMir_91280      +
%                       UGCGUGCGAGUCGACGGGU                                               4,0,0,1,0,0,1,1,0,1   [8]   apMir_96010      +
%                        GCGUGCGAGUCGACGGGUU                                              7,1,1,1,4,3,1,0,0,0   [18]   +
%                        GCGUGCGAGUCGACGGGU                                               4,2,0,5,6,2,1,6,4,3   [33]   apMir_95589      +
%                         CGUGCGAGUCGACGGGUU                                              6,3,1,2,8,5,5,1,0,0   [31]   apMir_35404      +
%                                            UGAAACCUGGGAUGCGCAA                          0,3,1,0,5,0,2,9,3,1   [24]   apMir_67275      +
%                                            UGAAACCUGGGAUGCGCAAGGA                       2,2,0,0,0,0,0,1,4,4   [13]   apMir_41198      +
%                                            UGAAACCUGGGAUGCGCAAGGAA                      3,0,0,0,0,1,0,1,8,5   [18]   apMir_92999      +
%                                             GAAACCUGGGAUGCGCAAGGAAG                     0,0,0,0,0,0,1,0,3,2   [6]   apMir_96490      +
%                                             GAAACCUGGGAUGCGCAAGGAA                      1,0,0,0,1,0,2,0,5,7   [16]   apMir_96348      +
%                                             GAAACCUGGGAUGCGCAA                          1,4,0,0,0,0,0,0,5,6   [16]   apMir_34805      +
%                                             GAAACCUGGGAUGCGCAAGGAAGCU                   1,0,1,0,1,1,0,0,1,2   [7]   +
%                                             GAAACCUGGGAUGCGCAAGGA                       1,12,0,0,0,0,0,0,9,7   [29]   apMir_40811      +
%                                             GAAACCUGGGAUGCGCAAG                         0,2,0,0,0,0,0,0,2,1   [5]   apMir_36308      +
%                                             GAAACCUGGGAUGCGCAAGGAAGC                    0,0,0,0,1,0,0,0,2,2   [5]   +
%                                              AAACCUGGGAUGCGCAAGGA                       3,4,3,0,0,0,2,0,8,0   [20]   apMir_45739      +
%                                              AAACCUGGGAUGCGCAAGGAAGCU                   6,0,0,0,2,0,0,1,1,0   [10]   +
%                                              AAACCUGGGAUGCGCAAGGAA                      15,2,1,0,3,0,2,5,16,4   [48]   apMir_19513      +
%                                              AAACCUGGGAUGCGCAAGGAAG                     3,5,4,0,7,7,4,2,2,6   [40]   apMir_24793      +
%                                              AAACCUGGGAUGCGCAAGGAAGC                    0,0,2,0,6,0,1,0,0,3   [12]   +
%                                              AAACCUGGGAUGCGCAAG                         2,0,1,0,0,0,2,0,0,0   [5]   apMir_12484      +
%                                               AACCUGGGAUGCGCAAGGAAGCU                   2,1,0,0,8,1,0,5,4,7   [28]   apMir_96465      +
%                                               AACCUGGGAUGCGCAAGGAA                      3,1,1,0,0,1,2,0,55,2   [65]   apMir_78720      +
%                                               AACCUGGGAUGCGCAAGGAAGC                    2,0,0,0,5,2,0,0,6,6   [21]   apMir_69129      +
%                                               AACCUGGGAUGCGCAAGGAAG                     1,5,0,1,4,0,1,1,5,4   [22]   apMir_57514      +
%                                               AACCUGGGAUGCGCAAGGA                       6,9,1,0,3,2,1,0,62,25   [109]   apMir_13838      +
%                                                ACCUGGGAUGCGCAAGGAAG                     1,7,0,0,7,3,2,3,7,4   [34]   apMir_39092      +
%                                                ACCUGGGAUGCGCAAGGAAGCU                   5,2,0,0,0,2,0,1,6,0   [16]   apMir_85713      +
%                                                ACCUGGGAUGCGCAAGGA                       6,22,2,0,0,0,2,1,58,22   [113]   apMir_11518      +
%                                                ACCUGGGAUGCGCAAGGAA                      1,2,0,0,0,1,0,0,9,2   [15]   apMir_91457      +
%                                                ACCUGGGAUGCGCAAGGAAGC                    0,4,1,0,0,4,1,0,4,0   [14]   apMir_40786      +
%                                                 CCUGGGAUGCGCAAGGAAG                     11,7,1,4,41,11,4,8,7,4   [98]   apMir_15832      +
%                                                 CCUGGGAUGCGCAAGGAAGCU                   3,1,0,1,17,1,1,2,3,5   [34]   apMir_68445      +
%                                                 CCUGGGAUGCGCAAGGAAGCUGAC                1,0,0,0,2,1,0,1,0,0   [5]   +
%                                                 CCUGGGAUGCGCAAGGAAGC                    2,3,0,5,15,2,2,4,6,13   [52]   apMir_56786      +
%                                                  CUGGGAUGCGCAAGGAAGCUG                  0,3,0,0,0,1,1,0,0,0   [5]   +
%                                                  CUGGGAUGCGCAAGGAAGC                    3,1,2,4,8,2,0,1,0,2   [23]   apMir_55500      +
%                                                  CUGGGAUGCGCAAGGAAG                     1,1,5,3,7,1,1,0,4,0   [23]   apMir_65642      +
%                                                  CUGGGAUGCGCAAGGAAGCU                   5,4,1,0,6,0,0,0,2,0   [18]   apMir_68305      +
%                                                  CUGGGAUGCGCAAGGAAGCUGAC                4,2,0,0,1,0,1,0,0,0   [8]   +
%                                                   UGGGAUGCGCAAGGAAGCU                   3,1,1,0,1,0,1,0,0,0   [7]   +
%                                                   UGGGAUGCGCAAGGAAGC                    1,3,0,1,4,1,1,1,1,0   [13]   apMir_66345      +
%                                                    GGGAUGCGCAAGGAAGCU                   6,1,1,1,3,3,1,3,5,1   [25]   apMir_72491      +
%                                                    GGGAUGCGCAAGGAAGCUGAC                3,0,1,0,4,0,0,0,0,2   [10]   apMir_23086      +
%                                                    GGGAUGCGCAAGGAAGCUGACGA              2,0,0,0,1,0,1,0,3,0   [7]   +
%                                                    GGGAUGCGCAAGGAAGCUGACGAGC            1,0,1,1,0,0,2,0,0,0   [5]   +
%                                                     GGAUGCGCAAGGAAGCUGACGAG             1,0,1,0,0,4,1,0,1,0   [8]   +
%                                                     GGAUGCGCAAGGAAGCUGA                 2,3,0,0,2,0,1,0,0,0   [8]   +
%                                                     GGAUGCGCAAGGAAGCUGAC                6,3,2,0,1,3,1,1,0,0   [17]   +
%                                                     GGAUGCGCAAGGAAGCUG                  3,1,0,1,0,0,0,0,1,1   [7]   apMir_11357      +
%                                                     GGAUGCGCAAGGAAGCUGACGA              5,8,2,0,0,0,0,2,0,2   [19]   +
%                                                      GAUGCGCAAGGAAGCUGACGA              8,5,0,4,1,3,4,0,3,2   [30]   apMir_74263      +
%                                                      GAUGCGCAAGGAAGCUGAC                11,10,1,4,6,5,5,0,0,0   [42]   apMir_13637      +
%                                                       AUGCGCAAGGAAGCUGACGA              6,4,1,0,5,3,3,1,0,0   [23]   apMir_18390      +
%                                                       AUGCGCAAGGAAGCUGACGAG             4,0,0,2,1,2,0,0,1,0   [10]   +
%                                                       AUGCGCAAGGAAGCUGAC                4,3,1,0,1,4,2,0,0,0   [15]   apMir_34997      +
%                                                        UGCGCAAGGAAGCUGACGAG             4,0,0,0,0,5,0,0,0,0   [9]   +
%                                                         GCGCAAGGAAGCUGACGAGC            4,1,1,0,0,0,0,0,0,0   [6]   +
%                                                         GCGCAAGGAAGCUGACGAGCGG          2,1,0,0,0,0,2,0,0,0   [5]   +
%                                                         GCGCAAGGAAGCUGACGA              4,2,0,0,0,0,1,0,0,0   [7]   +
%                                                         GCGCAAGGAAGCUGACGAG             8,2,0,1,1,1,0,0,0,0   [13]   +
%                                                          CGCAAGGAAGCUGACGAGCG           6,0,3,0,0,1,1,0,1,0   [12]   +
%                                                          CGCAAGGAAGCUGACGAG             12,1,0,0,0,11,5,0,0,0   [29]   +
%                                                          CGCAAGGAAGCUGACGAGC            3,1,0,1,0,0,0,0,0,0   [5]   +
%                                                           GCAAGGAAGCUGACGAGCGGGAG       0,0,0,1,0,2,2,0,0,1   [6]   +
%                                                            CAAGGAAGCUGACGAGCGG          1,2,0,0,0,1,1,0,0,0   [5]   +
%                                                            CAAGGAAGCUGACGAGCGGGAG       5,1,0,0,1,6,0,0,0,1   [14]   +
%                                                            CAAGGAAGCUGACGAGCGGGA        0,0,0,1,3,1,0,0,0,0   [5]   +
%                                                             AAGGAAGCUGACGAGCGGGAGG      0,0,0,0,1,1,2,0,1,0   [5]   +
%                                                             AAGGAAGCUGACGAGCGGGA        0,0,0,0,3,1,0,0,0,1   [5]   +
%                                                             AAGGAAGCUGACGAGCGGGAG       4,2,0,0,1,3,1,0,0,0   [11]   +
%                                                              AGGAAGCUGACGAGCGGGA        3,1,0,0,0,2,0,0,0,0   [6]   +
%                                                              AGGAAGCUGACGAGCGGGAG       8,3,0,0,6,7,2,1,0,0   [27]   apMir_78660      +
%                                                              AGGAAGCUGACGAGCGGGAGG      4,1,1,0,2,1,1,0,0,1   [11]   +
%                                                               GGAAGCUGACGAGCGGGAG       13,8,2,4,20,13,2,5,4,4   [75]   apMir_14925      +
%                                                               GGAAGCUGACGAGCGGGA        6,2,0,1,5,0,2,3,1,0   [20]   +
%                                                               GGAAGCUGACGAGCGGGAGGCCC   0,0,0,0,8,0,0,2,0,2   [12]   +
%                                                               GGAAGCUGACGAGCGGGAGG      7,2,0,2,13,4,1,1,1,0   [31]   +
%                                                                GAAGCUGACGAGCGGGAGG      8,0,0,0,5,3,0,0,0,3   [19]   +
%                                                                GAAGCUGACGAGCGGGAG       33,16,0,8,14,23,11,3,0,0   [108]   apMir_54608      +
%                                                                 AAGCUGACGAGCGGGAGG      6,1,0,4,8,4,1,2,1,2   [29]   +
%                                                                  AGCUGACGAGCGGGAGGC     2,3,0,0,2,1,0,3,4,1   [16]   +
%                                                                  AGCUGACGAGCGGGAGGCC    6,6,0,1,2,5,0,0,11,1   [32]   +
%                                                                  AGCUGACGAGCGGGAGGCCC   0,4,0,2,7,1,0,8,46,7   [75]   +
%                                                                   GCUGACGAGCGGGAGGCCC   0,10,1,0,0,0,1,12,29,4   [57]   +
%                                                                   GCUGACGAGCGGGAGGCC    5,3,0,1,0,0,0,2,7,0   [18]   +

################################################################################################################################################################

# UGGCAGAAUUGAUGCUGGAUUCUGUCUCUGGAUCAACAAGAGUCACAAUGAGAACAGGUCCAGAGCCUGGUCCCUUCAAUUUUCCA
& .((.((((((((....(((((..(.(((((((((......................))))))))))..)))))..)))))))))).   apPre_16335   gi|222363555|gb|GH724365.1|GH724365
>                                                                AGCCUGGUCCCUUCAAUUUUC     1464,2797,747,1757,5,599,887,4,3,4   [8267]   apMir_22842   mdB_16335_100   HHMMiR   +
>                                                                AGCCUGGUCCCUUCAAUUUU      675,561,164,543,273,335,464,66,20,52   [3153]   apMir_19014   mdB_16335_100   HHMMiR   +
%                                                                AGCCUGGUCCCUUCAAUUUUCC    26,34,0,24,0,17,18,0,0,0   [119]   apMir_25457      +
%                                                                AGCCUGGUCCCUUCAAUUU       63,101,32,105,78,91,99,11,4,7   [591]   apMir_16206   apPre_16335   +
%                                                                 GCCUGGUCCCUUCAAUUUUC     18,28,8,15,0,6,7,0,0,0   [82]   apMir_19015   apPre_16335   +
%                                                                 GCCUGGUCCCUUCAAUUUU      4,4,0,2,0,0,1,1,0,1   [13]   apMir_56212   apPre_16335   +

################################################################################################################################################################

# UACUCCCUCCGUUCCAAAAUGGAUGACCCAAGUUUGUACUAAAGUUAGUACAAAGUUGAGUCAUCUAUUCUGGAACGGAGGGAGUA
& ((((((((((((((((.((((((((((.(((.(((((((((....))))))))).))).)))))))))).))))))))))))))))   apPre_20704   gi|19953811|gb|BJ214760.1|BJ214760;gi|20053210|gb|BJ237878.1|BJ237878{UPI00019375A5};gi|32775093|gb|CD927329.1|CD927329{UPI0000E1239E};gi|93738042|gb|CJ575719.1|CJ575719{D2KZ47}
>                                                            GUCAUCUAUUCUGGAACGGAG         269,248,42,162,45,254,32,27,4,35   [1118]   apMir_21472   mdB_20704_100|mdM_20704_100|mdP_20704_100   HHMMiR   -
%      CCUCCGUUCCAAAAUGGAUGA                                                               6,8,1,6,1,2,7,0,0,1   [32]   apMir_21471      +
%                                           AGUUAGUACAAAGUUGAGUCAUCU                       6,0,0,0,0,9,1,2,1,1   [20]   apMir_74990      +|-
%                                             UUAGUACAAAGUUGAGUCAUCUAU                     5,1,0,1,0,4,3,2,0,2   [18]   apMir_42475      -
%                                              UAGUACAAAGUUGAGUCAUCUAUU                    1,1,3,1,0,1,1,1,1,0   [10]   apMir_46994      -
%                                              UAGUACAAAGUUGAGUCAUCUAU                     0,2,0,0,0,3,0,0,0,2   [7]   apMir_41686   consmRNA_4694{miR1137}      -
%                                                           AGUCAUCUAUUCUGGAACGGA          3,6,4,4,2,3,2,1,3,3   [31]   apMir_22173   apPre_20704   -
%                                                           AGUCAUCUAUUCUGGAACGGAG         0,2,0,2,0,0,1,0,0,0   [5]   apMir_41381   apPre_20704   -
%                                                             UCAUCUAUUCUGGAACGGAGG        8,10,0,3,5,6,0,0,0,0   [32]   apMir_22174   apPre_20704   -

################################################################################################################################################################

# UACUCCCUCCGUUCCAAAAUAGAUGACUCAACUUUGUACUAAAGUUAGUAUAAAGUUUAAUCAUCUAUUUUGGAACGGAGGGAGUAC
& ((((((((((((((((((((((((((.(.((((((((((((....)))))))))))).).)))))))))))))))))))))))))).   apPre_19963   TC387550;gi|143619457|gb|CJ901160.1|CJ901160;gi|143620551|gb|CJ901474.1|CJ901474
>       CUCCGUUCCAAAAUAGAUGAC                                                               520,504,85,352,134,493,68,48,16,77   [2297]   apMir_19478   mdM_19963_100|mdP_19963_100   HHMMiR|mipred   +|-
%  ACUCCCUCCGUUCCAAAAUAGAUG                                                                 14,2,3,1,3,11,2,3,0,2   [41]   apMir_44117      -
%   CUCCCUCCGUUCCAAAAUAGAU                                                                  2,5,0,0,0,1,0,0,1,0   [9]   apMir_24316      -
%    UCCCUCCGUUCCAAAAUAGAUG                                                                 16,14,2,2,3,4,6,1,2,3   [53]   apMir_23622      -
%    UCCCUCCGUUCCAAAAUAGAUGAC                                                               15,3,1,5,1,6,0,0,0,2   [33]   apMir_27021   apPre_19963   +|-
%    UCCCUCCGUUCCAAAAUAGAU                                                                  7,26,4,2,6,7,1,2,3,0   [58]   apMir_19712      -
%     CCCUCCGUUCCAAAAUAGAUG                                                                 100,147,21,39,54,21,83,14,15,32   [526]   apMir_19477   apPre_19963   -
%     CCCUCCGUUCCAAAAUAGAU                                                                  2,7,0,0,1,0,3,0,1,0   [14]   apMir_19047      -
%     CCCUCCGUUCCAAAAUAGAUGACU                                                              3,1,0,0,0,0,1,0,1,1   [7]   apMir_27207      -
%     CCCUCCGUUCCAAAAUAGAUGAC                                                               2,1,0,0,0,0,2,0,0,1   [6]   +
%     CCCUCCGUUCCAAAAUAGAUGA                                                                11,2,0,0,1,0,0,0,0,0   [14]   apMir_24792      -
%      CCUCCGUUCCAAAAUAGAUGACUC                                                             2,0,0,0,1,4,2,1,0,0   [10]   apMir_26993      +
%      CCUCCGUUCCAAAAUAGAUGA                                                                4,4,0,0,0,3,3,0,0,0   [14]   apMir_23009      +|-
%      CCUCCGUUCCAAAAUAGAUG                                                                 8,10,2,0,4,0,11,1,3,2   [41]   apMir_17006      -
%       CUCCGUUCCAAAAUAGAUG                                                                 1,0,0,0,2,4,1,0,0,1   [9]   apMir_67309      -
%       CUCCGUUCCAAAAUAGAUGA                                                                2,0,0,1,1,4,1,0,0,0   [9]   apMir_56991      +
%        UCCGUUCCAAAAUAGAUG                                                                 0,1,0,2,0,0,0,2,1,0   [6]   apMir_54396      -
%        UCCGUUCCAAAAUAGAUGACUC                                                             4,1,0,0,2,1,0,0,0,0   [8]   apMir_23966      +
%        UCCGUUCCAAAAUAGAUGAC                                                               2,1,1,1,1,0,0,0,0,1   [7]   apMir_17054      +
%        UCCGUUCCAAAAUAGAUGACU                                                              47,53,12,30,19,35,21,5,10,8   [240]   apMir_20013   apPre_19963   +|-
%         CCGUUCCAAAAUAGAUGAC                                                               1,2,0,0,0,1,0,0,0,1   [5]   apMir_14539      -
%         CCGUUCCAAAAUAGAUGACUCAAC                                                          3,7,1,0,2,2,6,4,0,1   [26]   apMir_42095   apPre_19963   +|-
%         CCGUUCCAAAAUAGAUGACUC                                                             2,0,1,0,0,0,0,3,1,0   [7]   apMir_19789   apPre_19963   -
%          CGUUCCAAAAUAGAUGACUCA                                                            14,8,1,4,2,13,19,5,3,6   [75]   apMir_19827   apPre_19963   +|-
%          CGUUCCAAAAUAGAUGACUCAACU                                                         3,2,0,1,3,3,3,1,1,2   [19]   apMir_43851      +|-
%           GUUCCAAAAUAGAUGACUCAACUU                                                        2,0,0,1,0,2,1,1,0,0   [7]   apMir_27126      +
%           GUUCCAAAAUAGAUGACUCAA                                                           1,3,0,1,0,4,1,1,0,0   [11]   apMir_39884      +
%            UUCCAAAAUAGAUGACUCAACUUU                                                       1,0,0,0,0,1,1,2,0,0   [5]   apMir_79710      -
%            UUCCAAAAUAGAUGACUCAAC                                                          9,15,4,8,1,8,7,4,3,3   [62]   apMir_19545   apPre_19963   +
%             UCCAAAAUAGAUGACUCAACU                                                         6,7,0,4,0,17,13,12,11,8   [78]   apMir_20102   apPre_19963   +
%              CCAAAAUAGAUGACUCAACUU                                                        1,2,0,3,0,3,0,4,1,1   [15]   apMir_22687   apPre_19963   +
%                 AAAUAGAUGACUCAACUUUGU                                                     1,4,0,0,0,0,1,0,0,0   [6]   apMir_21090      +
%                  AAUAGAUGACUCAACUUUGUACUA                                                 1,1,3,1,0,1,1,1,1,0   [10]   apMir_42708   apPre_19963   +
%                   AUAGAUGACUCAACUUUGUACUAA                                                5,1,0,1,0,4,3,2,0,2   [18]   apMir_74988   apPre_19963   +
%                   AUAGAUGACUCAACUUUGUACUA                                                 0,2,0,0,0,3,0,0,0,2   [7]   apMir_41758   apPre_19963   +
%                                                            AUCAUCUAUUUUGGAACGGAG          2,0,0,0,0,1,0,1,0,1   [5]   apMir_20582   apPre_19963   -
%                                                             UCAUCUAUUUUGGAACGGAG          2,0,0,1,1,4,1,0,0,0   [9]   apMir_17007      -
%                                                             UCAUCUAUUUUGGAACGGAGGG        11,2,0,0,1,0,0,0,0,0   [14]   apMir_24913      +
%                                                             UCAUCUAUUUUGGAACGGAGG         6,5,0,1,0,3,4,0,0,0   [19]   apMir_21491      +|-
%                                                              CAUCUAUUUUGGAACGGAGGG        100,155,21,40,57,22,84,15,15,33   [542]   apMir_19716   apPre_19963   +
%                                                              CAUCUAUUUUGGAACGGAGGGA       17,15,3,2,4,4,7,1,2,3   [58]   apMir_24350      +
%                                                              CAUCUAUUUUGGAACGGA           1,3,0,2,0,1,1,2,3,0   [13]   apMir_34735      +
%                                                              CAUCUAUUUUGGAACGGAGGGAGU     5,1,0,1,2,2,0,0,0,0   [11]   apMir_58314      +
%                                                              CAUCUAUUUUGGAACGGAGG         8,10,2,0,4,0,11,1,3,2   [41]   apMir_18337      +
%                                                              CAUCUAUUUUGGAACGGAG          1,0,0,0,2,4,1,0,0,1   [9]   apMir_13964      +
%                                                               AUCUAUUUUGGAACGGAGGGAG      2,5,0,0,0,1,0,0,1,0   [9]   apMir_23921      +
%                                                               AUCUAUUUUGGAACGGAGGG        2,7,0,0,1,0,3,0,1,0   [14]   apMir_38531   apPre_19963   +
%                                                               AUCUAUUUUGGAACGGAGGGA       6,24,4,2,6,5,1,2,3,0   [53]   apMir_21967      +

################################################################################################################################################################

# GUGAACAACAACCGUCGCCGUGGAUCUGACAAGUUUGCAAGUACAACUACUUCCUCUACGACCCACGAGAACCGCUACUUUCACUAC
& (((((.........((..(((((.((.((.(((((((......)))..))))..))...)).))))).)).........)))))...   apPre_67352   CN011381{A5HU99}
>               UCGCCGUGGAUCUGACAAG                                                         2,13,0,5,10,3,3,82,24,125   [267]   apMir_67629   mdB_67352_96.39   HHMMiR   +

################################################################################################################################################################

# GCCAUACAGACACACAAUGUUGCCAAGGAAUUGAUGAAGUAUCACUCACAAACCCUCGGAUAUGUAAUUGGUGGUAAUGGCCGGAGA
& (((((.....(((.((((....((.(((..(((.(((........))))))..))).)).......)))))))...)))))......   apPre_66452   gi|24992934|gb|CA501974.1|CA501974{M7ZPU9};gi|93242825|gb|CJ630699.1|CJ630699{M7ZPU9};gi|93247516|gb|CJ639658.1|CJ639658{M7ZPU9}
& (((((.....(((.((((....((.(((..(((.(((........))))))..))).)).......)))))))...))))).        apPre_86538   gi|20047166|gb|BJ226314.1|BJ226314{M7ZPU9};gi|20113039|gb|BJ301922.1|BJ301922{M7ZPU9};gi|24992934|gb|CA501974.1|CA501974{M7ZPU9};gi|93242825|gb|CJ630699.1|CJ630699{M7ZPU9};gi|93247516|gb|CJ639658.1|CJ639658{M7ZPU9}
>          ACACACAAUGUUGCCAAGG                                                              2,14,3,12,67,0,2,42,137,47   [326]   apMir_66732   mdB_86538_99.60|mdM_86538_94.68|mdP_86538_97.07|mdB_66452_99.60|mdM_66452_94.68|mdP_66452_97.07   HHMMiR   -
%          ACACACAAUGUUGCCAAGGA                                                             2,0,0,3,3,0,1,3,3,2   [17]   apMir_68292   apPre_66452   -

################################################################################################################################################################

# CUACUCCCUCCGUUCCAAAAUAGAUGGCCAACCUUGUACUAAAAUUAGUACAAAGUUGAGUCAUCUAUUUUGGAAUGGAGGGAAUAG
& (((.((((((((((((((((((((((((((((.((((((((....)))))))).)))).)))))))))))))))))))))))).)))   apPre_36719   BJ276947
>      CCCUCCGUUCCAAAAUAGAUG                                                                100,147,21,39,54,21,83,14,15,32   [526]   apMir_19477   mdM_36719_100|mdP_36719_99.99   HHMMiR   -
%   ACUCCCUCCGUUCCAAAAUAGAUG                                                                14,2,3,1,3,11,2,3,0,2   [41]   apMir_44117      -
%    CUCCCUCCGUUCCAAAAUAGAU                                                                 2,5,0,0,0,1,0,0,1,0   [9]   apMir_24316      -
%     UCCCUCCGUUCCAAAAUAGAUG                                                                16,14,2,2,3,4,6,1,2,3   [53]   apMir_23622      -
%     UCCCUCCGUUCCAAAAUAGAU                                                                 7,26,4,2,6,7,1,2,3,0   [58]   apMir_19712      -
%      CCCUCCGUUCCAAAAUAGAU                                                                 2,7,0,0,1,0,3,0,1,0   [14]   apMir_19047      -
%       CCUCCGUUCCAAAAUAGAUG                                                                8,10,2,0,4,0,11,1,3,2   [41]   apMir_17006      -
%        CUCCGUUCCAAAAUAGAUG                                                                1,0,0,0,2,4,1,0,0,1   [9]   apMir_67309      -
%        CUCCGUUCCAAAAUAGAUGGC                                                              6,1,0,4,2,1,2,1,0,4   [21]   apMir_57168   apPre_36719   +
%         UCCGUUCCAAAAUAGAUG                                                                0,1,0,2,0,0,0,2,1,0   [6]   apMir_54396      -
%                                             UUAGUACAAAGUUGAGUCAUCUAU                      5,1,0,1,0,4,3,2,0,2   [18]   apMir_42475      -
%                                              UAGUACAAAGUUGAGUCAUCUAUU                     1,1,3,1,0,1,1,1,1,0   [10]   apMir_46994      -
%                                              UAGUACAAAGUUGAGUCAUCUAU                      0,2,0,0,0,3,0,0,0,2   [7]   apMir_41686   consmRNA_4694{miR1137}      -
%                                                  ACAAAGUUGAGUCAUCUAUUU                    1,4,0,0,0,0,1,0,0,0   [6]   apMir_40437      -
%                                                    AAAGUUGAGUCAUCUAUUUUGGAA               1,0,0,0,0,1,1,2,0,0   [5]   apMir_75440      +
%                                                     AAGUUGAGUCAUCUAUUUUGG                 1,2,0,0,0,1,0,2,1,1   [8]   apMir_39441      -
%                                                      AGUUGAGUCAUCUAUUUUGGA                6,7,0,4,0,17,13,12,11,8   [78]   apMir_21212      -
%                                                       GUUGAGUCAUCUAUUUUGGAA               9,15,4,8,1,8,7,4,3,3   [62]   apMir_21787      -
%                                                             UCAUCUAUUUUGGAAUGGAGG         3,4,1,1,0,5,2,0,0,0   [16]   apMir_22760      +
%                                                              CAUCUAUUUUGGAAUGGAGGG        2,3,0,1,0,0,3,1,2,1   [13]   apMir_22758      +
%                                                               AUCUAUUUUGGAAUGGAGGGA       1,6,2,0,1,1,3,0,0,0   [14]   apMir_22759      +

################################################################################################################################################################

# GCAAGCUAGGGUGGUAGUCUGGUAGUUCGAGUGCCCAAGAGAAAGCGUGAAGCUGCCAGCAUGAUCUAACUCUUGAACCAGCUAGCU
& ((.(((((((((((..(((((((((((((.((.(......)...)).)).))))))))).))...)).)))))......)))).)).   apPre_18655   TC425837
>                                                UGAAGCUGCCAGCAUGAUCUA                      4535,4975,2037,3407,2756,5681,2352,610,312,492   [27157]   apMir_21380   mdB_18655_94.20   consmRNA_3785{miR167}   mipred|HHMMiR   +
%                                              CGUGAAGCUGCCAGCAUGAUC                        5,5,0,4,0,3,1,0,0,0   [18]   apMir_21379      +
%                                               GUGAAGCUGCCAGCAUGAUC                        4,10,1,15,2,8,2,0,0,0   [42]   apMir_18099   consmRNA_3369{miR167}      +
%                                               GUGAAGCUGCCAGCAUGAUCUA                      4,0,1,2,0,3,0,0,0,0   [10]   apMir_24938   consmRNA_1584{miR167}   apPre_18655   +
%                                               GUGAAGCUGCCAGCAUGAUCU                       5,4,0,4,0,8,3,0,0,0   [24]   apMir_22250   consmRNA_3810{miR167}      +
%                                                UGAAGCUGCCAGCAUGAUCUAACU                   1,1,1,0,0,0,1,0,1,0   [5]   apMir_43011   consmRNA_801{miR167}      +
%                                                UGAAGCUGCCAGCAUGAU                         65,55,6,18,16,60,30,9,1,10   [270]   apMir_12213   consmRNA_1415{miR167}      +
%                                                UGAAGCUGCCAGCAUGAUCUAA                     142,235,61,65,23,136,82,7,6,13   [770]   apMir_24523   consmRNA_4632{miR167}      +
%                                                UGAAGCUGCCAGCAUGAUCUAAC                    6,16,3,3,6,10,12,0,0,1   [57]   apMir_26357   consmRNA_607{miR167}      +
%                                                UGAAGCUGCCAGCAUGAUC                        115,116,20,59,66,113,83,9,3,10   [594]   apMir_15007   consmRNA_2188{miR167}      +
%                                                UGAAGCUGCCAGCAUGAUCU                       71,69,13,43,144,67,27,48,31,51   [564]   apMir_18100   consmRNA_3231{miR167}      +
%                                                 GAAGCUGCCAGCAUGAUCU                       0,1,0,1,3,0,1,0,1,2   [9]   apMir_55732   consmRNA_2189{miR167}      +
%                                                 GAAGCUGCCAGCAUGAUCUAA                     0,4,1,1,4,2,1,0,0,0   [13]   apMir_39859   consmRNA_3869{miR167}      +
%                                                 GAAGCUGCCAGCAUGAUC                        3,5,0,1,4,1,2,1,0,0   [17]   apMir_12513   consmRNA_1141{miR167}      +
%                                                 GAAGCUGCCAGCAUGAUCUA                      58,37,21,33,37,68,20,7,5,3   [289]   apMir_18101   consmRNA_3342{miR167}   apPre_18655   +
%                                                  AAGCUGCCAGCAUGAUCUA                      0,0,2,4,0,0,0,0,0,0   [6]   apMir_45551   consmRNA_2423{miR167}   apPre_18655   +
%                                                   AGCUGCCAGCAUGAUCUA                      1,0,1,0,2,1,0,0,0,1   [6]   apMir_12214   consmRNA_4673{miR167}   apPre_18655   +

################################################################################################################################################################

# UCACAAAUUAUUUCGGUUGAUCGCCAGUGAAUAGCUAAAGUUUACGAAAAGCUGUAGAUAGGAGAAGACAGAAGUGACAUGGAAAUA
& ((.((..(((((((.(((..((.((.((..((((((...(....)....))))))..)).)).)).))).)))))))..))))....   apPre_14828   CA732322{M7ZLY5};TC422781{M8C6T9}
>                                                      GUAGAUAGGAGAAGACAGA                  122,128,10,26,5,119,100,5,3,14   [532]   apMir_14535   mdP_14828_99.94   HHMMiR   -
%                                                     UGUAGAUAGGAGAAGACAGAA                 1,1,0,3,0,0,0,0,0,0   [5]   -
%                                                     UGUAGAUAGGAGAAGACAGA                  17,7,1,4,1,6,8,0,0,2   [46]   apMir_17715   apPre_14828   -
%                                                      GUAGAUAGGAGAAGACAGAA                 10,9,1,2,0,14,12,0,0,1   [49]   -
%                                                      GUAGAUAGGAGAAGACAG                   3,1,1,0,0,3,3,1,1,1   [14]   -

################################################################################################################################################################

# UACUCCCUCCGUCCCAUAAUAUAAGAGCGUUUUUUACACUACAUUAGUGUCAAAAACGCUCUUAUAGUAUGGGGCGGAGGGAGUAACA
& ((((((((((((((((((.(((((((((((((((.((((((...)))))).))))))))))))))).))))))))))))))))))...   apPre_22497   TA109791_4565
>            UCCCAUAAUAUAAGAGCGUUU                                                           87,111,2,12,16,174,45,0,0,0   [447]   apMir_19532   mdB_22497_100|mdM_22497_99.36|mdP_22497_100   HHMMiR|mipred   +
% UACUCCCUCCGUCCCAUAAUA                                                                      1,0,0,2,0,0,1,1,0,0   [5]   apMir_57399      -
%     CCCUCCGUCCCAUAAUAUAAGAGC                                                               1,0,0,0,2,0,2,0,0,0   [5]   apMir_79623      +
%        UCCGUCCCAUAAUAUAAGAGC                                                               30,42,14,46,31,75,50,6,6,9   [309]   apMir_21417   apPre_22497   +
%        UCCGUCCCAUAAUAUAAGAGCGUU                                                            1,1,0,1,0,0,0,1,0,1   [5]   apMir_44015      -
%        UCCGUCCCAUAAUAUAAGA                                                                 0,0,0,1,0,3,0,0,1,0   [5]   apMir_92017      +
%         CCGUCCCAUAAUAUAAGAGCG                                                              0,0,0,0,1,4,0,0,0,0   [5]   apMir_68817      +
%          CGUCCCAUAAUAUAAGAGCGU                                                             1,5,1,1,4,1,2,0,0,0   [15]   apMir_40463      +
%           GUCCCAUAAUAUAAGAGCGUU                                                            4,6,1,3,3,1,4,1,0,0   [23]   apMir_22197      +|-
%                                                          GCUCUUAUAGUAUGGGGCGGA             17,11,2,7,3,6,13,0,1,1   [61]   apMir_40829      -

################################################################################################################################################################

# GUCAUUACAGACUUCAUGAAUCAAGUUGGUCAGGGCAAACGACGUGCCUUGGCAACUAAUGAAUGGUUAAGAGUUCCUGAGUGUGAUA
& (((((..(((((((....((((((((((.((((((((.......)))))))))))))......)))))..))))..)))...))))).   apPre_4339   CA601838{Q3LVL6};CL11870Contig1{R7W7J3};RFL_Contig2755{M7YAN9};TC433020{UPI00023B36A0}
&   ((((.(((((((....((((((((((.((((((((.......)))))))))))))......)))))..))))..))))))).       apPre_11052   CA601838{Q3LVL6};CL11870Contig1{R7W7J3};RFL_Contig2755{M7YAN9};TC433020{UPI00023B36A0}
>                                                                UGGUUAAGAGUUCCUGAGU         3,31,1,15,103,9,6,91,31,55   [345]   apMir_16452   mdB_11052_100|mdM_11052_100|mdP_11052_99.64|mdB_4339_98.98   HHMMiR   -
%                                                                UGGUUAAGAGUUCCUGAGUGUG      0,0,0,0,2,0,0,2,1,0   [5]   apMir_92863   apPre_4339   -
%                                                                UGGUUAAGAGUUCCUGAGUGU       0,14,0,3,13,1,1,37,21,35   [125]   apMir_40111   apPre_11052   -
%                                                                UGGUUAAGAGUUCCUGAGUG        1,6,3,8,17,4,1,17,13,15   [85]   apMir_38542   apPre_11052   -
%                                                                 GGUUAAGAGUUCCUGAGUGUG      1,0,0,0,0,1,0,0,3,0   [5]   apMir_23094   apPre_4339   -
%                                                                 GGUUAAGAGUUCCUGAGU         4,11,0,10,27,11,4,31,24,48   [170]   apMir_12969   apPre_4339   -
%                                                                 GGUUAAGAGUUCCUGAGUG        1,2,0,1,3,2,2,0,9,0   [20]   apMir_67146   apPre_4339   -
%                                                                 GGUUAAGAGUUCCUGAGUGU       1,6,0,1,13,6,2,11,21,42   [103]   apMir_19187   apPre_4339   -
%                                                                 GGUUAAGAGUUCCUGAGUGUGA     1,0,0,0,0,2,1,1,0,0   [5]   apMir_79186   apPre_4339   -
%                                                                  GUUAAGAGUUCCUGAGUGU       1,0,0,1,1,1,0,2,6,7   [19]   -
%                                                                  GUUAAGAGUUCCUGAGUG        0,5,0,1,2,0,0,0,3,12   [23]   -

################################################################################################################################################################

# UACUCCCUCCGUCCCAUAAUAUAAGAGCGCUUUUGGUACUAGUGUAGUGUUAAAAACGCUCUUAUAUUAUGGGACGGGGGGGAGUAGA
& (((((((((((((((((((((((((((((.((((..(((((...)))))..)))).))))))))))))))))))).))))))))))..   apPre_22454   gi|93099400|gb|CJ592919.1|CJ592919{M0ZYF0}
>                                                      AAACGCUCUUAUAUUAUGGGA                 87,111,2,12,16,174,45,0,0,0   [447]   apMir_20556   mdB_22454_91.66|mdM_22454_100|mdP_22454_99.34   HHMMiR|mipred   -
% UACUCCCUCCGUCCCAUAAUA                                                                      1,0,0,2,0,0,1,1,0,0   [5]   apMir_57399      -
%     CCCUCCGUCCCAUAAUAUAAGAGC                                                               1,0,0,0,2,0,2,0,0,0   [5]   apMir_79623      +
%        UCCGUCCCAUAAUAUAAGAGC                                                               30,42,14,46,31,75,50,6,6,9   [309]   apMir_21417      +
%        UCCGUCCCAUAAUAUAAGA                                                                 0,0,0,1,0,3,0,0,1,0   [5]   apMir_92017      +
%         CCGUCCCAUAAUAUAAGAGCG                                                              0,0,0,0,1,4,0,0,0,0   [5]   apMir_68817      +
%            UCCCAUAAUAUAAGAGCGCUU                                                           2,7,0,0,0,3,4,0,0,0   [16]   apMir_79014      +
%                                                     AAAACGCUCUUAUAUUAUGGGA                 0,1,0,0,0,3,1,0,0,0   [5]   apMir_74394      -
%                                                       AACGCUCUUAUAUUAUGGGAC                4,6,1,3,3,1,4,1,0,0   [23]   apMir_20836      +|-
%                                                        ACGCUCUUAUAUUAUGGGACG               1,5,1,1,4,1,2,0,0,0   [15]   apMir_23207      -
%                                                         CGCUCUUAUAUUAUGGGACGG              0,0,0,0,1,4,0,0,0,0   [5]   apMir_74147      -

################################################################################################################################################################

# CAUUCCGUGUAUUGCUAAGCUUGCGUAUGUCUGGGAAUAUACCACUCCGGUACGUGUAGUAGUUAGAAGGGACGCGAAUGCUUUAGUUU
& ((((((((.(....(((((((((((((((..(((.......)))..)..))))))).)))..))))...).))).))))).........   apPre_18254   TA55057_4565{I3PX49}
>                                                   UACGUGUAGUAGUUAGAAGG                      98,118,94,73,0,54,62,0,0,0   [499]   apMir_18603   mdB_18254_100   mipred|HHMMiR   -

################################################################################################################################################################

# UACUCCCUCCGUUCCAAAAUAGAUGACUCAACUUUGUACUAACUUUUAGUCAUCUAGUAUUUUGGAACGGAGGGAGUAGUAGAUAGAUA
& ((((((((((((((((((((((((((((.((....((....)).)).)))))))))...)))))))))))))))))))...........   apPre_19852   TC437205{R7WGA2}
>       CUCCGUUCCAAAAUAGAUGAC                                                                 520,504,85,352,134,493,68,48,16,77   [2297]   apMir_19478   mdB_19852_99.85|mdM_19852_100|mdP_19852_100   HHMMiR|mipred   +|-
%  ACUCCCUCCGUUCCAAAAUAGAUG                                                                   14,2,3,1,3,11,2,3,0,2   [41]   apMir_44117      -
%   CUCCCUCCGUUCCAAAAUAGAU                                                                    2,5,0,0,0,1,0,0,1,0   [9]   apMir_24316      -
%    UCCCUCCGUUCCAAAAUAGAUG                                                                   16,14,2,2,3,4,6,1,2,3   [53]   apMir_23622      -
%    UCCCUCCGUUCCAAAAUAGAUGAC                                                                 15,3,1,5,1,6,0,0,0,2   [33]   apMir_27021      +|-
%    UCCCUCCGUUCCAAAAUAGAU                                                                    7,26,4,2,6,7,1,2,3,0   [58]   apMir_19712      -
%     CCCUCCGUUCCAAAAUAGAUG                                                                   100,147,21,39,54,21,83,14,15,32   [526]   apMir_19477      -
%     CCCUCCGUUCCAAAAUAGAU                                                                    2,7,0,0,1,0,3,0,1,0   [14]   apMir_19047      -
%     CCCUCCGUUCCAAAAUAGAUGACU                                                                3,1,0,0,0,0,1,0,1,1   [7]   apMir_27207      -
%     CCCUCCGUUCCAAAAUAGAUGAC                                                                 2,1,0,0,0,0,2,0,0,1   [6]   +
%     CCCUCCGUUCCAAAAUAGAUGA                                                                  11,2,0,0,1,0,0,0,0,0   [14]   apMir_24792      -
%      CCUCCGUUCCAAAAUAGAUGACUC                                                               2,0,0,0,1,4,2,1,0,0   [10]   apMir_26993      +
%      CCUCCGUUCCAAAAUAGAUGA                                                                  4,4,0,0,0,3,3,0,0,0   [14]   apMir_23009      +|-
%      CCUCCGUUCCAAAAUAGAUG                                                                   8,10,2,0,4,0,11,1,3,2   [41]   apMir_17006   apPre_19852   -
%       CUCCGUUCCAAAAUAGAUG                                                                   1,0,0,0,2,4,1,0,0,1   [9]   apMir_67309      -
%       CUCCGUUCCAAAAUAGAUGA                                                                  2,0,0,1,1,4,1,0,0,0   [9]   apMir_56991      +
%        UCCGUUCCAAAAUAGAUG                                                                   0,1,0,2,0,0,0,2,1,0   [6]   apMir_54396      -
%        UCCGUUCCAAAAUAGAUGACUC                                                               4,1,0,0,2,1,0,0,0,0   [8]   apMir_23966   apPre_19852   +
%        UCCGUUCCAAAAUAGAUGAC                                                                 2,1,1,1,1,0,0,0,0,1   [7]   apMir_17054      +
%        UCCGUUCCAAAAUAGAUGACU                                                                47,53,12,30,19,35,21,5,10,8   [240]   apMir_20013      +|-
%         CCGUUCCAAAAUAGAUGAC                                                                 1,2,0,0,0,1,0,0,0,1   [5]   apMir_14539      -
%         CCGUUCCAAAAUAGAUGACUCAAC                                                            3,7,1,0,2,2,6,4,0,1   [26]   apMir_42095   apPre_19852   +|-
%         CCGUUCCAAAAUAGAUGACUC                                                               2,0,1,0,0,0,0,3,1,0   [7]   apMir_19789      -
%          CGUUCCAAAAUAGAUGACUCA                                                              14,8,1,4,2,13,19,5,3,6   [75]   apMir_19827   apPre_19852   +|-
%          CGUUCCAAAAUAGAUGACUCAACU                                                           3,2,0,1,3,3,3,1,1,2   [19]   apMir_43851      +|-
%           GUUCCAAAAUAGAUGACUCAACUU                                                          2,0,0,1,0,2,1,1,0,0   [7]   apMir_27126      +
%           GUUCCAAAAUAGAUGACUCAA                                                             1,3,0,1,0,4,1,1,0,0   [11]   apMir_39884      +
%            UUCCAAAAUAGAUGACUCAACUUU                                                         1,0,0,0,0,1,1,2,0,0   [5]   apMir_79710      -
%            UUCCAAAAUAGAUGACUCAAC                                                            9,15,4,8,1,8,7,4,3,3   [62]   apMir_19545   apPre_19852   +
%             UCCAAAAUAGAUGACUCAACU                                                           6,7,0,4,0,17,13,12,11,8   [78]   apMir_20102   apPre_19852   +
%              CCAAAAUAGAUGACUCAACUU                                                          1,2,0,3,0,3,0,4,1,1   [15]   apMir_22687      +
%                 AAAUAGAUGACUCAACUUUGU                                                       1,4,0,0,0,0,1,0,0,0   [6]   apMir_21090      +
%                  AAUAGAUGACUCAACUUUGUACUA                                                   1,1,3,1,0,1,1,1,1,0   [10]   apMir_42708      +
%                   AUAGAUGACUCAACUUUGUACUAA                                                  5,1,0,1,0,4,3,2,0,2   [18]   apMir_74988      +
%                   AUAGAUGACUCAACUUUGUACUA                                                   0,2,0,0,0,3,0,0,0,2   [7]   apMir_41758      +
%                     AGAUGACUCAACUUUGUACUAACU                                                6,0,0,0,0,9,1,2,1,1   [20]   apMir_74987      +|-
%                       AUGACUCAACUUUGUACUAACUUU                                              2,0,0,0,1,4,1,0,0,0   [8]   apMir_70071      -

################################################################################################################################################################

# CACUGAGCCUAUGCAAAACAGGUUCAUUCUUUCAGUCGUUUACUUGAUCUGUUGUGGAGAUAAUCUGUUUCUUGUUUUUGUGGAUAAUU
& (((.((((.......(((((((((..((((..((((((......))).)))....))))..)))))))))...))))..))).......   apPre_34954   gi|25165847|gb|CA610685.1|CA610685
>                                                    UUGUGGAGAUAAUCUGUUU                      28,103,9,19,26,51,49,31,8,15   [339]   apMir_37563   mdP_34954_99.25   HHMMiR   +
%                                                     UGUGGAGAUAAUCUGUUUC                     44,49,21,40,20,34,36,15,31,16   [306]   apMir_73363      +

################################################################################################################################################################

# UACUCCCUCCGUUCCAGAAUAGAUGACUCAACUUUGUACUAACUUUAGUACAAACUUGGGUCAUCCAUUUUGGAACGGAGGGAGUACAA
& ((((((((((((((((((((.((((((((((.(((((((((....))))))))).)))))))))).))))))))))))))))))))...   apPre_21456   BJ207484;TA73756_4565{UPI00019375A5};TC390008{UPI00019375A5}
>       CUCCGUUCCAGAAUAGAUGAC                                                                 168,184,31,120,37,167,21,15,2,31   [776]   apMir_22267   mdB_21456_100|mdM_21456_100|mdP_21456_100   HHMMiR   +
%      CCUCCGUUCCAGAAUAGAUGA                                                                  9,12,0,5,5,7,0,0,0,0   [38]   apMir_22535   apPre_21456   +
%       CUCCGUUCCAGAAUAGAUGACU                                                                0,2,0,2,0,0,1,0,0,0   [5]   apMir_41628   apPre_21456   +
%        UCCGUUCCAGAAUAGAUGACU                                                                3,3,2,2,1,1,0,1,3,2   [18]   apMir_23251   apPre_21456   +
%                  AAUAGAUGACUCAACUUUGUACUA                                                   1,1,3,1,0,1,1,1,1,0   [10]   apMir_42708      +
%                   AUAGAUGACUCAACUUUGUACUAA                                                  5,1,0,1,0,4,3,2,0,2   [18]   apMir_74988      +
%                   AUAGAUGACUCAACUUUGUACUA                                                   0,2,0,0,0,3,0,0,0,2   [7]   apMir_41758      +
%                     AGAUGACUCAACUUUGUACUAACU                                                6,0,0,0,0,9,1,2,1,1   [20]   apMir_74987      +|-
%                       AUGACUCAACUUUGUACUAACUUU                                              2,0,0,0,1,4,1,0,0,0   [8]   apMir_70071      -
%                                                             UCAUCCAUUUUGGAACGGAGG           5,6,1,4,1,1,7,0,0,1   [26]   apMir_22268      -

################################################################################################################################################################

# GCUCGACAUACAUACUCCUCUCUGUCUCACAUGAACAGCAUUUAUUCGUGUAUGUGUGUGUGUGUGUGUGUGUGUGUGUGUGUGUGUGUG
& .....((((((((((.((.(.(...(.((((((.(((((((.(((....))).)))).))).)))))).).).).).).)))))))))).   apPre_21404   CJ555093;gi|93174054|gb|CJ555093.1|CJ555093
>           CAUACUCCUCUCUGUCUCACA                                                              255,372,22,131,20,323,258,25,16,13   [1435]   apMir_19503   mdB_21404_100   HHMMiR   +
%           CAUACUCCUCUCUGUCUCA                                                                79,105,6,42,1,81,47,4,5,12   [382]   apMir_14076      +
%           CAUACUCCUCUCUGUCUCAC                                                               112,163,18,57,1,125,99,7,10,2   [594]   apMir_16896   apPre_21404   +
%            AUACUCCUCUCUGUCUCACA                                                              7,15,3,4,1,0,5,0,1,0   [36]   apMir_18721      +
%            AUACUCCUCUCUGUCUCAC                                                               4,6,1,5,0,5,2,0,0,0   [23]   apMir_15880      +
%             UACUCCUCUCUGUCUCACAU                                                             1,0,0,0,0,3,1,0,0,0   [5]   apMir_18931      +
%             UACUCCUCUCUGUCUCACA                                                              8,11,3,2,0,7,4,0,0,0   [35]   apMir_36746      +
%                                                     UGUGUGUGUGUGUGUGUGUGUGUG                 0,1,0,0,2,0,2,0,0,0   [5]   apMir_70284      +
%                                                      GUGUGUGUGUGUGUGUGUGUGUGU                0,1,0,0,2,0,2,0,0,0   [5]   apMir_79806      -
%                                                      GUGUGUGUGUGUGUGUGU                      1,0,0,0,2,1,1,2,0,0   [7]   apMir_65863      +

################################################################################################################################################################

# AUUCCGUGUAUUGCUAAGCAUUGGUAUGUCUGGGGAAUCAUAUCCACUCCGUACGUGUAGUAGUUAGAAGGGAACGCGAAUGACUUUAGG
& .((((.(..((((((..((((..(((((..((((........))))...)))))))))))))))....).))))................   apPre_18954   CA661521{F8RY17}
&  ((((.(..((((((..((((..(((((..((((........))))...)))))))))))))))....).))))................   apPre_18955   CA661521{F8RY17}
>                                                    UACGUGUAGUAGUUAGAAGG                      98,118,94,73,0,54,62,0,0,0   [499]   apMir_18603   mdB_18955_99.94|mdB_18954_99.94   mipred|HHMMiR   -

################################################################################################################################################################

# UGUACUCCCUCCGUUCCAAAAUAGAUGACCCAACUUUAUACUAAAGUUAGUAUAAAAUUGAAUCAUUUAUUUUAGAACGGAGGGAGUAUAA
& ((((((((((((((((.(((((((((((..(((.(((((((((....))))))))).)))..))))))))))).)))))))))))))))).   apPre_20562   gi|25425633|gb|CA703840.1|CA703840
>         CUCCGUUCCAAAAUAGAUGAC                                                                 520,504,85,352,134,493,68,48,16,77   [2297]   apMir_19478   mdB_20562_99.95|mdM_20562_100|mdP_20562_100   HHMMiR|mipred   +|-
%    ACUCCCUCCGUUCCAAAAUAGAUG                                                                   14,2,3,1,3,11,2,3,0,2   [41]   apMir_44117      -
%     CUCCCUCCGUUCCAAAAUAGAU                                                                    2,5,0,0,0,1,0,0,1,0   [9]   apMir_24316      -
%      UCCCUCCGUUCCAAAAUAGAUG                                                                   16,14,2,2,3,4,6,1,2,3   [53]   apMir_23622      -
%      UCCCUCCGUUCCAAAAUAGAUGAC                                                                 15,3,1,5,1,6,0,0,0,2   [33]   apMir_27021      +|-
%      UCCCUCCGUUCCAAAAUAGAU                                                                    7,26,4,2,6,7,1,2,3,0   [58]   apMir_19712      -
%       CCCUCCGUUCCAAAAUAGAUG                                                                   100,147,21,39,54,21,83,14,15,32   [526]   apMir_19477   apPre_20562   -
%       CCCUCCGUUCCAAAAUAGAU                                                                    2,7,0,0,1,0,3,0,1,0   [14]   apMir_19047      -
%       CCCUCCGUUCCAAAAUAGAUGACC                                                                1,0,1,0,0,0,1,1,1,1   [6]   apMir_47502      -
%       CCCUCCGUUCCAAAAUAGAUGAC                                                                 2,1,0,0,0,0,2,0,0,1   [6]   +
%       CCCUCCGUUCCAAAAUAGAUGA                                                                  11,2,0,0,1,0,0,0,0,0   [14]   apMir_24792      -
%        CCUCCGUUCCAAAAUAGAUGACCC                                                               0,0,0,2,1,4,2,1,0,2   [12]   apMir_58404      +
%        CCUCCGUUCCAAAAUAGAUGA                                                                  4,4,0,0,0,3,3,0,0,0   [14]   apMir_23009      +|-
%        CCUCCGUUCCAAAAUAGAUG                                                                   8,10,2,0,4,0,11,1,3,2   [41]   apMir_17006      -
%         CUCCGUUCCAAAAUAGAUG                                                                   1,0,0,0,2,4,1,0,0,1   [9]   apMir_67309      -
%         CUCCGUUCCAAAAUAGAUGACC                                                                0,2,1,2,1,3,1,0,1,0   [11]   apMir_41336      +
%         CUCCGUUCCAAAAUAGAUGACCCA                                                              3,2,3,1,0,4,2,0,0,1   [16]   apMir_27124   apPre_20562   +|-
%         CUCCGUUCCAAAAUAGAUGA                                                                  2,0,0,1,1,4,1,0,0,0   [9]   apMir_56991      +
%          UCCGUUCCAAAAUAGAUG                                                                   0,1,0,2,0,0,0,2,1,0   [6]   apMir_54396      -
%          UCCGUUCCAAAAUAGAUGACCCA                                                              0,0,0,0,0,4,2,0,0,0   [6]   apMir_74573      +
%          UCCGUUCCAAAAUAGAUGAC                                                                 2,1,1,1,1,0,0,0,0,1   [7]   apMir_17054      +
%          UCCGUUCCAAAAUAGAUGACCC                                                               2,1,0,2,3,3,3,2,0,0   [16]   apMir_25323   apPre_20562   +
%          UCCGUUCCAAAAUAGAUGACCCAA                                                             2,1,1,0,1,11,1,4,0,3   [24]   apMir_42782      +
%          UCCGUUCCAAAAUAGAUGACC                                                                6,25,9,56,17,74,14,21,16,31   [269]   apMir_21098   apPre_20562   +
%           CCGUUCCAAAAUAGAUGAC                                                                 1,2,0,0,0,1,0,0,0,1   [5]   apMir_14539      -
%           CCGUUCCAAAAUAGAUGACCC                                                               2,8,0,0,0,0,0,0,2,0   [12]   apMir_22040      -
%           CCGUUCCAAAAUAGAUGACCCAAC                                                            2,6,4,1,0,7,9,3,1,4   [37]   apMir_27125      +|-
%            CGUUCCAAAAUAGAUGACCCA                                                              5,19,5,9,3,12,13,3,0,3   [72]   apMir_22224      +|-
%            CGUUCCAAAAUAGAUGACCCAACU                                                           8,7,1,0,2,4,5,5,1,4   [37]   apMir_42397      +|-
%             GUUCCAAAAUAGAUGACCCAA                                                             4,1,1,6,1,4,1,1,0,1   [20]   apMir_19713      +|-
%             GUUCCAAAAUAGAUGACCCAACUU                                                          0,1,0,0,1,2,1,0,0,0   [5]   apMir_44187      +
%              UUCCAAAAUAGAUGACCCAAC                                                            23,37,6,16,4,30,24,17,2,10   [169]   apMir_21456      +
%              UUCCAAAAUAGAUGACCCAACUUU                                                         2,0,0,0,0,0,2,0,0,1   [5]   apMir_79343      -
%               UCCAAAAUAGAUGACCCAACUU                                                          0,0,0,0,1,2,4,5,0,4   [16]   apMir_69147      +
%               UCCAAAAUAGAUGACCCAACU                                                           6,17,0,9,6,120,85,86,51,86   [466]   apMir_23027      +
%               UCCAAAAUAGAUGACCCAA                                                             0,1,0,0,0,2,1,0,0,5   [9]   apMir_95766      +
%               UCCAAAAUAGAUGACCCA                                                              0,0,0,0,0,0,0,2,0,3   [5]   apMir_84034      +
%                CCAAAAUAGAUGACCCAACU                                                           0,0,0,0,1,1,0,0,2,1   [5]   apMir_92286      +
%                CCAAAAUAGAUGACCCAACUU                                                          0,0,0,0,0,7,3,10,5,13   [38]   apMir_74052      +
%                    AAUAGAUGACCCAACUUUAUACUA                                                   2,0,0,0,2,3,0,0,0,1   [8]   apMir_70235      +
%                     AUAGAUGACCCAACUUUAUACUAA                                                  1,3,3,0,0,6,1,1,0,1   [16]   apMir_42835      +

################################################################################################################################################################

# GUACUCCCUCCGUUCCAAAAUAGAUGAACCAACUUUGUAUUAACUUUAGUACAAAGUUGGGUCAUCUAUUUUGGAGCGAAGGGAGUAUAUC
& (((((((((.(((((((((((((((((.((((((((((((((....)))))))))))))).))))))))))))))))).)))))))))...   apPre_22703   BG905880{A0C7A0};gi|20334134|gb|BQ172311.1|BQ172311;gi|20432497|gb|BQ236621.1|BQ236621;gi|25452288|gb|CA730285.1|CA730285;gi|93260447|gb|CJ585232.1|CJ585232
& (((((((((.(((((((((((((((((.((((((((((((((....)))))))))))))).))))))))))))))))).)))))))))      apPre_18745   BG905880{A0C7A0};gi|20334134|gb|BQ172311.1|BQ172311;gi|20432497|gb|BQ236621.1|BQ236621;gi|25452288|gb|CA730285.1|CA730285;gi|93260447|gb|CJ585232.1|CJ585232
& (((((((((.(((((((((((((((((.((((((((((((((....)))))))))))))).))))))))))))))))).))))))))).     apPre_19059   BG905880{A0C7A0};gi|20334134|gb|BQ172311.1|BQ172311;gi|20432497|gb|BQ236621.1|BQ236621;gi|25452288|gb|CA730285.1|CA730285;gi|93260447|gb|CJ585232.1|CJ585232
>      CCCUCCGUUCCAAAAUAGAUG                                                                    100,147,21,39,54,21,83,14,15,32   [526]   apMir_19477   mdB_18745_100|mdM_18745_100|mdP_18745_99.92|mdB_22703_100|mdM_22703_100|mdP_22703_99.92   HHMMiR   -
>                                                       AGUUGGGUCAUCUAUUUUGGA                   6,17,0,9,6,123,84,85,50,87   [467]   apMir_19495   mdB_19059_100|mdM_19059_99.96   HHMMiR   -
%   ACUCCCUCCGUUCCAAAAUAGAUG                                                                    14,2,3,1,3,11,2,3,0,2   [41]   apMir_44117      -
%    CUCCCUCCGUUCCAAAAUAGAU                                                                     2,5,0,0,0,1,0,0,1,0   [9]   apMir_24316      -
%     UCCCUCCGUUCCAAAAUAGAUG                                                                    16,14,2,2,3,4,6,1,2,3   [53]   apMir_23622      -
%     UCCCUCCGUUCCAAAAUAGAU                                                                     7,26,4,2,6,7,1,2,3,0   [58]   apMir_19712   apPre_22703   -
%      CCCUCCGUUCCAAAAUAGAU                                                                     2,7,0,0,1,0,3,0,1,0   [14]   apMir_19047      -
%      CCCUCCGUUCCAAAAUAGAUGA                                                                   11,2,0,0,1,0,0,0,0,0   [14]   apMir_24792   apPre_18745   -
%       CCUCCGUUCCAAAAUAGAUGA                                                                   4,4,0,0,0,3,3,0,0,0   [14]   apMir_23009      +|-
%       CCUCCGUUCCAAAAUAGAUG                                                                    8,10,2,0,4,0,11,1,3,2   [41]   apMir_17006   apPre_18745   -
%        CUCCGUUCCAAAAUAGAUG                                                                    1,0,0,0,2,4,1,0,0,1   [9]   apMir_67309      -
%        CUCCGUUCCAAAAUAGAUGA                                                                   2,0,0,1,1,4,1,0,0,0   [9]   apMir_56991   apPre_18745   +
%         UCCGUUCCAAAAUAGAUG                                                                    0,1,0,2,0,0,0,2,1,0   [6]   apMir_54396      -
%         UCCGUUCCAAAAUAGAUGAACC                                                                13,3,3,6,2,5,8,2,1,6   [49]   apMir_23466   apPre_22703|apPre_18745   +
%             UUCCAAAAUAGAUGAACCAAC                                                             2,0,0,1,0,1,0,0,0,1   [5]   apMir_20511   apPre_22703|apPre_18745   +
%                                              UUAGUACAAAGUUGGGUCAUCUAU                         3,2,3,4,0,4,3,1,0,2   [22]   apMir_42083   apPre_18745   +|-
%                                               UAGUACAAAGUUGGGUCAUCUAUU                        3,1,1,0,2,3,5,1,2,1   [19]   apMir_47240   apPre_19059   -
%                                                AGUACAAAGUUGGGUCAUCUA                          2,0,0,5,0,0,1,1,1,0   [10]   apMir_20512      +|-
%                                                   ACAAAGUUGGGUCAUCUAUUU                       3,2,1,2,1,2,1,2,2,1   [17]   apMir_21410      -
%                                                   ACAAAGUUGGGUCAUCUAUUUUGG                    1,0,0,0,0,4,1,1,0,0   [7]   apMir_74788   apPre_19059   -
%                                                      AAGUUGGGUCAUCUAUUUUGGA                   0,0,0,0,1,2,4,5,0,4   [16]   apMir_79056   apPre_19059   -
%                                                      AAGUUGGGUCAUCUAUUUUGG                    0,0,0,3,0,9,3,12,5,13   [45]   apMir_73931   apPre_19059   -
%                                                       AGUUGGGUCAUCUAUUUUGG                    0,0,0,0,1,1,0,0,2,1   [5]   apMir_73590   apPre_19059   -
%                                                         UUGGGUCAUCUAUUUUGGA                   0,1,0,0,0,2,1,0,0,5   [9]   apMir_37839      -
%                                                          UGGGUCAUCUAUUUUGGA                   0,0,0,0,0,0,0,2,0,3   [5]   apMir_84110      -

################################################################################################################################################################

# GCGUGCAUGCCUCACUCCAUGGUUUUAGAAAGGUUUGCUGGGGCUUAAGGGGACCAACAGGAUAAAACCUUCAGCAGUGCUUCGUCUAUGCU
& (((((.(((...(((((...(((((((....(((((.((........)).))))).......)))))))....).))))...))).))))).   apPre_16701   TA79275_4565{UPI000234DE61};TC437701
>                                                              AUAAAACCUUCAGCAGUGC               308,150,41,195,120,273,122,59,30,52   [1350]   apMir_16557   mdB_16701_99.59|mdM_16701_100   HHMMiR   +
%                                                              AUAAAACCUUCAGCAGUGCU              0,2,0,1,0,3,0,0,0,0   [6]   apMir_37930   apPre_16701   +

################################################################################################################################################################

# UCCACAGAUCAUAACUAAAUGCUCCCACCAUUUCCAUCUAAGUUGUAUUUAUGAGUGGAUGGAGAGGAGUGACACCUGCCCAAUUUGUGGGA
& (((((((((...........(((((.....((((((((((..(..(....)..).)))))))))))))))............))))))))).   apPre_16387   BG607589{E1ZES4}
>                                                       GUGGAUGGAGAGGAGUGAC                      1511,4799,227,1422,166,2115,2877,266,275,209   [13867]   apMir_16256   mdB_16387_99.84|mdP_16387_99.81   HHMMiR   -
%                                                     GAGUGGAUGGAGAGGAGUGAC                      2,1,0,1,0,3,0,0,0,0   [7]   apMir_22902   apPre_16387   -
%                                                      AGUGGAUGGAGAGGAGUGAC                      23,100,17,25,9,62,99,12,1,4   [352]   apMir_19053   apPre_16387   -

################################################################################################################################################################

# ACUCCCUCCGCCCCAUACUAUAAGAGCGUUUUUGACACUAAUGUAGUGUAAAAAACGCUCUUAUAUUAUGGGACGGAGGGAGUACUAAAUUG
& ((((((((((.((((((.(((((((((((((((.((((((...)))))).))))))))))))))).)))))).)))))))))).........   apPre_21274   TC412457{A6S0H4};gi|93072363|gb|CJ641009.1|CJ641009
>                                                     AAACGCUCUUAUAUUAUGGGA                      87,111,2,12,16,174,45,0,0,0   [447]   apMir_20556   mdB_21274_100|mdM_21274_99.96|mdP_21274_100   HHMMiR|mipred   -
%       UCCGCCCCAUACUAUAAGAGC                                                                    17,11,2,7,3,6,13,0,1,1   [61]   apMir_40204      +
%                                                    AAAACGCUCUUAUAUUAUGGGA                      0,1,0,0,0,3,1,0,0,0   [5]   apMir_74394      -
%                                                      AACGCUCUUAUAUUAUGGGAC                     4,6,1,3,3,1,4,1,0,0   [23]   apMir_20836      +|-
%                                                      AACGCUCUUAUAUUAUGGGACGGA                  1,1,0,1,0,0,0,1,0,1   [5]   apMir_96585      +
%                                                       ACGCUCUUAUAUUAUGGGACG                    1,5,1,1,4,1,2,0,0,0   [15]   apMir_23207      -
%                                                        CGCUCUUAUAUUAUGGGACGG                   0,0,0,0,1,4,0,0,0,0   [5]   apMir_74147      -
%                                                         GCUCUUAUAUUAUGGGACGGA                  30,42,14,46,31,75,50,6,6,9   [309]   apMir_20005      -
%                                                         GCUCUUAUAUUAUGGGACGGAGGG               1,0,0,0,2,0,2,0,0,0   [5]   apMir_69897      -
%                                                           UCUUAUAUUAUGGGACGGA                  0,0,0,1,0,3,0,0,1,0   [5]   -
%                                                              UAUAUUAUGGGACGGAGGGAG             1,1,0,2,0,1,0,0,0,0   [5]   apMir_57502      +
%                                                                UAUUAUGGGACGGAGGGAGUA           1,0,0,2,0,0,1,1,0,0   [5]   apMir_21001   consmRNA_4554{miR1436}      +

################################################################################################################################################################

# GCCCCGAACCCGUCGGCUGUCGGCGGAUUGCUCGAGCUGCUCACGCGGCGAGAGCGGGUCGCCGCGUGCCGGGCGGGGACGGACCGGGAAUC
& .(((((..(((((((((((.(((((..((((((..(((((....)))))..))))))..))))))).))).))))))..)))...)).....   apPre_20033   gi|222363664|gb|GH723772.1|GH723772{Q6T4Q1}
>                     CGGCGGAUUGCUCGAGCUGCU                                                      12,53,6,20,118,16,32,289,195,349   [1090]   apMir_20655   mdM_20033_99.30   mipred   +
% GCCCCGAACCCGUCGGCU                                                                             1,1,0,0,3,0,1,0,1,1   [8]   +
% GCCCCGAACCCGUCGGCUGU                                                                           0,0,0,2,0,2,2,0,0,0   [6]   +
%   CCCGAACCCGUCGGCUGUC                                                                          1,4,0,0,1,2,2,0,0,0   [10]   +
%         CCCGUCGGCUGUCGGCGGAUUG                                                                 0,3,1,1,0,0,0,0,0,1   [6]   -
%           CGUCGGCUGUCGGCGGAUU                                                                  3,0,0,0,0,2,1,0,0,0   [6]   +
%            GUCGGCUGUCGGCGGAUU                                                                  3,2,0,0,1,0,3,0,0,0   [9]   +
%              CGGCUGUCGGCGGAUUGCUCGAGCUGCU                                                      0,0,0,0,0,0,0,5,0,8   [13]   +
%              CGGCUGUCGGCGGAUUGCUCGA                                                            0,0,0,0,1,0,0,1,1,4   [7]   apMir_96383      +
%               GGCUGUCGGCGGAUUGCUCGAGCUGCU                                                      0,0,0,0,0,0,0,3,2,1   [6]   +
%                GCUGUCGGCGGAUUGCUCGAGCUGCU                                                      1,0,0,0,0,0,0,1,0,5   [7]   +
%                   GUCGGCGGAUUGCUCGAGCUGCU                                                      0,0,1,1,1,1,0,12,3,9   [28]   +
%                   GUCGGCGGAUUGCUCGAGCUGC                                                       1,0,0,0,1,0,0,1,2,0   [5]   apMir_92919      +
%                   GUCGGCGGAUUGCUCGAGCUGCUCA                                                    0,0,0,0,0,2,0,2,3,3   [10]   +
%                    UCGGCGGAUUGCUCGAGCUGCUCA                                                    1,0,0,0,0,0,3,2,4,8   [18]   apMir_85960      +
%                    UCGGCGGAUUGCUCGAGCUGCU                                                      0,0,0,0,5,0,0,2,1,1   [9]   +
%                     CGGCGGAUUGCUCGAGCUGC                                                       0,6,2,6,12,3,2,41,87,43   [202]   apMir_67876   apPre_20033   +
%                     CGGCGGAUUGCUCGAGCUGCUC                                                     2,9,0,0,5,1,1,16,16,20   [70]   apMir_25105      +
%                     CGGCGGAUUGCUCGAGCUG                                                        3,3,0,2,6,1,1,14,30,12   [72]   apMir_37032   apPre_20033   +
%                     CGGCGGAUUGCUCGAGCUGCUCAC                                                   6,10,0,0,3,8,5,35,44,65   [176]   apMir_93081      +
%                     CGGCGGAUUGCUCGAGCU                                                         0,8,1,2,1,0,3,21,12,1   [49]   apMir_91074      +
%                     CGGCGGAUUGCUCGAGCUGCUCA                                                    12,4,4,2,21,16,14,139,269,232   [713]   apMir_69560   apPre_20033   +
%                      GGCGGAUUGCUCGAGCUGCUC                                                     0,5,1,1,1,1,0,13,12,10   [44]   apMir_85400      +
%                      GGCGGAUUGCUCGAGCUGCUCA                                                    0,1,1,0,3,1,3,22,67,65   [163]   apMir_92799      +
%                      GGCGGAUUGCUCGAGCUGCUCAC                                                   1,1,0,0,0,1,2,7,12,13   [37]   apMir_92972      +
%                      GGCGGAUUGCUCGAGCUGC                                                       1,1,1,3,6,0,0,22,12,15   [61]   apMir_92096      +
%                      GGCGGAUUGCUCGAGCUG                                                        0,1,0,0,0,0,0,4,2,2   [9]   +
%                      GGCGGAUUGCUCGAGCUGCU                                                      3,15,0,3,32,3,3,98,59,81   [297]   apMir_67695      +
%                       GCGGAUUGCUCGAGCUGCUCAC                                                   0,0,0,0,0,1,1,5,3,4   [14]   +
%                       GCGGAUUGCUCGAGCUGCUCA                                                    4,2,0,0,0,0,1,12,4,13   [36]   +
%                       GCGGAUUGCUCGAGCUGCU                                                      1,0,0,1,6,4,2,5,2,5   [26]   +
%                        CGGAUUGCUCGAGCUGCUCAC                                                   6,1,0,0,0,0,0,1,1,3   [12]   +
%                        CGGAUUGCUCGAGCUGCUCA                                                    3,0,0,0,1,4,3,4,1,9   [25]   apMir_67877      +
%                        CGGAUUGCUCGAGCUGCU                                                      2,0,0,0,1,1,0,0,0,1   [5]   +
%                         GGAUUGCUCGAGCUGCUCA                                                    7,0,0,0,0,1,0,0,2,3   [13]   apMir_91788      +
%                         GGAUUGCUCGAGCUGCUCAC                                                   4,0,0,0,0,3,1,0,0,2   [10]   +
%                         GGAUUGCUCGAGCUGCUC                                                     0,3,0,0,1,1,0,0,0,0   [5]   +
%                          GAUUGCUCGAGCUGCUCAC                                                   4,2,0,1,0,2,0,3,0,2   [14]   +
%                          GAUUGCUCGAGCUGCUCA                                                    5,0,0,0,0,5,0,3,1,2   [16]   +
%                           AUUGCUCGAGCUGCUCAC                                                   3,2,0,0,0,0,0,2,4,4   [15]   +
%                            UUGCUCGAGCUGCUCACG                                                  0,0,0,0,0,0,0,3,0,4   [7]   +
%                            UUGCUCGAGCUGCUCACGCGG                                               1,1,1,1,0,1,0,0,0,0   [5]   -
%                              GCUCGAGCUGCUCACGCGGCGAG                                           2,0,0,0,0,3,0,0,0,0   [5]   +
%                               CUCGAGCUGCUCACGCGGCGAG                                           1,0,0,1,0,3,0,0,0,0   [5]   +
%                                 CGAGCUGCUCACGCGGCGAGA                                          15,5,2,0,0,8,2,0,1,0   [33]   +
%                                 CGAGCUGCUCACGCGGCGAG                                           7,0,0,0,0,5,0,0,1,0   [13]   +
%                                 CGAGCUGCUCACGCGGCGA                                            3,5,0,7,1,0,1,0,0,0   [17]   +
%                                 CGAGCUGCUCACGCGGCGAGAG                                         9,1,1,0,0,6,1,0,0,0   [18]   apMir_41559      +
%                                 CGAGCUGCUCACGCGGCGAGAGC                                        26,5,3,0,0,4,1,0,0,0   [39]   +
%                                  GAGCUGCUCACGCGGCGAGAGC                                        2,4,0,1,0,1,0,0,0,0   [8]   +
%                                  GAGCUGCUCACGCGGCGAGAG                                         4,4,3,2,0,4,4,0,0,0   [21]   +
%                                  GAGCUGCUCACGCGGCGAGA                                          3,0,2,2,0,6,0,0,0,1   [14]   +
%                                  GAGCUGCUCACGCGGCGAG                                           1,1,0,4,0,1,0,0,0,0   [7]   +
%                                   AGCUGCUCACGCGGCGAGA                                          6,0,0,1,0,4,4,0,0,0   [15]   +
%                                   AGCUGCUCACGCGGCGAGAG                                         0,2,0,0,0,3,0,1,0,0   [6]   apMir_73628      +
%                                          CACGCGGCGAGAGCGGGU                                    4,0,0,1,0,0,0,0,0,0   [5]   +
%                                                GCGAGAGCGGGUCGCCGCGUGC                          0,1,0,0,4,0,0,0,0,0   [5]   +
%                                                GCGAGAGCGGGUCGCCGCG                             0,0,0,0,3,0,0,0,3,0   [6]   apMir_67462      +
%                                                    GAGCGGGUCGCCGCGUGC                          0,0,0,0,0,0,4,0,0,2   [6]   apMir_77873      +
%                                                                           GGGGACGGACCGGGAAUC   0,1,0,3,2,1,0,4,0,4   [15]   +

################################################################################################################################################################

# GUGGUGGCAUGAACGGGGACCCCGCGGCUCAAAGAACCGCACCGGGCCGGCAAUUCCCCUACAUGCUGUCUACCCAACACCUCCCGACACACG
& (((((((((((...(((((.....((((((.............)))))).....)))))..))))))).))))....................   apPre_15994   CA604114{R7W8G1};gi|25159276|gb|CA604114.1|CA604114{R7W8G1}
>                                                        CCCCUACAUGCUGUCUACC                      87,164,18,72,538,50,62,280,225,273   [1769]   apMir_15826   mdB_15994_100|mdM_15994_100|mdP_15994_100   mipred   +
%                                                        CCCCUACAUGCUGUCUACCCA                    1,4,1,0,2,0,1,9,2,5   [25]   +

################################################################################################################################################################

# AGUUGUUCUAGUGCUGAGCUACAUUAUACAAACAGAGAACUGACAGUGAUGUGGUUAAUAUGUACCCACAUUCUAUACAUUUUUUCUAGCAAA
& ...........((((((((((((((((.....(((....)))...)))))))))))...(((((...........)))))......)))))..   apPre_14754   CA667831;CA668689{O63434};CA669645;gi|25246488|gb|CA667831.1|CA667831;gi|25247396|gb|CA668689.1|CA668689;gi|25247627|gb|CA668914.1|CA668914;gi|25248359|gb|CA669645.1|CA669645
>          AGUGCUGAGCUACAUUAUA                                                                    10,91,6,67,133,21,13,533,177,691   [1742]   apMir_14452   mdP_14754_100   HHMMiR   -
%         UAGUGCUGAGCUACAUUAUA                                                                    0,1,0,1,1,0,0,2,2,4   [11]   apMir_85192   apPre_14754   -
%           GUGCUGAGCUACAUUAUA                                                                    0,0,0,0,12,0,0,7,0,6   [25]   apMir_95588   apPre_14754   -

################################################################################################################################################################

# UUCUGCAAAAAGUAGUAUUGUAGCCUUUUAAUGUUUUCAUUCACAUGCAUGGUCAUAUAUGCUGCUUGGACGAAACAAUUUAUCAACUCCAAC
& (((..(...((((((((((((..((.....((((........))))....))..))).))))))))).)..)))...................   apPre_78793   TC378230{A1FC82}
>                                                        UAUAUGCUGCUUGGACGAA                      111,249,96,310,85,123,137,64,68,78   [1321]   apMir_78184   mdM_78793_99.52   HHMMiR   +
%                                                        UAUAUGCUGCUUGGACGAAA                     9,22,3,12,8,13,16,2,1,7   [93]   +
%                                                        UAUAUGCUGCUUGGACGAAAC                    5,5,2,1,1,4,2,0,1,1   [22]   +

################################################################################################################################################################

# GAGGAAUGGGACUGGUGUUAUUGUGGUUUGCCCGACACGGGAGCUUGCUAUCCAGACACACAAUGUUGCCAAGGAGUUAAUGAAAUAUCACUC
& (((..(((.(((((((..((((((((((((((((...))))...........))))).)))))))..)))....)))).......)))..)))   apPre_86592   CA484391{UPI000350AE0A}
>                                                        ACACACAAUGUUGCCAAGG                      2,14,3,12,67,0,2,42,137,47   [326]   apMir_66732   mdM_86592_97.42   HHMMiR   -
%                                                        ACACACAAUGUUGCCAAGGA                     2,0,0,3,3,0,1,3,3,2   [17]   apMir_68292      -

################################################################################################################################################################

# UACUGCUUCCUUCGUCCCAUAAUAUAUGAGUGUUUUUUUUUUACAAAAGUAAAAAACGCUCUUAUAUUAUGGGACGGAGGGAGUAGUACUAUA
& ((((((((((((((((((((((((((.(((((((((((.(((....))).))))))))))).)))))))))))))))))))))))))).....   apPre_21159   CL12040Contig1;TC453280{M7ZVE9};gi|25547801|gb|CA732203.1|CA732203
>                                                      AAACGCUCUUAUAUUAUGGGA                      87,111,2,12,16,174,45,0,0,0   [447]   apMir_20556   mdB_21159_100|mdP_21159_100   HHMMiR|mipred   -
%                                                     AAAACGCUCUUAUAUUAUGGGA                      0,1,0,0,0,3,1,0,0,0   [5]   apMir_74394      -
%                                                       AACGCUCUUAUAUUAUGGGAC                     4,6,1,3,3,1,4,1,0,0   [23]   apMir_20836      +|-
%                                                       AACGCUCUUAUAUUAUGGGACGGA                  1,1,0,1,0,0,0,1,0,1   [5]   apMir_96585      +
%                                                        ACGCUCUUAUAUUAUGGGACG                    1,5,1,1,4,1,2,0,0,0   [15]   apMir_23207      -
%                                                         CGCUCUUAUAUUAUGGGACGG                   0,0,0,0,1,4,0,0,0,0   [5]   apMir_74147      -
%                                                          GCUCUUAUAUUAUGGGACGGA                  30,42,14,46,31,75,50,6,6,9   [309]   apMir_20005      -
%                                                          GCUCUUAUAUUAUGGGACGGAGGG               1,0,0,0,2,0,2,0,0,0   [5]   apMir_69897      -
%                                                            UCUUAUAUUAUGGGACGGA                  0,0,0,1,0,3,0,0,1,0   [5]   -
%                                                               UAUAUUAUGGGACGGAGGGAG             1,1,0,2,0,1,0,0,0,0   [5]   apMir_57502      +
%                                                                 UAUUAUGGGACGGAGGGAGUA           1,0,0,2,0,0,1,1,0,0   [5]   apMir_21001   consmRNA_4554{miR1436}      +

################################################################################################################################################################

# UUCAUACGCAGAUCUACGGAGGCGGCACGAUCUGAACCUAAGAUAGCGUGAGGUUUGGUCGCCACCGCCUUCGUGGAGAGGGUCGCUGCUUCA
& .......((((.(((((((((((((..(((.(..(((((..(....)...)))))..))))...)))))))))))))........))))....   apPre_99852   CL1499Contig2{K3YL64};gi|143799594|gb|CJ965515.1|CJ965515{K3YML5};gi|93048497|gb|CJ519507.1|CJ519507{K3YL64}
& .......((((.(((((((((((((..(((.(..(((((..(....)...)))))..))))...)))))))))))))........))))..     apPre_87162   CL1499Contig2{K3YL64};gi|141706584|gb|CJ794842.1|CJ794842{K3YML5};gi|93048497|gb|CJ519507.1|CJ519507{K3YL64}
>                     GGCGGCACGAUCUGAACCU                                                         2,13,0,7,7,4,3,66,23,113   [238]   apMir_84844   mdB_87162_100|mdB_99852_100   mipred   +
%                     GGCGGCACGAUCUGAACC                                                          0,0,0,0,7,0,0,0,0,2   [9]   +

################################################################################################################################################################

# CUACUCCCUCCGUCCCAUAAUACAAGAGCGUUUUGACACUACAUUAGUGUAAAAAACGCUCUUAUAUUAUGGGACGGGGGGAGUAGUAUAAAA
& ((((((((((((((((((((((.(((((((((((.((((((...))))))..))))))))))).)))))))))))))))))))))).......   apPre_20531   CK199311;TC445879{Q41187};gi|143794528|gb|CJ960456.1|CJ960456;gi|143800537|gb|CJ966458.1|CJ966458;gi|39561701|gb|CK199311.1|CK199311
>                                                      AAACGCUCUUAUAUUAUGGGA                      87,111,2,12,16,174,45,0,0,0   [447]   apMir_20556   mdB_20531_100|mdM_20531_99.99|mdP_20531_100   HHMMiR|mipred   -
%  UACUCCCUCCGUCCCAUAAUA                                                                          1,0,0,2,0,0,1,1,0,0   [5]   apMir_57399      -
%       CCUCCGUCCCAUAAUACAAGA                                                                     1,0,0,1,1,1,0,0,0,1   [5]   apMir_57583      +
%        CUCCGUCCCAUAAUACAAGAG                                                                    2,1,0,0,1,0,1,0,0,0   [5]   apMir_68898      +
%         UCCGUCCCAUAAUACAAGAG                                                                    1,1,0,1,2,1,1,0,0,0   [7]   apMir_19159      +
%                                                     AAAACGCUCUUAUAUUAUGGGA                      0,1,0,0,0,3,1,0,0,0   [5]   apMir_74394      -
%                                                       AACGCUCUUAUAUUAUGGGAC                     4,6,1,3,3,1,4,1,0,0   [23]   apMir_20836      +|-
%                                                        ACGCUCUUAUAUUAUGGGACG                    1,5,1,1,4,1,2,0,0,0   [15]   apMir_23207      -
%                                                         CGCUCUUAUAUUAUGGGACGG                   0,0,0,0,1,4,0,0,0,0   [5]   apMir_74147      -

################################################################################################################################################################

# CCUCUCUCUUCCAUCUUUCUUCCAUCUAUCCCUCCUGAGCUACAUUUACUUAUAGUUGGAUGUUAGAUAUGCAAAGUAUGGGGAACAACAUGA
& ((((...(((.(((...(((..((((((...((..((((.........)))).)).))))))..))).)))..)))...))))..........   apPre_20882   gi|39622878|gb|CK216774.1|CK216774
>            CAUCUUUCUUCCAUCUAUCCC                                                                294,333,26,319,51,216,202,34,12,47   [1534]   apMir_21717   mdB_20882_99.97   HHMMiR   +
%         UUCCAUCUUUCUUCCAUCUAU                                                                   1,2,1,1,3,0,2,0,0,1   [11]   -
%          UCCAUCUUUCUUCCAUCUAUC                                                                  46,48,6,10,6,33,18,4,12,7   [190]   apMir_21716      -
%           CCAUCUUUCUUCCAUCUAUC                                                                  4,2,0,0,0,1,0,0,0,1   [8]   -
%           CCAUCUUUCUUCCAUCUAUCCC                                                                2,2,0,1,1,1,0,0,0,0   [7]   +
%            CAUCUUUCUUCCAUCUAU                                                                   1,0,1,4,0,0,2,0,0,0   [8]   apMir_77969      +
%            CAUCUUUCUUCCAUCUAUCCCUC                                                              2,1,0,3,0,0,0,1,0,1   [8]   +
%            CAUCUUUCUUCCAUCUAUCCCU                                                               10,13,2,12,0,9,8,1,0,2   [57]   +
%            CAUCUUUCUUCCAUCUAUC                                                                  4,0,1,1,0,5,1,0,0,0   [12]   apMir_15264      +
%            CAUCUUUCUUCCAUCUAUCC                                                                 58,24,10,37,7,47,31,2,0,4   [220]   apMir_18284      +
%             AUCUUUCUUCCAUCUAUCCCU                                                               1,1,0,1,1,1,3,0,0,1   [9]   +
%                      CCAUCUAUCCCUCCUGAGCUA                                                      0,2,2,2,2,2,0,0,1,0   [11]   -
%                         UCUAUCCCUCCUGAGCUA                                                      1,5,0,2,0,2,2,0,0,1   [13]   -

################################################################################################################################################################

# CUUGUAUGUCGCUGGUGUUUGUCUGCUCCCGUCUUGUGAGCUGAUGUUGUACUGGAAGAAAUUUGGAAUGGAAAUUGCAGUAGCUUAUCCCUG
& ..........((((.(((...(((..(((..((((((((((....))).)))...)))).....)))..)))....))).)))).........   apPre_67789   CL9Contig99{K4A0A3}
&           ((((.(((...(((..(((..((((((((((....))).)))...)))).....)))..)))....))).)))).........   apPre_42446   CL9Contig99{K4A0A3}
&   ........((((.(((...(((..(((..((((((((((....))).)))...)))).....)))..)))....))).)))).........   apPre_42445   CL9Contig99{K4A0A3}
&  .........((((.(((...(((..(((..((((((((((....))).)))...)))).....)))..)))....))).)))).........   apPre_78941   CL9Contig99{K4A0A3}
>                      UCUGCUCCCGUCUUGUGAG                                                        49,85,25,78,131,79,62,112,751,37   [1409]   apMir_78295   mdB_42446_100|mdM_42446_99.98|mdB_78941_100|mdM_78941_99.98   HHMMiR|mipred   -
>                     GUCUGCUCCCGUCUUGUGAG                                                        100,70,20,155,145,35,52,12,208,7   [804]   apMir_68128   mdB_42446_100|mdB_67789_99.99   HHMMiR|mipred   -
>                       CUGCUCCCGUCUUGUGAG                                                        14,109,1,15,7,7,15,8,57,0   [233]   apMir_45385   mdB_42446_100|mdB_42445_100   HHMMiR|mipred   -
%     UAUGUCGCUGGUGUUUGUCUGCUCCCG                                                                 0,0,0,1,3,0,1,5,4,1   [15]   -
%     UAUGUCGCUGGUGUUUGUCUGCUCCC                                                                  0,0,0,0,1,0,0,4,1,0   [6]   -
%      AUGUCGCUGGUGUUUGUCUGCUCCC                                                                  3,0,0,0,3,3,0,1,4,1   [15]   -
%                    UGUCUGCUCCCGUCUUGUGAG                                                        68,50,12,53,45,42,28,9,65,0   [372]   apMir_57415   apPre_42446   -
%                     GUCUGCUCCCGUCUUGUGA                                                         0,1,0,1,10,0,1,1,17,1   [32]   apMir_91857   apPre_67789|apPre_42446   -
%                                                       GAAGAAAUUUGGAAUGGAAAU                     0,0,0,0,2,0,0,0,0,3   [5]   apMir_96251      -

################################################################################################################################################################

# CUACUCCCUCCAUCCCAUAAUACAAGAGCGUUUUGACACUACAUUAGUGUAAAAAACGCUCUUAUAUUAUGGGACGGGGGGAGUAGUAUAUAU
& (((((((((((.((((((((((.(((((((((((.((((((...))))))..))))))))))).)))))))))).))))))))))).......   apPre_20665   gi|143723069|gb|CJ932263.1|CJ932263;gi|143764209|gb|CJ943466.1|CJ943466;gi|143764236|gb|CJ943475.1|CJ943475
>                                                      AAACGCUCUUAUAUUAUGGGA                      87,111,2,12,16,174,45,0,0,0   [447]   apMir_20556   mdB_20665_100|mdM_20665_100|mdP_20665_100   HHMMiR|mipred   -
%                                                     AAAACGCUCUUAUAUUAUGGGA                      0,1,0,0,0,3,1,0,0,0   [5]   apMir_74394      -
%                                                       AACGCUCUUAUAUUAUGGGAC                     4,6,1,3,3,1,4,1,0,0   [23]   apMir_20836      +|-
%                                                        ACGCUCUUAUAUUAUGGGACG                    1,5,1,1,4,1,2,0,0,0   [15]   apMir_23207      -
%                                                         CGCUCUUAUAUUAUGGGACGG                   0,0,0,0,1,4,0,0,0,0   [5]   apMir_74147      -

################################################################################################################################################################

# CUUAUAAUAUUUUGGUUCUGGUGUUACGAAAUCAAUCAAUCUAUAUUCUAUAGAUGAAGUGGGUGGGGAAAGAGAGGAAGAAAGGUAAGUUGU
& (((((....((((..((((..(.((((....(((....(((((((...)))))))....))))))).)..))))..))))....)))))....   apPre_17115   CJ590968{J7QBR8};TC392871{Q6J933};gi|39572680|gb|CK210290.1|CK210290
>                                                       UGAAGUGGGUGGGGAAAGAG                      7,174,5,18,6,0,6,4,3,0   [223]   apMir_17033   mdB_17115_100|mdP_17115_99.99   HHMMiR   +

################################################################################################################################################################

# CUAUUCCCUCCAUUCCAAAAUAGAUGACUCAACUUUGUACUAAUUUUAGUACAAGGUUGGCCAUCUAUUUUGGAACGGAGGGAGUAGCUAAGA
& (((((((((((.((((((((((((((.(.(((((((((((((....)))))))))))))).)))))))))))))).)))))))))))......   apPre_20260   TC421300;gi|20100526|gb|BJ276947.1|BJ276947
>                                                              CAUCUAUUUUGGAACGGAGGG              100,155,21,40,57,22,84,15,15,33   [542]   apMir_19716   mdB_20260_100|mdM_20260_100|mdP_20260_100   HHMMiR   +
%     UCCCUCCAUUCCAAAAUAGAU                                                                       1,6,2,0,1,1,3,0,0,0   [14]   apMir_39667      -
%      CCCUCCAUUCCAAAAUAGAUG                                                                      13,5,1,1,0,1,6,1,3,1   [32]   apMir_20989      -
%       CCUCCAUUCCAAAAUAGAUGA                                                                     3,4,1,1,0,5,2,0,0,0   [16]   apMir_21975      -
%             UUCCAAAAUAGAUGACUCAACUUU                                                            1,0,0,0,0,1,1,2,0,0   [5]   apMir_79710      -
%             UUCCAAAAUAGAUGACUCAAC                                                               9,15,4,8,1,8,7,4,3,3   [62]   apMir_19545      +
%              UCCAAAAUAGAUGACUCAACU                                                              6,7,0,4,0,17,13,12,11,8   [78]   apMir_20102      +
%               CCAAAAUAGAUGACUCAACUU                                                             1,2,0,3,0,3,0,4,1,1   [15]   apMir_22687      +
%                  AAAUAGAUGACUCAACUUUGU                                                          1,4,0,0,0,0,1,0,0,0   [6]   apMir_21090      +
%                   AAUAGAUGACUCAACUUUGUACUA                                                      1,1,3,1,0,1,1,1,1,0   [10]   apMir_42708   apPre_20260   +
%                    AUAGAUGACUCAACUUUGUACUAA                                                     5,1,0,1,0,4,3,2,0,2   [18]   apMir_74988      +
%                    AUAGAUGACUCAACUUUGUACUA                                                      0,2,0,0,0,3,0,0,0,2   [7]   apMir_41758      +
%                                                           GGCCAUCUAUUUUGGAACGGA                 1,0,1,0,0,2,0,1,0,0   [5]   apMir_20990   apPre_20260   -
%                                                            GCCAUCUAUUUUGGAACGGAG                6,1,0,4,2,1,2,1,0,4   [21]   apMir_21814   apPre_20260   -
%                                                              CAUCUAUUUUGGAACGGAGGGA             17,15,3,2,4,4,7,1,2,3   [58]   apMir_24350   apPre_20260   +
%                                                              CAUCUAUUUUGGAACGGA                 1,3,0,2,0,1,1,2,3,0   [13]   apMir_34735      +
%                                                              CAUCUAUUUUGGAACGGAGGGAGU           5,1,0,1,2,2,0,0,0,0   [11]   apMir_58314      +
%                                                              CAUCUAUUUUGGAACGGAGG               8,10,2,0,4,0,11,1,3,2   [41]   apMir_18337      +
%                                                              CAUCUAUUUUGGAACGGAG                1,0,0,0,2,4,1,0,0,1   [9]   apMir_13964      +
%                                                               AUCUAUUUUGGAACGGAGGGAG            2,5,0,0,0,1,0,0,1,0   [9]   apMir_23921      +
%                                                               AUCUAUUUUGGAACGGAGGG              2,7,0,0,1,0,3,0,1,0   [14]   apMir_38531      +
%                                                               AUCUAUUUUGGAACGGAGGGA             6,24,4,2,6,5,1,2,3,0   [53]   apMir_21967      +

################################################################################################################################################################

# UCCCUCCGUUCCAAAAUAGAUGACCCAAUUUUAUACUAACUUUGUACUAAAGUUAGUACAAAGUUGGGUCAGCUAUUUCGGAACGGAGGGAGUA
& ((((((((((((.((((((.((((((((((((.(((((((((((...))))))))))).)))))))))))).)))))).))))))))))))...   apPre_19970   gi|143560371|gb|CJ877500.1|CJ877500
>    CUCCGUUCCAAAAUAGAUGAC                                                                         520,504,85,352,134,493,68,48,16,77   [2297]   apMir_19478   mdB_19970_99.84|mdM_19970_99.97|mdP_19970_100   HHMMiR|mipred   +|-
% UCCCUCCGUUCCAAAAUAGAUG                                                                           16,14,2,2,3,4,6,1,2,3   [53]   apMir_23622      -
% UCCCUCCGUUCCAAAAUAGAUGAC                                                                         15,3,1,5,1,6,0,0,0,2   [33]   apMir_27021      +|-
% UCCCUCCGUUCCAAAAUAGAU                                                                            7,26,4,2,6,7,1,2,3,0   [58]   apMir_19712      -
%  CCCUCCGUUCCAAAAUAGAUG                                                                           100,147,21,39,54,21,83,14,15,32   [526]   apMir_19477      -
%  CCCUCCGUUCCAAAAUAGAU                                                                            2,7,0,0,1,0,3,0,1,0   [14]   apMir_19047      -
%  CCCUCCGUUCCAAAAUAGAUGACC                                                                        1,0,1,0,0,0,1,1,1,1   [6]   apMir_47502      -
%  CCCUCCGUUCCAAAAUAGAUGAC                                                                         2,1,0,0,0,0,2,0,0,1   [6]   +
%  CCCUCCGUUCCAAAAUAGAUGA                                                                          11,2,0,0,1,0,0,0,0,0   [14]   apMir_24792      -
%   CCUCCGUUCCAAAAUAGAUGACCC                                                                       0,0,0,2,1,4,2,1,0,2   [12]   apMir_58404   apPre_19970   +
%   CCUCCGUUCCAAAAUAGAUGA                                                                          4,4,0,0,0,3,3,0,0,0   [14]   apMir_23009      +|-
%   CCUCCGUUCCAAAAUAGAUG                                                                           8,10,2,0,4,0,11,1,3,2   [41]   apMir_17006      -
%    CUCCGUUCCAAAAUAGAUG                                                                           1,0,0,0,2,4,1,0,0,1   [9]   apMir_67309      -
%    CUCCGUUCCAAAAUAGAUGACC                                                                        0,2,1,2,1,3,1,0,1,0   [11]   apMir_41336      +
%    CUCCGUUCCAAAAUAGAUGACCCA                                                                      3,2,3,1,0,4,2,0,0,1   [16]   apMir_27124      +|-
%    CUCCGUUCCAAAAUAGAUGA                                                                          2,0,0,1,1,4,1,0,0,0   [9]   apMir_56991      +
%     UCCGUUCCAAAAUAGAUG                                                                           0,1,0,2,0,0,0,2,1,0   [6]   apMir_54396      -
%     UCCGUUCCAAAAUAGAUGACCCA                                                                      0,0,0,0,0,4,2,0,0,0   [6]   apMir_74573      +
%     UCCGUUCCAAAAUAGAUGAC                                                                         2,1,1,1,1,0,0,0,0,1   [7]   apMir_17054      +
%     UCCGUUCCAAAAUAGAUGACCC                                                                       2,1,0,2,3,3,3,2,0,0   [16]   apMir_25323      +
%     UCCGUUCCAAAAUAGAUGACCCAA                                                                     2,1,1,0,1,11,1,4,0,3   [24]   apMir_42782      +
%     UCCGUUCCAAAAUAGAUGACC                                                                        6,25,9,56,17,74,14,21,16,31   [269]   apMir_21098   apPre_19970   +
%      CCGUUCCAAAAUAGAUGAC                                                                         1,2,0,0,0,1,0,0,0,1   [5]   apMir_14539      -
%      CCGUUCCAAAAUAGAUGACCC                                                                       2,8,0,0,0,0,0,0,2,0   [12]   apMir_22040      -
%      CCGUUCCAAAAUAGAUGACCCAAU                                                                    1,2,0,1,0,0,2,1,0,1   [8]   apMir_58028   apPre_19970   +
%       CGUUCCAAAAUAGAUGACCCA                                                                      5,19,5,9,3,12,13,3,0,3   [72]   apMir_22224      +|-
%        GUUCCAAAAUAGAUGACCCAA                                                                     4,1,1,6,1,4,1,1,0,1   [20]   apMir_19713      +|-
%          UCCAAAAUAGAUGACCCAA                                                                     0,1,0,0,0,2,1,0,0,5   [9]   apMir_95766      +
%          UCCAAAAUAGAUGACCCAAUU                                                                   0,0,0,0,0,3,1,2,2,4   [12]   apMir_74270      +
%          UCCAAAAUAGAUGACCCA                                                                      0,0,0,0,0,0,0,2,0,3   [5]   apMir_84034      +
%           CCAAAAUAGAUGACCCAAUUU                                                                  0,0,0,0,0,2,0,1,0,3   [6]   apMir_73944      +

################################################################################################################################################################

# CCAUAAUCAGGUAAUGCCGCGGGUGAUGGAUGAUGUCGUAAUAUUGGGCACUCCCUUUCAGUUGCUCAAUUAUGUUAUUUCACACUGCUAUUGA
& ..................((((((((..((((((((......((((((((((.......)).)))))))).)))))))))))).))))......   apPre_7849   gi|93085441|gb|CJ716707.1|CJ716707
>                     GGGUGAUGGAUGAUGUCGU                                                          1011,1564,234,1422,462,1097,1362,412,228,565   [8357]   apMir_13494   mdM_7849_98.72   mipred   -
%                     GGGUGAUGGAUGAUGUCG                                                           0,0,1,1,0,1,2,1,1,2   [9]   apMir_77868   apPre_7849   -

################################################################################################################################################################

# CUACUCCCUCCGUCCCAUAAUAUAAGAGCGUUUUUGACAUUACAUUAGUGUAAAAAACGCUCUUAUAUUAUGGGACGGGGGGUGUAGUAUAUAU
& ((((.((((((((((((((((((((((((((((((.((((((...)))))).)))))))))))))))))))))))))))))).)))).......   apPre_22385   gi|222365319|gb|GH726333.1|GH726333
& ((((.((((((((((((((((((((((((((((((.((((((...)))))).)))))))))))))))))))))))))))))).))))          apPre_21407   CJ613040;gi|222365319|gb|GH726333.1|GH726333;gi|93073571|gb|CJ613040.1|CJ613040
>                                                       AAACGCUCUUAUAUUAUGGGA                      87,111,2,12,16,174,45,0,0,0   [447]   apMir_20556   mdM_21407_99.99|mdP_21407_100|mdM_22385_99.99|mdP_22385_100   HHMMiR|mipred   -
>             UCCCAUAAUAUAAGAGCGUUU                                                                87,111,2,12,16,174,45,0,0,0   [447]   apMir_19532   mdB_21407_100|mdM_21407_100|mdP_21407_100   HHMMiR|mipred   +
%  UACUCCCUCCGUCCCAUAAUA                                                                           1,0,0,2,0,0,1,1,0,0   [5]   apMir_57399      -
%      CCCUCCGUCCCAUAAUAUAAGAGC                                                                    1,0,0,0,2,0,2,0,0,0   [5]   apMir_79623      +
%         UCCGUCCCAUAAUAUAAGAGC                                                                    30,42,14,46,31,75,50,6,6,9   [309]   apMir_21417   apPre_21407   +
%         UCCGUCCCAUAAUAUAAGAGCGUU                                                                 1,1,0,1,0,0,0,1,0,1   [5]   apMir_44015      -
%         UCCGUCCCAUAAUAUAAGA                                                                      0,0,0,1,0,3,0,0,1,0   [5]   apMir_92017      +
%          CCGUCCCAUAAUAUAAGAGCG                                                                   0,0,0,0,1,4,0,0,0,0   [5]   apMir_68817      +
%           CGUCCCAUAAUAUAAGAGCGU                                                                  1,5,1,1,4,1,2,0,0,0   [15]   apMir_40463      +
%            GUCCCAUAAUAUAAGAGCGUU                                                                 4,6,1,3,3,1,4,1,0,0   [23]   apMir_22197      +|-
%                                                      AAAACGCUCUUAUAUUAUGGGA                      0,1,0,0,0,3,1,0,0,0   [5]   apMir_74394      -
%                                                        AACGCUCUUAUAUUAUGGGAC                     4,6,1,3,3,1,4,1,0,0   [23]   apMir_20836      +|-
%                                                         ACGCUCUUAUAUUAUGGGACG                    1,5,1,1,4,1,2,0,0,0   [15]   apMir_23207   apPre_21407   -
%                                                          CGCUCUUAUAUUAUGGGACGG                   0,0,0,0,1,4,0,0,0,0   [5]   apMir_74147      -

################################################################################################################################################################

# AGUGUUUGUGUCAGAAUAGUUGACUGUAUCGCGCUUCCGUUGUAUACCACCGAGAGCUAUUCUUAAGAUAUGCAGCAGUUUUGGCAAAUGCUAG
& ((((((..(((((((((.((((...(((((..(((..((.((.....)).))..))).........))))).)))).)))))))))))))))..   apPre_15397   gi|32555407|gb|CD871591.1|CD871591
>   UGUUUGUGUCAGAAUAGUUGA                                                                          22,65,180,147,10,17,29,0,0,1   [471]   apMir_21540   mdM_15397_100|mdP_15397_100   HHMMiR   -
% AGUGUUUGUGUCAGAAUAGUUG                                                                           2,0,34,5,0,1,0,0,0,0   [42]   apMir_24608   apPre_15397   +
% AGUGUUUGUGUCAGAAUAGUU                                                                            0,0,5,3,0,0,1,0,0,0   [9]   apMir_46308   apPre_15397   -
%  GUGUUUGUGUCAGAAUAGUUGA                                                                          1,0,1,1,2,0,0,0,0,0   [5]   apMir_24609   apPre_15397   -
%  GUGUUUGUGUCAGAAUAGUU                                                                            0,0,0,3,1,1,0,0,0,0   [5]   apMir_56744   apPre_15397   -
%   UGUUUGUGUCAGAAUAGUUG                                                                           0,1,3,2,1,0,0,0,0,0   [7]   apMir_38444   apPre_15397   -
%   UGUUUGUGUCAGAAUAGUU                                                                            1,0,9,6,1,1,1,0,0,0   [19]   apMir_15184   apPre_15397   -
%    GUUUGUGUCAGAAUAGUUGA                                                                          0,2,3,4,1,0,1,0,0,0   [11]   apMir_38445   apPre_15397   -
%     UUUGUGUCAGAAUAGUUGA                                                                          0,1,4,4,0,0,0,0,0,0   [9]   apMir_36852   apPre_15397   +

################################################################################################################################################################

# UUUGUCUGCUACUCCCUCCGUCCCAUAAUAUAAGAGCGUUUUUAACACUAUUCUAGUGUCAAGAACGCUCUUAUAUUACGGGACGGAGGGAGUA
& .........(((((((((((((((.((((((((((((((((((.((((((...)))))).)))))))))))))))))).)))))))))))))))   apPre_37583   TC426593;gi|143709545|gb|CJ927432.1|CJ927432
&          (((((((((((((((.((((((((((((((((((.((((((...)))))).)))))))))))))))))).)))))))))))))))   apPre_21315   TC426593;gi|143709545|gb|CJ927432.1|CJ927432
>                     UCCCAUAAUAUAAGAGCGUUU                                                        87,111,2,12,16,174,45,0,0,0   [447]   apMir_19532   mdB_21315_100|mdM_21315_100|mdP_21315_100|mdB_37583_100|mdM_37583_100|mdP_37583_100   HHMMiR|mipred   +
%          UACUCCCUCCGUCCCAUAAUA                                                                   1,0,0,2,0,0,1,1,0,0   [5]   apMir_57399   apPre_21315   -
%              CCCUCCGUCCCAUAAUAUAAGAGC                                                            1,0,0,0,2,0,2,0,0,0   [5]   apMir_79623      +
%                 UCCGUCCCAUAAUAUAAGAGC                                                            30,42,14,46,31,75,50,6,6,9   [309]   apMir_21417   apPre_21315   +
%                 UCCGUCCCAUAAUAUAAGAGCGUU                                                         1,1,0,1,0,0,0,1,0,1   [5]   apMir_44015      -
%                 UCCGUCCCAUAAUAUAAGA                                                              0,0,0,1,0,3,0,0,1,0   [5]   apMir_92017      +
%                  CCGUCCCAUAAUAUAAGAGCG                                                           0,0,0,0,1,4,0,0,0,0   [5]   apMir_68817      +
%                   CGUCCCAUAAUAUAAGAGCGU                                                          1,5,1,1,4,1,2,0,0,0   [15]   apMir_40463      +
%                    GUCCCAUAAUAUAAGAGCGUU                                                         4,6,1,3,3,1,4,1,0,0   [23]   apMir_22197      +|-
%                                                                AACGCUCUUAUAUUACGGGAC             11,10,2,2,2,3,9,0,2,0   [41]   apMir_22150   apPre_21315   +

################################################################################################################################################################

# GCUACUCCCUCCGUCCCAUAAUAUAAGAACGUUUUUGACACUACACUAGUGUAAAAAACGCUCUUAUAUUAUGGGACAGAGGGAGUACAAACUAG
& ..(((((((((.((((((((((((((((.(((((((.((((((...)))))).))))))).)))))))))))))))).)))))))))........   apPre_37995   BE427704
>                                                        AAACGCUCUUAUAUUAUGGGA                      87,111,2,12,16,174,45,0,0,0   [447]   apMir_20556   mdM_37995_99.33|mdP_37995_100   HHMMiR|mipred   -
%   UACUCCCUCCGUCCCAUAAUA                                                                           1,0,0,2,0,0,1,1,0,0   [5]   apMir_57399      -
%         CUCCGUCCCAUAAUAUAAGAA                                                                     7,9,0,3,2,1,2,1,0,0   [25]   apMir_22449      -
%          UCCGUCCCAUAAUAUAAGAAC                                                                    0,10,3,8,5,9,5,2,1,1   [44]   apMir_40495      +
%          UCCGUCCCAUAAUAUAAGA                                                                      0,0,0,1,0,3,0,0,1,0   [5]   apMir_92017      +
%           CCGUCCCAUAAUAUAAGAACG                                                                   4,4,0,3,3,5,1,0,1,0   [21]   apMir_39899      +
%            CGUCCCAUAAUAUAAGAACGU                                                                  3,11,1,6,2,4,3,0,1,2   [33]   apMir_20346      +
%             GUCCCAUAAUAUAAGAACGUU                                                                 1,1,0,5,0,0,1,1,4,0   [13]   apMir_57170      -
%             GUCCCAUAAUAUAAGAACGUUU                                                                0,1,0,1,0,2,0,1,0,0   [5]   apMir_57785      +
%              UCCCAUAAUAUAAGAACGUUU                                                                3,10,1,2,1,17,9,0,0,0   [43]   apMir_39900      +
%                       AUAAGAACGUUUUUGACACUA                                                       2,4,0,0,1,4,0,0,0,0   [11]   apMir_20604      +
%                                                       AAAACGCUCUUAUAUUAUGGGA                      0,1,0,0,0,3,1,0,0,0   [5]   apMir_74394      -
%                                                         AACGCUCUUAUAUUAUGGGAC                     4,6,1,3,3,1,4,1,0,0   [23]   apMir_20836      +|-
%                                                         AACGCUCUUAUAUUAUGGGACA                    4,2,1,0,0,0,1,1,0,0   [9]   apMir_24934      +
%                                                            GCUCUUAUAUUAUGGGACAGA                  0,0,0,2,0,2,1,1,0,0   [6]   apMir_57386      -

################################################################################################################################################################

# CCACGCGUCCGCGUCCGUCCUCUCGCCGCUUCCCGUCUUCAGUUCUUUAUGCCGCUCGGUGCCAGCGGUGCGGCGGUGCGCGCCCCGAGCAGAGC
& ...((.(..((((((((((....(((((((.((((....((........)).....))).)..))))))).))))).)))))..)))........   apPre_36077   DR739311{B6U5Y4};TC409772{B6U5Y4};gi|70967489|gb|DR739311.1|DR739311{B6U5Y4}
>                                                         CGGUGCCAGCGGUGCGGCGG                      0,6,0,0,17,0,0,13,145,26   [207]   apMir_38807   mdM_36077_99.97|mdP_36077_99.89   mipred   -
%                                                         CGGUGCCAGCGGUGCGGCG                       0,1,0,0,1,0,0,0,3,1   [6]   -
%                                                          GGUGCCAGCGGUGCGGCGG                      0,0,1,0,8,0,0,3,21,8   [41]   apMir_45700   apPre_36077   -
%                                                          GGUGCCAGCGGUGCGGCG                       0,0,0,0,0,0,0,1,4,0   [5]   apMir_91350      -
%                                                           GUGCCAGCGGUGCGGCGG                      0,1,0,0,4,0,0,4,14,5   [28]   apMir_65914   apPre_36077   -

################################################################################################################################################################

# UACUUCCUCUGUCCCAUAAUAUAAGAGCGUUUUUGGUAUUAUACUAGUGGCAAAAACGCUUUUAUAUUAUGGGACGGAGAGAGUGAUUAUUAAUA
& ((((..(((((((((((((((((((((((((((((.(((((...))))).)))))))))))))))))))))))))))))..))))..........   apPre_21133   gi|9444358|gb|BE444806.1|BE444806
>            UCCCAUAAUAUAAGAGCGUUU                                                                  87,111,2,12,16,174,45,0,0,0   [447]   apMir_19532   mdB_21133_100|mdM_21133_100|mdP_21133_99.99   HHMMiR|mipred   +
%        UCUGUCCCAUAAUAUAAGAGC                                                                      0,0,0,2,0,2,1,1,0,0   [6]   apMir_57079      +
%          UGUCCCAUAAUAUAAGAGCGUU                                                                   4,2,1,0,0,0,1,1,0,0   [9]   apMir_25622      -
%           GUCCCAUAAUAUAAGAGCGUU                                                                   4,6,1,3,3,1,4,1,0,0   [23]   apMir_22197      +|-

################################################################################################################################################################

# AUACAGAUCUACUCCCUCCGUCCCAUAAUAUAAGAGCGUUUUUGACAUUACAUUAGUGUAAAAAACGCUCUUAUAUUAUGGGACGGGGGGUGUAG
& ........((((.((((((((((((((((((((((((((((((.((((((...)))))).)))))))))))))))))))))))))))))).))))   apPre_21406   CJ613040;gi|222365319|gb|GH726333.1|GH726333;gi|93073571|gb|CJ613040.1|CJ613040
&         ((((.((((((((((((((((((((((((((((((.((((((...)))))).)))))))))))))))))))))))))))))).))))   apPre_21407   CJ613040;gi|222365319|gb|GH726333.1|GH726333;gi|93073571|gb|CJ613040.1|CJ613040
>                     UCCCAUAAUAUAAGAGCGUUU                                                         87,111,2,12,16,174,45,0,0,0   [447]   apMir_19532   mdB_21407_100|mdM_21407_100|mdP_21407_100|mdB_21406_100|mdM_21406_100|mdP_21406_99.99   HHMMiR|mipred   +
>                                                               AAACGCUCUUAUAUUAUGGGA               87,111,2,12,16,174,45,0,0,0   [447]   apMir_20556   mdM_21407_99.99|mdP_21407_100   HHMMiR|mipred   -
%          UACUCCCUCCGUCCCAUAAUA                                                                    1,0,0,2,0,0,1,1,0,0   [5]   apMir_57399      -
%              CCCUCCGUCCCAUAAUAUAAGAGC                                                             1,0,0,0,2,0,2,0,0,0   [5]   apMir_79623      +
%                 UCCGUCCCAUAAUAUAAGAGC                                                             30,42,14,46,31,75,50,6,6,9   [309]   apMir_21417   apPre_21407   +
%                 UCCGUCCCAUAAUAUAAGAGCGUU                                                          1,1,0,1,0,0,0,1,0,1   [5]   apMir_44015      -
%                 UCCGUCCCAUAAUAUAAGA                                                               0,0,0,1,0,3,0,0,1,0   [5]   apMir_92017      +
%                  CCGUCCCAUAAUAUAAGAGCG                                                            0,0,0,0,1,4,0,0,0,0   [5]   apMir_68817      +
%                   CGUCCCAUAAUAUAAGAGCGU                                                           1,5,1,1,4,1,2,0,0,0   [15]   apMir_40463      +
%                    GUCCCAUAAUAUAAGAGCGUU                                                          4,6,1,3,3,1,4,1,0,0   [23]   apMir_22197      +|-
%                                                              AAAACGCUCUUAUAUUAUGGGA               0,1,0,0,0,3,1,0,0,0   [5]   apMir_74394      -
%                                                                AACGCUCUUAUAUUAUGGGAC              4,6,1,3,3,1,4,1,0,0   [23]   apMir_20836      +|-
%                                                                 ACGCUCUUAUAUUAUGGGACG             1,5,1,1,4,1,2,0,0,0   [15]   apMir_23207   apPre_21407   -
%                                                                  CGCUCUUAUAUUAUGGGACGG            0,0,0,0,1,4,0,0,0,0   [5]   apMir_74147      -

################################################################################################################################################################

# UACUUCCUCUGUCCCAUAAUAUAAGAGCGUUUUUGGUAUUAUACUAGUGUCAAAAACGCUUUUAUAUUAUGGGACGGAGAGAGUGAUUAUUAAUA
& ((((..(((((((((((((((((((((((((((((..((((...))))..)))))))))))))))))))))))))))))..))))..........   apPre_20482   CL2973Contig1{R7W3T6};gi|25235084|gb|CA656559.1|CA656559;gi|25428929|gb|CA707136.1|CA707136;gi|9446060|gb|BE446498.1|BE446498
>            UCCCAUAAUAUAAGAGCGUUU                                                                  87,111,2,12,16,174,45,0,0,0   [447]   apMir_19532   mdB_20482_100|mdM_20482_100|mdP_20482_99.99   HHMMiR|mipred   +
%        UCUGUCCCAUAAUAUAAGAGC                                                                      0,0,0,2,0,2,1,1,0,0   [6]   apMir_57079      +
%          UGUCCCAUAAUAUAAGAGCGUU                                                                   4,2,1,0,0,0,1,1,0,0   [9]   apMir_25622      -
%           GUCCCAUAAUAUAAGAGCGUU                                                                   4,6,1,3,3,1,4,1,0,0   [23]   apMir_22197      +|-

################################################################################################################################################################

# UACUACACCCCCCGUCCCAUAAUAUAAGAGCGUUUUUUACACUAAUGUAAUGUCAAAAACGCUCUUAUAUUAUGGGACGGAGGGAGUAGAUCUGUA
& ..((((.(((.((((((((((((((((((((((((((.(((.........))).)))))))))))))))))))))))))).))).)))).......   apPre_21607   gi|141570076|gb|CJ860488.1|CJ860488{UPI000351412E}
&   ((((.(((.((((((((((((((((((((((((((.(((.........))).)))))))))))))))))))))))))).))).)))).......   apPre_21608   gi|141570076|gb|CJ860488.1|CJ860488{UPI000351412E}
>                                                         AAACGCUCUUAUAUUAUGGGA                      87,111,2,12,16,174,45,0,0,0   [447]   apMir_20556   mdB_21608_99.81|mdM_21608_99.96|mdP_21608_100|mdB_21607_99.81|mdM_21607_99.96|mdP_21607_100   HHMMiR|mipred   -
%            CCGUCCCAUAAUAUAAGAGCG                                                                   0,0,0,0,1,4,0,0,0,0   [5]   apMir_68817      +
%             CGUCCCAUAAUAUAAGAGCGU                                                                  1,5,1,1,4,1,2,0,0,0   [15]   apMir_40463      +
%              GUCCCAUAAUAUAAGAGCGUU                                                                 4,6,1,3,3,1,4,1,0,0   [23]   apMir_22197      +|-
%               UCCCAUAAUAUAAGAGCGUUU                                                                87,111,2,12,16,174,45,0,0,0   [447]   apMir_19532      +
%                                                        AAAACGCUCUUAUAUUAUGGGA                      0,1,0,0,0,3,1,0,0,0   [5]   apMir_74394      -
%                                                          AACGCUCUUAUAUUAUGGGAC                     4,6,1,3,3,1,4,1,0,0   [23]   apMir_20836      +|-
%                                                          AACGCUCUUAUAUUAUGGGACGGA                  1,1,0,1,0,0,0,1,0,1   [5]   apMir_96585      +
%                                                           ACGCUCUUAUAUUAUGGGACG                    1,5,1,1,4,1,2,0,0,0   [15]   apMir_23207      -
%                                                            CGCUCUUAUAUUAUGGGACGG                   0,0,0,0,1,4,0,0,0,0   [5]   apMir_74147      -
%                                                             GCUCUUAUAUUAUGGGACGGA                  30,42,14,46,31,75,50,6,6,9   [309]   apMir_20005      -
%                                                             GCUCUUAUAUUAUGGGACGGAGGG               1,0,0,0,2,0,2,0,0,0   [5]   apMir_69897      -
%                                                               UCUUAUAUUAUGGGACGGA                  0,0,0,1,0,3,0,0,1,0   [5]   -
%                                                                  UAUAUUAUGGGACGGAGGGAG             1,1,0,2,0,1,0,0,0,0   [5]   apMir_57502      +
%                                                                    UAUUAUGGGACGGAGGGAGUA           1,0,0,2,0,0,1,1,0,0   [5]   apMir_21001   consmRNA_4554{miR1436}      +

################################################################################################################################################################

# CGAGCUCAUCGGCCCGGCCAUGUACUUCGGCCUCAUGGGCGACGGCCAGCCCAUCGGACGCUACGACGACAUGUGGGCCGGCUGGUGCGUCAAGGU
& .(((((((((((((((..(((((.(.(((((.((((((((........))))))..)).))..))).)))))))))))))).))).)).)).....   apPre_33459   CK205629{N1QSY3};CK207198{N1QSY3};CL81Contig1{N1QSY3};TA55608_4565{N1QSY3};TC369736{N1QSY3};TC373769{G8FGG7};TC385355{N1QSY3};TC421993{N1QSY3};TC449701{N1QSY3};gi|141650213|gb|CJ905027.1|CJ905027{N1QSY3};gi|141650718|gb|CJ905331.1|CJ905331{N1QSY3};gi|141663030|gb|CJ778924.1|CJ778924{N1QSY3};gi|143275288|gb|CJ798454.1|CJ798454{N1QSY3};gi|143288394|gb|CJ802308.1|CJ802308{N1QSY3};gi|143298309|gb|CJ803272.1|CJ803272{N1QSY3};gi|143388748|gb|CJ830567.1|CJ830567{N1QSY3};gi|143392171|gb|CJ831653.1|CJ831653{N1QSY3};gi|143397349|gb|CJ833316.1|CJ833316{N1QSY3};gi|143401468|gb|CJ834457.1|CJ834457{N1QSY3};gi|143488154|gb|CJ852510.1|CJ852510{N1QSY3};gi|143502356|gb|CJ855409.1|CJ855409{N1QSY3};gi|143626745|gb|CJ906721.1|CJ906721{N1QSY3};gi|25144996|gb|CA594514.1|CA594514{N1QSY3};gi|32782552|gb|CD934788.1|CD934788{N1QSY3};gi|39556276|gb|CK193886.1|CK193886{N1QSY3};gi|39569588|gb|CK207198.1|CK207198{N1QSY3};gi|55681340|gb|CV776400.1|CV776400{N1QSY3};gi|93090219|gb|CJ688986.1|CJ688986{N1QSY3}
>                                                           CGCUACGACGACAUGUGGG                      1000,1605,233,1417,462,1095,1367,404,227,567   [8377]   apMir_35999   mdM_33459_96.70|mdP_33459_99.98   mipred   +

################################################################################################################################################################

# AAGAGACAGUUUGAUAUGAUGCUUGAUCCUGUCCGUAUAUAUGCCACUGCUAUAUACAUUGCAAGCAUCAUAAUUUCUCUAUUCUGCGCUCUCUUA
& (((((((((...(((((((((((((.........(((((((.((....)))))))))....))))))))))).....))....)))...)))))).   apPre_13645   TA83001_4565{B6TQJ1};TC397453{B6TQJ1};gi|11567689|gb|BF484388.1|BF484388{B6TQJ1};gi|20051052|gb|BJ234002.1|BJ234002{B6TQJ1}
>      ACAGUUUGAUAUGAUGCUUGA                                                                         247,272,100,186,71,215,194,72,69,34   [1460]   apMir_19864   mdM_13645_100   HHMMiR|mipred   -
%       CAGUUUGAUAUGAUGCUUGA                                                                         10,17,4,13,4,11,14,0,1,1   [75]   apMir_17122   apPre_13645   -
%        AGUUUGAUAUGAUGCUUGA                                                                         4,0,2,9,1,4,6,1,2,2   [31]   apMir_13828   apPre_13645   -
%         GUUUGAUAUGAUGCUUGA                                                                         2,0,2,1,3,1,0,1,0,0   [10]   apMir_12262   apPre_13645   -

################################################################################################################################################################

# ACUCCCUCUGUUCCAAAAUAGAUGACUCAACUUUAUACUAACUUUAGUACAAAGUUAGUACGAAGUUGGGUCAUCUAUUUUGGAACGGAGGGAGUA
& (((((((((((((((((((((((((((((((((..((((((((((.....))))))))))..))))))))))))))))))))))))))))))))).   apPre_19375   TA69115_4565{Q9SME6};TC416573{M8AHW0};gi|32639990|gb|CD881190.1|CD881190{M8AHW0}
>                                                                      GUCAUCUAUUUUGGAACGGAG         509,466,83,346,128,476,66,49,17,76   [2216]   apMir_19479   mdB_19375_100|mdM_19375_100|mdP_19375_100   mipred|HHMMiR   +|-
%   UCCCUCUGUUCCAAAAUAGAU                                                                            0,2,0,1,1,0,1,0,0,0   [5]   apMir_68919      -
%    CCCUCUGUUCCAAAAUAGAUG                                                                           22,46,6,9,17,13,19,10,7,7   [156]   apMir_19887      -
%     CCUCUGUUCCAAAAUAGAUGACUC                                                                       0,0,0,0,0,4,1,0,0,0   [5]   apMir_74935      -
%     CCUCUGUUCCAAAAUAGAUG                                                                           4,6,1,0,3,0,4,1,2,2   [23]   apMir_84961      -
%     CCUCUGUUCCAAAAUAGAUGA                                                                          3,4,0,1,2,0,2,0,0,0   [12]   apMir_19888      +|-
%       UCUGUUCCAAAAUAGAUGACU                                                                        4,4,3,1,3,2,0,1,0,2   [20]   apMir_21489      -
%        CUGUUCCAAAAUAGAUGACUCAAC                                                                    1,0,0,2,1,1,0,1,1,2   [9]   apMir_27267      -
%        CUGUUCCAAAAUAGAUGACUC                                                                       1,1,0,1,0,0,1,1,0,0   [5]   apMir_21490      -
%         UGUUCCAAAAUAGAUGACUCA                                                                      1,4,2,6,0,2,1,0,1,0   [17]   apMir_20273      -
%          GUUCCAAAAUAGAUGACUCAACUU                                                                  2,0,0,1,0,2,1,1,0,0   [7]   apMir_27126      +
%          GUUCCAAAAUAGAUGACUCAA                                                                     1,3,0,1,0,4,1,1,0,0   [11]   apMir_39884      +
%           UUCCAAAAUAGAUGACUCAACUUU                                                                 1,0,0,0,0,1,1,2,0,0   [5]   apMir_79710      -
%           UUCCAAAAUAGAUGACUCAAC                                                                    9,15,4,8,1,8,7,4,3,3   [62]   apMir_19545      +
%            UCCAAAAUAGAUGACUCAACU                                                                   6,7,0,4,0,17,13,12,11,8   [78]   apMir_20102      +
%             CCAAAAUAGAUGACUCAACUU                                                                  1,2,0,3,0,3,0,4,1,1   [15]   apMir_22687      +
%                                                       UUAGUACGAAGUUGGGUCAUCUAU                     1,0,1,0,0,2,0,0,0,1   [5]   apMir_74937      -
%                                                               AAGUUGGGUCAUCUAUUUUGGA               0,0,0,0,1,2,4,5,0,4   [16]   apMir_79056      -
%                                                               AAGUUGGGUCAUCUAUUUUGGAAC             0,1,0,0,1,2,1,0,0,0   [5]   apMir_74859   apPre_19375   -
%                                                               AAGUUGGGUCAUCUAUUUUGG                0,0,0,3,0,9,3,12,5,13   [45]   apMir_73931      -
%                                                                AGUUGGGUCAUCUAUUUUGG                0,0,0,0,1,1,0,0,2,1   [5]   apMir_73590      -
%                                                                AGUUGGGUCAUCUAUUUUGGAACG            8,7,1,0,2,4,5,5,1,4   [37]   apMir_27329   apPre_19375   +|-
%                                                                AGUUGGGUCAUCUAUUUUGGA               6,17,0,9,6,123,84,85,50,87   [467]   apMir_19495      -
%                                                                 GUUGGGUCAUCUAUUUUGGAACGG           2,6,4,1,0,7,9,3,1,4   [37]   apMir_43097   apPre_19375   +|-
%                                                                 GUUGGGUCAUCUAUUUUGGAA              22,36,5,16,4,30,22,17,2,9   [163]   apMir_19998      -
%                                                                  UUGGGUCAUCUAUUUUGGAAC             4,1,1,6,1,4,1,1,0,1   [20]   apMir_22291      +|-
%                                                                  UUGGGUCAUCUAUUUUGGAACGGA          2,1,1,0,1,11,1,4,0,3   [24]   apMir_47412   apPre_19375   -
%                                                                  UUGGGUCAUCUAUUUUGGA               0,1,0,0,0,2,1,0,0,5   [9]   apMir_37839      -
%                                                                   UGGGUCAUCUAUUUUGGAACGGAG         3,2,3,1,0,4,2,0,0,1   [16]   apMir_43592      +|-
%                                                                   UGGGUCAUCUAUUUUGGAACGGA          0,0,0,0,0,4,2,0,0,0   [6]   apMir_74652      -
%                                                                   UGGGUCAUCUAUUUUGGA               0,0,0,0,0,0,0,2,0,3   [5]   apMir_84110      -
%                                                                   UGGGUCAUCUAUUUUGGAACG            5,19,5,9,3,12,13,3,0,3   [72]   apMir_20491   apPre_19375   +|-
%                                                                    GGGUCAUCUAUUUUGGAACGG           2,8,0,0,0,0,0,0,2,0   [12]   apMir_21499      +
%                                                                    GGGUCAUCUAUUUUGGAACGGA          2,1,0,2,3,3,3,2,0,0   [16]   apMir_57721   apPre_19375   -
%                                                                    GGGUCAUCUAUUUUGGAACGGAGG        0,0,0,0,0,4,1,0,0,2   [7]   apMir_96519      -
%                                                                     GGUCAUCUAUUUUGGAACGGAGGG       1,0,1,0,0,0,1,1,1,1   [6]   apMir_85941      +
%                                                                     GGUCAUCUAUUUUGGAACGGAG         0,2,1,2,1,3,1,0,1,0   [11]   apMir_57804      -
%                                                                     GGUCAUCUAUUUUGGAACGGA          6,23,8,55,16,74,16,20,13,30   [261]   apMir_19562   apPre_19375   +|-
%                                                                      GUCAUCUAUUUUGGAACGGA          2,1,1,1,1,0,0,0,0,1   [7]   apMir_19257      -
%                                                                      GUCAUCUAUUUUGGAACGGAGGG       2,1,0,0,0,0,2,0,0,1   [6]   apMir_26898      -
%                                                                      GUCAUCUAUUUUGGAACGGAGGGA      15,3,1,5,1,6,0,0,0,2   [33]   apMir_44017      +|-
%                                                                      GUCAUCUAUUUUGGAACGG           1,2,0,0,0,1,0,0,0,1   [5]   apMir_37636      +
%                                                                       UCAUCUAUUUUGGAACGGAG         2,0,0,1,1,4,1,0,0,0   [9]   apMir_17007      -
%                                                                       UCAUCUAUUUUGGAACGGAGGG       11,2,0,0,1,0,0,0,0,0   [14]   apMir_24913      +
%                                                                       UCAUCUAUUUUGGAACGGAGG        6,5,0,1,0,3,4,0,0,0   [19]   apMir_21491      +|-
%                                                                        CAUCUAUUUUGGAACGGAGGG       100,155,21,40,57,22,84,15,15,33   [542]   apMir_19716   apPre_19375   +
%                                                                        CAUCUAUUUUGGAACGGAGGGA      17,15,3,2,4,4,7,1,2,3   [58]   apMir_24350      +
%                                                                        CAUCUAUUUUGGAACGGA          1,3,0,2,0,1,1,2,3,0   [13]   apMir_34735      +
%                                                                        CAUCUAUUUUGGAACGGAGGGAGU    5,1,0,1,2,2,0,0,0,0   [11]   apMir_58314      +
%                                                                        CAUCUAUUUUGGAACGGAGG        8,10,2,0,4,0,11,1,3,2   [41]   apMir_18337      +
%                                                                        CAUCUAUUUUGGAACGGAG         1,0,0,0,2,4,1,0,0,1   [9]   apMir_13964      +
%                                                                         AUCUAUUUUGGAACGGAGGGAG     2,5,0,0,0,1,0,0,1,0   [9]   apMir_23921      +
%                                                                         AUCUAUUUUGGAACGGAGGG       2,7,0,0,1,0,3,0,1,0   [14]   apMir_38531   apPre_19375   +
%                                                                         AUCUAUUUUGGAACGGAGGGA      6,24,4,2,6,5,1,2,3,0   [53]   apMir_21967   apPre_19375   +

################################################################################################################################################################

# CGCGCAUCCAUGGCCUGGCUCCCACGGCCGUGGCCAAGGUCUCUUGAGGCUUGGCCUUGAAGACUUUGGCCACGUCCAUGGUGGCCAAGGCAUCCU
& ............(((((((..(((.((.((((((((((((((.(..((((...))))..))))))))))))))).)).)))..))).)))).....   apPre_39608   gi|93242203|gb|CJ628603.1|CJ628603
&                 (((..(((.((.((((((((((((((.(..((((...))))..))))))))))))))).)).)))..))).........    apPre_23208   CJ628603{Q4TBE0};gi|93242203|gb|CJ628603.1|CJ628603
&                 (((..(((.((.((((((((((((((.(..((((...))))..))))))))))))))).)).)))..)))..........   apPre_40116   CJ628603{Q4TBE0}
& ............(((((((..(((.((.((((((((((((((.(..((((...))))..))))))))))))))).)).)))..))).))))....    apPre_22971   gi|93242203|gb|CJ628603.1|CJ628603
>                                                      GCCUUGAAGACUUUGGCCACGUCC                      9,41,24,2,21,20,40,152,168,212   [689]   apMir_42447   mdM_40116_100|mdP_40116_98.97|mdM_39608_100|mdP_39608_98.97   mipred   +
>                                                      GCCUUGAAGACUUUGGCCACGUC                       9,31,22,7,18,9,15,101,112,129   [453]   apMir_26116   mdM_23208_100|mdP_23208_100|mdM_22971_100|mdP_22971_100   mipred   +
%                                                     GGCCUUGAAGACUUUGGCCACGUC                       1,3,0,0,0,3,0,4,4,12   [27]   apMir_43024   apPre_23208|apPre_22971   +
%                                                     GGCCUUGAAGACUUUGGCCACGU                        0,1,0,0,0,0,0,4,0,2   [7]   apMir_41843      +
%                                                     GGCCUUGAAGACUUUGGCCACGUCC                      0,2,0,0,0,0,0,1,3,1   [7]   apMir_44490   apPre_39608|apPre_40116   +
%                                                      GCCUUGAAGACUUUGGCCACGU                        6,10,5,1,20,5,5,31,33,29   [145]   apMir_23964      +
%                                                      GCCUUGAAGACUUUGGCCACGUCCAU                    0,0,0,0,0,1,0,4,4,2   [11]   apMir_76108      +
%                                                      GCCUUGAAGACUUUGGCCA                           3,4,1,0,8,0,4,11,12,23   [66]   apMir_14318      +
%                                                      GCCUUGAAGACUUUGGCCACG                         1,6,2,4,16,3,1,18,12,12   [75]   apMir_21402      +
%                                                      GCCUUGAAGACUUUGGCC                            0,0,0,1,0,0,0,0,3,1   [5]   apMir_54720      +
%                                                      GCCUUGAAGACUUUGGCCAC                          0,1,1,2,4,0,1,9,7,1   [26]   apMir_38390      +
%                                                      GCCUUGAAGACUUUGGCCACGUCCA                     0,0,0,0,0,0,0,3,0,3   [6]   apMir_86198      +
%                                                       CCUUGAAGACUUUGGCCACGUC                       2,0,0,0,2,0,0,2,7,0   [13]   apMir_23965   apPre_23208|apPre_22971   +
%                                                       CCUUGAAGACUUUGGCCACGUCC                      0,0,0,0,1,0,2,1,4,1   [9]   apMir_79228   apPre_39608|apPre_40116   +

################################################################################################################################################################

# AGUAGUACUUCCUCCGUCCCAUAAUAUAAGAGCGUUUUUGACACUACACUAGUAUAAAAAAUGCUCUUAUAUUAUGGGACGGAGGGAGUAGCUUCUA
& ((.((((((((((((((((((((((((((((((((((((...((((...))))...))))))))))))))))))))))))))))))))).))).)).   apPre_20927   CV777258;gi|55682198|gb|CV777258.1|CV777258
>                 UCCCAUAAUAUAAGAGCGUUU                                                               87,111,2,12,16,174,45,0,0,0   [447]   apMir_19532   mdB_20927_100|mdM_20927_100|mdP_20927_99.97   HHMMiR|mipred   +
%             UCCGUCCCAUAAUAUAAGAGC                                                                   30,42,14,46,31,75,50,6,6,9   [309]   apMir_21417      +
%             UCCGUCCCAUAAUAUAAGAGCGUU                                                                1,1,0,1,0,0,0,1,0,1   [5]   apMir_44015      -
%             UCCGUCCCAUAAUAUAAGA                                                                     0,0,0,1,0,3,0,0,1,0   [5]   apMir_92017      +
%              CCGUCCCAUAAUAUAAGAGCG                                                                  0,0,0,0,1,4,0,0,0,0   [5]   apMir_68817      +
%               CGUCCCAUAAUAUAAGAGCGU                                                                 1,5,1,1,4,1,2,0,0,0   [15]   apMir_40463      +
%                GUCCCAUAAUAUAAGAGCGUU                                                                4,6,1,3,3,1,4,1,0,0   [23]   apMir_22197   apPre_20927   +|-
%                            AAGAGCGUUUUUGACACUACACUA                                                 0,2,2,0,0,0,2,0,0,0   [6]   apMir_42794      +
%                                                           AAAUGCUCUUAUAUUAUGGGA                     13,11,0,1,4,27,10,0,1,0   [67]   apMir_20481      -
%                                                            AAUGCUCUUAUAUUAUGGGAC                    2,2,1,0,0,0,2,2,0,0   [9]   apMir_22359      +
%                                                              UGCUCUUAUAUUAUGGGACGGA                 2,0,0,0,0,2,2,0,0,0   [6]   apMir_74445      -
%                                                              UGCUCUUAUAUUAUGGGACGG                  6,4,1,2,2,4,5,0,1,0   [25]   apMir_21756      -
%                                                               GCUCUUAUAUUAUGGGACGGA                 30,42,14,46,31,75,50,6,6,9   [309]   apMir_20005      -
%                                                               GCUCUUAUAUUAUGGGACGGAGGG              1,0,0,0,2,0,2,0,0,0   [5]   apMir_69897      -
%                                                                 UCUUAUAUUAUGGGACGGA                 0,0,0,1,0,3,0,0,1,0   [5]   -
%                                                                    UAUAUUAUGGGACGGAGGGAG            1,1,0,2,0,1,0,0,0,0   [5]   apMir_57502      +
%                                                                      UAUUAUGGGACGGAGGGAGUA          1,0,0,2,0,0,1,1,0,0   [5]   apMir_21001   consmRNA_4554{miR1436}      +

################################################################################################################################################################

# GCAAGGGAUUAGCAAGUUUGAGCUCGGUGGUAGAAUUGCUUAGUGAGAUCGUGAAUAGGAGCAUGAUUCAACCAAUUGACAUCAAUGUUGAUAAAGG
& .......(((((((...((((..((((((((.(((((((((.................)))))..)))).))).)))))..))))))))))).....   apPre_21708   gi|20120358|gb|BJ314232.1|BJ314232{M7Z2V6}
&        (((((((...((((..((((((((.(((((((((.................)))))..)))).))).)))))..))))))))))).....   apPre_19187   CA593315{M7Z2V6};CJ726126{M7Z2V6};CL13094Contig1{M7Z2V6};TA69715_4565{M7Z2V6};TC376549{M7Z2V6};TC395578{M7Z2V6};TC414559{M7Z2V6};TC459859{M7Z2V6};gi|20120358|gb|BJ314232.1|BJ314232{M7Z2V6};gi|22029430|gb|BQ805221.1|BQ805221{M7Z2V6};gi|23149540|gb|BJ290965.1|BJ290965{M7Z2V6};gi|23149621|gb|BJ291120.1|BJ291120{M7Z2V6};gi|23149761|gb|BJ291346.1|BJ291346{M7Z2V6};gi|25143016|gb|CA593315.1|CA593315{M7Z2V6};gi|32549815|gb|CD865999.1|CD865999{M7Z2V6};gi|93161757|gb|CJ659357.1|CJ659357{M7Z2V6};gi|93166455|gb|CJ659507.1|CJ659507{M7Z2V6};gi|93216567|gb|CJ725773.1|CJ725773{M7Z2V6}
>                                                          GGAGCAUGAUUCAACCAAUUG                      883,1609,322,575,261,1097,772,432,533,342   [6826]   apMir_19681   mdP_19187_100|mdP_21708_100   mipred|HHMMiR   +
%                                     UGCUUAGUGAGAUCGUGAAUA                                           3,13,0,2,2,0,4,2,1,0   [27]   apMir_20445      +
%                                            UGAGAUCGUGAAUAGGAGCAU                                    3,2,1,0,0,2,2,0,1,0   [11]   apMir_78899      +
%                                             GAGAUCGUGAAUAGGAGCAUGA                                  3,0,2,0,2,0,0,1,1,1   [10]   apMir_23585      +
%                                                AUCGUGAAUAGGAGCAUGAUU                                0,1,1,1,0,1,1,5,0,0   [10]   apMir_46608      +
%                                                    UGAAUAGGAGCAUGAUUCAACC                           2,6,3,1,0,2,2,1,0,2   [19]   apMir_25651      +
%                                                     GAAUAGGAGCAUGAUUCAAC                            0,2,0,1,0,0,0,2,0,1   [6]   apMir_96088      +
%                                                     GAAUAGGAGCAUGAUUCAACC                           3,11,0,2,1,0,3,5,0,3   [28]   apMir_22537      +
%                                                      AAUAGGAGCAUGAUUCAACCA                          52,62,11,31,43,34,34,23,12,17   [319]   apMir_20066      +|-
%                                                      AAUAGGAGCAUGAUUCAACC                           2,4,0,0,0,0,0,1,0,0   [7]   apMir_18657      +
%                                                      AAUAGGAGCAUGAUUCAACCAA                         2,9,0,2,2,1,3,5,1,1   [26]   apMir_25177      +
%                                                       AUAGGAGCAUGAUUCAACCAA                         5,1,1,3,2,1,6,0,0,1   [20]   apMir_39476      +
%                                                       AUAGGAGCAUGAUUCAACCA                          2,1,0,0,0,0,0,2,0,0   [5]   apMir_38915      +
%                                                        UAGGAGCAUGAUUCAACCA                          3,3,0,6,2,1,3,0,2,3   [23]   apMir_37268      +
%                                                        UAGGAGCAUGAUUCAACCAAUU                       10,13,4,26,11,15,8,8,9,7   [111]   apMir_23745      +
%                                                        UAGGAGCAUGAUUCAACCAAUUG                      1,1,0,0,1,3,5,1,1,0   [13]   apMir_41803   apPre_21708|apPre_19187   +
%                                                        UAGGAGCAUGAUUCAACCAAU                        292,328,158,288,132,262,195,141,84,132   [2012]   apMir_19680      +
%                                                        UAGGAGCAUGAUUCAACCAA                         2,5,0,2,0,5,0,6,0,5   [25]   apMir_38196      +
%                                                         AGGAGCAUGAUUCAACCAAUUG                      2,0,1,1,0,0,0,0,1,0   [5]   apMir_25318      +
%                                                         AGGAGCAUGAUUCAACCAAU                        0,2,2,3,4,2,2,2,1,1   [19]   apMir_38197      +
%                                                         AGGAGCAUGAUUCAACCAAUU                       0,1,0,0,0,2,1,0,0,1   [5]   apMir_74303      +
%                                                          GGAGCAUGAUUCAACCAAUU                       76,282,16,137,31,50,83,34,47,30   [786]   apMir_17246      +
%                                                          GGAGCAUGAUUCAACCAAU                        33,93,18,73,22,30,30,18,14,28   [359]   apMir_13653      +
%                                                          GGAGCAUGAUUCAACCAA                         4,20,1,7,3,0,4,18,20,18   [95]   apMir_12804      +
%                                                          GGAGCAUGAUUCAACCAAUUGA                     76,100,27,51,36,115,95,80,64,59   [703]   apMir_23565      +
%                                                           GAGCAUGAUUCAACCAAUUG                      0,1,0,0,0,2,2,0,0,0   [5]   apMir_78656      +
%                                                            AGCAUGAUUCAACCAAUUGAC                    7,13,3,1,4,1,5,5,0,3   [42]   apMir_20446      +
%                                                            AGCAUGAUUCAACCAAUUG                      4,5,1,5,0,2,3,1,2,2   [25]   apMir_56292   apPre_19187   +
%                                                            AGCAUGAUUCAACCAAUU                       2,1,0,3,2,2,1,1,3,0   [15]   apMir_12848      +
%                                                               AUGAUUCAACCAAUUGACAUC                 2,9,3,4,0,2,2,2,10,2   [36]   apMir_19729      +

################################################################################################################################################################

# UACUCCCUCCGUUCUAAAAUAGAUGACCUAACUUUAUACUAACUUUGUACUAAAGUUAAUAUAAAGUUGAGUCAUCUAUAUUGGAACGGAGGGAGUA
& (((((((((((((((((.(((((((((.((((((((((.((((((((...)))))))).)))))))))).))))))))).)))))))))))))))))   apPre_19989   TC377640;TC416590;gi|24988293|gb|CA497333.1|CA497333
>                                                                       GUCAUCUAUAUUGGAACGGAG         203,155,33,96,21,185,22,20,3,18   [756]   apMir_20602   mdB_19989_100|mdM_19989_100   HHMMiR   -
%  ACUCCCUCCGUUCUAAAAUAGAUG                                                                           2,1,0,0,0,1,0,0,1,0   [5]   apMir_43073      -
%   CUCCCUCCGUUCUAAAAUAGAU                                                                            0,1,0,0,0,6,1,2,0,1   [11]   apMir_74503      -
%    UCCCUCCGUUCUAAAAUAGAU                                                                            0,1,0,0,0,15,0,8,3,0   [27]   apMir_73990      -
%     CCCUCCGUUCUAAAAUAGAUG                                                                           9,6,4,3,3,0,2,1,0,1   [29]   apMir_20601      -
%       CUCCGUUCUAAAAUAGAUGAC                                                                         1,10,1,1,0,1,0,0,1,2   [17]   apMir_39904      +
%        UCCGUUCUAAAAUAGAUGACC                                                                        3,6,1,7,1,2,2,1,1,1   [25]   apMir_21965      +

################################################################################################################################################################

# ACAUCCUCCGUUCCAAAAUACAUGACUCAACUUUGUACUAACUUAGUACAAAAUUGAGUCAUCUAUUUUGGAACGGAGGGAGUACUUCAGAAUCGAU
& ((..((((((((((((((((.(((((((((.(((((((((...))))))))).))))))))).))))))))))))))))..))..............   apPre_19766   TC453866;gi|222371431|gb|GH732851.1|GH732851
>                                                          GUCAUCUAUUUUGGAACGGAG                      509,466,83,346,128,476,66,49,17,76   [2216]   apMir_19479   mdB_19766_100|mdM_19766_100   mipred|HHMMiR   +|-
%                                                      UUGAGUCAUCUAUUUUGGAAC                          1,3,0,1,0,4,1,1,0,0   [11]   apMir_22673      -
%                                                      UUGAGUCAUCUAUUUUGGAACGGA                       2,0,0,0,0,3,0,0,0,0   [5]   apMir_75704      -
%                                                       UGAGUCAUCUAUUUUGGAACG                         14,8,1,4,2,13,19,5,3,6   [75]   apMir_19714      +|-
%                                                        GAGUCAUCUAUUUUGGAACGGA                       4,1,0,0,2,1,0,0,0,0   [8]   apMir_25453      -
%                                                        GAGUCAUCUAUUUUGGAACGGAGG                     2,0,0,0,1,4,2,1,0,0   [10]   apMir_70032      -
%                                                         AGUCAUCUAUUUUGGAACGGAGGG                    3,1,0,0,0,0,1,0,1,1   [7]   apMir_79755      +
%                                                         AGUCAUCUAUUUUGGAACGGA                       46,63,14,65,26,84,27,21,21,32   [399]   apMir_19715      +|-
%                                                          GUCAUCUAUUUUGGAACGGA                       2,1,1,1,1,0,0,0,0,1   [7]   apMir_19257      -
%                                                          GUCAUCUAUUUUGGAACGGAGGG                    2,1,0,0,0,0,2,0,0,1   [6]   apMir_26898      -
%                                                          GUCAUCUAUUUUGGAACGGAGGGA                   15,3,1,5,1,6,0,0,0,2   [33]   apMir_44017      +|-
%                                                          GUCAUCUAUUUUGGAACGG                        1,2,0,0,0,1,0,0,0,1   [5]   apMir_37636      +
%                                                           UCAUCUAUUUUGGAACGGAG                      2,0,0,1,1,4,1,0,0,0   [9]   apMir_17007      -
%                                                           UCAUCUAUUUUGGAACGGAGGG                    11,2,0,0,1,0,0,0,0,0   [14]   apMir_24913      +
%                                                           UCAUCUAUUUUGGAACGGAGG                     6,5,0,1,0,3,4,0,0,0   [19]   apMir_21491      +|-
%                                                            CAUCUAUUUUGGAACGGAGGG                    100,155,21,40,57,22,84,15,15,33   [542]   apMir_19716      +
%                                                            CAUCUAUUUUGGAACGGAGGGA                   17,15,3,2,4,4,7,1,2,3   [58]   apMir_24350      +
%                                                            CAUCUAUUUUGGAACGGA                       1,3,0,2,0,1,1,2,3,0   [13]   apMir_34735      +
%                                                            CAUCUAUUUUGGAACGGAGGGAGU                 5,1,0,1,2,2,0,0,0,0   [11]   apMir_58314      +
%                                                            CAUCUAUUUUGGAACGGAGG                     8,10,2,0,4,0,11,1,3,2   [41]   apMir_18337      +
%                                                            CAUCUAUUUUGGAACGGAG                      1,0,0,0,2,4,1,0,0,1   [9]   apMir_13964      +
%                                                             AUCUAUUUUGGAACGGAGGGAG                  2,5,0,0,0,1,0,0,1,0   [9]   apMir_23921      +
%                                                             AUCUAUUUUGGAACGGAGGG                    2,7,0,0,1,0,3,0,1,0   [14]   apMir_38531      +
%                                                             AUCUAUUUUGGAACGGAGGGA                   6,24,4,2,6,5,1,2,3,0   [53]   apMir_21967      +

################################################################################################################################################################

# CUGGAAGCUGGUAUCUUGACGUUUGUUAUCCCCAUCCUUCUUCUUGGACACCUGUCUGGUUUGAUGGACGACGGGACAAAAAUGAGCCUCUUAGGAGU
& (((((.(((.((.(((((.((((..(((..((.............((((....))))))..)))..)))).))))).....)).))).)).)))....   apPre_42407   TC433694{E5DD01};gi|9420491|gb|BE422648.1|BE422648{E5DD01}
&              (((((.((((..(((..((.............((((....))))))..)))..)))).))))).......                  apPre_12869   CL16947Contig1{E5DD01};TC433694{E5DD01};gi|9420491|gb|BE422648.1|BE422648{E5DD01}
>                                                              UGAUGGACGACGGGACAA                      31,32,3,50,59,5,25,103,45,59   [412]   apMir_12147   mdB_12869_100|mdP_12869_100|mdB_42407_99.97|mdP_42407_100   HHMMiR   +

################################################################################################################################################################

# UCGACACUAACUAUGUUCGGGUCACACACACACACACACACACACAGAUUUACAAAUAAAUGCUGUUCAUGUGAGACAGAGAGGAGUAUGUAUGUCGA
& ((((((...(((...(((..(((.((((...............(((((((((....))))).))))...)))).))).)))...))).....))))))   apPre_19903   gi|55608618|gb|CV765876.1|CV765876{Q1KMU9}
>                                                                      UGUGAGACAGAGAGGAGUAUG           255,370,22,129,20,322,257,25,16,13   [1429]   apMir_19472   mdB_19903_99.95   mipred|HHMMiR   -
>                                                                       GUGAGACAGAGAGGAGUAUG           112,163,18,57,1,125,99,7,10,2   [594]   apMir_17096   mdB_19903_100   mipred|HHMMiR   -
%                       CACACACACACACACACACACACA                                                       0,1,0,0,2,0,2,0,0,0   [5]   +
%                       CACACACACACACACACA                                                             1,0,0,0,2,1,1,2,0,0   [7]   -
%                        ACACACACACACACACAC                                                            1,0,0,0,2,1,1,2,0,0   [7]   +
%                                                                     AUGUGAGACAGAGAGGAGUA             1,0,0,0,0,3,1,0,0,0   [5]   -
%                                                                      UGUGAGACAGAGAGGAGUAU            7,15,3,4,1,0,5,0,1,0   [36]   apMir_18829      -
%                                                                      UGUGAGACAGAGAGGAGUA             8,11,3,2,0,7,4,0,0,0   [35]   -
%                                                                       GUGAGACAGAGAGGAGUAU            4,13,1,7,0,7,6,0,0,1   [39]   apMir_55793      -
%                                                                        UGAGACAGAGAGGAGUAUG           79,105,6,42,1,81,47,4,5,12   [382]   apMir_14528   apPre_19903   -

################################################################################################################################################################

# UACUCCCUCCGUUCUAAAAUAGAUGACCCUAACUUUAUACUAACUUUGUACUAAAGUUAAUAUAAAGUUGAGUCAUCUAUAUUGGAACGGAGGGAGUA
& (((((((((((((((((.(((((((((..((((((((((.((((((((...)))))))).)))))))))).))))))))).)))))))))))))))))   apPre_37255   TC402642
>                                                                        GUCAUCUAUAUUGGAACGGAG         203,155,33,96,21,185,22,20,3,18   [756]   apMir_20602   mdB_37255_100|mdM_37255_100   HHMMiR   -
%  ACUCCCUCCGUUCUAAAAUAGAUG                                                                            2,1,0,0,0,1,0,0,1,0   [5]   apMir_43073   apPre_37255   -
%   CUCCCUCCGUUCUAAAAUAGAU                                                                             0,1,0,0,0,6,1,2,0,1   [11]   apMir_74503      -
%    UCCCUCCGUUCUAAAAUAGAU                                                                             0,1,0,0,0,15,0,8,3,0   [27]   apMir_73990      -
%     CCCUCCGUUCUAAAAUAGAUG                                                                            9,6,4,3,3,0,2,1,0,1   [29]   apMir_20601      -
%       CUCCGUUCUAAAAUAGAUGAC                                                                          1,10,1,1,0,1,0,0,1,2   [17]   apMir_39904   apPre_37255   +
%        UCCGUUCUAAAAUAGAUGACC                                                                         3,6,1,7,1,2,2,1,1,1   [25]   apMir_21965      +
%         CCGUUCUAAAAUAGAUGACCC                                                                        2,2,0,0,0,0,0,0,1,0   [5]   apMir_39868   apPre_37255   -

################################################################################################################################################################

# CGCUGUCCUGUGCACGCGCCGUCGGUCUAAUGUGGUUGUAAGAUGUUGUGCUAUCAGUUCUUAAUAUACAUGACAUGAAAUUGUGUUGGAAAAAAAAAA
& .....(((...(((((.....((((((..(((((....(((((...((......))..)))))...)))))))).)))...))))).))).........   apPre_15070   gi|93231185|gb|CJ683791.1|CJ683791{N1QP34}
&      (((...(((((.....((((((..(((((....(((((...((......))..)))))...)))))))).)))...))))).))).........   apPre_15071   gi|93231185|gb|CJ683791.1|CJ683791{N1QP34}
>                     GUCGGUCUAAUGUGGUUGUAA                                                             124,30,43,98,27,132,99,12,4,9   [578]   apMir_21189   mdB_15071_100|mdB_15070_93.70   mipred|HHMMiR   +
%                     GUCGGUCUAAUGUGGUUGU                                                               15,8,4,14,3,19,14,2,0,1   [80]   apMir_14805   apPre_15070|apPre_15071   +
%                     GUCGGUCUAAUGUGGUUGUA                                                              27,13,5,9,1,29,15,0,1,0   [100]   apMir_17946   apPre_15070|apPre_15071   +
%                     GUCGGUCUAAUGUGGUUG                                                                2,3,0,2,0,2,3,0,0,0   [12]   +
%                      UCGGUCUAAUGUGGUUGUAA                                                             2,0,2,1,0,1,1,0,0,0   [7]   apMir_45777   apPre_15071   +

################################################################################################################################################################

# UACUCCAUCCGUUUCAAAAUAGAUGACUCAACUUUAUACUAACUUUAGUACAAAAUUGGGUCAUCUAUUUUGGAACGGAGGGAGUACGUACUACACCAG
& ((((((.((((((((((((((((((((((((.(((.(((((....))))).))).)))))))))))))))))))))))).)))))).............   apPre_14387   TA82097_4565;gi|20439323|gb|BQ243447.1|BQ243447;gi|93027315|gb|CJ558234.1|CJ558234
>                                                            GUCAUCUAUUUUGGAACGGAG                      509,466,83,346,128,476,66,49,17,76   [2216]   apMir_19479   mdB_14387_98.98|mdM_14387_100|mdP_14387_99.99   mipred|HHMMiR   +|-
%        UCCGUUUCAAAAUAGAUGACU                                                                          4,5,0,3,1,3,1,1,1,1   [20]   apMir_20016      -
%         CCGUUUCAAAAUAGAUGACUC                                                                         1,5,0,0,3,1,1,0,0,1   [12]   apMir_39318      -
%         CCGUUUCAAAAUAGAUGACUCAAC                                                                      1,1,0,0,1,3,1,0,0,1   [8]   apMir_42875      +
%          CGUUUCAAAAUAGAUGACUCAACU                                                                     4,1,0,0,1,1,0,0,0,1   [8]   apMir_96579      -
%          CGUUUCAAAAUAGAUGACUCA                                                                        3,6,2,4,1,2,5,2,0,2   [27]   apMir_21226      -
%                                                      AAUUGGGUCAUCUAUUUUGGA                            0,0,0,0,0,2,2,1,1,0   [6]   apMir_74132      -
%                                                       AUUGGGUCAUCUAUUUUGGAACGG                        1,2,0,1,0,0,2,1,0,1   [8]   apMir_42236      -
%                                                       AUUGGGUCAUCUAUUUUGGAA                           1,3,0,0,0,2,0,0,0,0   [6]   apMir_20017      -
%                                                        UUGGGUCAUCUAUUUUGGAAC                          4,1,1,6,1,4,1,1,0,1   [20]   apMir_22291      +|-
%                                                        UUGGGUCAUCUAUUUUGGAACGGA                       2,1,1,0,1,11,1,4,0,3   [24]   apMir_47412      -
%                                                        UUGGGUCAUCUAUUUUGGA                            0,1,0,0,0,2,1,0,0,5   [9]   apMir_37839      -
%                                                         UGGGUCAUCUAUUUUGGAACGGAG                      3,2,3,1,0,4,2,0,0,1   [16]   apMir_43592      +|-
%                                                         UGGGUCAUCUAUUUUGGAACGGA                       0,0,0,0,0,4,2,0,0,0   [6]   apMir_74652      -
%                                                         UGGGUCAUCUAUUUUGGA                            0,0,0,0,0,0,0,2,0,3   [5]   apMir_84110      -
%                                                         UGGGUCAUCUAUUUUGGAACG                         5,19,5,9,3,12,13,3,0,3   [72]   apMir_20491      +|-
%                                                          GGGUCAUCUAUUUUGGAACGG                        2,8,0,0,0,0,0,0,2,0   [12]   apMir_21499      +
%                                                          GGGUCAUCUAUUUUGGAACGGA                       2,1,0,2,3,3,3,2,0,0   [16]   apMir_57721      -
%                                                          GGGUCAUCUAUUUUGGAACGGAGG                     0,0,0,0,0,4,1,0,0,2   [7]   apMir_96519      -
%                                                           GGUCAUCUAUUUUGGAACGGAGGG                    1,0,1,0,0,0,1,1,1,1   [6]   apMir_85941      +
%                                                           GGUCAUCUAUUUUGGAACGGAG                      0,2,1,2,1,3,1,0,1,0   [11]   apMir_57804   apPre_14387   -
%                                                           GGUCAUCUAUUUUGGAACGGA                       6,23,8,55,16,74,16,20,13,30   [261]   apMir_19562      +|-
%                                                            GUCAUCUAUUUUGGAACGGA                       2,1,1,1,1,0,0,0,0,1   [7]   apMir_19257      -
%                                                            GUCAUCUAUUUUGGAACGGAGGG                    2,1,0,0,0,0,2,0,0,1   [6]   apMir_26898      -
%                                                            GUCAUCUAUUUUGGAACGGAGGGA                   15,3,1,5,1,6,0,0,0,2   [33]   apMir_44017      +|-
%                                                            GUCAUCUAUUUUGGAACGG                        1,2,0,0,0,1,0,0,0,1   [5]   apMir_37636      +
%                                                             UCAUCUAUUUUGGAACGGAG                      2,0,0,1,1,4,1,0,0,0   [9]   apMir_17007      -
%                                                             UCAUCUAUUUUGGAACGGAGGG                    11,2,0,0,1,0,0,0,0,0   [14]   apMir_24913      +
%                                                             UCAUCUAUUUUGGAACGGAGG                     6,5,0,1,0,3,4,0,0,0   [19]   apMir_21491      +|-
%                                                              CAUCUAUUUUGGAACGGAGGG                    100,155,21,40,57,22,84,15,15,33   [542]   apMir_19716      +
%                                                              CAUCUAUUUUGGAACGGAGGGA                   17,15,3,2,4,4,7,1,2,3   [58]   apMir_24350      +
%                                                              CAUCUAUUUUGGAACGGA                       1,3,0,2,0,1,1,2,3,0   [13]   apMir_34735      +
%                                                              CAUCUAUUUUGGAACGGAGGGAGU                 5,1,0,1,2,2,0,0,0,0   [11]   apMir_58314      +
%                                                              CAUCUAUUUUGGAACGGAGG                     8,10,2,0,4,0,11,1,3,2   [41]   apMir_18337      +
%                                                              CAUCUAUUUUGGAACGGAG                      1,0,0,0,2,4,1,0,0,1   [9]   apMir_13964   apPre_14387   +
%                                                               AUCUAUUUUGGAACGGAGGGAG                  2,5,0,0,0,1,0,0,1,0   [9]   apMir_23921      +
%                                                               AUCUAUUUUGGAACGGAGGG                    2,7,0,0,1,0,3,0,1,0   [14]   apMir_38531      +
%                                                               AUCUAUUUUGGAACGGAGGGA                   6,24,4,2,6,5,1,2,3,0   [53]   apMir_21967      +

################################################################################################################################################################

# CGCCGGCACCAGCACCGGGCUGAAGAUGACCAGCAAGGGCGUCGCCACGGGGAGCGCGAAGACGGGGCCGGCCAGGAUCAGCCCGGACAGCACCAGCAG
& .((.((.....((.(((((((((...((.((.((..(.(((((.(....).)).))).....)...)).)).))...)))))))))...)).)).))..   apPre_15868   gi|32678583|gb|CD904255.1|CD904255{Q43770}
>                     UGAAGAUGACCAGCAAGGG                                                               119,70,4,77,14,54,36,2,1,0   [377]   apMir_15699   mdB_15868_99.99   mipred   +
%                    CUGAAGAUGACCAGCAAGGG                                                               69,33,3,25,8,29,39,1,0,2   [209]   +
%                    CUGAAGAUGACCAGCAAGG                                                                12,1,0,3,0,8,3,1,0,0   [28]   +

################################################################################################################################################################

# UGCCCAAGGGAACGAGUGAAGCUGCCAGCAUGAUCUAGCUCCGAGUGAUCAAACAAGAAACGCUGCGGCAGCCUCACUUCUUCCCGCCGUUGGGCACAA
& ((((((((((((.((((((.((((((.((((((((...........)))))............))))))))).)))))).)))))....)))))))...   apPre_10491   CK209908{A8JFS2};CL13679Contig1;gi|39572298|gb|CK209908.1|CK209908
&        (((((.((((((.((((((.((((((((...........)))))............))))))))).)))))).)))))...              apPre_13170   CK209908{A8JFS2};CL13679Contig1;gi|39572298|gb|CK209908.1|CK209908
>                 UGAAGCUGCCAGCAUGAUCUA                                                                 4535,4975,2037,3407,2756,5681,2352,610,312,492   [27157]   apMir_21380   mdB_10491_100|mdM_10491_100|mdP_10491_100   consmRNA_3785{miR167}   mipred|HHMMiR   +
>                 UGAAGCUGCCAGCAUGAUCUAG                                                                2166,1550,572,417,449,1623,948,71,33,74   [7903]   apMir_24939   mdM_13170_97.42   consmRNA_4652{miR167}   mipred|HHMMiR   +
%              GAGUGAAGCUGCCAGCAUGAUC                                                                   2,2,0,0,0,2,1,0,0,0   [7]   apMir_24937   apPre_10491   +
%               AGUGAAGCUGCCAGCAUGAUC                                                                   5,5,0,4,0,3,1,0,0,0   [18]   apMir_21950   apPre_10491   +
%                GUGAAGCUGCCAGCAUGAUC                                                                   4,10,1,15,2,8,2,0,0,0   [42]   apMir_18099   consmRNA_3369{miR167}   apPre_10491   +
%                GUGAAGCUGCCAGCAUGAUCUA                                                                 4,0,1,2,0,3,0,0,0,0   [10]   apMir_24938   consmRNA_1584{miR167}   apPre_10491   +
%                GUGAAGCUGCCAGCAUGAUCU                                                                  5,4,0,4,0,8,3,0,0,0   [24]   apMir_22250   consmRNA_3810{miR167}   apPre_10491   +
%                 UGAAGCUGCCAGCAUGAU                                                                    65,55,6,18,16,60,30,9,1,10   [270]   apMir_12213   consmRNA_1415{miR167}   apPre_10491   +
%                 UGAAGCUGCCAGCAUGAUC                                                                   115,116,20,59,66,113,83,9,3,10   [594]   apMir_15007   consmRNA_2188{miR167}   apPre_10491   +
%                 UGAAGCUGCCAGCAUGAUCUAGCU                                                              3,4,0,1,0,5,1,0,2,0   [16]   apMir_43336   consmRNA_4656{miR167}   apPre_13170   +
%                 UGAAGCUGCCAGCAUGAUCU                                                                  71,69,13,43,144,67,27,48,31,51   [564]   apMir_18100   consmRNA_3231{miR167}   apPre_10491   +
%                 UGAAGCUGCCAGCAUGAUCUAGC                                                               40,34,13,3,7,19,29,2,1,5   [153]   apMir_26530   consmRNA_647{miR167}   apPre_13170   +
%                  GAAGCUGCCAGCAUGAUCU                                                                  0,1,0,1,3,0,1,0,1,2   [9]   apMir_55732   consmRNA_2189{miR167}   apPre_13170   +
%                  GAAGCUGCCAGCAUGAUC                                                                   3,5,0,1,4,1,2,1,0,0   [17]   apMir_12513   consmRNA_1141{miR167}   apPre_13170   +
%                  GAAGCUGCCAGCAUGAUCUAG                                                                18,10,12,7,6,10,8,0,1,0   [72]   apMir_21951   consmRNA_3827{miR167}   apPre_13170   +
%                  GAAGCUGCCAGCAUGAUCUA                                                                 58,37,21,33,37,68,20,7,5,3   [289]   apMir_18101   consmRNA_3342{miR167}   apPre_13170   +
%                   AAGCUGCCAGCAUGAUCUAG                                                                2,0,0,2,0,1,0,0,0,0   [5]   apMir_18625   consmRNA_4612{miR167}   apPre_13170   +
%                   AAGCUGCCAGCAUGAUCUA                                                                 0,0,2,4,0,0,0,0,0,0   [6]   apMir_45551   consmRNA_2423{miR167}   apPre_13170   +
%                    AGCUGCCAGCAUGAUCUA                                                                 1,0,1,0,2,1,0,0,0,1   [6]   apMir_12214   consmRNA_4673{miR167}   apPre_13170   +
%                       UGCCAGCAUGAUCUAGCUCC                                                            1,0,0,1,0,3,0,0,0,0   [5]   apMir_18626   apPre_13170   +

################################################################################################################################################################

# UCGACACUAACUAUGUUCGGGUCACACACACACACACACACACACAUAUAUAUACAAAUAAAUGCUGUUCAUGUGAGACAGAGAGGAGUAUGUAUGUCGA
& ((((((...(((...(((..(((.((((.............((((((.(((......))).))).)))...)))).))).)))...))).....))))))   apPre_36003   TC401535{Q1KMU9}
>                                                                        UGUGAGACAGAGAGGAGUAUG           255,370,22,129,20,322,257,25,16,13   [1429]   apMir_19472   mdB_36003_99.97   mipred|HHMMiR   -
>                                                                         GUGAGACAGAGAGGAGUAUG           112,163,18,57,1,125,99,7,10,2   [594]   apMir_17096   mdB_36003_99.99   mipred|HHMMiR   -
%                       CACACACACACACACACACACACA                                                         0,1,0,0,2,0,2,0,0,0   [5]   +
%                       CACACACACACACACACA                                                               1,0,0,0,2,1,1,2,0,0   [7]   -
%                        ACACACACACACACACAC                                                              1,0,0,0,2,1,1,2,0,0   [7]   +
%                                                                       AUGUGAGACAGAGAGGAGUA             1,0,0,0,0,3,1,0,0,0   [5]   -
%                                                                        UGUGAGACAGAGAGGAGUAU            7,15,3,4,1,0,5,0,1,0   [36]   apMir_18829      -
[truncated: 554,649 more chars]
