# Supplementary material for: An integrative approach to identify hexaploid wheat miRNAome associated with development and tolerance to abiotic stress
Source: BMC Genomics. 2015 Apr 24;16(1):339. doi: 10.1186/s12864-015-1490-8 (PMC4443513; doi:10.1186/s12864-015-1490-8)
Supplement: Additional file 4: — Supporting Data from S1 to S3; Provides supporting Data of the manuscript and their associated legends. Their legends are in the main supplementary files named. < Supporting Data_legendeSD1toSD3.docx>. The three datasets present an elegant representation of the miRNA within their coexpressed small RNAs, their percentage of coverage and the list of miRNA with more than 100 reads. [file 12864_2015_1490_MOESM4_ESM.zip › Additional file 4/SD2_MicroRNAsAbundancesSmall.txt]

Agharbaoui et al. 2015. 
Additional file 4: Data SD2.

##################################################################################################################################################################################################################

#@100 : MaxLib between 50% and 100%

##################################################################################################################################################################################################################

# apPre_17791                  [22],[86],[103],[97],[1],[54],[34],[2],[1],[1],{401}        
> UCAUAUGCUGCUGAGAUUCU         [15],[73],[100],[93],[0],[50],[26],[0],[1],[0],{358}         [68.18],[84.88],[97.09],[95.88],[0],[92.59],[76.47],[0],[100],[0]                                    [apMir_17291]
% AUCAUAUGCUGCUGAGAUUCU        [3],[2],[3],[2],[0],[1],[5],[1],[0],[0],{17}                 [13.64],[2.33],[2.91],[2.06],[0],[1.85],[14.71],[50.00],[0],[0]                                     
% UAUCAUAUGCUGCUGAGAUUCU       [1],[7],[0],[2],[0],[2],[1],[0],[0],[0],{13}                 [4.55],[8.14],[0],[2.06],[0],[3.70],[2.94],[0],[0],[0]                                              
% ACAUUGAGAAAGCAAAGCAA         [3],[4],[0],[0],[1],[1],[2],[1],[0],[1],{13}                 [13.64],[4.65],[0],[0],[100],[1.85],[5.88],[50.00],[0],[100]                                        

##################################################################################################################################################################################################################

# apPre_35318                  [22],[86],[103],[97],[1],[54],[34],[2],[1],[1],{401}        
> UCAUAUGCUGCUGAGAUUCU         [15],[73],[100],[93],[0],[50],[26],[0],[1],[0],{358}         [68.18],[84.88],[97.09],[95.88],[0],[92.59],[76.47],[0],[100],[0]                                    [apMir_17291]
% AUCAUAUGCUGCUGAGAUUCU        [3],[2],[3],[2],[0],[1],[5],[1],[0],[0],{17}                 [13.64],[2.33],[2.91],[2.06],[0],[1.85],[14.71],[50.00],[0],[0]                                     
% UAUCAUAUGCUGCUGAGAUUCU       [1],[7],[0],[2],[0],[2],[1],[0],[0],[0],{13}                 [4.55],[8.14],[0],[2.06],[0],[3.70],[2.94],[0],[0],[0]                                              
% ACAUUGAGAAAGCAAAGCAA         [3],[4],[0],[0],[1],[1],[2],[1],[0],[1],{13}                 [13.64],[4.65],[0],[0],[100],[1.85],[5.88],[50.00],[0],[100]                                        

##################################################################################################################################################################################################################

# apPre_18240                  [9],[25],[32],[117],[2],[34],[107],[79],[22],[57],{484}     
> CUUGUCGUCGAUGUAGGCGG         [3],[17],[32],[115],[2],[28],[100],[78],[22],[57],{454}      [33.33],[68.00],[100],[98.29],[100],[82.35],[93.46],[98.73],[100],[100]                              [apMir_18589]
% UUGUCGUCGAUGUAGGCGG          [6],[8],[0],[2],[0],[6],[7],[1],[0],[0],{30}                 [66.67],[32.00],[0],[1.71],[0],[17.65],[6.54],[1.27],[0],[0]                                        

##################################################################################################################################################################################################################

# apPre_51670                  [15],[53],[1],[66],[405],[26],[15],[129],[36],[78],{824}    
> GAACCGGAUCAAGGACUGC          [4],[31],[1],[15],[106],[9],[6],[84],[28],[46],{330}         [26.67],[58.49],[100],[22.73],[26.17],[34.62],[40.00],[65.12],[77.78],[58.97]                        [apMir_55902]
% GAACCGGAUCAAGGACUG           [11],[22],[0],[48],[295],[17],[8],[44],[8],[29],{482}        [73.33],[41.51],[0],[72.73],[72.84],[65.38],[53.33],[34.11],[22.22],[37.18]                         
% CGAACCGGAUCAAGGACUG          [0],[0],[0],[3],[4],[0],[1],[1],[0],[3],{12}                 [0],[0],[0],[4.55],[0.99],[0],[6.67],[0.78],[0],[3.85]                                              

##################################################################################################################################################################################################################

# apPre_14659                  [84],[79],[12],[69],[60],[132],[61],[26],[18],[23],{564}    
> UGUUGAUCAGGAAAAAACA          [84],[79],[12],[69],[60],[132],[61],[26],[18],[23],{564}     [100],[100],[100],[100],[100],[100],[100],[100],[100],[100]                                          [apMir_14326]

##################################################################################################################################################################################################################

# apPre_42407                  [31],[32],[3],[50],[59],[5],[25],[103],[45],[59],{412}      
> UGAUGGACGACGGGACAA           [31],[32],[3],[50],[59],[5],[25],[103],[45],[59],{412}       [100],[100],[100],[100],[100],[100],[100],[100],[100],[100]                                          [apMir_12147]

##################################################################################################################################################################################################################

# apPre_35182                  [16],[58],[12],[34],[100],[16],[28],[318],[220],[110],{912} 
> GCGUCUGUAGUUUGGUGUG          [16],[54],[12],[33],[97],[15],[28],[312],[215],[108],{890}   [100],[93.10],[100],[97.06],[97.00],[93.75],[100],[98.11],[97.73],[98.18]                            [apMir_37782]
% GCGUCUGUAGUUUGGUGU           [0],[4],[0],[1],[3],[1],[0],[6],[5],[2],{22}                 [0],[6.90],[0],[2.94],[3.00],[6.25],[0],[1.89],[2.27],[1.82]                                        

##################################################################################################################################################################################################################

# apPre_66207                  [30],[32],[3],[2],[48],[3],[17],[105],[21],[83],{344}       
> GGACCGUGUAGUUUAGUGG          [29],[32],[3],[1],[47],[3],[17],[104],[20],[82],{338}        [96.67],[100],[100],[50.00],[97.92],[100],[100],[99.05],[95.24],[98.80]                              [apMir_66466]
% GGACCGUGUAGUUUAGUGGG         [1],[0],[0],[1],[1],[0],[0],[1],[1],[1],{6}                  [3.33],[0],[0],[50.00],[2.08],[0],[0],[0.95],[4.76],[1.20]                                          

##################################################################################################################################################################################################################

# apPre_66452                  [4],[14],[3],[15],[70],[0],[3],[45],[140],[49],{343}        
> ACACACAAUGUUGCCAAGG          [2],[14],[3],[12],[67],[0],[2],[42],[137],[47],{326}         [50.00],[100],[100],[80.00],[95.71],[0],[66.67],[93.33],[97.86],[95.92]                              [apMir_66732]
% ACACACAAUGUUGCCAAGGA         [2],[0],[0],[3],[3],[0],[1],[3],[3],[2],{17}                 [50.00],[0],[0],[20.00],[4.29],[0],[33.33],[6.67],[2.14],[4.08]                                     

##################################################################################################################################################################################################################

# apPre_13735                  [7],[15],[4],[7],[92],[3],[1],[18],[302],[34],{483}         
> GCGUACGUACAGGAGUCU           [3],[5],[2],[4],[24],[1],[0],[4],[131],[9],{183}             [42.86],[33.33],[50.00],[57.14],[26.09],[33.33],[0],[22.22],[43.38],[26.47]                          [apMir_13168]
> UGCGUACGUACAGGAGUCU          [3],[9],[2],[0],[10],[2],[1],[14],[167],[25],{233}           [42.86],[60.00],[50.00],[0],[10.87],[66.67],[100],[77.78],[55.30],[73.53]                            [apMir_45693]
% GCGUACGUACAGGAGUCUA          [1],[1],[0],[3],[58],[0],[0],[0],[4],[0],{67}                [14.29],[6.67],[0],[42.86],[63.04],[0],[0],[0],[1.32],[0]                                           

##################################################################################################################################################################################################################

# apPre_9241                   [156],[213],[11],[169],[1],[137],[134],[1],[1],[0],{823}    
> GCGAGUAUUGAUCCAGCUU          [147],[208],[11],[157],[1],[132],[128],[1],[1],[0],{786}     [94.23],[97.65],[100],[92.90],[100],[96.35],[95.52],[100],[100],[0]                                  [apMir_14710]
% CGAGUAUUGAUCCAGCUU           [5],[5],[0],[11],[0],[5],[5],[0],[0],[0],{31}                [3.21],[2.35],[0],[6.51],[0],[3.65],[3.73],[0],[0],[0]                                              
% AGCGAGUAUUGAUCCAGCUU         [4],[0],[0],[1],[0],[0],[1],[0],[0],[0],{6}                  [2.56],[0],[0],[0.59],[0],[0],[0.75],[0],[0],[0]                                                    

##################################################################################################################################################################################################################

# apPre_86592                  [4],[14],[3],[15],[70],[0],[3],[45],[140],[49],{343}        
> ACACACAAUGUUGCCAAGG          [2],[14],[3],[12],[67],[0],[2],[42],[137],[47],{326}         [50.00],[100],[100],[80.00],[95.71],[0],[66.67],[93.33],[97.86],[95.92]                              [apMir_66732]
% ACACACAAUGUUGCCAAGGA         [2],[0],[0],[3],[3],[0],[1],[3],[3],[2],{17}                 [50.00],[0],[0],[20.00],[4.29],[0],[33.33],[6.67],[2.14],[4.08]                                     

##################################################################################################################################################################################################################

# apPre_15398                  [26],[69],[239],[175],[16],[20],[32],[0],[0],[1],{578}      
> UGUUUGUGUCAGAAUAGUUGA        [22],[65],[180],[147],[10],[17],[29],[0],[0],[1],{471}       [84.62],[94.20],[75.31],[84.00],[62.50],[85.00],[90.63],[0],[0],[100]                                [apMir_21540]
% AGUGUUUGUGUCAGAAUAGUUG       [2],[0],[34],[5],[0],[1],[0],[0],[0],[0],{42}                [7.69],[0],[14.23],[2.86],[0],[5.00],[0],[0],[0],[0]                                                
% UGUUUGUGUCAGAAUAGUU          [1],[0],[9],[6],[1],[1],[1],[0],[0],[0],{19}                 [3.85],[0],[3.77],[3.43],[6.25],[5.00],[3.13],[0],[0],[0]                                           
% GUUUGUGUCAGAAUAGUUGA         [0],[2],[3],[4],[1],[0],[1],[0],[0],[0],{11}                 [0],[2.90],[1.26],[2.29],[6.25],[0],[3.13],[0],[0],[0]                                              
% UUUGUGUCAGAAUAGUUGA          [0],[1],[4],[4],[0],[0],[0],[0],[0],[0],{9}                  [0],[1.45],[1.67],[2.29],[0],[0],[0],[0],[0],[0]                                                    
% AGUGUUUGUGUCAGAAUAGUU        [0],[0],[5],[3],[0],[0],[1],[0],[0],[0],{9}                  [0],[0],[2.09],[1.71],[0],[0],[3.13],[0],[0],[0]                                                    
% UGUUUGUGUCAGAAUAGUUG         [0],[1],[3],[2],[1],[0],[0],[0],[0],[0],{7}                  [0],[1.45],[1.26],[1.14],[6.25],[0],[0],[0],[0],[0]                                                 
% GUGUUUGUGUCAGAAUAGUUGA       [1],[0],[1],[1],[2],[0],[0],[0],[0],[0],{5}                  [3.85],[0],[0.42],[0.57],[12.50],[0],[0],[0],[0],[0]                                                
% GUGUUUGUGUCAGAAUAGUU         [0],[0],[0],[3],[1],[1],[0],[0],[0],[0],{5}                  [0],[0],[0],[1.71],[6.25],[5.00],[0],[0],[0],[0]                                                    

##################################################################################################################################################################################################################

# apPre_15621                  [62],[118],[5],[23],[2],[74],[73],[9],[3],[1],{370}         
> CACAUACUCUCUUCUGUCC          [61],[100],[4],[23],[2],[71],[67],[8],[2],[1],{339}          [98.39],[84.75],[80.00],[100],[100],[95.95],[91.78],[88.89],[66.67],[100]                            [apMir_15435]
% GCACAUACUCUCUUCUGUCC         [1],[18],[1],[0],[0],[3],[6],[1],[1],[0],{31}                [1.61],[15.25],[20.00],[0],[0],[4.05],[8.22],[11.11],[33.33],[0]                                    

##################################################################################################################################################################################################################

# apPre_33673                  [88],[1397],[77],[824],[1553],[124],[219],[6891],[2870],[9545],{23588}
> AUAUUCACAGCAGUCACCU          [84],[1373],[77],[817],[1538],[123],[215],[6819],[2856],[9440],{23342} [95.45],[98.28],[100],[99.15],[99.03],[99.19],[98.17],[98.96],[99.51],[98.90]                        [apMir_36232]
% AUAUUCACAGCAGUCACCUC         [4],[23],[0],[6],[9],[1],[4],[61],[12],[93],{213}            [4.55],[1.65],[0],[0.73],[0.58],[0.81],[1.83],[0.89],[0.42],[0.97]                                  
% AUAUUCACAGCAGUCACCUCA        [0],[1],[0],[1],[6],[0],[0],[11],[2],[12],{33}               [0],[0.07],[0],[0.12],[0.39],[0],[0],[0.16],[0.07],[0.13]                                           

##################################################################################################################################################################################################################

# apPre_33838                  [420],[423],[104],[449],[2],[222],[229],[0],[1],[0],{1850}  
> AGGACGCGGUCCUUGAUGG          [143],[364],[54],[95],[0],[60],[78],[0],[1],[0],{795}        [34.05],[86.05],[51.92],[21.16],[0],[27.03],[34.06],[0],[100],[0]                                    [apMir_36414]
% GGACGCGGUCCUUGAUGG           [268],[55],[50],[342],[2],[143],[138],[0],[0],[0],{998}      [63.81],[13.00],[48.08],[76.17],[100],[64.41],[60.26],[0],[0],[0]                                   
% AAGGACGCGGUCCUUGAUGG         [9],[4],[0],[12],[0],[19],[13],[0],[0],[0],{57}              [2.14],[0.95],[0],[2.67],[0],[8.56],[5.68],[0],[0],[0]                                              

##################################################################################################################################################################################################################

# apPre_21166                  [41],[24],[6],[8],[1],[114],[74],[8],[2],[8],{286}          
> UGCCAAAGGAGAGUUGCCCUG        [39],[21],[6],[8],[1],[107],[65],[8],[2],[8],{265}           [95.12],[87.50],[100],[100],[100],[93.86],[87.84],[100],[100],[100]                                  [apMir_21995]
% UGCCAAAGGAGAGUUGCCCUGU       [2],[3],[0],[0],[0],[7],[9],[0],[0],[0],{21}                 [4.88],[12.50],[0],[0],[0],[6.14],[12.16],[0],[0],[0]                                               

##################################################################################################################################################################################################################

# apPre_15845                  [62],[4],[5],[145],[0],[41],[20],[0],[0],[0],{277}          
> UCAGGGCUUACUCUUGUUG          [61],[3],[5],[142],[0],[41],[16],[0],[0],[0],{268}           [98.39],[75.00],[100],[97.93],[0],[100],[80.00],[0],[0],[0]                                          [apMir_15675]
% UCAGGGCUUACUCUUGUUGA         [1],[1],[0],[3],[0],[0],[4],[0],[0],[0],{9}                  [1.61],[25.00],[0],[2.07],[0],[0],[20.00],[0],[0],[0]                                               

##################################################################################################################################################################################################################

# apPre_35231                  [5],[21],[1],[39],[46],[0],[8],[132],[16],[66],{334}        
> AUAUCUGUAGAAGUCACCU          [5],[21],[1],[39],[44],[0],[7],[130],[16],[61],{324}         [100],[100],[100],[100],[95.65],[0],[87.50],[98.48],[100],[92.42]                                    [apMir_37764]
% AUAUCUGUAGAAGUCACCUG         [0],[0],[0],[0],[2],[0],[1],[2],[0],[5],{10}                 [0],[0],[0],[0],[4.35],[0],[12.50],[1.52],[0],[7.58]                                                

##################################################################################################################################################################################################################

# apPre_32635                  [9],[30],[5],[11],[44],[3],[6],[14],[261],[40],{423}        
> GGCUGGUCCCUAGCUAUUA          [9],[26],[5],[11],[32],[3],[6],[14],[238],[38],{382}         [100],[86.67],[100],[100],[72.73],[100],[100],[100],[91.19],[95.00]                                  [apMir_15117]
% GGCUGGUCCCUAGCUAUU           [0],[4],[0],[0],[12],[0],[0],[0],[23],[2],{41}               [0],[13.33],[0],[0],[27.27],[0],[0],[0],[8.81],[5.00]                                               

##################################################################################################################################################################################################################

# apPre_16061                  [88],[122],[9],[47],[3],[84],[55],[4],[6],[12],{430}        
> GAGUGAGAGAGAGUGAGAC          [79],[105],[6],[42],[1],[81],[47],[4],[5],[12],{382}         [89.77],[86.07],[66.67],[89.36],[33.33],[96.43],[85.45],[100],[83.33],[100]                          [apMir_15898]
% AGUGAGAGAGAGUGAGACUG         [7],[15],[3],[4],[1],[0],[5],[0],[1],[0],{36}                [7.95],[12.30],[33.33],[8.51],[33.33],[0],[9.09],[0],[16.67],[0]                                    
% GAGUGAGAGAGAGUGAGACUG        [2],[2],[0],[1],[1],[3],[3],[0],[0],[0],{12}                 [2.27],[1.64],[0],[2.13],[33.33],[3.57],[5.45],[0],[0],[0]                                          

##################################################################################################################################################################################################################

# apPre_20377                  [145],[482],[13],[29],[116],[73],[257],[16],[2],[29],{1162} 
> GGGGUCGAACUGGGAACACAU        [73],[336],[10],[14],[89],[20],[83],[11],[2],[21],{659}      [50.34],[69.71],[76.92],[48.28],[76.72],[27.40],[32.30],[68.75],[100],[72.41]                        [apMir_21131]
% UGUGUUCUCAGGUCGCCCCCG        [27],[31],[0],[2],[9],[11],[43],[0],[0],[1],{124}            [18.62],[6.43],[0],[6.90],[7.76],[15.07],[16.73],[0],[0],[3.45]                                     
% GUGUUCUCAGGUCGCCCCCGC        [16],[35],[0],[5],[8],[20],[35],[1],[0],[0],{120}            [11.03],[7.26],[0],[17.24],[6.90],[27.40],[13.62],[6.25],[0],[0]                                    
% GGGUCGAACUGGGAACACAUG        [6],[27],[1],[2],[6],[2],[47],[2],[0],[6],{99}               [4.14],[5.60],[7.69],[6.90],[5.17],[2.74],[18.29],[12.50],[0],[20.69]                               
% GGGUCGAACUGGGAACACAU         [3],[31],[0],[1],[0],[12],[13],[0],[0],[0],{60}              [2.07],[6.43],[0],[3.45],[0],[16.44],[5.06],[0],[0],[0]                                             
% GGGUCGAACUGGGAACACA          [2],[7],[1],[2],[2],[3],[15],[0],[0],[1],{33}                [1.38],[1.45],[7.69],[6.90],[1.72],[4.11],[5.84],[0],[0],[3.45]                                     
% GGGGUCGAACUGGGAACACAUG       [3],[9],[0],[2],[1],[0],[1],[2],[0],[0],{18}                 [2.07],[1.87],[0],[6.90],[0.86],[0],[0.39],[12.50],[0],[0]                                          
% GUGUUCUCAGGUCGCCCC           [4],[2],[0],[0],[0],[1],[4],[0],[0],[0],{11}                 [2.76],[0.41],[0],[0],[0],[1.37],[1.56],[0],[0],[0]                                                 
% GUGUUCUCAGGUCGCCCCCGCU       [2],[0],[0],[0],[0],[2],[5],[0],[0],[0],{9}                  [1.38],[0],[0],[0],[0],[2.74],[1.95],[0],[0],[0]                                                    
% UGUGUUCUCAGGUCGCCCC          [2],[2],[0],[0],[0],[0],[4],[0],[0],[0],{8}                  [1.38],[0.41],[0],[0],[0],[0],[1.56],[0],[0],[0]                                                    
% CCUGCGGGGUCGAACUGGGAA        [4],[1],[0],[1],[0],[0],[0],[0],[0],[0],{6}                  [2.76],[0.21],[0],[3.45],[0],[0],[0],[0],[0],[0]                                                    
% GUGUUCUCAGGUCGCCCCCG         [1],[0],[0],[0],[1],[1],[2],[0],[0],[0],{5}                  [0.69],[0],[0],[0],[0.86],[1.37],[0.78],[0],[0],[0]                                                 
% GGUCGCCCCCGCUGGAGCCUC        [0],[0],[1],[0],[0],[0],[4],[0],[0],[0],{5}                  [0],[0],[7.69],[0],[0],[0],[1.56],[0],[0],[0]                                                       
% UGUGUUCUCAGGUCGCCCCCGC       [2],[1],[0],[0],[0],[1],[1],[0],[0],[0],{5}                  [1.38],[0.21],[0],[0],[0],[1.37],[0.39],[0],[0],[0]                                                 

##################################################################################################################################################################################################################

# apPre_17892                  [22],[86],[103],[97],[1],[54],[34],[2],[1],[1],{401}        
> UCAUAUGCUGCUGAGAUUCU         [15],[73],[100],[93],[0],[50],[26],[0],[1],[0],{358}         [68.18],[84.88],[97.09],[95.88],[0],[92.59],[76.47],[0],[100],[0]                                    [apMir_17291]
% AUCAUAUGCUGCUGAGAUUCU        [3],[2],[3],[2],[0],[1],[5],[1],[0],[0],{17}                 [13.64],[2.33],[2.91],[2.06],[0],[1.85],[14.71],[50.00],[0],[0]                                     
% UAUCAUAUGCUGCUGAGAUUCU       [1],[7],[0],[2],[0],[2],[1],[0],[0],[0],{13}                 [4.55],[8.14],[0],[2.06],[0],[3.70],[2.94],[0],[0],[0]                                              
% ACAUUGAGAAAGCAAAGCAA         [3],[4],[0],[0],[1],[1],[2],[1],[0],[1],{13}                 [13.64],[4.65],[0],[0],[100],[1.85],[5.88],[50.00],[0],[100]                                        

##################################################################################################################################################################################################################

# apPre_14754                  [10],[92],[6],[68],[146],[21],[13],[542],[179],[701],{1778} 
> AGUGCUGAGCUACAUUAUA          [10],[91],[6],[67],[133],[21],[13],[533],[177],[691],{1742}  [100],[98.91],[100],[98.53],[91.10],[100],[100],[98.34],[98.88],[98.57]                              [apMir_14452]
% GUGCUGAGCUACAUUAUA           [0],[0],[0],[0],[12],[0],[0],[7],[0],[6],{25}                [0],[0],[0],[0],[8.22],[0],[0],[1.29],[0],[0.86]                                                    
% UAGUGCUGAGCUACAUUAUA         [0],[1],[0],[1],[1],[0],[0],[2],[2],[4],{11}                 [0],[1.09],[0],[1.47],[0.68],[0],[0],[0.37],[1.12],[0.57]                                           

##################################################################################################################################################################################################################

# apPre_16327                  [26],[997],[4],[5],[9],[37],[64],[1342],[216],[648],{3348}  
> AGUUGCUGCUAUACUGUUC          [26],[997],[4],[5],[9],[37],[63],[1335],[214],[633],{3323}   [100],[100],[100],[100],[100],[100],[98.44],[99.48],[99.07],[97.69]                                  [apMir_16198]
% AGUUGCUGCUAUACUGUUCU         [0],[0],[0],[0],[0],[0],[1],[7],[2],[15],{25}                [0],[0],[0],[0],[0],[0],[1.56],[0.52],[0.93],[2.31]                                                 

##################################################################################################################################################################################################################

# apPre_55264                  [30],[32],[3],[2],[48],[3],[17],[105],[21],[83],{344}       
> GGACCGUGUAGUUUAGUGG          [29],[32],[3],[1],[47],[3],[17],[104],[20],[82],{338}        [96.67],[100],[100],[50.00],[97.92],[100],[100],[99.05],[95.24],[98.80]                              [apMir_66466]
% GGACCGUGUAGUUUAGUGGG         [1],[0],[0],[1],[1],[0],[0],[1],[1],[1],{6}                  [3.33],[0],[0],[50.00],[2.08],[0],[0],[0.95],[4.76],[1.20]                                          

##################################################################################################################################################################################################################

# apPre_34058                  [0],[16],[2],[14],[17],[0],[1],[121],[13],[63],{247}        
> AGUUAUGAUCAUGUCAUCU          [0],[16],[2],[14],[17],[0],[1],[121],[13],[63],{247}         [0],[100],[100],[100],[100],[0],[100],[100],[100],[100]                                              [apMir_36637]

##################################################################################################################################################################################################################

# apPre_33459                  [1000],[1605],[233],[1417],[462],[1095],[1367],[404],[227],[567],{8377}
> CGCUACGACGACAUGUGGG          [1000],[1605],[233],[1417],[462],[1095],[1367],[404],[227],[567],{8377} [100],[100],[100],[100],[100],[100],[100],[100],[100],[100]                                          [apMir_35999]

##################################################################################################################################################################################################################

# apPre_12550                  [88],[208],[52],[272],[28],[82],[94],[29],[12],[17],{882}   
> UAGAAAGUGAGGCAUUGG           [88],[208],[52],[272],[28],[82],[94],[29],[12],[17],{882}    [100],[100],[100],[100],[100],[100],[100],[100],[100],[100]                                          [apMir_11716]

##################################################################################################################################################################################################################

# apPre_33479                  [5],[133],[1],[21],[2],[5],[12],[7],[2],[2],{190}           
> GUCCUGUGGGUUUUGCUGAG         [2],[100],[1],[12],[0],[2],[8],[7],[2],[1],{135}             [40.00],[75.19],[100],[57.14],[0],[40.00],[66.67],[100],[100],[50.00]                                [apMir_37913]
% UCCUGUGGGUUUUGCUGAG          [1],[10],[0],[4],[1],[0],[2],[0],[0],[0],{18}                [20.00],[7.52],[0],[19.05],[50.00],[0],[16.67],[0],[0],[0]                                          
% GUCCUGUGGGUUUUGCUGA          [1],[12],[0],[2],[0],[1],[0],[0],[0],[1],{17}                [20.00],[9.02],[0],[9.52],[0],[20.00],[0],[0],[0],[50.00]                                           
% GGUCCUGUGGGUUUUGCUGAG        [1],[9],[0],[2],[1],[0],[1],[0],[0],[0],{14}                 [20.00],[6.77],[0],[9.52],[50.00],[0],[8.33],[0],[0],[0]                                            
% GACAGAGCCCUGGUCCUGUGG        [0],[2],[0],[1],[0],[2],[1],[0],[0],[0],{6}                  [0],[1.50],[0],[4.76],[0],[40.00],[8.33],[0],[0],[0]                                                

##################################################################################################################################################################################################################

# apPre_31939                  [15],[53],[1],[66],[405],[26],[15],[129],[36],[78],{824}    
> CAGUCCUUGAUCCGGUUC           [11],[22],[0],[48],[295],[17],[8],[44],[8],[29],{482}        [73.33],[41.51],[0],[72.73],[72.84],[65.38],[53.33],[34.11],[22.22],[37.18]                          [apMir_54653]
> GCAGUCCUUGAUCCGGUUC          [4],[31],[1],[15],[106],[9],[6],[84],[28],[46],{330}         [26.67],[58.49],[100],[22.73],[26.17],[34.62],[40.00],[65.12],[77.78],[58.97]                        [apMir_73343]
% CAGUCCUUGAUCCGGUUCG          [0],[0],[0],[3],[4],[0],[1],[1],[0],[3],{12}                 [0],[0],[0],[4.55],[0.99],[0],[6.67],[0.78],[0],[3.85]                                              

##################################################################################################################################################################################################################

# apPre_14137                  [507],[733],[53],[241],[22],[41],[487],[40],[48],[41],{2213}
> GUGCCACUCUUCCCUGUCA          [464],[695],[44],[222],[21],[36],[452],[39],[48],[41],{2062} [91.52],[94.82],[83.02],[92.12],[95.45],[87.80],[92.81],[97.50],[100],[100]                          [apMir_13648]
% GUGCCACUCUUCCCUGUCAA         [43],[38],[9],[19],[1],[5],[35],[1],[0],[0],{151}            [8.48],[5.18],[16.98],[7.88],[4.55],[12.20],[7.19],[2.50],[0],[0]                                   

##################################################################################################################################################################################################################

# apPre_99852                  [2],[13],[0],[7],[14],[4],[3],[66],[23],[115],{247}         
> GGCGGCACGAUCUGAACCU          [2],[13],[0],[7],[7],[4],[3],[66],[23],[113],{238}           [100],[100],[0],[100],[50.00],[100],[100],[100],[100],[98.26]                                        [apMir_84844]
% GGCGGCACGAUCUGAACC           [0],[0],[0],[0],[7],[0],[0],[0],[0],[2],{9}                  [0],[0],[0],[0],[50.00],[0],[0],[0],[0],[1.74]                                                      

##################################################################################################################################################################################################################

# apPre_12869                  [31],[32],[3],[50],[59],[5],[25],[103],[45],[59],{412}      
> UGAUGGACGACGGGACAA           [31],[32],[3],[50],[59],[5],[25],[103],[45],[59],{412}       [100],[100],[100],[100],[100],[100],[100],[100],[100],[100]                                          [apMir_12147]

##################################################################################################################################################################################################################

# apPre_14410                  [77],[137],[22],[58],[7],[66],[23],[30],[10],[23],{453}     
> CUACUUGGUGCAGAUACUG          [72],[132],[21],[55],[7],[64],[17],[30],[10],[22],{430}      [93.51],[96.35],[95.45],[94.83],[100],[96.97],[73.91],[100],[100],[95.65]                            [apMir_13995]
% CUACUUGGUGCAGAUACUGUA        [5],[5],[1],[3],[0],[2],[6],[0],[0],[1],{23}                 [6.49],[3.65],[4.55],[5.17],[0],[3.03],[26.09],[0],[0],[4.35]                                       

##################################################################################################################################################################################################################

# apPre_5705                   [4],[2],[0],[15],[156],[2],[4],[9],[1],[2],{195}            
> CCUUGUGGUCGUGGGCCU           [4],[2],[0],[15],[156],[2],[4],[9],[1],[2],{195}             [100],[100],[0],[100],[100],[100],[100],[100],[100],[100]                                            [apMir_12894]

##################################################################################################################################################################################################################

# apPre_19101                  [137],[478],[10],[26],[114],[69],[255],[15],[2],[29],{1135} 
> AUGUGUUCCCAGUUCGACCCC        [71],[331],[8],[13],[89],[20],[83],[10],[2],[21],{648}       [51.82],[69.25],[80.00],[50.00],[78.07],[28.99],[32.55],[66.67],[100],[72.41]                        [apMir_19557]
% CGGGGGCGACCUGAGAACACA        [27],[31],[0],[2],[9],[11],[43],[0],[0],[1],{124}            [19.71],[6.49],[0],[7.69],[7.89],[15.94],[16.86],[0],[0],[3.45]                                     
% GCGGGGGCGACCUGAGAACAC        [13],[34],[0],[5],[7],[17],[33],[1],[0],[0],{110}            [9.49],[7.11],[0],[19.23],[6.14],[24.64],[12.94],[6.67],[0],[0]                                     
% CAUGUGUUCCCAGUUCGACCC        [6],[27],[1],[2],[6],[2],[47],[2],[0],[6],{99}               [4.38],[5.65],[10.00],[7.69],[5.26],[2.90],[18.43],[13.33],[0],[20.69]                              
% AUGUGUUCCCAGUUCGACCC         [3],[31],[0],[1],[0],[12],[13],[0],[0],[0],{60}              [2.19],[6.49],[0],[3.85],[0],[17.39],[5.10],[0],[0],[0]                                             
% UGUGUUCCCAGUUCGACCC          [0],[6],[0],[0],[2],[3],[10],[0],[0],[1],{22}                [0],[1.26],[0],[0],[1.75],[4.35],[3.92],[0],[0],[3.45]                                              
% CAUGUGUUCCCAGUUCGACCCC       [3],[9],[0],[2],[1],[0],[1],[2],[0],[0],{18}                 [2.19],[1.88],[0],[7.69],[0.88],[0],[0.39],[13.33],[0],[0]                                          
% GGGGCGACCUGAGAACAC           [4],[2],[0],[0],[0],[1],[4],[0],[0],[0],{11}                 [2.92],[0.42],[0],[0],[0],[1.45],[1.57],[0],[0],[0]                                                 
% CGGGGGCGACCUGAGAACAC         [0],[3],[0],[0],[0],[0],[7],[0],[0],[0],{10}                 [0],[0.63],[0],[0],[0],[0],[2.75],[0],[0],[0]                                                       
% AGCGGGGGCGACCUGAGAACAC       [2],[0],[0],[0],[0],[2],[5],[0],[0],[0],{9}                  [1.46],[0],[0],[0],[0],[2.90],[1.96],[0],[0],[0]                                                    
% GGGGCGACCUGAGAACACA          [2],[2],[0],[0],[0],[0],[4],[0],[0],[0],{8}                  [1.46],[0.42],[0],[0],[0],[0],[1.57],[0],[0],[0]                                                    
% UUCCCAGUUCGACCCCGCAGG        [4],[1],[0],[1],[0],[0],[0],[0],[0],[0],{6}                  [2.92],[0.21],[0],[3.85],[0],[0],[0],[0],[0],[0]                                                    
% GCGGGGGCGACCUGAGAACACA       [2],[1],[0],[0],[0],[1],[1],[0],[0],[0],{5}                  [1.46],[0.21],[0],[0],[0],[1.45],[0.39],[0],[0],[0]                                                 
% GAGGCUCCAGCGGGGGCGACC        [0],[0],[1],[0],[0],[0],[4],[0],[0],[0],{5}                  [0],[0],[10.00],[0],[0],[0],[1.57],[0],[0],[0]                                                      

##################################################################################################################################################################################################################

# apPre_10911                  [14],[29],[4],[19],[77],[16],[11],[149],[36],[91],{446}     
> GUUGCGUCUAGCGCCUUUA          [14],[29],[4],[19],[77],[16],[11],[149],[36],[91],{446}      [100],[100],[100],[100],[100],[100],[100],[100],[100],[100]                                          [apMir_14408]

##################################################################################################################################################################################################################

# apPre_15448                  [28],[83],[10],[99],[213],[45],[50],[390],[169],[134],{1221}
> CAGCAACAUCACUAGUGGU          [26],[81],[10],[94],[205],[43],[50],[387],[160],[122],{1178} [92.86],[97.59],[100],[94.95],[96.24],[95.56],[100],[99.23],[94.67],[91.04]                          [apMir_15249]
% CAGCAACAUCACUAGUGG           [1],[1],[0],[4],[8],[1],[0],[3],[4],[7],{29}                 [3.57],[1.20],[0],[4.04],[3.76],[2.22],[0],[0.77],[2.37],[5.22]                                     
% CAGCAACAUCACUAGUGGUG         [1],[1],[0],[1],[0],[1],[0],[0],[5],[5],{14}                 [3.57],[1.20],[0],[1.01],[0],[2.22],[0],[0],[2.96],[3.73]                                           

##################################################################################################################################################################################################################

# apPre_5149                   [137],[99],[43],[162],[77],[124],[113],[17],[10],[21],{803} 
> UUGAUGAAGCCUGGUCGCU          [128],[89],[38],[149],[75],[118],[103],[15],[10],[18],{743}  [93.43],[89.90],[88.37],[91.98],[97.40],[95.16],[91.15],[88.24],[100],[85.71]                        [apMir_15033]
% AUUGAUGAAGCCUGGUCGCU         [9],[10],[5],[13],[2],[6],[10],[2],[0],[3],{60}              [6.57],[10.10],[11.63],[8.02],[2.60],[4.84],[8.85],[11.76],[0],[14.29]                              

##################################################################################################################################################################################################################

# apPre_33610                  [4],[61],[2],[4],[11],[5],[3],[213],[17],[114],{434}        
> GACAAGUGCGAUGUAUGUC          [4],[61],[2],[4],[11],[5],[3],[213],[17],[114],{434}         [100],[100],[100],[100],[100],[100],[100],[100],[100],[100]                                          [apMir_36155]

##################################################################################################################################################################################################################

# apPre_18955                  [98],[118],[94],[73],[0],[54],[62],[0],[0],[0],{499}        
> UACGUGUAGUAGUUAGAAGG         [98],[118],[94],[73],[0],[54],[62],[0],[0],[0],{499}         [100],[100],[100],[100],[0],[100],[100],[0],[0],[0]                                                  [apMir_18603]

##################################################################################################################################################################################################################

# apPre_14378                  [75],[9],[6],[170],[0],[46],[24],[0],[0],[0],{330}          
> UGGUGGAGAUACAUAAGUC          [61],[3],[6],[143],[0],[42],[18],[0],[0],[0],{273}           [81.33],[33.33],[100],[84.12],[0],[91.30],[75.00],[0],[0],[0]                                        [apMir_13951]
% UUGGUGGAGAUACAUAAGUC         [7],[2],[0],[19],[0],[0],[4],[0],[0],[0],{32}                [9.33],[22.22],[0],[11.18],[0],[0],[16.67],[0],[0],[0]                                              
% UUGGUGGAGAUACAUAAGU          [7],[4],[0],[8],[0],[4],[2],[0],[0],[0],{25}                 [9.33],[44.44],[0],[4.71],[0],[8.70],[8.33],[0],[0],[0]                                             

##################################################################################################################################################################################################################

# apPre_34406                  [3],[29],[0],[21],[170],[9],[6],[80],[34],[4],{356}         
> CUUGGUUUUCAAGGGAGUG          [3],[29],[0],[21],[170],[9],[6],[80],[34],[4],{356}          [100],[100],[0],[100],[100],[100],[100],[100],[100],[100]                                            [apMir_37023]

##################################################################################################################################################################################################################

# apPre_15916                  [470],[705],[45],[224],[21],[36],[453],[39],[48],[42],{2083}
> CAGUGAGAGGAGACAAUGU          [464],[695],[44],[222],[21],[36],[452],[39],[48],[41],{2062} [98.72],[98.58],[97.78],[99.11],[100],[100],[99.78],[100],[100],[97.62]                              [apMir_15744]
% UCAGUGAGAGGAGACAAUGU         [6],[10],[1],[2],[0],[0],[1],[0],[0],[1],{21}                [1.28],[1.42],[2.22],[0.89],[0],[0],[0.22],[0],[0],[2.38]                                           

##################################################################################################################################################################################################################

# apPre_18254                  [98],[118],[94],[73],[0],[54],[62],[0],[0],[0],{499}        
> UACGUGUAGUAGUUAGAAGG         [98],[118],[94],[73],[0],[54],[62],[0],[0],[0],{499}         [100],[100],[100],[100],[0],[100],[100],[0],[0],[0]                                                  [apMir_18603]

##################################################################################################################################################################################################################

# apPre_18954                  [98],[118],[94],[73],[0],[54],[62],[0],[0],[0],{499}        
> UACGUGUAGUAGUUAGAAGG         [98],[118],[94],[73],[0],[54],[62],[0],[0],[0],{499}         [100],[100],[100],[100],[0],[100],[100],[0],[0],[0]                                                  [apMir_18603]

##################################################################################################################################################################################################################

# apPre_34455                  [2],[57],[2],[2],[57],[2],[2],[180],[493],[203],{1000}      
> CUGCUUCAAUUACCAUCACA         [2],[49],[2],[2],[28],[1],[0],[154],[456],[188],{882}        [100],[85.96],[100],[100],[49.12],[50.00],[0],[85.56],[92.49],[92.61]                                [apMir_38381]
% UGCUUCAAUUACCAUCACA          [0],[7],[0],[0],[28],[0],[2],[25],[31],[14],{107}            [0],[12.28],[0],[0],[49.12],[0],[100],[13.89],[6.29],[6.90]                                         
% CUGCUUCAAUUACCAUCAC          [0],[1],[0],[0],[1],[1],[0],[1],[6],[1],{11}                 [0],[1.75],[0],[0],[1.75],[50.00],[0],[0.56],[1.22],[0.49]                                          

##################################################################################################################################################################################################################

# apPre_35236                  [5],[21],[1],[39],[46],[0],[8],[132],[16],[66],{334}        
> AGGUGACUUCUACAGAUAU          [5],[21],[1],[39],[44],[0],[7],[130],[16],[61],{324}         [100],[100],[100],[100],[95.65],[0],[87.50],[98.48],[100],[92.42]                                    [apMir_37091]
% CAGGUGACUUCUACAGAUAU         [0],[0],[0],[0],[2],[0],[1],[2],[0],[5],{10}                 [0],[0],[0],[0],[4.35],[0],[12.50],[1.52],[0],[7.58]                                                

##################################################################################################################################################################################################################

# apPre_15915                  [470],[705],[45],[224],[21],[36],[453],[39],[48],[42],{2083}
> CAGUGAGAGGAGACAAUGU          [464],[695],[44],[222],[21],[36],[452],[39],[48],[41],{2062} [98.72],[98.58],[97.78],[99.11],[100],[100],[99.78],[100],[100],[97.62]                              [apMir_15744]
% UCAGUGAGAGGAGACAAUGU         [6],[10],[1],[2],[0],[0],[1],[0],[0],[1],{21}                [1.28],[1.42],[2.22],[0.89],[0],[0],[0.22],[0],[0],[2.38]                                           

##################################################################################################################################################################################################################

# apPre_14136                  [507],[733],[53],[241],[22],[41],[487],[40],[48],[41],{2213}
> GUGCCACUCUUCCCUGUCA          [464],[695],[44],[222],[21],[36],[452],[39],[48],[41],{2062} [91.52],[94.82],[83.02],[92.12],[95.45],[87.80],[92.81],[97.50],[100],[100]                          [apMir_13648]
% GUGCCACUCUUCCCUGUCAA         [43],[38],[9],[19],[1],[5],[35],[1],[0],[0],{151}            [8.48],[5.18],[16.98],[7.88],[4.55],[12.20],[7.19],[2.50],[0],[0]                                   

##################################################################################################################################################################################################################

# apPre_34000                  [5],[14],[0],[9],[17],[4],[3],[82],[26],[144],{304}         
> AGGUUCAGAUCGUGCCGCC          [5],[14],[0],[9],[10],[4],[3],[82],[26],[142],{295}          [100],[100],[0],[100],[58.82],[100],[100],[100],[100],[98.61]                                        [apMir_36570]
% GGUUCAGAUCGUGCCGCC           [0],[0],[0],[0],[7],[0],[0],[0],[0],[2],{9}                  [0],[0],[0],[0],[41.18],[0],[0],[0],[0],[1.39]                                                      

##################################################################################################################################################################################################################

# apPre_13724                  [31],[32],[3],[50],[59],[5],[25],[103],[45],[59],{412}      
> UUGUCCCGUCGUCCAUCA           [31],[32],[3],[50],[59],[5],[25],[103],[45],[59],{412}       [100],[100],[100],[100],[100],[100],[100],[100],[100],[100]                                          [apMir_13156]

##################################################################################################################################################################################################################

# apPre_7088                   [16],[58],[12],[34],[100],[16],[28],[318],[220],[110],{912} 
> GCGUCUGUAGUUUGGUGUG          [16],[54],[12],[33],[97],[15],[28],[312],[215],[108],{890}   [100],[93.10],[100],[97.06],[97.00],[93.75],[100],[98.11],[97.73],[98.18]                            [apMir_37782]
% GCGUCUGUAGUUUGGUGU           [0],[4],[0],[1],[3],[1],[0],[6],[5],[2],{22}                 [0],[6.90],[0],[2.94],[3.00],[6.25],[0],[1.89],[2.27],[1.82]                                        

##################################################################################################################################################################################################################

# apPre_569                    [267],[60],[35],[207],[2],[150],[166],[1],[0],[2],{890}     
> CCAGGCUCACCGCCGACCA          [260],[49],[32],[197],[2],[144],[161],[1],[0],[2],{848}      [97.38],[81.67],[91.43],[95.17],[100],[96.00],[96.99],[100],[0],[100]                                [apMir_13723]
% CCAGGCUCACCGCCGACCAG         [4],[4],[0],[4],[0],[2],[5],[0],[0],[0],{19}                 [1.50],[6.67],[0],[1.93],[0],[1.33],[3.01],[0],[0],[0]                                              
% CAGGCUCACCGCCGACCAG          [2],[6],[1],[3],[0],[2],[0],[0],[0],[0],{14}                 [0.75],[10.00],[2.86],[1.45],[0],[1.33],[0],[0],[0],[0]                                             
% AGGCUCACCGCCGACCAG           [1],[1],[2],[3],[0],[2],[0],[0],[0],[0],{9}                  [0.37],[1.67],[5.71],[1.45],[0],[1.33],[0],[0],[0],[0]                                              

##################################################################################################################################################################################################################

# apPre_14842                  [507],[733],[53],[241],[22],[41],[487],[40],[48],[41],{2213}
> UGACAGGGAAGAGUGGCAC          [464],[695],[44],[222],[21],[36],[452],[39],[48],[41],{2062} [91.52],[94.82],[83.02],[92.12],[95.45],[87.80],[92.81],[97.50],[100],[100]                          [apMir_13804]
% UUGACAGGGAAGAGUGGCAC         [43],[38],[9],[19],[1],[5],[35],[1],[0],[0],{151}            [8.48],[5.18],[16.98],[7.88],[4.55],[12.20],[7.19],[2.50],[0],[0]                                   

##################################################################################################################################################################################################################

# apPre_12405                  [150],[67],[20],[46],[166],[6],[61],[1],[3],[4],{524}       
> UCCCCGGCAACGGCGCCA           [131],[61],[17],[41],[156],[4],[54],[1],[2],[3],{470}        [87.33],[91.04],[85.00],[89.13],[93.98],[66.67],[88.52],[100],[66.67],[75.00]                        [apMir_11506]
% CUCCCCGGCAACGGCGCCA          [7],[0],[1],[1],[3],[0],[2],[0],[0],[0],{14}                 [4.67],[0],[5.00],[2.17],[1.81],[0],[3.28],[0],[0],[0]                                              
% UUCUUCUUGUAGACGUUGUUGGGC     [5],[0],[1],[0],[0],[2],[2],[0],[0],[0],{10}                 [3.33],[0],[5.00],[0],[0],[33.33],[3.28],[0],[0],[0]                                                
% CCCCGGCAACGGCGCCAG           [1],[1],[0],[2],[3],[0],[0],[0],[1],[0],{8}                  [0.67],[1.49],[0],[4.35],[1.81],[0],[0],[0],[33.33],[0]                                             
% UCCCCGGCAACGGCGCCAGA         [3],[0],[0],[0],[2],[0],[1],[0],[0],[0],{6}                  [2.00],[0],[0],[0],[1.20],[0],[1.64],[0],[0],[0]                                                    
% UCUUCUUGUAGACGUUGUUGGGCC     [2],[2],[1],[1],[0],[0],[0],[0],[0],[0],{6}                  [1.33],[2.99],[5.00],[2.17],[0],[0],[0],[0],[0],[0]                                                 
% UCCCCGGCAACGGCGCCAG          [0],[2],[0],[1],[2],[0],[0],[0],[0],[0],{5}                  [0],[2.99],[0],[2.17],[1.20],[0],[0],[0],[0],[0]                                                    
% ACGUUGUUGGGCCUGCAAGUGCAC     [1],[1],[0],[0],[0],[0],[2],[0],[0],[1],{5}                  [0.67],[1.49],[0],[0],[0],[0],[3.28],[0],[0],[25.00]                                                

##################################################################################################################################################################################################################

# apPre_16701                  [308],[152],[41],[196],[120],[276],[122],[59],[30],[52],{1356}
> AUAAAACCUUCAGCAGUGC          [308],[150],[41],[195],[120],[273],[122],[59],[30],[52],{1350} [100],[98.68],[100],[99.49],[100],[98.91],[100],[100],[100],[100]                                    [apMir_16557]
% AUAAAACCUUCAGCAGUGCU         [0],[2],[0],[1],[0],[3],[0],[0],[0],[0],{6}                  [0],[1.32],[0],[0.51],[0],[1.09],[0],[0],[0],[0]                                                    

##################################################################################################################################################################################################################

# apPre_15397                  [26],[69],[239],[175],[16],[20],[32],[0],[0],[1],{578}      
> UGUUUGUGUCAGAAUAGUUGA        [22],[65],[180],[147],[10],[17],[29],[0],[0],[1],{471}       [84.62],[94.20],[75.31],[84.00],[62.50],[85.00],[90.63],[0],[0],[100]                                [apMir_21540]
% AGUGUUUGUGUCAGAAUAGUUG       [2],[0],[34],[5],[0],[1],[0],[0],[0],[0],{42}                [7.69],[0],[14.23],[2.86],[0],[5.00],[0],[0],[0],[0]                                                
% UGUUUGUGUCAGAAUAGUU          [1],[0],[9],[6],[1],[1],[1],[0],[0],[0],{19}                 [3.85],[0],[3.77],[3.43],[6.25],[5.00],[3.13],[0],[0],[0]                                           
% GUUUGUGUCAGAAUAGUUGA         [0],[2],[3],[4],[1],[0],[1],[0],[0],[0],{11}                 [0],[2.90],[1.26],[2.29],[6.25],[0],[3.13],[0],[0],[0]                                              
% UUUGUGUCAGAAUAGUUGA          [0],[1],[4],[4],[0],[0],[0],[0],[0],[0],{9}                  [0],[1.45],[1.67],[2.29],[0],[0],[0],[0],[0],[0]                                                    
% AGUGUUUGUGUCAGAAUAGUU        [0],[0],[5],[3],[0],[0],[1],[0],[0],[0],{9}                  [0],[0],[2.09],[1.71],[0],[0],[3.13],[0],[0],[0]                                                    
% UGUUUGUGUCAGAAUAGUUG         [0],[1],[3],[2],[1],[0],[0],[0],[0],[0],{7}                  [0],[1.45],[1.26],[1.14],[6.25],[0],[0],[0],[0],[0]                                                 
% GUGUUUGUGUCAGAAUAGUUGA       [1],[0],[1],[1],[2],[0],[0],[0],[0],[0],{5}                  [3.85],[0],[0.42],[0.57],[12.50],[0],[0],[0],[0],[0]                                                
% GUGUUUGUGUCAGAAUAGUU         [0],[0],[0],[3],[1],[1],[0],[0],[0],[0],{5}                  [0],[0],[0],[1.71],[6.25],[5.00],[0],[0],[0],[0]                                                    

##################################################################################################################################################################################################################

# apPre_22229                  [92],[257],[114],[176],[27],[107],[326],[23],[1],[9],{1132} 
> GAAGUGAAUGGAGAACUUGGU        [92],[250],[112],[175],[25],[106],[319],[22],[1],[8],{1110}  [100],[97.28],[98.25],[99.43],[92.59],[99.07],[97.85],[95.65],[100],[88.89]                          [apMir_23024]
% GAAGUGAAUGGAGAACUUGGUU       [0],[7],[2],[1],[2],[1],[7],[1],[0],[1],{22}                 [0],[2.72],[1.75],[0.57],[7.41],[0.93],[2.15],[4.35],[0],[11.11]                                    

##################################################################################################################################################################################################################

# apPre_54593                  [5],[14],[0],[9],[17],[4],[3],[82],[26],[144],{304}         
> AGGUUCAGAUCGUGCCGCC          [5],[14],[0],[9],[10],[4],[3],[82],[26],[142],{295}          [100],[100],[0],[100],[58.82],[100],[100],[100],[100],[98.61]                                        [apMir_36570]
% GGUUCAGAUCGUGCCGCC           [0],[0],[0],[0],[7],[0],[0],[0],[0],[2],{9}                  [0],[0],[0],[0],[41.18],[0],[0],[0],[0],[1.39]                                                      

##################################################################################################################################################################################################################

# apPre_14267                  [507],[733],[53],[241],[22],[41],[487],[40],[48],[41],{2213}
> UGACAGGGAAGAGUGGCAC          [464],[695],[44],[222],[21],[36],[452],[39],[48],[41],{2062} [91.52],[94.82],[83.02],[92.12],[95.45],[87.80],[92.81],[97.50],[100],[100]                          [apMir_13804]
% UUGACAGGGAAGAGUGGCAC         [43],[38],[9],[19],[1],[5],[35],[1],[0],[0],{151}            [8.48],[5.18],[16.98],[7.88],[4.55],[12.20],[7.19],[2.50],[0],[0]                                   

##################################################################################################################################################################################################################

# apPre_78711                  [1],[16],[0],[6],[3],[6],[2],[122],[32],[75],{263}          
> GACCGCCAUCGCGCCGCUC          [1],[16],[0],[6],[3],[6],[2],[122],[32],[75],{263}           [100],[100],[0],[100],[100],[100],[100],[100],[100],[100]                                            [apMir_78115]

##################################################################################################################################################################################################################

# apPre_15616                  [135],[83],[48],[60],[45],[198],[92],[1],[42],[9],{713}     
> GUGACAUGAUCCAUGGUCA          [134],[83],[48],[60],[45],[197],[92],[1],[42],[6],{708}      [99.26],[100],[100],[100],[100],[99.49],[100],[100],[100],[66.67]                                    [apMir_15429]
% UAGUGACAUGAUCCAUGGUCA        [1],[0],[0],[0],[0],[1],[0],[0],[0],[3],{5}                  [0.74],[0],[0],[0],[0],[0.51],[0],[0],[0],[33.33]                                                   

##################################################################################################################################################################################################################

# apPre_16815                  [305],[148],[38],[189],[117],[266],[120],[59],[30],[49],{1321}
> UAUUUUGGGGGUCGAGGUA          [305],[148],[38],[189],[117],[266],[120],[59],[30],[49],{1321} [100],[100],[100],[100],[100],[100],[100],[100],[100],[100]                                          [apMir_16653]

##################################################################################################################################################################################################################

# apPre_8495                   [150],[67],[20],[46],[166],[6],[61],[1],[3],[4],{524}       
> UCCCCGGCAACGGCGCCA           [131],[61],[17],[41],[156],[4],[54],[1],[2],[3],{470}        [87.33],[91.04],[85.00],[89.13],[93.98],[66.67],[88.52],[100],[66.67],[75.00]                        [apMir_11506]
% CUCCCCGGCAACGGCGCCA          [7],[0],[1],[1],[3],[0],[2],[0],[0],[0],{14}                 [4.67],[0],[5.00],[2.17],[1.81],[0],[3.28],[0],[0],[0]                                              
% UUCUUCUUGUAGACGUUGUUGGGC     [5],[0],[1],[0],[0],[2],[2],[0],[0],[0],{10}                 [3.33],[0],[5.00],[0],[0],[33.33],[3.28],[0],[0],[0]                                                
% CCCCGGCAACGGCGCCAG           [1],[1],[0],[2],[3],[0],[0],[0],[1],[0],{8}                  [0.67],[1.49],[0],[4.35],[1.81],[0],[0],[0],[33.33],[0]                                             
% UCCCCGGCAACGGCGCCAGA         [3],[0],[0],[0],[2],[0],[1],[0],[0],[0],{6}                  [2.00],[0],[0],[0],[1.20],[0],[1.64],[0],[0],[0]                                                    
% UCUUCUUGUAGACGUUGUUGGGCC     [2],[2],[1],[1],[0],[0],[0],[0],[0],[0],{6}                  [1.33],[2.99],[5.00],[2.17],[0],[0],[0],[0],[0],[0]                                                 
% UCCCCGGCAACGGCGCCAG          [0],[2],[0],[1],[2],[0],[0],[0],[0],[0],{5}                  [0],[2.99],[0],[2.17],[1.20],[0],[0],[0],[0],[0]                                                    
% ACGUUGUUGGGCCUGCAAGUGCAC     [1],[1],[0],[0],[0],[0],[2],[0],[0],[1],{5}                  [0.67],[1.49],[0],[0],[0],[0],[3.28],[0],[0],[25.00]                                                

##################################################################################################################################################################################################################

# apPre_11583                  [92],[18],[6],[137],[70],[0],[3],[13],[17],[21],{377}       
> UCAAGUACGUUUGAGUUG           [81],[11],[5],[126],[52],[0],[3],[10],[12],[18],{318}        [88.04],[61.11],[83.33],[91.97],[74.29],[0],[100],[76.92],[70.59],[85.71]                            [apMir_13257]
% UUCAAGUACGUUUGAGUUG          [11],[7],[1],[11],[18],[0],[0],[3],[5],[3],{59}              [11.96],[38.89],[16.67],[8.03],[25.71],[0],[0],[23.08],[29.41],[14.29]                              

##################################################################################################################################################################################################################

# apPre_20652                  [55],[88],[21],[45],[11],[41],[149],[1],[2],[2],{415}       
> GAUUAUAGUCAUCCUUUUAUG        [55],[88],[21],[45],[11],[41],[149],[1],[2],[2],{415}        [100],[100],[100],[100],[100],[100],[100],[100],[100],[100]                                          [apMir_21428]

##################################################################################################################################################################################################################

# apPre_21408                  [33],[129],[4],[33],[6],[128],[144],[3],[9],[2],{491}       
> CUUGAGGACGAGUACUUCA          [23],[107],[3],[26],[5],[107],[118],[3],[5],[2],{399}        [69.70],[82.95],[75.00],[78.79],[83.33],[83.59],[81.94],[100],[55.56],[100]                          [apMir_73428]
% AUCUUGAGGACGAGUACUUCA        [5],[20],[1],[6],[0],[13],[15],[0],[3],[0],{63}              [15.15],[15.50],[25.00],[18.18],[0],[10.16],[10.42],[0],[33.33],[0]                                 
% GAUCUUGAGGACGAGUACUUCA       [5],[2],[0],[1],[1],[8],[11],[0],[1],[0],{29}                [15.15],[1.55],[0],[3.03],[16.67],[6.25],[7.64],[0],[11.11],[0]                                     

##################################################################################################################################################################################################################

# apPre_86538                  [4],[14],[3],[15],[70],[0],[3],[45],[140],[49],{343}        
> ACACACAAUGUUGCCAAGG          [2],[14],[3],[12],[67],[0],[2],[42],[137],[47],{326}         [50.00],[100],[100],[80.00],[95.71],[0],[66.67],[93.33],[97.86],[95.92]                              [apMir_66732]
% ACACACAAUGUUGCCAAGGA         [2],[0],[0],[3],[3],[0],[1],[3],[3],[2],{17}                 [50.00],[0],[0],[20.00],[4.29],[0],[33.33],[6.67],[2.14],[4.08]                                     

##################################################################################################################################################################################################################

# apPre_18953                  [98],[118],[100],[73],[0],[54],[62],[0],[0],[0],{505}       
> UACGUGUAGUAGUUAGAAGG         [98],[118],[94],[73],[0],[54],[62],[0],[0],[0],{499}         [100],[100],[94.00],[100],[0],[100],[100],[0],[0],[0]                                                [apMir_18603]
% UGUUGAUUUAUUGCGCGAUGA        [0],[0],[6],[0],[0],[0],[0],[0],[0],[0],{6}                  [0],[0],[6.00],[0],[0],[0],[0],[0],[0],[0]                                                          

##################################################################################################################################################################################################################

# apPre_14565                  [13],[81],[2],[9],[10],[1],[19],[220],[65],[259],{679}      
> GUGGCGUGCUAUCAGUGGG          [11],[71],[2],[6],[9],[1],[17],[172],[51],[255],{595}        [84.62],[87.65],[100],[66.67],[90.00],[100],[89.47],[78.18],[78.46],[98.46]                          [apMir_14209]
% GUGGCGUGCUAUCAGUGGGA         [0],[10],[0],[1],[1],[0],[2],[46],[14],[4],{78}              [0],[12.35],[0],[11.11],[10.00],[0],[10.53],[20.91],[21.54],[1.54]                                  
% GUGGCGUGCUAUCAGUGGGAU        [2],[0],[0],[2],[0],[0],[0],[2],[0],[0],{6}                  [15.38],[0],[0],[22.22],[0],[0],[0],[0.91],[0],[0]                                                  

##################################################################################################################################################################################################################

# apPre_7849                   [1011],[1564],[235],[1423],[462],[1098],[1364],[413],[229],[567],{8366}
> GGGUGAUGGAUGAUGUCGU          [1011],[1564],[234],[1422],[462],[1097],[1362],[412],[228],[565],{8357} [100],[100],[99.57],[99.93],[100],[99.91],[99.85],[99.76],[99.56],[99.65]                            [apMir_13494]
% GGGUGAUGGAUGAUGUCG           [0],[0],[1],[1],[0],[1],[2],[1],[1],[2],{9}                  [0],[0],[0.43],[0.07],[0],[0.09],[0.15],[0.24],[0.44],[0.35]                                        

##################################################################################################################################################################################################################

# apPre_34731                  [3],[32],[2],[15],[21],[0],[3],[202],[36],[143],{457}       
> GAACAGCUCCUAUGAAUAU          [3],[32],[2],[15],[21],[0],[3],[202],[36],[143],{457}        [100],[100],[100],[100],[100],[0],[100],[100],[100],[100]                                            [apMir_37350]

##################################################################################################################################################################################################################

# apPre_15868                  [200],[104],[7],[105],[22],[91],[78],[4],[1],[2],{614}      
> UGAAGAUGACCAGCAAGGG          [119],[70],[4],[77],[14],[54],[36],[2],[1],[0],{377}         [59.50],[67.31],[57.14],[73.33],[63.64],[59.34],[46.15],[50.00],[100],[0]                            [apMir_15699]
% CUGAAGAUGACCAGCAAGGG         [69],[33],[3],[25],[8],[29],[39],[1],[0],[2],{209}           [34.50],[31.73],[42.86],[23.81],[36.36],[31.87],[50.00],[25.00],[0],[100]                           
% CUGAAGAUGACCAGCAAGG          [12],[1],[0],[3],[0],[8],[3],[1],[0],[0],{28}                [6.00],[0.96],[0],[2.86],[0],[8.79],[3.85],[25.00],[0],[0]                                          

##################################################################################################################################################################################################################

# apPre_67352                  [2],[13],[0],[5],[10],[3],[3],[82],[24],[125],{267}         
> UCGCCGUGGAUCUGACAAG          [2],[13],[0],[5],[10],[3],[3],[82],[24],[125],{267}          [100],[100],[0],[100],[100],[100],[100],[100],[100],[100]                                            [apMir_67629]

##################################################################################################################################################################################################################

# apPre_13716                  [8],[23],[0],[7],[40],[10],[9],[207],[55],[98],{457}        
> UGGAGCUCGAGUGCUUUU           [8],[23],[0],[7],[40],[10],[9],[207],[55],[98],{457}         [100],[100],[0],[100],[100],[100],[100],[100],[100],[100]                                            [apMir_13145]

##################################################################################################################################################################################################################

# apPre_13606                  [13],[23],[0],[10],[123],[14],[3],[88],[51],[60],{385}      
> CUCUUCCUUCAGUACGAG           [13],[23],[0],[10],[119],[14],[3],[87],[51],[59],{379}       [100],[100],[0],[100],[96.75],[100],[100],[98.86],[100],[98.33]                                      [apMir_13026]
% CUCUUCCUUCAGUACGAGGGC        [0],[0],[0],[0],[4],[0],[0],[1],[0],[1],{6}                  [0],[0],[0],[0],[3.25],[0],[0],[1.14],[0],[1.67]                                                    

##################################################################################################################################################################################################################

# apPre_35183                  [16],[58],[12],[34],[100],[16],[28],[318],[220],[110],{912} 
> GCGUCUGUAGUUUGGUGUG          [16],[54],[12],[33],[97],[15],[28],[312],[215],[108],{890}   [100],[93.10],[100],[97.06],[97.00],[93.75],[100],[98.11],[97.73],[98.18]                            [apMir_37782]
% GCGUCUGUAGUUUGGUGU           [0],[4],[0],[1],[3],[1],[0],[6],[5],[2],{22}                 [0],[6.90],[0],[2.94],[3.00],[6.25],[0],[1.89],[2.27],[1.82]                                        

##################################################################################################################################################################################################################

# apPre_15994                  [88],[168],[19],[72],[540],[50],[63],[289],[227],[278],{1794}
> CCCCUACAUGCUGUCUACC          [87],[164],[18],[72],[538],[50],[62],[280],[225],[273],{1769} [98.86],[97.62],[94.74],[100],[99.63],[100],[98.41],[96.89],[99.12],[98.20]                          [apMir_15826]
% CCCCUACAUGCUGUCUACCCA        [1],[4],[1],[0],[2],[0],[1],[9],[2],[5],{25}                 [1.14],[2.38],[5.26],[0],[0.37],[0],[1.59],[3.11],[0.88],[1.80]                                     

##################################################################################################################################################################################################################

# apPre_21655                  [64],[314],[1],[53],[629],[87],[48],[520],[405],[476],{2597}
> UAGCAACAUGACUUCCAAGAC        [59],[301],[1],[53],[608],[83],[46],[500],[396],[466],{2513} [92.19],[95.86],[100],[100],[96.66],[95.40],[95.83],[96.15],[97.78],[97.90]                          [apMir_22485]
% AGCAACAUGACUUCCAAGAC         [3],[7],[0],[0],[8],[4],[2],[10],[4],[5],{43}                [4.69],[2.23],[0],[0],[1.27],[4.60],[4.17],[1.92],[0.99],[1.05]                                     
% UAGCAACAUGACUUCCAAGA         [1],[6],[0],[0],[7],[0],[0],[9],[5],[5],{33}                 [1.56],[1.91],[0],[0],[1.11],[0],[0],[1.73],[1.23],[1.05]                                           
% GCAACAUGACUUCCAAGAC          [1],[0],[0],[0],[6],[0],[0],[1],[0],[0],{8}                  [1.56],[0],[0],[0],[0.95],[0],[0],[0.19],[0],[0]                                                    

##################################################################################################################################################################################################################

# apPre_19421                  [157],[169],[92],[182],[45],[157],[17],[35],[16],[27],{897} 
> UUUGUGUGCUUUCUUGAACUG        [157],[165],[92],[181],[45],[153],[17],[35],[16],[26],{887}  [100],[97.63],[100],[99.45],[100],[97.45],[100],[100],[100],[96.30]                                  [apMir_19776]
% UUUUGUGUGCUUUCUUGAACUG       [0],[4],[0],[1],[0],[4],[0],[0],[0],[1],{10}                 [0],[2.37],[0],[0.55],[0],[2.55],[0],[0],[0],[3.70]                                                 

##################################################################################################################################################################################################################

# apPre_15336                  [9],[30],[5],[11],[44],[3],[6],[14],[261],[40],{423}        
> GGCUGGUCCCUAGCUAUUA          [9],[26],[5],[11],[32],[3],[6],[14],[238],[38],{382}         [100],[86.67],[100],[100],[72.73],[100],[100],[100],[91.19],[95.00]                                  [apMir_15117]
% GGCUGGUCCCUAGCUAUU           [0],[4],[0],[0],[12],[0],[0],[0],[23],[2],{41}               [0],[13.33],[0],[0],[27.27],[0],[0],[0],[8.81],[5.00]                                               

##################################################################################################################################################################################################################

# apPre_87162                  [2],[13],[0],[7],[14],[4],[3],[66],[23],[115],{247}         
> GGCGGCACGAUCUGAACCU          [2],[13],[0],[7],[7],[4],[3],[66],[23],[113],{238}           [100],[100],[0],[100],[50.00],[100],[100],[100],[100],[98.26]                                        [apMir_84844]
% GGCGGCACGAUCUGAACC           [0],[0],[0],[0],[7],[0],[0],[0],[0],[2],{9}                  [0],[0],[0],[0],[50.00],[0],[0],[0],[0],[1.74]                                                      

##################################################################################################################################################################################################################

# apPre_14336                  [100],[139],[6],[60],[8],[163],[138],[12],[6],[9],{641}     
> UGUGACACUCUCCUUGUCA          [93],[138],[6],[57],[8],[158],[132],[12],[6],[8],{618}       [93.00],[99.28],[100],[95.00],[100],[96.93],[95.65],[100],[100],[88.89]                              [apMir_13889]
% UUGUGACACUCUCCUUGUCA         [7],[1],[0],[3],[0],[5],[6],[0],[0],[1],{23}                 [7.00],[0.72],[0],[5.00],[0],[3.07],[4.35],[0],[0],[11.11]                                          

##################################################################################################################################################################################################################

# apPre_18700                  [50],[130],[6],[29],[3],[59],[74],[6],[7],[4],{368}         
> ACUGUCUUAGAGAUGAUACA         [42],[119],[5],[20],[3],[49],[61],[6],[7],[2],{314}          [84.00],[91.54],[83.33],[68.97],[100],[83.05],[82.43],[100],[100],[50.00]                            [apMir_19098]
% ACUGUCUUAGAGAUGAUAC          [3],[9],[0],[7],[0],[7],[9],[0],[0],[2],{37}                 [6.00],[6.92],[0],[24.14],[0],[11.86],[12.16],[0],[0],[50.00]                                       
% AACUGUCUUAGAGAUGAUACA        [5],[0],[0],[1],[0],[2],[2],[0],[0],[0],{10}                 [10.00],[0],[0],[3.45],[0],[3.39],[2.70],[0],[0],[0]                                                
% AACUGUCUUAGAGAUGAUA          [0],[2],[1],[1],[0],[1],[2],[0],[0],[0],{7}                  [0],[1.54],[16.67],[3.45],[0],[1.69],[2.70],[0],[0],[0]                                             

##################################################################################################################################################################################################################

# apPre_54287                  [0],[13],[0],[17],[27],[1],[6],[158],[46],[125],{393}       
> AGAAGAAGAUCACAGGCGC          [0],[13],[0],[17],[27],[1],[6],[156],[46],[122],{388}        [0],[100],[0],[100],[100],[100],[100],[98.73],[100],[97.60]                                          [apMir_55966]
% CAGAAGAAGAUCACAGGCGC         [0],[0],[0],[0],[0],[0],[0],[2],[0],[3],{5}                  [0],[0],[0],[0],[0],[0],[0],[1.27],[0],[2.40]                                                       

##################################################################################################################################################################################################################

# apPre_21941                  [54],[122],[11],[29],[26],[29],[35],[28],[48],[9],{391}     
> AUGAAAUAGAAGAUUAGAAGA        [51],[120],[11],[27],[24],[28],[33],[27],[44],[8],{373}      [94.44],[98.36],[100],[93.10],[92.31],[96.55],[94.29],[96.43],[91.67],[88.89]                        [apMir_22762]
% UGAAAUAGAAGAUUAGAAGAA        [3],[1],[0],[2],[2],[1],[1],[0],[1],[1],{12}                 [5.56],[0.82],[0],[6.90],[7.69],[3.45],[2.86],[0],[2.08],[11.11]                                    
% UGAAAUAGAAGAUUAGAAGA         [0],[1],[0],[0],[0],[0],[1],[1],[3],[0],{6}                  [0],[0.82],[0],[0],[0],[0],[2.86],[3.57],[6.25],[0]                                                 

##################################################################################################################################################################################################################

# apPre_86826                  [0],[13],[0],[17],[27],[1],[6],[156],[46],[122],{388}       
> UAUGGACAUAUCUGAGGAG          [0],[13],[0],[17],[27],[1],[6],[156],[46],[122],{388}        [0],[100],[0],[100],[100],[100],[100],[100],[100],[100]                                              [apMir_56111]

##################################################################################################################################################################################################################

# apPre_54740                  [3],[25],[1],[14],[20],[0],[3],[150],[26],[113],{355}       
> CUUGUCAGCCUACGAAUAU          [3],[25],[1],[14],[20],[0],[3],[147],[26],[110],{349}        [100],[100],[100],[100],[100],[0],[100],[98.00],[100],[97.35]                                        [apMir_56408]
% ACUUGUCAGCCUACGAAUAU         [0],[0],[0],[0],[0],[0],[0],[3],[0],[3],{6}                  [0],[0],[0],[0],[0],[0],[0],[2.00],[0],[2.65]                                                       

##################################################################################################################################################################################################################

# apPre_14081                  [4],[10],[0],[4],[68],[3],[3],[95],[60],[141],{388}         
> CCAGAUUUGGCAGUUCCAG          [4],[7],[0],[2],[55],[3],[3],[92],[58],[140],{364}           [100],[70.00],[0],[50.00],[80.88],[100],[100],[96.84],[96.67],[99.29]                                [apMir_13572]
% UCCCAGAUUUGGCAGUUC           [0],[2],[0],[2],[10],[0],[0],[2],[1],[1],{18}                [0],[20.00],[0],[50.00],[14.71],[0],[0],[2.11],[1.67],[0.71]                                        
% UCCCAGAUUUGGCAGUUCC          [0],[1],[0],[0],[3],[0],[0],[1],[1],[0],{6}                  [0],[10.00],[0],[0],[4.41],[0],[0],[1.05],[1.67],[0]                                                

##################################################################################################################################################################################################################

# apPre_16196                  [6],[33],[0],[26],[199],[15],[12],[89],[36],[4],{420}       
> CUACUGGGGACCUGGCUGU          [3],[31],[0],[23],[191],[10],[7],[84],[35],[4],{388}         [50.00],[93.94],[0],[88.46],[95.98],[66.67],[58.33],[94.38],[97.22],[100]                            [apMir_66994]
% ACUGGGGACCUGGCUGUCA          [3],[2],[0],[3],[8],[5],[5],[5],[1],[0],{32}                 [50.00],[6.06],[0],[11.54],[4.02],[33.33],[41.67],[5.62],[2.78],[0]                                 

##################################################################################################################################################################################################################

# apPre_22201                  [64],[314],[1],[53],[629],[87],[48],[520],[405],[476],{2597}
> UAGCAACAUGACUUCCAAGAC        [59],[301],[1],[53],[608],[83],[46],[500],[396],[466],{2513} [92.19],[95.86],[100],[100],[96.66],[95.40],[95.83],[96.15],[97.78],[97.90]                          [apMir_22485]
% AGCAACAUGACUUCCAAGAC         [3],[7],[0],[0],[8],[4],[2],[10],[4],[5],{43}                [4.69],[2.23],[0],[0],[1.27],[4.60],[4.17],[1.92],[0.99],[1.05]                                     
% UAGCAACAUGACUUCCAAGA         [1],[6],[0],[0],[7],[0],[0],[9],[5],[5],{33}                 [1.56],[1.91],[0],[0],[1.11],[0],[0],[1.73],[1.23],[1.05]                                           
% GCAACAUGACUUCCAAGAC          [1],[0],[0],[0],[6],[0],[0],[1],[0],[0],{8}                  [1.56],[0],[0],[0],[0.95],[0],[0],[0.19],[0],[0]                                                    

##################################################################################################################################################################################################################

# apPre_18802                  [141],[262],[20],[41],[4],[159],[99],[8],[16],[2],{752}     
> ACUGUCAGAGAGACAUAUGU         [125],[242],[18],[38],[3],[132],[86],[7],[15],[2],{668}      [88.65],[92.37],[90.00],[92.68],[75.00],[83.02],[86.87],[87.50],[93.75],[100]                        [apMir_19208]
% AACUGUCAGAGAGACAUAUGU        [15],[15],[2],[2],[1],[23],[12],[1],[0],[0],{71}             [10.64],[5.73],[10.00],[4.88],[25.00],[14.47],[12.12],[12.50],[0],[0]                               
% ACUGUCAGAGAGACAUAUGUA        [0],[3],[0],[0],[0],[3],[1],[0],[1],[0],{8}                  [0],[1.15],[0],[0],[0],[1.89],[1.01],[0],[6.25],[0]                                                 
% GCAUUGAGACCAACUGUCA          [1],[2],[0],[1],[0],[1],[0],[0],[0],[0],{5}                  [0.71],[0.76],[0],[2.44],[0],[0.63],[0],[0],[0],[0]                                                 

##################################################################################################################################################################################################################

# apPre_20286                  [92],[227],[98],[127],[60],[34],[16],[73],[11],[9],{747}    
> CAGGGACCUCCCUUCUGUGAA        [92],[227],[98],[127],[60],[34],[16],[73],[11],[9],{747}     [100],[100],[100],[100],[100],[100],[100],[100],[100],[100]                                          [apMir_21023]

##################################################################################################################################################################################################################

# apPre_66630                  [4],[61],[2],[4],[11],[5],[3],[213],[17],[114],{434}        
> GACAAGUGCGAUGUAUGUC          [4],[61],[2],[4],[11],[5],[3],[213],[17],[114],{434}         [100],[100],[100],[100],[100],[100],[100],[100],[100],[100]                                          [apMir_36155]

##################################################################################################################################################################################################################

# apPre_17115                  [7],[174],[5],[18],[6],[0],[6],[4],[3],[0],{223}            
> UGAAGUGGGUGGGGAAAGAG         [7],[174],[5],[18],[6],[0],[6],[4],[3],[0],{223}             [100],[100],[100],[100],[100],[0],[100],[100],[100],[0]                                              [apMir_17033]

##################################################################################################################################################################################################################

# apPre_66717                  [6],[33],[0],[26],[199],[15],[12],[89],[36],[4],{420}       
> CUACUGGGGACCUGGCUGU          [3],[31],[0],[23],[191],[10],[7],[84],[35],[4],{388}         [50.00],[93.94],[0],[88.46],[95.98],[66.67],[58.33],[94.38],[97.22],[100]                            [apMir_66994]
% ACUGGGGACCUGGCUGUCA          [3],[2],[0],[3],[8],[5],[5],[5],[1],[0],{32}                 [50.00],[6.06],[0],[11.54],[4.02],[33.33],[41.67],[5.62],[2.78],[0]                                 

##################################################################################################################################################################################################################

# apPre_17278                  [19],[82],[103],[97],[0],[53],[32],[1],[1],[0],{388}        
> UCAUAUGCUGCUGAGAUUCU         [15],[73],[100],[93],[0],[50],[26],[0],[1],[0],{358}         [78.95],[89.02],[97.09],[95.88],[0],[94.34],[81.25],[0],[100],[0]                                    [apMir_17291]
% AUCAUAUGCUGCUGAGAUUCU        [3],[2],[3],[2],[0],[1],[5],[1],[0],[0],{17}                 [15.79],[2.44],[2.91],[2.06],[0],[1.89],[15.63],[100],[0],[0]                                       
% UAUCAUAUGCUGCUGAGAUUCU       [1],[7],[0],[2],[0],[2],[1],[0],[0],[0],{13}                 [5.26],[8.54],[0],[2.06],[0],[3.77],[3.13],[0],[0],[0]                                              

##################################################################################################################################################################################################################

# apPre_20653                  [55],[88],[21],[45],[11],[41],[149],[1],[2],[2],{415}       
> GAUUAUAGUCAUCCUUUUAUG        [55],[88],[21],[45],[11],[41],[149],[1],[2],[2],{415}        [100],[100],[100],[100],[100],[100],[100],[100],[100],[100]                                          [apMir_21428]

##################################################################################################################################################################################################################

# apPre_33469                  [1008],[1564],[234],[1431],[466],[1098],[1368],[411],[229],[565],{8374}
> GGGUGAUGGAUGAUCGAUG          [1007],[1563],[233],[1425],[463],[1096],[1362],[410],[228],[563],{8350} [99.90],[99.94],[99.57],[99.58],[99.36],[99.82],[99.56],[99.76],[99.56],[99.65]                      [apMir_36010]
% GGUGAUGGAUGAUCGAUG           [0],[1],[0],[5],[2],[0],[2],[0],[0],[0],{10}                 [0],[0.06],[0],[0.35],[0.43],[0],[0.15],[0],[0],[0]                                                 
% GGGUGAUGGAUGAUCGAU           [0],[0],[1],[1],[0],[1],[2],[1],[1],[2],{9}                  [0],[0],[0.43],[0.07],[0],[0.09],[0.15],[0.24],[0.44],[0.35]                                        
% UUGGGUGAUGGAUGAUCGAUG        [1],[0],[0],[0],[1],[1],[2],[0],[0],[0],{5}                  [0.10],[0],[0],[0],[0.21],[0.09],[0.15],[0],[0],[0]                                                 

##################################################################################################################################################################################################################

# apPre_33468                  [1008],[1564],[234],[1431],[466],[1098],[1368],[411],[229],[565],{8374}
> GGGUGAUGGAUGAUCGAUG          [1007],[1563],[233],[1425],[463],[1096],[1362],[410],[228],[563],{8350} [99.90],[99.94],[99.57],[99.58],[99.36],[99.82],[99.56],[99.76],[99.56],[99.65]                      [apMir_36010]
% GGUGAUGGAUGAUCGAUG           [0],[1],[0],[5],[2],[0],[2],[0],[0],[0],{10}                 [0],[0.06],[0],[0.35],[0.43],[0],[0.15],[0],[0],[0]                                                 
% GGGUGAUGGAUGAUCGAU           [0],[0],[1],[1],[0],[1],[2],[1],[1],[2],{9}                  [0],[0],[0.43],[0.07],[0],[0.09],[0.15],[0.24],[0.44],[0.35]                                        
% UUGGGUGAUGGAUGAUCGAUG        [1],[0],[0],[0],[1],[1],[2],[0],[0],[0],{5}                  [0.10],[0],[0],[0],[0.21],[0.09],[0.15],[0],[0],[0]                                                 

##################################################################################################################################################################################################################

# apPre_16971                  [1008],[1566],[234],[1429],[465],[1097],[1371],[411],[228],[565],{8374}
> CAUCGAUCAUCCAUCACCC          [1004],[1561],[233],[1423],[462],[1094],[1362],[410],[227],[563],{8339} [99.60],[99.68],[99.57],[99.58],[99.35],[99.73],[99.34],[99.76],[99.56],[99.65]                      [apMir_16808]
% CAUCGAUCAUCCAUCACCCA         [3],[4],[0],[0],[0],[1],[3],[0],[0],[0],{11}                 [0.30],[0.26],[0],[0],[0],[0.09],[0.22],[0],[0],[0]                                                 
% CAUCGAUCAUCCAUCACC           [0],[1],[0],[5],[2],[0],[2],[0],[0],[0],{10}                 [0],[0.06],[0],[0.35],[0.43],[0],[0.15],[0],[0],[0]                                                 
% AUCGAUCAUCCAUCACCC           [0],[0],[1],[1],[0],[1],[2],[1],[1],[2],{9}                  [0],[0],[0.43],[0.07],[0],[0.09],[0.15],[0.24],[0.44],[0.35]                                        
% CAUCGAUCAUCCAUCACCCAA        [1],[0],[0],[0],[1],[1],[2],[0],[0],[0],{5}                  [0.10],[0],[0],[0],[0.22],[0.09],[0.15],[0],[0],[0]                                                 

##################################################################################################################################################################################################################

# apPre_16387                  [1536],[4900],[244],[1448],[175],[2180],[2976],[278],[276],[213],{14226}
> GUGGAUGGAGAGGAGUGAC          [1511],[4799],[227],[1422],[166],[2115],[2877],[266],[275],[209],{13867} [98.37],[97.94],[93.03],[98.20],[94.86],[97.02],[96.67],[95.68],[99.64],[98.12]                      [apMir_16256]
% AGUGGAUGGAGAGGAGUGAC         [23],[100],[17],[25],[9],[62],[99],[12],[1],[4],{352}        [1.50],[2.04],[6.97],[1.73],[5.14],[2.84],[3.33],[4.32],[0.36],[1.88]                               
% GAGUGGAUGGAGAGGAGUGAC        [2],[1],[0],[1],[0],[3],[0],[0],[0],[0],{7}                  [0.13],[0.02],[0],[0.07],[0],[0.14],[0],[0],[0],[0]                                                 

##################################################################################################################################################################################################################

# apPre_22381                  [91],[117],[3],[15],[19],[175],[49],[1],[0],[0],{470}       
> AAACGCUCUUAUAUUAUGGGA        [87],[111],[2],[12],[16],[174],[45],[0],[0],[0],{447}        [95.60],[94.87],[66.67],[80.00],[84.21],[99.43],[91.84],[0],[0],[0]                                  [apMir_20556]
% AACGCUCUUAUAUUAUGGGAC        [4],[6],[1],[3],[3],[1],[4],[1],[0],[0],{23}                 [4.40],[5.13],[33.33],[20.00],[15.79],[0.57],[8.16],[100],[0],[0]                                   

##################################################################################################################################################################################################################

# apPre_15018                  [1537],[4899],[244],[1448],[176],[2185],[2976],[278],[277],[214],{14234}
> GUCACUCCUCUCCAUCCAC          [1511],[4795],[227],[1422],[166],[2113],[2876],[266],[275],[209],{13860} [98.31],[97.88],[93.03],[98.20],[94.32],[96.70],[96.64],[95.68],[99.28],[97.66]                      [apMir_14745]
% GUCACUCCUCUCCAUCCACU         [23],[100],[17],[25],[9],[62],[99],[12],[1],[4],{352}        [1.50],[2.04],[6.97],[1.73],[5.11],[2.84],[3.33],[4.32],[0.36],[1.87]                               
% UGUCACUCCUCUCCAUCCAC         [1],[3],[0],[0],[1],[7],[1],[0],[1],[1],{15}                 [0.07],[0.06],[0],[0],[0.57],[0.32],[0.03],[0],[0.36],[0.47]                                        
% GUCACUCCUCUCCAUCCACUC        [2],[1],[0],[1],[0],[3],[0],[0],[0],[0],{7}                  [0.13],[0.02],[0],[0.07],[0],[0.14],[0],[0],[0],[0]                                                 

##################################################################################################################################################################################################################

# apPre_14192                  [91],[330],[41],[243],[758],[92],[134],[370],[1068],[711],{3838}
> GCGUGACACUGAACCAUUG          [85],[317],[40],[236],[751],[86],[128],[367],[990],[677],{3677} [93.41],[96.06],[97.56],[97.12],[99.08],[93.48],[95.52],[99.19],[92.70],[95.22]                      [apMir_13714]
% GCGUGACACUGAACCAUUGGU        [1],[6],[0],[4],[2],[2],[4],[1],[48],[13],{81}               [1.10],[1.82],[0],[1.65],[0.26],[2.17],[2.99],[0.27],[4.49],[1.83]                                  
% GCGUGACACUGAACCAUUGG         [5],[7],[1],[3],[5],[4],[2],[2],[30],[21],{80}               [5.49],[2.12],[2.44],[1.23],[0.66],[4.35],[1.49],[0.54],[2.81],[2.95]                               

##################################################################################################################################################################################################################

# apPre_14191                  [91],[330],[41],[243],[758],[92],[134],[370],[1068],[711],{3838}
> GCGUGACACUGAACCAUUG          [85],[317],[40],[236],[751],[86],[128],[367],[990],[677],{3677} [93.41],[96.06],[97.56],[97.12],[99.08],[93.48],[95.52],[99.19],[92.70],[95.22]                      [apMir_13714]
% GCGUGACACUGAACCAUUGGU        [1],[6],[0],[4],[2],[2],[4],[1],[48],[13],{81}               [1.10],[1.82],[0],[1.65],[0.26],[2.17],[2.99],[0.27],[4.49],[1.83]                                  
% GCGUGACACUGAACCAUUGG         [5],[7],[1],[3],[5],[4],[2],[2],[30],[21],{80}               [5.49],[2.12],[2.44],[1.23],[0.66],[4.35],[1.49],[0.54],[2.81],[2.95]                               

##################################################################################################################################################################################################################

# apPre_20482                  [95],[119],[4],[17],[19],[177],[51],[3],[0],[0],{485}       
> UCCCAUAAUAUAAGAGCGUUU        [87],[111],[2],[12],[16],[174],[45],[0],[0],[0],{447}        [91.58],[93.28],[50.00],[70.59],[84.21],[98.31],[88.24],[0],[0],[0]                                  [apMir_19532]
% GUCCCAUAAUAUAAGAGCGUU        [4],[6],[1],[3],[3],[1],[4],[1],[0],[0],{23}                 [4.21],[5.04],[25.00],[17.65],[15.79],[0.56],[7.84],[33.33],[0],[0]                                 
% UGUCCCAUAAUAUAAGAGCGUU       [4],[2],[1],[0],[0],[0],[1],[1],[0],[0],{9}                  [4.21],[1.68],[25.00],[0],[0],[0],[1.96],[33.33],[0],[0]                                            
% UCUGUCCCAUAAUAUAAGAGC        [0],[0],[0],[2],[0],[2],[1],[1],[0],[0],{6}                  [0],[0],[0],[11.76],[0],[1.13],[1.96],[33.33],[0],[0]                                               

##################################################################################################################################################################################################################

# apPre_21133                  [95],[119],[4],[17],[19],[177],[51],[3],[0],[0],{485}       
> UCCCAUAAUAUAAGAGCGUUU        [87],[111],[2],[12],[16],[174],[45],[0],[0],[0],{447}        [91.58],[93.28],[50.00],[70.59],[84.21],[98.31],[88.24],[0],[0],[0]                                  [apMir_19532]
% GUCCCAUAAUAUAAGAGCGUU        [4],[6],[1],[3],[3],[1],[4],[1],[0],[0],{23}                 [4.21],[5.04],[25.00],[17.65],[15.79],[0.56],[7.84],[33.33],[0],[0]                                 
% UGUCCCAUAAUAUAAGAGCGUU       [4],[2],[1],[0],[0],[0],[1],[1],[0],[0],{9}                  [4.21],[1.68],[25.00],[0],[0],[0],[1.96],[33.33],[0],[0]                                            
% UCUGUCCCAUAAUAUAAGAGC        [0],[0],[0],[2],[0],[2],[1],[1],[0],[0],{6}                  [0],[0],[0],[11.76],[0],[1.13],[1.96],[33.33],[0],[0]                                               

##################################################################################################################################################################################################################

# apPre_15125                  [57],[1225],[17],[43],[62],[53],[121],[1837],[389],[1310],{5114}
> GUUGUCAUAUAUGUAUUGA          [44],[1139],[11],[30],[36],[52],[102],[1804],[376],[1112],{4706} [77.19],[92.98],[64.71],[69.77],[58.06],[98.11],[84.30],[98.20],[96.66],[84.89]                      [apMir_14769]
% UUGUCAUAUAUGUAUUGA           [12],[81],[6],[11],[26],[0],[18],[10],[13],[190],{367}       [21.05],[6.61],[35.29],[25.58],[41.94],[0],[14.88],[0.54],[3.34],[14.50]                            
% UUGUUGUCAUAUAUGUAUUGA        [1],[3],[0],[2],[0],[1],[0],[14],[0],[6],{27}                [1.75],[0.24],[0],[4.65],[0],[1.89],[0],[0.76],[0],[0.46]                                           
% UGUUGUCAUAUAUGUAUUGA         [0],[2],[0],[0],[0],[0],[1],[9],[0],[2],{14}                 [0],[0.16],[0],[0],[0],[0],[0.83],[0.49],[0],[0.15]                                                 

##################################################################################################################################################################################################################

# apPre_78831                  [57],[1225],[17],[43],[62],[53],[121],[1837],[389],[1310],{5114}
> GUUGUCAUAUAUGUAUUGA          [44],[1139],[11],[30],[36],[52],[102],[1804],[376],[1112],{4706} [77.19],[92.98],[64.71],[69.77],[58.06],[98.11],[84.30],[98.20],[96.66],[84.89]                      [apMir_14769]
% UUGUCAUAUAUGUAUUGA           [12],[81],[6],[11],[26],[0],[18],[10],[13],[190],{367}       [21.05],[6.61],[35.29],[25.58],[41.94],[0],[14.88],[0.54],[3.34],[14.50]                            
% UUGUUGUCAUAUAUGUAUUGA        [1],[3],[0],[2],[0],[1],[0],[14],[0],[6],{27}                [1.75],[0.24],[0],[4.65],[0],[1.89],[0],[0.76],[0],[0.46]                                           
% UGUUGUCAUAUAUGUAUUGA         [0],[2],[0],[0],[0],[0],[1],[9],[0],[2],{14}                 [0],[0.16],[0],[0],[0],[0],[0.83],[0.49],[0],[0.15]                                                 

##################################################################################################################################################################################################################

# apPre_32780                  [57],[1225],[17],[43],[62],[53],[121],[1837],[389],[1310],{5114}
> GUUGUCAUAUAUGUAUUGA          [44],[1139],[11],[30],[36],[52],[102],[1804],[376],[1112],{4706} [77.19],[92.98],[64.71],[69.77],[58.06],[98.11],[84.30],[98.20],[96.66],[84.89]                      [apMir_14769]
% UUGUCAUAUAUGUAUUGA           [12],[81],[6],[11],[26],[0],[18],[10],[13],[190],{367}       [21.05],[6.61],[35.29],[25.58],[41.94],[0],[14.88],[0.54],[3.34],[14.50]                            
% UUGUUGUCAUAUAUGUAUUGA        [1],[3],[0],[2],[0],[1],[0],[14],[0],[6],{27}                [1.75],[0.24],[0],[4.65],[0],[1.89],[0],[0.76],[0],[0.46]                                           
% UGUUGUCAUAUAUGUAUUGA         [0],[2],[0],[0],[0],[0],[1],[9],[0],[2],{14}                 [0],[0.16],[0],[0],[0],[0],[0.83],[0.49],[0],[0.15]                                                 

##################################################################################################################################################################################################################

# apPre_2687                   [84790],[147472],[32141],[79400],[25493],[59223],[60793],[21500],[19740],[19395],{549947}
> UGAGAUGAGAUUACCCAAUAC        [82265],[144753],[31550],[76388],[24584],[57291],[59297],[20858],[19316],[18608],{534910} [97.02],[98.16],[98.16],[96.21],[96.43],[96.74],[97.54],[97.01],[97.85],[95.94]                      [apMir_21052]
% UGAGAUGAGAUUACCCAAUACC       [509],[527],[61],[226],[294],[555],[448],[279],[165],[395],{3459} [0.60],[0.36],[0.19],[0.28],[1.15],[0.94],[0.74],[1.30],[0.84],[2.04]                               
% UGAGAUGAGAUUACCCAA           [431],[489],[103],[949],[159],[377],[268],[68],[41],[63],{2948} [0.51],[0.33],[0.32],[1.20],[0.62],[0.64],[0.44],[0.32],[0.21],[0.32]                               
% CGUUGAGAUGAGAUUACCCAAU       [563],[516],[156],[606],[157],[290],[225],[63],[48],[83],{2707} [0.66],[0.35],[0.49],[0.76],[0.62],[0.49],[0.37],[0.29],[0.24],[0.43]                               
% CGUUGAGAUGAGAUUACCCAA        [250],[337],[63],[209],[35],[145],[78],[36],[13],[28],{1194} [0.29],[0.23],[0.20],[0.26],[0.14],[0.24],[0.13],[0.17],[0.07],[0.14]                               
% CGUUGAGAUGAGAUUACCCA         [254],[151],[46],[228],[50],[107],[92],[22],[15],[33],{998}  [0.30],[0.10],[0.14],[0.29],[0.20],[0.18],[0.15],[0.10],[0.08],[0.17]                               
% UGAGAUGAGAUUACCCAAUA         [174],[179],[31],[170],[43],[115],[127],[44],[38],[38],{959} [0.21],[0.12],[0.10],[0.21],[0.17],[0.19],[0.21],[0.20],[0.19],[0.20]                               
% GAGAUGAGAUUACCCAAUAC         [130],[180],[52],[125],[43],[87],[74],[39],[49],[47],{826}   [0.15],[0.12],[0.16],[0.16],[0.17],[0.15],[0.12],[0.18],[0.25],[0.24]                               
% AGGGGGCAAUCUCACCUCAAC        [52],[98],[29],[161],[40],[67],[36],[31],[25],[25],{564}     [0.06],[0.07],[0.09],[0.20],[0.16],[0.11],[0.06],[0.14],[0.13],[0.13]                               
% UGAGAUGAGAUUACCCAAU          [32],[84],[4],[81],[20],[40],[32],[9],[6],[11],{319}         [0.04],[0.06],[0.01],[0.10],[0.08],[0.07],[0.05],[0.04],[0.03],[0.06]                               
% CGUUGAGAUGAGAUUACCC          [21],[31],[7],[27],[4],[22],[26],[12],[0],[10],{160}         [0.02],[0.02],[0.02],[0.03],[0.02],[0.04],[0.04],[0.06],[0],[0.05]                                  
% AGGGGGCAAUCUCACCUCAA         [16],[12],[2],[38],[8],[16],[5],[2],[1],[0],{100}            [0.02],[0.01],[0.01],[0.05],[0.03],[0.03],[0.01],[0.01],[0.01],[0]                                  
% GGGGGCAAUCUCACCUCAAC         [9],[3],[3],[42],[3],[10],[5],[7],[6],[10],{98}              [0.01],[0],[0.01],[0.05],[0.01],[0.02],[0.01],[0.03],[0.03],[0.05]                                  
% UUGAGAUGAGAUUACCCAAUAC       [7],[24],[2],[4],[7],[14],[7],[12],[2],[8],{87}              [0.01],[0.02],[0.01],[0.01],[0.03],[0.02],[0.01],[0.06],[0.01],[0.04]                               
% GGGCAAUCUCACCUCAACAGC        [5],[8],[9],[28],[10],[4],[6],[0],[2],[3],{75}               [0.01],[0.01],[0.03],[0.04],[0.04],[0.01],[0.01],[0],[0.01],[0.02]                                  
% AGGGGGCAAUCUCACCUCAACA       [4],[11],[7],[19],[6],[7],[3],[5],[4],[4],{70}               [0],[0.01],[0.02],[0.02],[0.02],[0.01],[0],[0.02],[0.02],[0.02]                                     
% UUGAGAUGAGAUUACCCAA          [10],[6],[1],[16],[3],[15],[10],[2],[0],[2],{65}             [0.01],[0],[0],[0.02],[0.01],[0.03],[0.02],[0.01],[0],[0.01]                                        
% UUGAGAUGAGAUUACCCAAUA        [4],[4],[1],[14],[1],[17],[5],[0],[1],[1],{48}               [0],[0],[0],[0.02],[0],[0.03],[0.01],[0],[0.01],[0.01]                                              
% AGAUGAGAUUACCCAAUACCC        [2],[8],[2],[5],[5],[6],[8],[1],[1],[4],{42}                 [0],[0.01],[0.01],[0.01],[0.02],[0.01],[0.01],[0],[0.01],[0.02]                                     
% GUUGAGAUGAGAUUACCCAA         [9],[7],[2],[8],[3],[6],[5],[1],[0],[0],{41}                 [0.01],[0],[0.01],[0.01],[0.01],[0.01],[0.01],[0],[0],[0]                                           
% GAGAUGAGAUUACCCAAUACC        [7],[9],[0],[2],[2],[6],[3],[2],[2],[4],{37}                 [0.01],[0.01],[0],[0],[0.01],[0.01],[0],[0.01],[0.01],[0.02]                                        
% GGGGGCAAUCUCACCUCAA          [4],[2],[0],[7],[2],[5],[3],[1],[2],[2],{28}                 [0],[0],[0],[0.01],[0.01],[0.01],[0],[0],[0.01],[0.01]                                              
% CGUUGAGAUGAGAUUACC           [5],[4],[2],[4],[1],[3],[4],[1],[0],[1],{25}                 [0.01],[0],[0.01],[0.01],[0],[0.01],[0.01],[0],[0],[0.01]                                           
% CAAUCUCACCUCAACAGC           [5],[4],[1],[6],[2],[3],[1],[0],[0],[0],{22}                 [0.01],[0],[0],[0.01],[0.01],[0.01],[0],[0],[0],[0]                                                 
% GUAGGGGGCAAUCUCACCUCA        [4],[3],[0],[5],[0],[1],[5],[1],[0],[0],{19}                 [0],[0],[0],[0.01],[0],[0],[0.01],[0],[0],[0]                                                       
% GGCCGUUGAGAUGAGAUUACC        [1],[6],[1],[8],[1],[0],[1],[0],[1],[0],{19}                 [0],[0],[0],[0.01],[0],[0],[0],[0],[0.01],[0]                                                       
% GGGGGCAAUCUCACCUCAACA        [3],[0],[1],[4],[1],[3],[0],[0],[0],[4],{16}                 [0],[0],[0],[0.01],[0],[0.01],[0],[0],[0],[0.02]                                                    
% AGAUGAGAUUACCCAAUACC         [3],[4],[0],[2],[1],[2],[2],[0],[0],[2],{16}                 [0],[0],[0],[0],[0],[0],[0],[0],[0],[0.01]                                                          
% CCGUUGAGAUGAGAUUACCCAA       [2],[3],[0],[1],[2],[2],[2],[1],[0],[1],{14}                 [0],[0],[0],[0],[0.01],[0],[0],[0],[0],[0.01]                                                       
% AGGGGGCAAUCUCACCUCA          [0],[2],[0],[0],[1],[1],[5],[0],[0],[1],{10}                 [0],[0],[0],[0],[0],[0],[0.01],[0],[0],[0.01]                                                       
% UUGAGAUGAGAUUACCCA           [1],[0],[1],[4],[0],[3],[1],[0],[0],[0],{10}                 [0],[0],[0],[0.01],[0],[0.01],[0],[0],[0],[0]                                                       
% GAGAUGAGAUUACCCAAUA          [4],[1],[1],[0],[0],[0],[2],[0],[0],[0],{8}                  [0],[0],[0],[0],[0],[0],[0],[0],[0],[0]                                                             
% UGAGAUGAGAUUACCCAAUACCC      [1],[0],[0],[1],[0],[0],[0],[1],[1],[4],{8}                  [0],[0],[0],[0],[0],[0],[0],[0],[0.01],[0.02]                                                       
% GCAAUCUCACCUCAACAGC          [1],[1],[0],[4],[0],[1],[0],[0],[0],[0],{7}                  [0],[0],[0],[0.01],[0],[0],[0],[0],[0],[0]                                                          
% GUUGAGAUGAGAUUACCCAAU        [0],[1],[0],[1],[1],[0],[3],[0],[1],[0],{7}                  [0],[0],[0],[0],[0],[0],[0],[0],[0.01],[0]                                                          
% GGCAAUCUCACCUCAACAGCU        [0],[0],[1],[3],[0],[1],[0],[0],[0],[2],{7}                  [0],[0],[0],[0],[0],[0],[0],[0],[0],[0.01]                                                          
% GCCGUUGAGAUGAGAUUACCC        [0],[2],[0],[1],[0],[0],[2],[1],[0],[1],{7}                  [0],[0],[0],[0],[0],[0],[0],[0],[0],[0.01]                                                          
% CCGUUGAGAUGAGAUUACCC         [1],[2],[2],[0],[0],[0],[0],[1],[0],[0],{6}                  [0],[0],[0.01],[0],[0],[0],[0],[0],[0],[0]                                                          
% GGCCGUUGAGAUGAGAUUACCC       [0],[0],[0],[1],[3],[1],[1],[0],[0],[0],{6}                  [0],[0],[0],[0],[0.01],[0],[0],[0],[0],[0]                                                          
% GCAAUCUCACCUCAACAGCU         [1],[0],[0],[2],[1],[0],[1],[0],[0],[0],{5}                  [0],[0],[0],[0],[0],[0],[0],[0],[0],[0]                                                             

##################################################################################################################################################################################################################

# apPre_21101                  [95],[120],[4],[15],[19],[178],[51],[2],[0],[0],{484}       
> AAACGCUCUUAUAUUAUGGGA        [87],[111],[2],[12],[16],[174],[45],[0],[0],[0],{447}        [91.58],[92.50],[50.00],[80.00],[84.21],[97.75],[88.24],[0],[0],[0]                                  [apMir_20556]
% AACGCUCUUAUAUUAUGGGAC        [4],[6],[1],[3],[3],[1],[4],[1],[0],[0],{23}                 [4.21],[5.00],[25.00],[20.00],[15.79],[0.56],[7.84],[50.00],[0],[0]                                 
% AACGCUCUUAUAUUAUGGGACA       [4],[2],[1],[0],[0],[0],[1],[1],[0],[0],{9}                  [4.21],[1.67],[25.00],[0],[0],[0],[1.96],[50.00],[0],[0]                                            
% AAAACGCUCUUAUAUUAUGGGA       [0],[1],[0],[0],[0],[3],[1],[0],[0],[0],{5}                  [0],[0.83],[0],[0],[0],[1.69],[1.96],[0],[0],[0]                                                    

##################################################################################################################################################################################################################

# apPre_12973                  [263],[289],[108],[209],[79],[231],[214],[74],[72],[37],{1576}
> ACAGUUUGAUAUGAUGCUUGA        [247],[272],[100],[186],[71],[215],[194],[72],[69],[34],{1460} [93.92],[94.12],[92.59],[89.00],[89.87],[93.07],[90.65],[97.30],[95.83],[91.89]                      [apMir_19864]
% CAGUUUGAUAUGAUGCUUGA         [10],[17],[4],[13],[4],[11],[14],[0],[1],[1],{75}            [3.80],[5.88],[3.70],[6.22],[5.06],[4.76],[6.54],[0],[1.39],[2.70]                                  
% AGUUUGAUAUGAUGCUUGA          [4],[0],[2],[9],[1],[4],[6],[1],[2],[2],{31}                 [1.52],[0],[1.85],[4.31],[1.27],[1.73],[2.80],[1.35],[2.78],[5.41]                                  
% GUUUGAUAUGAUGCUUGA           [2],[0],[2],[1],[3],[1],[0],[1],[0],[0],{10}                 [0.76],[0],[1.85],[0.48],[3.80],[0.43],[0],[1.35],[0],[0]                                           

##################################################################################################################################################################################################################

# apPre_13645                  [263],[289],[108],[209],[79],[231],[214],[74],[72],[37],{1576}
> ACAGUUUGAUAUGAUGCUUGA        [247],[272],[100],[186],[71],[215],[194],[72],[69],[34],{1460} [93.92],[94.12],[92.59],[89.00],[89.87],[93.07],[90.65],[97.30],[95.83],[91.89]                      [apMir_19864]
% CAGUUUGAUAUGAUGCUUGA         [10],[17],[4],[13],[4],[11],[14],[0],[1],[1],{75}            [3.80],[5.88],[3.70],[6.22],[5.06],[4.76],[6.54],[0],[1.39],[2.70]                                  
% AGUUUGAUAUGAUGCUUGA          [4],[0],[2],[9],[1],[4],[6],[1],[2],[2],{31}                 [1.52],[0],[1.85],[4.31],[1.27],[1.73],[2.80],[1.35],[2.78],[5.41]                                  
% GUUUGAUAUGAUGCUUGA           [2],[0],[2],[1],[3],[1],[0],[1],[0],[0],{10}                 [0.76],[0],[1.85],[0.48],[3.80],[0.43],[0],[1.35],[0],[0]                                           

##################################################################################################################################################################################################################

# apPre_19360                  [263],[289],[108],[209],[79],[231],[214],[74],[72],[37],{1576}
> ACAGUUUGAUAUGAUGCUUGA        [247],[272],[100],[186],[71],[215],[194],[72],[69],[34],{1460} [93.92],[94.12],[92.59],[89.00],[89.87],[93.07],[90.65],[97.30],[95.83],[91.89]                      [apMir_19864]
% CAGUUUGAUAUGAUGCUUGA         [10],[17],[4],[13],[4],[11],[14],[0],[1],[1],{75}            [3.80],[5.88],[3.70],[6.22],[5.06],[4.76],[6.54],[0],[1.39],[2.70]                                  
% AGUUUGAUAUGAUGCUUGA          [4],[0],[2],[9],[1],[4],[6],[1],[2],[2],{31}                 [1.52],[0],[1.85],[4.31],[1.27],[1.73],[2.80],[1.35],[2.78],[5.41]                                  
% GUUUGAUAUGAUGCUUGA           [2],[0],[2],[1],[3],[1],[0],[1],[0],[0],{10}                 [0.76],[0],[1.85],[0.48],[3.80],[0.43],[0],[1.35],[0],[0]                                           

##################################################################################################################################################################################################################

# apPre_78793                  [125],[276],[101],[323],[94],[140],[155],[66],[70],[86],{1436}
> UAUAUGCUGCUUGGACGAA          [111],[249],[96],[310],[85],[123],[137],[64],[68],[78],{1321} [88.80],[90.22],[95.05],[95.98],[90.43],[87.86],[88.39],[96.97],[97.14],[90.70]                      [apMir_78184]
% UAUAUGCUGCUUGGACGAAA         [9],[22],[3],[12],[8],[13],[16],[2],[1],[7],{93}             [7.20],[7.97],[2.97],[3.72],[8.51],[9.29],[10.32],[3.03],[1.43],[8.14]                              
% UAUAUGCUGCUUGGACGAAAC        [5],[5],[2],[1],[1],[4],[2],[0],[1],[1],{22}                 [4.00],[1.81],[1.98],[0.31],[1.06],[2.86],[1.29],[0],[1.43],[1.16]                                  

##################################################################################################################################################################################################################

# apPre_1848                   [15],[33],[3],[23],[60],[9],[9],[110],[248],[194],{704}     
> GCUCCAGCUCAUCCAGCC           [14],[32],[2],[20],[46],[6],[8],[102],[237],[177],{644}      [93.33],[96.97],[66.67],[86.96],[76.67],[66.67],[88.89],[92.73],[95.56],[91.24]                      [apMir_11696]
% UGCUCCAGCUCAUCCAGCC          [0],[1],[1],[2],[11],[2],[1],[4],[9],[13],{44}               [0],[3.03],[33.33],[8.70],[18.33],[22.22],[11.11],[3.64],[3.63],[6.70]                              
% UGCUCCAGCUCAUCCAGCCC         [1],[0],[0],[0],[1],[0],[0],[2],[2],[3],{9}                  [6.67],[0],[0],[0],[1.67],[0],[0],[1.82],[0.81],[1.55]                                              
% UGCUCCAGCUCAUCCAGC           [0],[0],[0],[1],[2],[1],[0],[2],[0],[1],{7}                  [0],[0],[0],[4.35],[3.33],[11.11],[0],[1.82],[0],[0.52]                                             

##################################################################################################################################################################################################################

# apPre_6048                   [265],[199],[57],[206],[93],[253],[146],[23],[8],[26],{1276}
> CAGAGCAGAGCCGUGAAAC          [240],[181],[51],[182],[90],[230],[134],[18],[7],[24],{1157} [90.57],[90.95],[89.47],[88.35],[96.77],[90.91],[91.78],[78.26],[87.50],[92.31]                      [apMir_16087]
% GCCCAGAGCAGAGCCGUGAAAC       [20],[15],[6],[23],[2],[18],[11],[4],[0],[2],{101}           [7.55],[7.54],[10.53],[11.17],[2.15],[7.11],[7.53],[17.39],[0],[7.69]                               
% CAGAGCAGAGCCGUGAAA           [4],[2],[0],[1],[0],[5],[0],[0],[1],[0],{13}                 [1.51],[1.01],[0],[0.49],[0],[1.98],[0],[0],[12.50],[0]                                             
% GCCCAGAGCAGAGCCGUG           [1],[1],[0],[0],[1],[0],[1],[1],[0],[0],{5}                  [0.38],[0.50],[0],[0],[1.08],[0],[0.68],[4.35],[0],[0]                                              

##################################################################################################################################################################################################################

# apPre_22489                  [95],[125],[4],[16],[25],[180],[55],[1],[0],[0],{501}       
> AAACGCUCUUAUAUUAUGGGA        [87],[111],[2],[12],[16],[174],[45],[0],[0],[0],{447}        [91.58],[88.80],[50.00],[75.00],[64.00],[96.67],[81.82],[0],[0],[0]                                  [apMir_20556]
% AACGCUCUUAUAUUAUGGGAC        [4],[6],[1],[3],[3],[1],[4],[1],[0],[0],{23}                 [4.21],[4.80],[25.00],[18.75],[12.00],[0.56],[7.27],[100],[0],[0]                                   
% ACGCUCUUAUAUUAUGGGACG        [1],[5],[1],[1],[4],[1],[2],[0],[0],[0],{15}                 [1.05],[4.00],[25.00],[6.25],[16.00],[0.56],[3.64],[0],[0],[0]                                      
% GUUCCAUAAUAUAAGAGCGUU        [3],[2],[0],[0],[2],[1],[3],[0],[0],[0],{11}                 [3.16],[1.60],[0],[0],[8.00],[0.56],[5.45],[0],[0],[0]                                              
% AAAACGCUCUUAUAUUAUGGGA       [0],[1],[0],[0],[0],[3],[1],[0],[0],[0],{5}                  [0],[0.80],[0],[0],[0],[1.67],[1.82],[0],[0],[0]                                                    

##################################################################################################################################################################################################################

# apPre_20701                  [92],[122],[4],[16],[24],[180],[51],[1],[0],[0],{490}       
> UCCCAUAAUAUAAGAGCGUUU        [87],[111],[2],[12],[16],[174],[45],[0],[0],[0],{447}        [94.57],[90.98],[50.00],[75.00],[66.67],[96.67],[88.24],[0],[0],[0]                                  [apMir_19532]
% GUCCCAUAAUAUAAGAGCGUU        [4],[6],[1],[3],[3],[1],[4],[1],[0],[0],{23}                 [4.35],[4.92],[25.00],[18.75],[12.50],[0.56],[7.84],[100],[0],[0]                                   
% CGUCCCAUAAUAUAAGAGCGU        [1],[5],[1],[1],[4],[1],[2],[0],[0],[0],{15}                 [1.09],[4.10],[25.00],[6.25],[16.67],[0.56],[3.92],[0],[0],[0]                                      
% CCGUCCCAUAAUAUAAGAGCG        [0],[0],[0],[0],[1],[4],[0],[0],[0],[0],{5}                  [0],[0],[0],[0],[4.17],[2.22],[0],[0],[0],[0]                                                       

##################################################################################################################################################################################################################

# apPre_15530                  [304],[241],[35],[266],[129],[383],[252],[33],[21],[63],{1727}
> GUAGGUUGGACGAUGCUAU          [285],[227],[32],[249],[115],[368],[242],[30],[20],[59],{1627} [93.75],[94.19],[91.43],[93.61],[89.15],[96.08],[96.03],[90.91],[95.24],[93.65]                      [apMir_15337]
% GGGUAGGUUGGACGAUGCUAU        [18],[14],[3],[16],[13],[13],[10],[3],[1],[4],{95}           [5.92],[5.81],[8.57],[6.02],[10.08],[3.39],[3.97],[9.09],[4.76],[6.35]                              
% GGUAGGUUGGACGAUGCUAU         [1],[0],[0],[1],[1],[2],[0],[0],[0],[0],{5}                  [0.33],[0],[0],[0.38],[0.78],[0.52],[0],[0],[0],[0]                                                 

##################################################################################################################################################################################################################

# apPre_36551                  [97],[124],[4],[20],[28],[182],[54],[2],[0],[1],{512}       
> UCCCAUAAUAUAAGAGCGUUU        [87],[111],[2],[12],[16],[174],[45],[0],[0],[0],{447}        [89.69],[89.52],[50.00],[60.00],[57.14],[95.60],[83.33],[0],[0],[0]                                  [apMir_19532]
% GUCCCAUAAUAUAAGAGCGUU        [4],[6],[1],[3],[3],[1],[4],[1],[0],[0],{23}                 [4.12],[4.84],[25.00],[15.00],[10.71],[0.55],[7.41],[50.00],[0],[0]                                 
% CGUCCCAUAAUAUAAGAGCGU        [1],[5],[1],[1],[4],[1],[2],[0],[0],[0],{15}                 [1.03],[4.03],[25.00],[5.00],[14.29],[0.55],[3.70],[0],[0],[0]                                      
% CUCUUGUAUUAUGGGACGGA         [1],[1],[0],[1],[2],[1],[1],[0],[0],[0],{7}                  [1.03],[0.81],[0],[5.00],[7.14],[0.55],[1.85],[0],[0],[0]                                           
% UCUUGUAUUAUGGGACGGAGG        [1],[0],[0],[1],[1],[1],[0],[0],[0],[1],{5}                  [1.03],[0],[0],[5.00],[3.57],[0.55],[0],[0],[0],[100]                                               
% CUCUUGUAUUAUGGGACGGAG        [2],[1],[0],[0],[1],[0],[1],[0],[0],[0],{5}                  [2.06],[0.81],[0],[0],[3.57],[0],[1.85],[0],[0],[0]                                                 
% UAUUAUGGGACGGAGGGAGUA        [1],[0],[0],[2],[0],[0],[1],[1],[0],[0],{5}                  [1.03],[0],[0],[10.00],[0],[0],[1.85],[50.00],[0],[0]                                               
% CCGUCCCAUAAUAUAAGAGCG        [0],[0],[0],[0],[1],[4],[0],[0],[0],[0],{5}                  [0],[0],[0],[0],[3.57],[2.20],[0],[0],[0],[0]                                                       

##################################################################################################################################################################################################################

# apPre_20604                  [97],[124],[4],[20],[28],[182],[54],[2],[0],[1],{512}       
> UCCCAUAAUAUAAGAGCGUUU        [87],[111],[2],[12],[16],[174],[45],[0],[0],[0],{447}        [89.69],[89.52],[50.00],[60.00],[57.14],[95.60],[83.33],[0],[0],[0]                                  [apMir_19532]
% GUCCCAUAAUAUAAGAGCGUU        [4],[6],[1],[3],[3],[1],[4],[1],[0],[0],{23}                 [4.12],[4.84],[25.00],[15.00],[10.71],[0.55],[7.41],[50.00],[0],[0]                                 
% CGUCCCAUAAUAUAAGAGCGU        [1],[5],[1],[1],[4],[1],[2],[0],[0],[0],{15}                 [1.03],[4.03],[25.00],[5.00],[14.29],[0.55],[3.70],[0],[0],[0]                                      
% CUCUUGUAUUAUGGGACGGA         [1],[1],[0],[1],[2],[1],[1],[0],[0],[0],{7}                  [1.03],[0.81],[0],[5.00],[7.14],[0.55],[1.85],[0],[0],[0]                                           
% UCUUGUAUUAUGGGACGGAGG        [1],[0],[0],[1],[1],[1],[0],[0],[0],[1],{5}                  [1.03],[0],[0],[5.00],[3.57],[0.55],[0],[0],[0],[100]                                               
% CUCUUGUAUUAUGGGACGGAG        [2],[1],[0],[0],[1],[0],[1],[0],[0],[0],{5}                  [2.06],[0.81],[0],[0],[3.57],[0],[1.85],[0],[0],[0]                                                 
% UAUUAUGGGACGGAGGGAGUA        [1],[0],[0],[2],[0],[0],[1],[1],[0],[0],{5}                  [1.03],[0],[0],[10.00],[0],[0],[1.85],[50.00],[0],[0]                                               
% CCGUCCCAUAAUAUAAGAGCG        [0],[0],[0],[0],[1],[4],[0],[0],[0],[0],{5}                  [0],[0],[0],[0],[3.57],[2.20],[0],[0],[0],[0]                                                       

##################################################################################################################################################################################################################

# apPre_18272                  [1071],[15216],[449],[2271],[959],[369],[1918],[566],[113],[1166],{24098}
> UGCCUGGCUCCCUGUAUGCCA        [980],[14501],[424],[2044],[879],[321],[1798],[503],[104],[1013],{22567} [91.50],[95.30],[94.43],[90.00],[91.66],[86.99],[93.74],[88.87],[92.04],[86.88]                      [apMir_22246]
% UGCCUGGCUCCCUGUAUGCCAC       [28],[282],[8],[86],[27],[20],[35],[18],[3],[61],{568}       [2.61],[1.85],[1.78],[3.79],[2.82],[5.42],[1.82],[3.18],[2.65],[5.23]                               
% UGCCUGGCUCCCUGUAUGC          [12],[152],[6],[40],[11],[6],[15],[17],[0],[13],{272}        [1.12],[1.00],[1.34],[1.76],[1.15],[1.63],[0.78],[3.00],[0],[1.11]                                  
% GCCUGGCUCCCUGUAUGCCA         [12],[100],[2],[27],[6],[5],[18],[2],[0],[20],{192}          [1.12],[0.66],[0.45],[1.19],[0.63],[1.36],[0.94],[0.35],[0],[1.72]                                  
% CCUGGCUCCCUGUAUGCCACU        [10],[42],[5],[35],[25],[5],[11],[15],[1],[29],{178}         [0.93],[0.28],[1.11],[1.54],[2.61],[1.36],[0.57],[2.65],[0.88],[2.49]                               
% GCGUGCACGGAUCCAAGCAUA        [17],[46],[1],[7],[1],[10],[18],[3],[3],[2],{108}            [1.59],[0.30],[0.22],[0.31],[0.10],[2.71],[0.94],[0.53],[2.65],[0.17]                               
% UGCCUGGCUCCCUGUAUGCCACU      [7],[44],[0],[10],[2],[0],[13],[1],[0],[11],{88}             [0.65],[0.29],[0],[0.44],[0.21],[0],[0.68],[0.18],[0],[0.94]                                        
% GCCUGGCUCCCUGUAUGCCAC        [0],[11],[3],[13],[4],[0],[1],[3],[1],[6],{42}               [0],[0.07],[0.67],[0.57],[0.42],[0],[0.05],[0.53],[0.88],[0.51]                                     
% UGCCUGGCUCCCUGUAUGCC         [2],[17],[0],[1],[1],[1],[0],[2],[0],[3],{27}                [0.19],[0.11],[0],[0.04],[0.10],[0.27],[0],[0.35],[0],[0.26]                                        
% CCUGGCUCCCUGUAUGCCAC         [1],[2],[0],[4],[1],[1],[2],[1],[0],[2],{14}                 [0.09],[0.01],[0],[0.18],[0.10],[0.27],[0.10],[0.18],[0],[0.17]                                     
% UGUGCCUGGCUCCCUGUAUGCC       [2],[4],[0],[0],[1],[0],[2],[1],[0],[2],{12}                 [0.19],[0.03],[0],[0],[0.10],[0],[0.10],[0.18],[0],[0.17]                                           
% CUGGCUCCCUGUAUGCCACUC        [0],[2],[0],[3],[0],[0],[1],[0],[0],[1],{7}                  [0],[0.01],[0],[0.13],[0],[0],[0.05],[0],[0],[0.09]                                                 
% GUGCCUGGCUCCCUGUAUGCC        [0],[3],[0],[1],[0],[0],[0],[0],[0],[3],{7}                  [0],[0.02],[0],[0.04],[0],[0],[0],[0],[0],[0.26]                                                    
% CCUGGCUCCCUGUAUGCCA          [0],[5],[0],[0],[0],[0],[1],[0],[0],[0],{6}                  [0],[0.03],[0],[0],[0],[0],[0.05],[0],[0],[0]                                                       
% GCCUGGCUCCCUGUAUGC           [0],[4],[0],[0],[1],[0],[0],[0],[0],[0],{5}                  [0],[0.03],[0],[0],[0.10],[0],[0],[0],[0],[0]                                                       
% GCGUGCACGGAUCCAAGCAUAU       [0],[1],[0],[0],[0],[0],[3],[0],[1],[0],{5}                  [0],[0.01],[0],[0],[0],[0],[0.16],[0],[0.88],[0]                                                    

##################################################################################################################################################################################################################

# apPre_19089                  [103],[123],[5],[23],[22],[183],[55],[5],[1],[0],{520}      
> UCCCAUAAUAUAAGAGCGUUU        [87],[111],[2],[12],[16],[174],[45],[0],[0],[0],{447}        [84.47],[90.24],[40.00],[52.17],[72.73],[95.08],[81.82],[0],[0],[0]                                  [apMir_19532]
% GUCCCAUAAUAUAAGAGCGUU        [4],[6],[1],[3],[3],[1],[4],[1],[0],[0],{23}                 [3.88],[4.88],[20.00],[13.04],[13.64],[0.55],[7.27],[20.00],[0],[0]                                 
% ACUCUUAUAUUAUGGGACGGA        [5],[3],[0],[0],[2],[2],[2],[1],[0],[0],{15}                 [4.85],[2.44],[0],[0],[9.09],[1.09],[3.64],[20.00],[0],[0]                                          
% UGUCCCAUAAUAUAAGAGCGUU       [4],[2],[1],[0],[0],[0],[1],[1],[0],[0],{9}                  [3.88],[1.63],[20.00],[0],[0],[0],[1.82],[20.00],[0],[0]                                            
% UCUGUCCCAUAAUAUAAGAGC        [0],[0],[0],[2],[0],[2],[1],[1],[0],[0],{6}                  [0],[0],[0],[8.70],[0],[1.09],[1.82],[20.00],[0],[0]                                                
% UCUUAUAUUAUGGGACGGA          [0],[0],[0],[1],[0],[3],[0],[0],[1],[0],{5}                  [0],[0],[0],[4.35],[0],[1.64],[0],[0],[100],[0]                                                     
% UAUAUUAUGGGACGGAGGGAG        [1],[1],[0],[2],[0],[1],[0],[0],[0],[0],{5}                  [0.97],[0.81],[0],[8.70],[0],[0.55],[0],[0],[0],[0]                                                 
% AACACUCUUAUAUUAUGGGAC        [1],[0],[1],[1],[1],[0],[1],[0],[0],[0],{5}                  [0.97],[0],[20.00],[4.35],[4.55],[0],[1.82],[0],[0],[0]                                             
% UAUUAUGGGACGGAGGGAGUA        [1],[0],[0],[2],[0],[0],[1],[1],[0],[0],{5}                  [0.97],[0],[0],[8.70],[0],[0],[1.82],[20.00],[0],[0]                                                

##################################################################################################################################################################################################################

# apPre_20665                  [92],[123],[4],[16],[24],[183],[52],[1],[0],[0],{495}       
> AAACGCUCUUAUAUUAUGGGA        [87],[111],[2],[12],[16],[174],[45],[0],[0],[0],{447}        [94.57],[90.24],[50.00],[75.00],[66.67],[95.08],[86.54],[0],[0],[0]                                  [apMir_20556]
% AACGCUCUUAUAUUAUGGGAC        [4],[6],[1],[3],[3],[1],[4],[1],[0],[0],{23}                 [4.35],[4.88],[25.00],[18.75],[12.50],[0.55],[7.69],[100],[0],[0]                                   
% ACGCUCUUAUAUUAUGGGACG        [1],[5],[1],[1],[4],[1],[2],[0],[0],[0],{15}                 [1.09],[4.07],[25.00],[6.25],[16.67],[0.55],[3.85],[0],[0],[0]                                      
% CGCUCUUAUAUUAUGGGACGG        [0],[0],[0],[0],[1],[4],[0],[0],[0],[0],{5}                  [0],[0],[0],[0],[4.17],[2.19],[0],[0],[0],[0]                                                       
% AAAACGCUCUUAUAUUAUGGGA       [0],[1],[0],[0],[0],[3],[1],[0],[0],[0],{5}                  [0],[0.81],[0],[0],[0],[1.64],[1.92],[0],[0],[0]                                                    

##################################################################################################################################################################################################################

# apPre_15478                  [82],[207],[41],[67],[52],[78],[131],[42],[33],[39],{772}   
> GAUUCAAGCGGCUGGAAAG          [67],[169],[36],[62],[47],[68],[110],[32],[21],[37],{649}    [81.71],[81.64],[87.80],[92.54],[90.38],[87.18],[83.97],[76.19],[63.64],[94.87]                      [apMir_15284]
% GCGAUUCAAGCGGCUGGAAAG        [14],[35],[5],[3],[5],[9],[20],[10],[12],[2],{115}           [17.07],[16.91],[12.20],[4.48],[9.62],[11.54],[15.27],[23.81],[36.36],[5.13]                        
% CGAUUCAAGCGGCUGGAAAG         [1],[3],[0],[2],[0],[1],[1],[0],[0],[0],{8}                  [1.22],[1.45],[0],[2.99],[0],[1.28],[0.76],[0],[0],[0]                                              

##################################################################################################################################################################################################################

# apPre_36947                  [96],[126],[4],[16],[26],[184],[57],[1],[1],[0],{511}       
> AAACGCUCUUAUAUUAUGGGA        [87],[111],[2],[12],[16],[174],[45],[0],[0],[0],{447}        [90.63],[88.10],[50.00],[75.00],[61.54],[94.57],[78.95],[0],[0],[0]                                  [apMir_20556]
% AACGCUCUUAUAUUAUGGGAC        [4],[6],[1],[3],[3],[1],[4],[1],[0],[0],{23}                 [4.17],[4.76],[25.00],[18.75],[11.54],[0.54],[7.02],[100],[0],[0]                                   
% ACGCUCUUAUAUUAUGGGACG        [1],[5],[1],[1],[4],[1],[2],[0],[0],[0],{15}                 [1.04],[3.97],[25.00],[6.25],[15.38],[0.54],[3.51],[0],[0],[0]                                      
% GUUCCAUAAUAUAAGAGCGUU        [3],[2],[0],[0],[2],[1],[3],[0],[0],[0],{11}                 [3.13],[1.59],[0],[0],[7.69],[0.54],[5.26],[0],[0],[0]                                              
% CGCUCUUAUAUUAUGGGACGG        [0],[0],[0],[0],[1],[4],[0],[0],[0],[0],{5}                  [0],[0],[0],[0],[3.85],[2.17],[0],[0],[0],[0]                                                       
% AAGAGCGUUUUUUACACUACACUA     [1],[1],[0],[0],[0],[0],[2],[0],[1],[0],{5}                  [1.04],[0.79],[0],[0],[0],[0],[3.51],[0],[100],[0]                                                  
% AAAACGCUCUUAUAUUAUGGGA       [0],[1],[0],[0],[0],[3],[1],[0],[0],[0],{5}                  [0],[0.79],[0],[0],[0],[1.63],[1.75],[0],[0],[0]                                                    

##################################################################################################################################################################################################################

# apPre_20531                  [97],[125],[4],[20],[28],[185],[55],[2],[0],[1],{517}       
> AAACGCUCUUAUAUUAUGGGA        [87],[111],[2],[12],[16],[174],[45],[0],[0],[0],{447}        [89.69],[88.80],[50.00],[60.00],[57.14],[94.05],[81.82],[0],[0],[0]                                  [apMir_20556]
% AACGCUCUUAUAUUAUGGGAC        [4],[6],[1],[3],[3],[1],[4],[1],[0],[0],{23}                 [4.12],[4.80],[25.00],[15.00],[10.71],[0.54],[7.27],[50.00],[0],[0]                                 
% ACGCUCUUAUAUUAUGGGACG        [1],[5],[1],[1],[4],[1],[2],[0],[0],[0],{15}                 [1.03],[4.00],[25.00],[5.00],[14.29],[0.54],[3.64],[0],[0],[0]                                      
% UCCGUCCCAUAAUACAAGAG         [1],[1],[0],[1],[2],[1],[1],[0],[0],[0],{7}                  [1.03],[0.80],[0],[5.00],[7.14],[0.54],[1.82],[0],[0],[0]                                           
% CGCUCUUAUAUUAUGGGACGG        [0],[0],[0],[0],[1],[4],[0],[0],[0],[0],{5}                  [0],[0],[0],[0],[3.57],[2.16],[0],[0],[0],[0]                                                       
% UACUCCCUCCGUCCCAUAAUA        [1],[0],[0],[2],[0],[0],[1],[1],[0],[0],{5}                  [1.03],[0],[0],[10.00],[0],[0],[1.82],[50.00],[0],[0]                                               
% CCUCCGUCCCAUAAUACAAGA        [1],[0],[0],[1],[1],[1],[0],[0],[0],[1],{5}                  [1.03],[0],[0],[5.00],[3.57],[0.54],[0],[0],[0],[100]                                               
% CUCCGUCCCAUAAUACAAGAG        [2],[1],[0],[0],[1],[0],[1],[0],[0],[0],{5}                  [2.06],[0.80],[0],[0],[3.57],[0],[1.82],[0],[0],[0]                                                 
% AAAACGCUCUUAUAUUAUGGGA       [0],[1],[0],[0],[0],[3],[1],[0],[0],[0],{5}                  [0],[0.80],[0],[0],[0],[1.62],[1.82],[0],[0],[0]                                                    

##################################################################################################################################################################################################################

# apPre_19931                  [102],[123],[5],[21],[22],[185],[56],[5],[1],[0],{520}      
> AAACGCUCUUAUAUUAUGGGA        [87],[111],[2],[12],[16],[174],[45],[0],[0],[0],{447}        [85.29],[90.24],[40.00],[57.14],[72.73],[94.05],[80.36],[0],[0],[0]                                  [apMir_20556]
% AACGCUCUUAUAUUAUGGGAC        [4],[6],[1],[3],[3],[1],[4],[1],[0],[0],{23}                 [3.92],[4.88],[20.00],[14.29],[13.64],[0.54],[7.14],[20.00],[0],[0]                                 
% UCCGUCCCAUAAUAUAAGAGU        [5],[3],[0],[0],[2],[2],[2],[1],[0],[0],{15}                 [4.90],[2.44],[0],[0],[9.09],[1.08],[3.57],[20.00],[0],[0]                                          
% AACGCUCUUAUAUUAUGGGACA       [4],[2],[1],[0],[0],[0],[1],[1],[0],[0],{9}                  [3.92],[1.63],[20.00],[0],[0],[0],[1.79],[20.00],[0],[0]                                            
% GCUCUUAUAUUAUGGGACAGA        [0],[0],[0],[2],[0],[2],[1],[1],[0],[0],{6}                  [0],[0],[0],[9.52],[0],[1.08],[1.79],[20.00],[0],[0]                                                
% UACUCCCUCCGUCCCAUAAUA        [1],[0],[0],[2],[0],[0],[1],[1],[0],[0],{5}                  [0.98],[0],[0],[9.52],[0],[0],[1.79],[20.00],[0],[0]                                                
% AAAACGCUCUUAUAUUAUGGGA       [0],[1],[0],[0],[0],[3],[1],[0],[0],[0],{5}                  [0],[0.81],[0],[0],[0],[1.62],[1.79],[0],[0],[0]                                                    
% GUCCCAUAAUAUAAGAGUGUU        [1],[0],[1],[1],[1],[0],[1],[0],[0],[0],{5}                  [0.98],[0],[20.00],[4.76],[4.55],[0],[1.79],[0],[0],[0]                                             
% UCCGUCCCAUAAUAUAAGA          [0],[0],[0],[1],[0],[3],[0],[0],[1],[0],{5}                  [0],[0],[0],[4.76],[0],[1.62],[0],[0],[100],[0]                                                     

##################################################################################################################################################################################################################

# apPre_19930                  [102],[123],[5],[21],[22],[185],[56],[5],[1],[0],{520}      
> AAACGCUCUUAUAUUAUGGGA        [87],[111],[2],[12],[16],[174],[45],[0],[0],[0],{447}        [85.29],[90.24],[40.00],[57.14],[72.73],[94.05],[80.36],[0],[0],[0]                                  [apMir_20556]
% AACGCUCUUAUAUUAUGGGAC        [4],[6],[1],[3],[3],[1],[4],[1],[0],[0],{23}                 [3.92],[4.88],[20.00],[14.29],[13.64],[0.54],[7.14],[20.00],[0],[0]                                 
% UCCGUCCCAUAAUAUAAGAGU        [5],[3],[0],[0],[2],[2],[2],[1],[0],[0],{15}                 [4.90],[2.44],[0],[0],[9.09],[1.08],[3.57],[20.00],[0],[0]                                          
% AACGCUCUUAUAUUAUGGGACA       [4],[2],[1],[0],[0],[0],[1],[1],[0],[0],{9}                  [3.92],[1.63],[20.00],[0],[0],[0],[1.79],[20.00],[0],[0]                                            
% GCUCUUAUAUUAUGGGACAGA        [0],[0],[0],[2],[0],[2],[1],[1],[0],[0],{6}                  [0],[0],[0],[9.52],[0],[1.08],[1.79],[20.00],[0],[0]                                                
% UACUCCCUCCGUCCCAUAAUA        [1],[0],[0],[2],[0],[0],[1],[1],[0],[0],{5}                  [0.98],[0],[0],[9.52],[0],[0],[1.79],[20.00],[0],[0]                                                
% AAAACGCUCUUAUAUUAUGGGA       [0],[1],[0],[0],[0],[3],[1],[0],[0],[0],{5}                  [0],[0.81],[0],[0],[0],[1.62],[1.79],[0],[0],[0]                                                    
% GUCCCAUAAUAUAAGAGUGUU        [1],[0],[1],[1],[1],[0],[1],[0],[0],[0],{5}                  [0.98],[0],[20.00],[4.76],[4.55],[0],[1.79],[0],[0],[0]                                             
% UCCGUCCCAUAAUAUAAGA          [0],[0],[0],[1],[0],[3],[0],[0],[1],[0],{5}                  [0],[0],[0],[4.76],[0],[1.62],[0],[0],[100],[0]                                                     

##################################################################################################################################################################################################################

# apPre_18655                  [5015],[5533],[2168],[3660],[3063],[6161],[2617],[691],[360],[583],{29851}
> UGAAGCUGCCAGCAUGAUCUA        [4535],[4975],[2037],[3407],[2756],[5681],[2352],[610],[312],[492],{27157} [90.43],[89.92],[93.96],[93.09],[89.98],[92.21],[89.87],[88.28],[86.67],[84.39]                      [apMir_21380]
% UGAAGCUGCCAGCAUGAUCUAA       [142],[235],[61],[65],[23],[136],[82],[7],[6],[13],{770}     [2.83],[4.25],[2.81],[1.78],[0.75],[2.21],[3.13],[1.01],[1.67],[2.23]                               
% UGAAGCUGCCAGCAUGAUC          [115],[116],[20],[59],[66],[113],[83],[9],[3],[10],{594}     [2.29],[2.10],[0.92],[1.61],[2.15],[1.83],[3.17],[1.30],[0.83],[1.72]                               
% UGAAGCUGCCAGCAUGAUCU         [71],[69],[13],[43],[144],[67],[27],[48],[31],[51],{564}     [1.42],[1.25],[0.60],[1.17],[4.70],[1.09],[1.03],[6.95],[8.61],[8.75]                               
% GAAGCUGCCAGCAUGAUCUA         [58],[37],[21],[33],[37],[68],[20],[7],[5],[3],{289}         [1.16],[0.67],[0.97],[0.90],[1.21],[1.10],[0.76],[1.01],[1.39],[0.51]                               
% UGAAGCUGCCAGCAUGAU           [65],[55],[6],[18],[16],[60],[30],[9],[1],[10],{270}         [1.30],[0.99],[0.28],[0.49],[0.52],[0.97],[1.15],[1.30],[0.28],[1.72]                               
% UGAAGCUGCCAGCAUGAUCUAAC      [6],[16],[3],[3],[6],[10],[12],[0],[0],[1],{57}              [0.12],[0.29],[0.14],[0.08],[0.20],[0.16],[0.46],[0],[0],[0.17]                                     
% GUGAAGCUGCCAGCAUGAUC         [4],[10],[1],[15],[2],[8],[2],[0],[0],[0],{42}               [0.08],[0.18],[0.05],[0.41],[0.07],[0.13],[0.08],[0],[0],[0]                                        
% GUGAAGCUGCCAGCAUGAUCU        [5],[4],[0],[4],[0],[8],[3],[0],[0],[0],{24}                 [0.10],[0.07],[0],[0.11],[0],[0.13],[0.11],[0],[0],[0]                                              
% CGUGAAGCUGCCAGCAUGAUC        [5],[5],[0],[4],[0],[3],[1],[0],[0],[0],{18}                 [0.10],[0.09],[0],[0.11],[0],[0.05],[0.04],[0],[0],[0]                                              
% GAAGCUGCCAGCAUGAUC           [3],[5],[0],[1],[4],[1],[2],[1],[0],[0],{17}                 [0.06],[0.09],[0],[0.03],[0.13],[0.02],[0.08],[0.14],[0],[0]                                        
% GAAGCUGCCAGCAUGAUCUAA        [0],[4],[1],[1],[4],[2],[1],[0],[0],[0],{13}                 [0],[0.07],[0.05],[0.03],[0.13],[0.03],[0.04],[0],[0],[0]                                           
% GUGAAGCUGCCAGCAUGAUCUA       [4],[0],[1],[2],[0],[3],[0],[0],[0],[0],{10}                 [0.08],[0],[0.05],[0.05],[0],[0.05],[0],[0],[0],[0]                                                 
% GAAGCUGCCAGCAUGAUCU          [0],[1],[0],[1],[3],[0],[1],[0],[1],[2],{9}                  [0],[0.02],[0],[0.03],[0.10],[0],[0.04],[0],[0.28],[0.34]                                           
% AGCUGCCAGCAUGAUCUA           [1],[0],[1],[0],[2],[1],[0],[0],[0],[1],{6}                  [0.02],[0],[0.05],[0],[0.07],[0.02],[0],[0],[0],[0.17]                                              
% AAGCUGCCAGCAUGAUCUA          [0],[0],[2],[4],[0],[0],[0],[0],[0],[0],{6}                  [0],[0],[0.09],[0.11],[0],[0],[0],[0],[0],[0]                                                       
% UGAAGCUGCCAGCAUGAUCUAACU     [1],[1],[1],[0],[0],[0],[1],[0],[1],[0],{5}                  [0.02],[0.02],[0.05],[0],[0],[0],[0.04],[0],[0.28],[0]                                              

##################################################################################################################################################################################################################

# apPre_12933                  [5019],[5545],[2172],[3667],[3175],[6165],[2619],[741],[377],[628],{30108}
> UGAAGCUGCCAGCAUGAUCUA        [4535],[4975],[2037],[3407],[2756],[5681],[2352],[610],[312],[492],{27157} [90.36],[89.72],[93.78],[92.91],[86.80],[92.15],[89.81],[82.32],[82.76],[78.34]                      [apMir_21380]
% UGAAGCUGCCAGCAUGAUCUAA       [142],[235],[61],[65],[23],[136],[82],[7],[6],[13],{770}     [2.83],[4.24],[2.81],[1.77],[0.72],[2.21],[3.13],[0.94],[1.59],[2.07]                               
% UGAAGCUGCCAGCAUGAUC          [115],[116],[20],[59],[66],[113],[83],[9],[3],[10],{594}     [2.29],[2.09],[0.92],[1.61],[2.08],[1.83],[3.17],[1.21],[0.80],[1.59]                               
% UGAAGCUGCCAGCAUGAUCU         [71],[69],[13],[43],[144],[67],[27],[48],[31],[51],{564}     [1.41],[1.24],[0.60],[1.17],[4.54],[1.09],[1.03],[6.48],[8.22],[8.12]                               
% GAAGCUGCCAGCAUGAUCUA         [58],[37],[21],[33],[37],[68],[20],[7],[5],[3],{289}         [1.16],[0.67],[0.97],[0.90],[1.17],[1.10],[0.76],[0.94],[1.33],[0.48]                               
% UGAAGCUGCCAGCAUGAU           [65],[55],[6],[18],[16],[60],[30],[9],[1],[10],{270}         [1.30],[0.99],[0.28],[0.49],[0.50],[0.97],[1.15],[1.21],[0.27],[1.59]                               
% GAUCGUGCUGUGACAGUUUCACC      [4],[7],[4],[7],[100],[4],[2],[43],[17],[37],{225}           [0.08],[0.13],[0.18],[0.19],[3.15],[0.06],[0.08],[5.80],[4.51],[5.89]                               
% UGAAGCUGCCAGCAUGAUCUAAC      [6],[16],[3],[3],[6],[10],[12],[0],[0],[1],{57}              [0.12],[0.29],[0.14],[0.08],[0.19],[0.16],[0.46],[0],[0],[0.16]                                     
% GUGAAGCUGCCAGCAUGAUC         [4],[10],[1],[15],[2],[8],[2],[0],[0],[0],{42}               [0.08],[0.18],[0.05],[0.41],[0.06],[0.13],[0.08],[0],[0],[0]                                        
% AUCGUGCUGUGACAGUUUCACC       [0],[5],[0],[0],[12],[0],[0],[7],[0],[8],{32}                [0],[0.09],[0],[0],[0.38],[0],[0],[0.94],[0],[1.27]                                                 
% GUGAAGCUGCCAGCAUGAUCU        [5],[4],[0],[4],[0],[8],[3],[0],[0],[0],{24}                 [0.10],[0.07],[0],[0.11],[0],[0.13],[0.11],[0],[0],[0]                                              
% CGUGAAGCUGCCAGCAUGAUC        [5],[5],[0],[4],[0],[3],[1],[0],[0],[0],{18}                 [0.10],[0.09],[0],[0.11],[0],[0.05],[0.04],[0],[0],[0]                                              
% GAAGCUGCCAGCAUGAUC           [3],[5],[0],[1],[4],[1],[2],[1],[0],[0],{17}                 [0.06],[0.09],[0],[0.03],[0.13],[0.02],[0.08],[0.13],[0],[0]                                        
% GAAGCUGCCAGCAUGAUCUAA        [0],[4],[1],[1],[4],[2],[1],[0],[0],[0],{13}                 [0],[0.07],[0.05],[0.03],[0.13],[0.03],[0.04],[0],[0],[0]                                           
% GUGAAGCUGCCAGCAUGAUCUA       [4],[0],[1],[2],[0],[3],[0],[0],[0],[0],{10}                 [0.08],[0],[0.05],[0.05],[0],[0.05],[0],[0],[0],[0]                                                 
% GAAGCUGCCAGCAUGAUCU          [0],[1],[0],[1],[3],[0],[1],[0],[1],[2],{9}                  [0],[0.02],[0],[0.03],[0.09],[0],[0.04],[0],[0.27],[0.32]                                           
% AGCUGCCAGCAUGAUCUA           [1],[0],[1],[0],[2],[1],[0],[0],[0],[1],{6}                  [0.02],[0],[0.05],[0],[0.06],[0.02],[0],[0],[0],[0.16]                                              
% AAGCUGCCAGCAUGAUCUA          [0],[0],[2],[4],[0],[0],[0],[0],[0],[0],{6}                  [0],[0],[0.09],[0.11],[0],[0],[0],[0],[0],[0]                                                       
% UGAAGCUGCCAGCAUGAUCUAACU     [1],[1],[1],[0],[0],[0],[1],[0],[1],[0],{5}                  [0.02],[0.02],[0.05],[0],[0],[0],[0.04],[0],[0.27],[0]                                              

##################################################################################################################################################################################################################

# apPre_19879                  [234],[207],[28],[109],[42],[144],[34],[19],[9],[22],{848}  
> CUCCGUUCCAAUAUAGAUGAC        [219],[179],[21],[98],[36],[119],[24],[7],[3],[15],{721}     [93.59],[86.47],[75.00],[89.91],[85.71],[82.64],[70.59],[36.84],[33.33],[68.18]                      [apMir_20501]
% CAUCUAUUUUAGAACGGAGGG        [11],[10],[5],[5],[5],[0],[7],[1],[0],[3],{47}               [4.70],[4.83],[17.86],[4.59],[11.90],[0],[20.59],[5.26],[0],[13.64]                                 
% AUCUAUUUUAGAACGGAGGGA        [0],[1],[0],[0],[0],[15],[0],[8],[3],[0],{27}                [0],[0.48],[0],[0],[0],[10.42],[0],[42.11],[33.33],[0]                                              
% GGUCAUCUAUUUUAGAACGGA        [1],[5],[1],[5],[1],[2],[2],[1],[1],[1],{20}                 [0.43],[2.42],[3.57],[4.59],[2.38],[1.39],[5.88],[5.26],[11.11],[4.55]                              
% GUCAUCUAUUUUAGAACGGAG        [1],[10],[1],[1],[0],[1],[0],[0],[1],[2],{17}                [0.43],[4.83],[3.57],[0.92],[0],[0.69],[0],[0],[11.11],[9.09]                                       
% AUCUAUUUUAGAACGGAGGGAG       [0],[1],[0],[0],[0],[6],[1],[2],[0],[1],{11}                 [0],[0.48],[0],[0],[0],[4.17],[2.94],[10.53],[0],[4.55]                                             
% CAUCUAUUUUAGAACGGAGGGAGU     [2],[1],[0],[0],[0],[1],[0],[0],[1],[0],{5}                  [0.85],[0.48],[0],[0],[0],[0.69],[0],[0],[11.11],[0]                                                

##################################################################################################################################################################################################################

# apPre_18497                  [23],[596],[11],[100],[6],[4],[50],[23],[30],[7],{850}      
> CUCAAAGGGGUUUUGUCAGU         [17],[532],[9],[71],[2],[3],[45],[20],[28],[3],{730}         [73.91],[89.26],[81.82],[71.00],[33.33],[75.00],[90.00],[86.96],[93.33],[42.86]                      [apMir_18879]
% CUCAAAGGGGUUUUGUCAG          [5],[38],[1],[20],[2],[1],[2],[2],[0],[3],{74}               [21.74],[6.38],[9.09],[20.00],[33.33],[25.00],[4.00],[8.70],[0],[42.86]                             
% UCAAAGGGGUUUUGUCAGU          [1],[20],[0],[4],[2],[0],[2],[0],[1],[1],{31}                [4.35],[3.36],[0],[4.00],[33.33],[0],[4.00],[0],[3.33],[14.29]                                      
% CUCAAAGGGGUUUUGUCAGUC        [0],[6],[1],[5],[0],[0],[1],[1],[1],[0],{15}                 [0],[1.01],[9.09],[5.00],[0],[0],[2.00],[4.35],[3.33],[0]                                           

##################################################################################################################################################################################################################

# apPre_15222                  [62],[172],[39],[81],[45],[161],[101],[7],[15],[12],{695}   
> AAUCUCGGUUCCGCUGACAA         [23],[135],[33],[69],[30],[126],[80],[6],[14],[8],{524}      [37.10],[78.49],[84.62],[85.19],[66.67],[78.26],[79.21],[85.71],[93.33],[66.67]                      [apMir_18076]
% AUCUCGGUUCCGCUGACAA          [34],[21],[6],[11],[11],[26],[16],[1],[1],[1],{128}          [54.84],[12.21],[15.38],[13.58],[24.44],[16.15],[15.84],[14.29],[6.67],[8.33]                       
% CAAUCUCGGUUCCGCUGACAA        [5],[16],[0],[1],[4],[9],[5],[0],[0],[3],{43}                [8.06],[9.30],[0],[1.23],[8.89],[5.59],[4.95],[0],[0],[25.00]                                       

##################################################################################################################################################################################################################

# apPre_19989                  [218],[180],[39],[107],[25],[210],[27],[32],[9],[23],{870}  
> GUCAUCUAUAUUGGAACGGAG        [203],[155],[33],[96],[21],[185],[22],[20],[3],[18],{756}    [93.12],[86.11],[84.62],[89.72],[84.00],[88.10],[81.48],[62.50],[33.33],[78.26]                      [apMir_20602]
% CCCUCCGUUCUAAAAUAGAUG        [9],[6],[4],[3],[3],[0],[2],[1],[0],[1],{29}                 [4.13],[3.33],[10.26],[2.80],[12.00],[0],[7.41],[3.13],[0],[4.35]                                   
% UCCCUCCGUUCUAAAAUAGAU        [0],[1],[0],[0],[0],[15],[0],[8],[3],[0],{27}                [0],[0.56],[0],[0],[0],[7.14],[0],[25.00],[33.33],[0]                                               
% UCCGUUCUAAAAUAGAUGACC        [3],[6],[1],[7],[1],[2],[2],[1],[1],[1],{25}                 [1.38],[3.33],[2.56],[6.54],[4.00],[0.95],[7.41],[3.13],[11.11],[4.35]                              
% CUCCGUUCUAAAAUAGAUGAC        [1],[10],[1],[1],[0],[1],[0],[0],[1],[2],{17}                [0.46],[5.56],[2.56],[0.93],[0],[0.48],[0],[0],[11.11],[8.70]                                       
% CUCCCUCCGUUCUAAAAUAGAU       [0],[1],[0],[0],[0],[6],[1],[2],[0],[1],{11}                 [0],[0.56],[0],[0],[0],[2.86],[3.70],[6.25],[0],[4.35]                                              
% ACUCCCUCCGUUCUAAAAUAGAUG     [2],[1],[0],[0],[0],[1],[0],[0],[1],[0],{5}                  [0.92],[0.56],[0],[0],[0],[0.48],[0],[0],[11.11],[0]                                                

##################################################################################################################################################################################################################

# apPre_34653                  [39],[134],[7],[41],[267],[14],[26],[412],[131],[297],{1368}
> GGCCUACAUCGAGUCCGUC          [25],[112],[5],[34],[229],[6],[24],[328],[109],[239],{1111}  [64.10],[83.58],[71.43],[82.93],[85.77],[42.86],[92.31],[79.61],[83.21],[80.47]                      [apMir_37266]
% GGCCUACAUCGAGUCCGUCG         [3],[9],[0],[2],[12],[0],[1],[73],[19],[42],{161}            [7.69],[6.72],[0],[4.88],[4.49],[0],[3.85],[17.72],[14.50],[14.14]                                  
% GGCCUACAUCGAGUCCGU           [11],[13],[2],[5],[26],[8],[1],[11],[3],[16],{96}            [28.21],[9.70],[28.57],[12.20],[9.74],[57.14],[3.85],[2.67],[2.29],[5.39]                           

##################################################################################################################################################################################################################

# apPre_37255                  [220],[182],[39],[107],[25],[210],[27],[32],[10],[23],{875} 
> GUCAUCUAUAUUGGAACGGAG        [203],[155],[33],[96],[21],[185],[22],[20],[3],[18],{756}    [92.27],[85.16],[84.62],[89.72],[84.00],[88.10],[81.48],[62.50],[30.00],[78.26]                      [apMir_20602]
% CCCUCCGUUCUAAAAUAGAUG        [9],[6],[4],[3],[3],[0],[2],[1],[0],[1],{29}                 [4.09],[3.30],[10.26],[2.80],[12.00],[0],[7.41],[3.13],[0],[4.35]                                   
% UCCCUCCGUUCUAAAAUAGAU        [0],[1],[0],[0],[0],[15],[0],[8],[3],[0],{27}                [0],[0.55],[0],[0],[0],[7.14],[0],[25.00],[30.00],[0]                                               
% UCCGUUCUAAAAUAGAUGACC        [3],[6],[1],[7],[1],[2],[2],[1],[1],[1],{25}                 [1.36],[3.30],[2.56],[6.54],[4.00],[0.95],[7.41],[3.13],[10.00],[4.35]                              
% CUCCGUUCUAAAAUAGAUGAC        [1],[10],[1],[1],[0],[1],[0],[0],[1],[2],{17}                [0.45],[5.49],[2.56],[0.93],[0],[0.48],[0],[0],[10.00],[8.70]                                       
% CUCCCUCCGUUCUAAAAUAGAU       [0],[1],[0],[0],[0],[6],[1],[2],[0],[1],{11}                 [0],[0.55],[0],[0],[0],[2.86],[3.70],[6.25],[0],[4.35]                                              
% ACUCCCUCCGUUCUAAAAUAGAUG     [2],[1],[0],[0],[0],[1],[0],[0],[1],[0],{5}                  [0.91],[0.55],[0],[0],[0],[0.48],[0],[0],[10.00],[0]                                                
% CCGUUCUAAAAUAGAUGACCC        [2],[2],[0],[0],[0],[0],[0],[0],[1],[0],{5}                  [0.91],[1.10],[0],[0],[0],[0],[0],[0],[10.00],[0]                                                   

##################################################################################################################################################################################################################

# apPre_22613                  [98],[121],[5],[18],[22],[189],[53],[4],[4],[3],{517}       
> AAACGCUCUUAUAUUAUGGGA        [87],[111],[2],[12],[16],[174],[45],[0],[0],[0],{447}        [88.78],[91.74],[40.00],[66.67],[72.73],[92.06],[84.91],[0],[0],[0]                                  [apMir_20556]
% GCUCUUAUAUUAUGGGAUGGA        [0],[3],[1],[2],[2],[5],[1],[0],[2],[3],{19}                 [0],[2.48],[20.00],[11.11],[9.09],[2.65],[1.89],[0],[50.00],[100]                                   
% UCCGUCCCAUAAUAUAAGAGU        [5],[3],[0],[0],[2],[2],[2],[1],[0],[0],{15}                 [5.10],[2.48],[0],[0],[9.09],[1.06],[3.77],[25.00],[0],[0]                                          
% AACGCUCUUAUAUUAUGGGAUG       [4],[2],[1],[0],[0],[0],[1],[1],[0],[0],{9}                  [4.08],[1.65],[20.00],[0],[0],[0],[1.89],[25.00],[0],[0]                                            
% AACGCUCUUAUAUUAUGGGAU        [0],[1],[0],[0],[1],[2],[1],[1],[1],[0],{7}                  [0],[0.83],[0],[0],[4.55],[1.06],[1.89],[25.00],[25.00],[0]                                         
% UACUCCCUCCGUCCCAUAAUA        [1],[0],[0],[2],[0],[0],[1],[1],[0],[0],{5}                  [1.02],[0],[0],[11.11],[0],[0],[1.89],[25.00],[0],[0]                                               
% AAAACGCUCUUAUAUUAUGGGA       [0],[1],[0],[0],[0],[3],[1],[0],[0],[0],{5}                  [0],[0.83],[0],[0],[0],[1.59],[1.89],[0],[0],[0]                                                    
% GUCCCAUAAUAUAAGAGUGUU        [1],[0],[1],[1],[1],[0],[1],[0],[0],[0],{5}                  [1.02],[0],[20.00],[5.56],[4.55],[0],[1.89],[0],[0],[0]                                             
% UCCGUCCCAUAAUAUAAGA          [0],[0],[0],[1],[0],[3],[0],[0],[1],[0],{5}                  [0],[0],[0],[5.56],[0],[1.59],[0],[0],[25.00],[0]                                                   

##################################################################################################################################################################################################################

# apPre_37803                  [10],[315],[60],[221],[68],[215],[79],[110],[14],[63],{1155}
> UUGGGUCUUACAAGGUCAAGA        [3],[273],[55],[194],[57],[192],[66],[96],[10],[55],{1001}   [30.00],[86.67],[91.67],[87.78],[83.82],[89.30],[83.54],[87.27],[71.43],[87.30]                      [apMir_39685]
% GUUGGGUCUUACAAGGUCAAGA       [3],[19],[2],[4],[1],[0],[3],[0],[1],[0],{33}                [30.00],[6.03],[3.33],[1.81],[1.47],[0],[3.80],[0],[7.14],[0]                                       
% UGGGUCUUACAAGGUCAAGAA        [1],[7],[1],[3],[2],[6],[5],[6],[0],[2],{33}                 [10.00],[2.22],[1.67],[1.36],[2.94],[2.79],[6.33],[5.45],[0],[3.17]                                 
% UUGGGUCUUACAAGGUCAAG         [0],[5],[1],[7],[3],[9],[1],[3],[0],[3],{32}                 [0],[1.59],[1.67],[3.17],[4.41],[4.19],[1.27],[2.73],[0],[4.76]                                     
% AAAGGUCUUGCAAGGUCAAGA        [3],[4],[1],[3],[0],[1],[3],[2],[2],[0],{19}                 [30.00],[1.27],[1.67],[1.36],[0],[0.47],[3.80],[1.82],[14.29],[0]                                   
% UGGGUCUUACAAGGUCAAGA         [0],[2],[0],[5],[2],[1],[0],[1],[0],[0],{11}                 [0],[0.63],[0],[2.26],[2.94],[0.47],[0],[0.91],[0],[0]                                              
% UUGUUGGGUCUUACAAGGUCA        [0],[4],[0],[1],[1],[1],[0],[1],[0],[1],{9}                  [0],[1.27],[0],[0.45],[1.47],[0.47],[0],[0.91],[0],[1.59]                                           
% GGUCUUACAAGGUCAAGA           [0],[0],[0],[2],[2],[1],[0],[0],[1],[1],{7}                  [0],[0],[0],[0.90],[2.94],[0.47],[0],[0],[7.14],[1.59]                                              
% UGUUGGGUCUUACAAGGUCAA        [0],[0],[0],[1],[0],[2],[0],[1],[0],[1],{5}                  [0],[0],[0],[0.45],[0],[0.93],[0],[0.91],[0],[1.59]                                                 
% UUGGGUCUUACAAGGUCAAGAA       [0],[1],[0],[1],[0],[2],[1],[0],[0],[0],{5}                  [0],[0.32],[0],[0.45],[0],[0.93],[1.27],[0],[0],[0]                                                 

##################################################################################################################################################################################################################

# apPre_52783                  [15],[30],[3],[26],[37],[12],[9],[66],[138],[122],{458}     
> GCUUUGAUCUGCUUGAAA           [10],[25],[2],[17],[26],[4],[6],[59],[126],[102],{377}       [66.67],[83.33],[66.67],[65.38],[70.27],[33.33],[66.67],[89.39],[91.30],[83.61]                      [apMir_11807]
% UGCUUUGAUCUGCUUGAAA          [3],[3],[1],[5],[7],[4],[3],[3],[4],[16],{49}                [20.00],[10.00],[33.33],[19.23],[18.92],[33.33],[33.33],[4.55],[2.90],[13.11]                       
% GUUGGAUGAAAAUAGAGCC          [1],[2],[0],[3],[0],[3],[0],[0],[0],[0],{9}                  [6.67],[6.67],[0],[11.54],[0],[25.00],[0],[0],[0],[0]                                               
% UGCUUUGAUCUGCUUGAAAA         [1],[0],[0],[0],[1],[0],[0],[2],[2],[3],{9}                  [6.67],[0],[0],[0],[2.70],[0],[0],[3.03],[1.45],[2.46]                                              
% UGCUUUGAUCUGCUUGAA           [0],[0],[0],[1],[2],[1],[0],[2],[0],[1],{7}                  [0],[0],[0],[3.85],[5.41],[8.33],[0],[3.03],[0],[0.82]                                              
% AUGCUUUGAUCUGCUUGAAA         [0],[0],[0],[0],[1],[0],[0],[0],[6],[0],{7}                  [0],[0],[0],[0],[2.70],[0],[0],[0],[4.35],[0]                                                       

##################################################################################################################################################################################################################

# apPre_46043                  [14],[28],[3],[23],[37],[9],[9],[66],[138],[122],{449}      
> GCUUUGAUCUGCUUGAAA           [10],[25],[2],[17],[26],[4],[6],[59],[126],[102],{377}       [71.43],[89.29],[66.67],[73.91],[70.27],[44.44],[66.67],[89.39],[91.30],[83.61]                      [apMir_11807]
% UGCUUUGAUCUGCUUGAAA          [3],[3],[1],[5],[7],[4],[3],[3],[4],[16],{49}                [21.43],[10.71],[33.33],[21.74],[18.92],[44.44],[33.33],[4.55],[2.90],[13.11]                       
% UGCUUUGAUCUGCUUGAAAA         [1],[0],[0],[0],[1],[0],[0],[2],[2],[3],{9}                  [7.14],[0],[0],[0],[2.70],[0],[0],[3.03],[1.45],[2.46]                                              
% UGCUUUGAUCUGCUUGAA           [0],[0],[0],[1],[2],[1],[0],[2],[0],[1],{7}                  [0],[0],[0],[4.35],[5.41],[11.11],[0],[3.03],[0],[0.82]                                             
% AUGCUUUGAUCUGCUUGAAA         [0],[0],[0],[0],[1],[0],[0],[0],[6],[0],{7}                  [0],[0],[0],[0],[2.70],[0],[0],[0],[4.35],[0]                                                       

##################################################################################################################################################################################################################

# apPre_21787                  [61],[650],[10],[129],[8],[78],[132],[274],[159],[228],{1729}
> AAGCUUGAGGCAGCAACUGCA        [35],[247],[5],[97],[2],[53],[86],[218],[145],[198],{1086}   [57.38],[38.00],[50.00],[75.19],[25.00],[67.95],[65.15],[79.56],[91.19],[86.84]                      [apMir_22603]
% CAAGUAAUGCAGUUGUUGCCU        [4],[194],[1],[7],[0],[1],[14],[2],[1],[2],{226}             [6.56],[29.85],[10.00],[5.43],[0],[1.28],[10.61],[0.73],[0.63],[0.88]                                ]apMir_40456[
% GGAGGCAGCAAGCUUGAGGCA        [7],[150],[1],[7],[0],[6],[9],[3],[2],[7],{192}              [11.48],[23.08],[10.00],[5.43],[0],[7.69],[6.82],[1.09],[1.26],[3.07]                                ]apMir_40454[
% CGACUUGCAAGAAAGCCACAA        [5],[20],[0],[7],[2],[10],[11],[20],[1],[5],{81}             [8.20],[3.08],[0],[5.43],[25.00],[12.82],[8.33],[7.30],[0.63],[2.19]                                
% GAGGCAGCAACUGCACGACUU        [5],[7],[0],[6],[0],[5],[4],[5],[2],[7],{41}                 [8.20],[1.08],[0],[4.65],[0],[6.41],[3.03],[1.82],[1.26],[3.07]                                     
% GCAGCAACUGCACGACUUGCA        [0],[26],[0],[2],[1],[1],[2],[0],[0],[2],{34}                [0],[4.00],[0],[1.55],[12.50],[1.28],[1.52],[0],[0],[0.88]                                          
% AAUGCAGUUGUUGCCUCAUGC        [2],[2],[0],[1],[3],[0],[2],[9],[3],[6],{28}                 [3.28],[0.31],[0],[0.78],[37.50],[0],[1.52],[3.28],[1.89],[2.63]                                    
% CUUCCCCGCAAGUAAUGCAGU        [0],[0],[1],[0],[0],[1],[0],[7],[0],[0],{9}                  [0],[0],[10.00],[0],[0],[1.28],[0],[2.55],[0],[0]                                                   
% AGCUUGAGGCAGCAACUGCA         [0],[0],[0],[1],[0],[1],[1],[3],[1],[0],{7}                  [0],[0],[0],[0.78],[0],[1.28],[0.76],[1.09],[0.63],[0]                                              
% CAAGCUUGAGGCAGCAACUGCA       [0],[1],[0],[0],[0],[0],[0],[4],[1],[1],{7}                  [0],[0.15],[0],[0],[0],[0],[0],[1.46],[0.63],[0.44]                                                 
% UGAGGCAGCAACUGCACGACU        [1],[1],[1],[0],[0],[0],[2],[1],[1],[0],{7}                  [1.64],[0.15],[10.00],[0],[0],[0],[1.52],[0.36],[0.63],[0]                                          
% GCUUGAGGCAGCAACUGCA          [1],[1],[0],[1],[0],[0],[1],[1],[1],[0],{6}                  [1.64],[0.15],[0],[0.78],[0],[0],[0.76],[0.36],[0.63],[0]                                           
% UUCCCCGCAAGUAAUGCAGUU        [1],[1],[1],[0],[0],[0],[0],[1],[1],[0],{5}                  [1.64],[0.15],[10.00],[0],[0],[0],[0],[0.36],[0.63],[0]                                             

##################################################################################################################################################################################################################

# apPre_20704                  [298],[278],[50],[179],[53],[282],[47],[33],[9],[44],{1273} 
> GUCAUCUAUUCUGGAACGGAG        [269],[248],[42],[162],[45],[254],[32],[27],[4],[35],{1118}  [90.27],[89.21],[84.00],[90.50],[84.91],[90.07],[68.09],[81.82],[44.44],[79.55]                      [apMir_21472]
% UCAUCUAUUCUGGAACGGAGG        [8],[10],[0],[3],[5],[6],[0],[0],[0],[0],{32}                [2.68],[3.60],[0],[1.68],[9.43],[2.13],[0],[0],[0],[0]                                              
% CCUCCGUUCCAAAAUGGAUGA        [6],[8],[1],[6],[1],[2],[7],[0],[0],[1],{32}                 [2.01],[2.88],[2.00],[3.35],[1.89],[0.71],[14.89],[0],[0],[2.27]                                    
% AGUCAUCUAUUCUGGAACGGA        [3],[6],[4],[4],[2],[3],[2],[1],[3],[3],{31}                 [1.01],[2.16],[8.00],[2.23],[3.77],[1.06],[4.26],[3.03],[33.33],[6.82]                              
% AGUUAGUACAAAGUUGAGUCAUCU     [6],[0],[0],[0],[0],[9],[1],[2],[1],[1],{20}                 [2.01],[0],[0],[0],[0],[3.19],[2.13],[6.06],[11.11],[2.27]                                          
% UUAGUACAAAGUUGAGUCAUCUAU     [5],[1],[0],[1],[0],[4],[3],[2],[0],[2],{18}                 [1.68],[0.36],[0],[0.56],[0],[1.42],[6.38],[6.06],[0],[4.55]                                        
% UAGUACAAAGUUGAGUCAUCUAUU     [1],[1],[3],[1],[0],[1],[1],[1],[1],[0],{10}                 [0.34],[0.36],[6.00],[0.56],[0],[0.35],[2.13],[3.03],[11.11],[0]                                    
% UAGUACAAAGUUGAGUCAUCUAU      [0],[2],[0],[0],[0],[3],[0],[0],[0],[2],{7}                  [0],[0.72],[0],[0],[0],[1.06],[0],[0],[0],[4.55]                                                    
% AGUCAUCUAUUCUGGAACGGAG       [0],[2],[0],[2],[0],[0],[1],[0],[0],[0],{5}                  [0],[0.72],[0],[1.12],[0],[0],[2.13],[0],[0],[0]                                                    

##################################################################################################################################################################################################################

# apPre_15070                  [170],[54],[54],[124],[31],[183],[132],[14],[5],[10],{777}  
> GUCGGUCUAAUGUGGUUGUAA        [124],[30],[43],[98],[27],[132],[99],[12],[4],[9],{578}      [72.94],[55.56],[79.63],[79.03],[87.10],[72.13],[75.00],[85.71],[80.00],[90.00]                      [apMir_21189]
% GUCGGUCUAAUGUGGUUGUA         [27],[13],[5],[9],[1],[29],[15],[0],[1],[0],{100}            [15.88],[24.07],[9.26],[7.26],[3.23],[15.85],[11.36],[0],[20.00],[0]                                
% GUCGGUCUAAUGUGGUUGU          [15],[8],[4],[14],[3],[19],[14],[2],[0],[1],{80}             [8.82],[14.81],[7.41],[11.29],[9.68],[10.38],[10.61],[14.29],[0],[10.00]                            
% GUCGGUCUAAUGUGGUUG           [2],[3],[0],[2],[0],[2],[3],[0],[0],[0],{12}                 [1.18],[5.56],[0],[1.61],[0],[1.09],[2.27],[0],[0],[0]                                              
% UCGGUCUAAUGUGGUUGUAA         [2],[0],[2],[1],[0],[1],[1],[0],[0],[0],{7}                  [1.18],[0],[3.70],[0.81],[0],[0.55],[0.76],[0],[0],[0]                                              

##################################################################################################################################################################################################################

# apPre_15071                  [170],[54],[54],[124],[31],[183],[132],[14],[5],[10],{777}  
> GUCGGUCUAAUGUGGUUGUAA        [124],[30],[43],[98],[27],[132],[99],[12],[4],[9],{578}      [72.94],[55.56],[79.63],[79.03],[87.10],[72.13],[75.00],[85.71],[80.00],[90.00]                      [apMir_21189]
% GUCGGUCUAAUGUGGUUGUA         [27],[13],[5],[9],[1],[29],[15],[0],[1],[0],{100}            [15.88],[24.07],[9.26],[7.26],[3.23],[15.85],[11.36],[0],[20.00],[0]                                
% GUCGGUCUAAUGUGGUUGU          [15],[8],[4],[14],[3],[19],[14],[2],[0],[1],{80}             [8.82],[14.81],[7.41],[11.29],[9.68],[10.38],[10.61],[14.29],[0],[10.00]                            
% GUCGGUCUAAUGUGGUUG           [2],[3],[0],[2],[0],[2],[3],[0],[0],[0],{12}                 [1.18],[5.56],[0],[1.61],[0],[1.09],[2.27],[0],[0],[0]                                              
% UCGGUCUAAUGUGGUUGUAA         [2],[0],[2],[1],[0],[1],[1],[0],[0],[0],{7}                  [1.18],[0],[3.70],[0.81],[0],[0.55],[0.76],[0],[0],[0]                                              

##################################################################################################################################################################################################################

# apPre_18327                  [150],[50],[30],[120],[44],[128],[84],[15],[4],[3],{628}    
> AGCUACGAGCUUGCUGUGUUG        [125],[45],[22],[94],[36],[108],[62],[9],[3],[2],{506}       [83.33],[90.00],[73.33],[78.33],[81.82],[84.38],[73.81],[60.00],[75.00],[66.67]                      [apMir_22387]
% AGCUACGAGCUUGCUGUGUU         [25],[5],[8],[26],[8],[20],[22],[6],[1],[1],{122}            [16.67],[10.00],[26.67],[21.67],[18.18],[15.63],[26.19],[40.00],[25.00],[33.33]                     

##################################################################################################################################################################################################################

# apPre_20519                  [1244],[1683],[297],[969],[353],[980],[855],[350],[273],[420],{7424}
> GAGAGCAGAGCCGUGGAUAUG        [1029],[1464],[267],[848],[236],[758],[682],[234],[205],[265],{5988} [82.72],[86.99],[89.90],[87.51],[66.86],[77.35],[79.77],[66.86],[75.09],[63.10]                      [apMir_21281]
> GAGAGCAGAGCCGUGGAUAUGG       [172],[179],[21],[73],[105],[192],[147],[106],[60],[143],{1198} [13.83],[10.64],[7.07],[7.53],[29.75],[19.59],[17.19],[30.29],[21.98],[34.05]                        [apMir_24472]
% GAGAGCAGAGCCGUGGAUAU         [21],[14],[4],[12],[3],[10],[3],[3],[3],[4],{77}             [1.69],[0.83],[1.35],[1.24],[0.85],[1.02],[0.35],[0.86],[1.10],[0.95]                               
% AGAGCAGAGCCGUGGAUAUG         [9],[14],[4],[12],[1],[10],[14],[2],[4],[2],{72}             [0.72],[0.83],[1.35],[1.24],[0.28],[1.02],[1.64],[0.57],[1.47],[0.48]                               
% GAGAGCAGAGCCGUGGAUA          [2],[3],[1],[12],[4],[2],[4],[1],[1],[1],{31}                [0.16],[0.18],[0.34],[1.24],[1.13],[0.20],[0.47],[0.29],[0.37],[0.24]                               
% AGAGCAGAGCCGUGGAUAUGG        [2],[6],[0],[2],[1],[2],[2],[2],[0],[3],{20}                 [0.16],[0.36],[0],[0.21],[0.28],[0.20],[0.23],[0.57],[0],[0.71]                                     
% GGAGAGCAGAGCCGUGGAU          [4],[1],[0],[8],[0],[2],[2],[1],[0],[1],{19}                 [0.32],[0.06],[0],[0.83],[0],[0.20],[0.23],[0.29],[0],[0.24]                                        
% GAGCAGAGCCGUGGAUAUGG         [4],[1],[0],[1],[1],[1],[1],[1],[0],[0],{10}                 [0.32],[0.06],[0],[0.10],[0.28],[0.10],[0.12],[0.29],[0],[0]                                        
% GGAGAGCAGAGCCGUGGAUAUG       [1],[1],[0],[1],[2],[3],[0],[0],[0],[1],{9}                  [0.08],[0.06],[0],[0.10],[0.57],[0.31],[0],[0],[0],[0.24]                                           

##################################################################################################################################################################################################################

# apPre_8515                   [1686],[7504],[442],[1747],[213],[3549],[4032],[393],[294],[232],{20092}
> GUGUCUACUCUCUUCUGUUG         [221],[2624],[206],[338],[46],[1490],[1181],[129],[29],[28],{6292} [13.11],[34.97],[46.61],[19.35],[21.60],[41.98],[29.29],[32.82],[9.86],[12.07]                       [apMir_17332]
> UGUCUACUCUCUUCUGUUG          [1421],[4821],[229],[1397],[165],[2016],[2818],[263],[264],[202],{13596} [84.28],[64.25],[51.81],[79.97],[77.46],[56.80],[69.89],[66.92],[89.80],[87.07]                      [apMir_14119]
% UGUGUCUACUCUCUUCUGUUG        [14],[31],[3],[1],[0],[23],[15],[0],[0],[0],{87}             [0.83],[0.41],[0.68],[0.06],[0],[0.65],[0.37],[0],[0],[0]                                           
% GUGUGUCUACUCUCUUCUGU         [17],[9],[0],[6],[1],[14],[8],[0],[0],[1],{56}               [1.01],[0.12],[0],[0.34],[0.47],[0.39],[0.20],[0],[0],[0.43]                                        
% UGUGUGUCUACUCUCUUCUGU        [10],[4],[1],[0],[1],[3],[1],[0],[0],[0],{20}                [0.59],[0.05],[0.23],[0],[0.47],[0.08],[0.02],[0],[0],[0]                                           
% UGUGUCUACUCUCUUCUGU          [2],[0],[2],[4],[0],[1],[3],[0],[0],[0],{12}                 [0.12],[0],[0.45],[0.23],[0],[0.03],[0.07],[0],[0],[0]                                              
% GUCUACUCUCUUCUGUUG           [0],[5],[1],[1],[0],[1],[3],[0],[0],[0],{11}                 [0],[0.07],[0.23],[0.06],[0],[0.03],[0.07],[0],[0],[0]                                              
% UGUCUACUCUCUUCUGUU           [0],[7],[0],[0],[0],[1],[2],[1],[0],[0],{11}                 [0],[0.09],[0],[0],[0],[0.03],[0.05],[0.25],[0],[0]                                                 
% UGUCUACUCUCUUCUGUUGU         [1],[3],[0],[0],[0],[0],[1],[0],[1],[1],{7}                  [0.06],[0.04],[0],[0],[0],[0],[0.02],[0],[0.34],[0.43]                                              

##################################################################################################################################################################################################################

# apPre_13875                  [273],[338],[88],[94],[165],[174],[259],[112],[77],[144],{1724}
> UGGACGAGGAUGUGCAACUGC        [188],[294],[72],[54],[121],[66],[210],[100],[61],[105],{1271} [68.86],[86.98],[81.82],[57.45],[73.33],[37.93],[81.08],[89.29],[79.22],[72.92]                      [apMir_23192]
% GCACAUCCAUGCCCAAGCUCU        [35],[17],[1],[19],[12],[62],[14],[2],[10],[24],{196}        [12.82],[5.03],[1.14],[20.21],[7.27],[35.63],[5.41],[1.79],[12.99],[16.67]                          
% AGCUGCACAUCCAUGCCCAAG        [10],[10],[5],[3],[13],[18],[4],[4],[1],[5],{73}             [3.66],[2.96],[5.68],[3.19],[7.88],[10.34],[1.54],[3.57],[1.30],[3.47]                              
% UUGGACGAGGAUGUGCAACUG        [16],[2],[5],[1],[9],[12],[11],[2],[2],[1],{61}              [5.86],[0.59],[5.68],[1.06],[5.45],[6.90],[4.25],[1.79],[2.60],[0.69]                               
% AGCUUGGACGAGGAUGUGCAAC       [7],[3],[1],[2],[2],[3],[3],[1],[2],[1],{25}                 [2.56],[0.89],[1.14],[2.13],[1.21],[1.72],[1.16],[0.89],[2.60],[0.69]                               
% CUGCACAUCCAUGCCCAAGCUC       [2],[1],[3],[3],[2],[0],[7],[0],[0],[1],{19}                 [0.73],[0.30],[3.41],[3.19],[1.21],[0],[2.70],[0],[0],[0.69]                                        
% UGGACGAGGAUGUGCAACUGCG       [2],[4],[0],[3],[1],[3],[2],[0],[0],[2],{17}                 [0.73],[1.18],[0],[3.19],[0.61],[1.72],[0.77],[0],[0],[1.39]                                        
% CACAUCCAUGCCCAAGCUCUA        [2],[1],[0],[2],[0],[4],[2],[0],[0],[1],{12}                 [0.73],[0.30],[0],[2.13],[0],[2.30],[0.77],[0],[0],[0.69]                                           
% GGACGAGGAUGUGCAACUGC         [2],[1],[0],[1],[2],[0],[4],[1],[0],[0],{11}                 [0.73],[0.30],[0],[1.06],[1.21],[0],[1.54],[0.89],[0],[0]                                           
% CUGCACAUCCAUGCCCAAGCUCU      [1],[1],[0],[1],[1],[3],[1],[0],[1],[0],{9}                  [0.37],[0.30],[0],[1.06],[0.61],[1.72],[0.39],[0],[1.30],[0]                                        
% AGCUUGGACGAGGAUGUGCAA        [2],[0],[0],[0],[0],[1],[0],[0],[0],[4],{7}                  [0.73],[0],[0],[0],[0],[0.57],[0],[0],[0],[2.78]                                                    
% CUGCACAUCCAUGCCCAAGCU        [2],[0],[1],[1],[2],[0],[0],[0],[0],[0],{6}                  [0.73],[0],[1.14],[1.06],[1.21],[0],[0],[0],[0],[0]                                                 
% GCUGCACAUCCAUGCCCAAGC        [0],[2],[0],[4],[0],[0],[0],[0],[0],[0],{6}                  [0],[0.59],[0],[4.26],[0],[0],[0],[0],[0],[0]                                                       
% UGGACGAGGAUGUGCAAC           [3],[1],[0],[0],[0],[0],[0],[2],[0],[0],{6}                  [1.10],[0.30],[0],[0],[0],[0],[0],[1.79],[0],[0]                                                    
% UGCACAUCCAUGCCCAAGCUCU       [1],[1],[0],[0],[0],[2],[1],[0],[0],[0],{5}                  [0.37],[0.30],[0],[0],[0],[1.15],[0.39],[0],[0],[0]                                                 

##################################################################################################################################################################################################################

# apPre_21456                  [199],[211],[37],[135],[45],[197],[35],[21],[7],[39],{926}  
> CUCCGUUCCAGAAUAGAUGAC        [168],[184],[31],[120],[37],[167],[21],[15],[2],[31],{776}   [84.42],[87.20],[83.78],[88.89],[82.22],[84.77],[60.00],[71.43],[28.57],[79.49]                      [apMir_22267]
% CCUCCGUUCCAGAAUAGAUGA        [9],[12],[0],[5],[5],[7],[0],[0],[0],[0],{38}                [4.52],[5.69],[0],[3.70],[11.11],[3.55],[0],[0],[0],[0]                                             
% UCAUCCAUUUUGGAACGGAGG        [5],[6],[1],[4],[1],[1],[7],[0],[0],[1],{26}                 [2.51],[2.84],[2.70],[2.96],[2.22],[0.51],[20.00],[0],[0],[2.56]                                    
% AGAUGACUCAACUUUGUACUAACU     [6],[0],[0],[0],[0],[9],[1],[2],[1],[1],{20}                 [3.02],[0],[0],[0],[0],[4.57],[2.86],[9.52],[14.29],[2.56]                                          
% AUAGAUGACUCAACUUUGUACUAA     [5],[1],[0],[1],[0],[4],[3],[2],[0],[2],{18}                 [2.51],[0.47],[0],[0.74],[0],[2.03],[8.57],[9.52],[0],[5.13]                                        
% UCCGUUCCAGAAUAGAUGACU        [3],[3],[2],[2],[1],[1],[0],[1],[3],[2],{18}                 [1.51],[1.42],[5.41],[1.48],[2.22],[0.51],[0],[4.76],[42.86],[5.13]                                 
% AAUAGAUGACUCAACUUUGUACUA     [1],[1],[3],[1],[0],[1],[1],[1],[1],[0],{10}                 [0.50],[0.47],[8.11],[0.74],[0],[0.51],[2.86],[4.76],[14.29],[0]                                    
% AUGACUCAACUUUGUACUAACUUU     [2],[0],[0],[0],[1],[4],[1],[0],[0],[0],{8}                  [1.01],[0],[0],[0],[2.22],[2.03],[2.86],[0],[0],[0]                                                 
% AUAGAUGACUCAACUUUGUACUA      [0],[2],[0],[0],[0],[3],[0],[0],[0],[2],{7}                  [0],[0.95],[0],[0],[0],[1.52],[0],[0],[0],[5.13]                                                    
% CUCCGUUCCAGAAUAGAUGACU       [0],[2],[0],[2],[0],[0],[1],[0],[0],[0],{5}                  [0],[0.95],[0],[1.48],[0],[0],[2.86],[0],[0],[0]                                                    

##################################################################################################################################################################################################################

# apPre_19107                  [577],[565],[105],[429],[168],[618],[109],[82],[47],[119],{2819}
> GUCAUCUAUUUUGGAACGGAG        [509],[466],[83],[346],[128],[476],[66],[49],[17],[76],{2216} [88.21],[82.48],[79.05],[80.65],[76.19],[77.02],[60.55],[59.76],[36.17],[63.87]                      [apMir_19479]
% GGUCAUCUAUUUUGGAACGGA        [6],[23],[8],[55],[16],[74],[16],[20],[13],[30],{261}        [1.04],[4.07],[7.62],[12.82],[9.52],[11.97],[14.68],[24.39],[27.66],[25.21]                         
% CAUCUAUUUUGGAACGGAGAG        [35],[56],[6],[17],[16],[34],[12],[7],[9],[7],{199}          [6.07],[9.91],[5.71],[3.96],[9.52],[5.50],[11.01],[8.54],[19.15],[5.88]                             
% CAUCUAUUUUGGAACGGAGAGAGU     [6],[2],[3],[0],[1],[11],[2],[2],[1],[2],{30}                [1.04],[0.35],[2.86],[0],[0.60],[1.78],[1.83],[2.44],[2.13],[1.68]                                  
% UCAUCUAUUUUGGAACGGAGA        [5],[1],[2],[3],[1],[4],[3],[0],[1],[0],{20}                 [0.87],[0.18],[1.90],[0.70],[0.60],[0.65],[2.75],[0],[2.13],[0]                                     
% CAUCUAUUUUGGAACGGA           [1],[3],[0],[2],[0],[1],[1],[2],[3],[0],{13}                 [0.17],[0.53],[0],[0.47],[0],[0.16],[0.92],[2.44],[6.38],[0]                                        
% CAUCUAUUUUGGAACGGAGAGA       [3],[3],[0],[0],[1],[1],[3],[0],[1],[0],{12}                 [0.52],[0.53],[0],[0],[0.60],[0.16],[2.75],[0],[2.13],[0]                                           
% GGUCAUCUAUUUUGGAACGGAG       [0],[2],[1],[2],[1],[3],[1],[0],[1],[0],{11}                 [0],[0.35],[0.95],[0.47],[0.60],[0.49],[0.92],[0],[2.13],[0]                                        
% UCAUCUAUUUUGGAACGGAG         [2],[0],[0],[1],[1],[4],[1],[0],[0],[0],{9}                  [0.35],[0],[0],[0.23],[0.60],[0.65],[0.92],[0],[0],[0]                                              
% UCCCUGCGUUCUGAAAUAGAU        [1],[1],[0],[0],[0],[2],[1],[2],[1],[1],{9}                  [0.17],[0.18],[0],[0],[0],[0.32],[0.92],[2.44],[2.13],[0.84]                                        
% CAUCUAUUUUGGAACGGAG          [1],[0],[0],[0],[2],[4],[1],[0],[0],[1],{9}                  [0.17],[0],[0],[0],[1.19],[0.65],[0.92],[0],[0],[0.84]                                              
% CAUCUAUUUUGGAACGGAGA         [4],[1],[1],[0],[0],[1],[1],[0],[0],[0],{8}                  [0.69],[0.18],[0.95],[0],[0],[0.16],[0.92],[0],[0],[0]                                              
% GUCAUCUAUUUUGGAACGGA         [2],[1],[1],[1],[1],[0],[0],[0],[0],[1],{7}                  [0.35],[0.18],[0.95],[0.23],[0.60],[0],[0],[0],[0],[0.84]                                           
% AUCUAUUUUGGAACGGAGAGA        [1],[3],[0],[0],[0],[1],[0],[0],[0],[0],{5}                  [0.17],[0.53],[0],[0],[0],[0.16],[0],[0],[0],[0]                                                    
% UCAUCUAUUUUGGAACGGAGAG       [0],[1],[0],[2],[0],[1],[1],[0],[0],[0],{5}                  [0],[0.18],[0],[0.47],[0],[0.16],[0.92],[0],[0],[0]                                                 
% GUCAUCUAUUUUGGAACGG          [1],[2],[0],[0],[0],[1],[0],[0],[0],[1],{5}                  [0.17],[0.35],[0],[0],[0],[0.16],[0],[0],[0],[0.84]                                                 

##################################################################################################################################################################################################################

# apPre_12923                  [130],[473],[76],[956],[535],[359],[351],[62],[46],[120],{3108}
> UGGUGCUUUCAUUGAGAG           [80],[388],[59],[841],[317],[256],[281],[33],[25],[45],{2325} [61.54],[82.03],[77.63],[87.97],[59.25],[71.31],[80.06],[53.23],[54.35],[37.50]                      [apMir_11749]
% UGGUGCUUUCAUUGAGAGU          [20],[12],[6],[30],[142],[31],[25],[10],[5],[45],{326}       [15.38],[2.54],[7.89],[3.14],[26.54],[8.64],[7.12],[16.13],[10.87],[37.50]                           ]apMir_14419[
% UUGGUGCUUUCAUUGAGAG          [6],[18],[2],[37],[10],[4],[17],[3],[3],[2],{102}            [4.62],[3.81],[2.63],[3.87],[1.87],[1.11],[4.84],[4.84],[6.52],[1.67]                               
% UGGUGCUUUCAUUGAGAGUU         [11],[8],[0],[10],[20],[22],[5],[2],[0],[4],{82}             [8.46],[1.69],[0],[1.05],[3.74],[6.13],[1.42],[3.23],[0],[3.33]                                     
% UGGUGCUUUCAUUGAGAGUUU        [4],[19],[3],[7],[12],[23],[6],[0],[0],[1],{75}              [3.08],[4.02],[3.95],[0.73],[2.24],[6.41],[1.71],[0],[0],[0.83]                                     
% GGUGCUUUCAUUGAGAGU           [0],[1],[0],[4],[17],[1],[3],[6],[6],[11],{49}               [0],[0.21],[0],[0.42],[3.18],[0.28],[0.85],[9.68],[13.04],[9.17]                                    
% UGGUGCUUUCAUUGAGAGUUUC       [5],[6],[3],[2],[6],[12],[5],[0],[0],[1],{40}                [3.85],[1.27],[3.95],[0.21],[1.12],[3.34],[1.42],[0],[0],[0.83]                                     
% UUGGUGCUUUCAUUGAGA           [3],[4],[2],[12],[1],[2],[4],[1],[2],[1],{32}                [2.31],[0.85],[2.63],[1.26],[0.19],[0.56],[1.14],[1.61],[4.35],[0.83]                               
% UUGGUGCUUUCAUUGAGAGU         [0],[3],[1],[2],[3],[5],[0],[5],[3],[6],{28}                 [0],[0.63],[1.32],[0.21],[0.56],[1.39],[0],[8.06],[6.52],[5.00]                                     
% AUUGGUGCUUUCAUUGAGAG         [0],[5],[0],[5],[0],[1],[1],[0],[0],[0],{12}                 [0],[1.06],[0],[0.52],[0],[0.28],[0.28],[0],[0],[0]                                                 
% GGUGCUUUCAUUGAGAGUU          [0],[1],[0],[0],[5],[1],[0],[1],[0],[2],{10}                 [0],[0.21],[0],[0],[0.93],[0.28],[0],[1.61],[0],[1.67]                                              
% AUUGGUGCUUUCAUUGAG           [0],[3],[0],[1],[0],[0],[0],[1],[2],[2],{9}                  [0],[0.63],[0],[0.10],[0],[0],[0],[1.61],[4.35],[1.67]                                              
% GACCCCCUACCCGAGAUC           [0],[0],[0],[2],[0],[1],[4],[0],[0],[0],{7}                  [0],[0],[0],[0.21],[0],[0.28],[1.14],[0],[0],[0]                                                    
% GGACCCCCUACCCGAGAUC          [1],[2],[0],[3],[0],[0],[0],[0],[0],[0],{6}                  [0.77],[0.42],[0],[0.31],[0],[0],[0],[0],[0],[0]                                                    
% GGGACCCCCUACCCGAGAUC         [0],[3],[0],[0],[2],[0],[0],[0],[0],[0],{5}                  [0],[0.63],[0],[0],[0.37],[0],[0],[0],[0],[0]                                                       

##################################################################################################################################################################################################################

# apPre_11264                  [564],[976],[187],[671],[309],[662],[780],[204],[64],[220],{4637}
> CCCAUGGAUGGAUGAUGGAUG        [478],[793],[160],[590],[229],[488],[603],[117],[49],[144],{3651} [84.75],[81.25],[85.56],[87.93],[74.11],[73.72],[77.31],[57.35],[76.56],[65.45]                      [apMir_21297]
% CCCAUGGAUGGAUGAUGGA          [17],[127],[15],[17],[54],[102],[110],[72],[11],[45],{570}   [3.01],[13.01],[8.02],[2.53],[17.48],[15.41],[14.10],[35.29],[17.19],[20.45]                        
% CCAUGGAUGGAUGAUGGAUG         [28],[27],[7],[43],[10],[24],[26],[2],[2],[11],{180}         [4.96],[2.77],[3.74],[6.41],[3.24],[3.63],[3.33],[0.98],[3.13],[5.00]                               
% UCCCAUGGAUGGAUGAUGGAU        [24],[14],[1],[12],[10],[25],[14],[5],[2],[10],{117}         [4.26],[1.43],[0.53],[1.79],[3.24],[3.78],[1.79],[2.45],[3.13],[4.55]                               
% CCCAUGGAUGGAUGAUGGAU         [4],[6],[3],[1],[3],[13],[7],[4],[0],[8],{49}                [0.71],[0.61],[1.60],[0.15],[0.97],[1.96],[0.90],[1.96],[0],[3.64]                                  
% UCCCAUGGAUGGAUGAUGGAUG       [9],[6],[1],[5],[0],[1],[12],[2],[0],[1],{37}                [1.60],[0.61],[0.53],[0.75],[0],[0.15],[1.54],[0.98],[0],[0.45]                                     
% UCCCAUGGAUGGAUGAUGGA         [2],[3],[0],[2],[3],[7],[8],[2],[0],[1],{28}                 [0.35],[0.31],[0],[0.30],[0.97],[1.06],[1.03],[0.98],[0],[0.45]                                     
% UGGAUGAUGGAUGGAUGG           [2],[0],[0],[1],[0],[2],[0],[0],[0],[0],{5}                  [0.35],[0],[0],[0.15],[0],[0.30],[0],[0],[0],[0]                                                    

##################################################################################################################################################################################################################

# apPre_14828                  [153],[146],[13],[35],[6],[142],[123],[6],[4],[18],{646}    
> GUAGAUAGGAGAAGACAGA          [122],[128],[10],[26],[5],[119],[100],[5],[3],[14],{532}     [79.74],[87.67],[76.92],[74.29],[83.33],[83.80],[81.30],[83.33],[75.00],[77.78]                      [apMir_14535]
% GUAGAUAGGAGAAGACAGAA         [10],[9],[1],[2],[0],[14],[12],[0],[0],[1],{49}              [6.54],[6.16],[7.69],[5.71],[0],[9.86],[9.76],[0],[0],[5.56]                                        
% UGUAGAUAGGAGAAGACAGA         [17],[7],[1],[4],[1],[6],[8],[0],[0],[2],{46}                [11.11],[4.79],[7.69],[11.43],[16.67],[4.23],[6.50],[0],[0],[11.11]                                 
% GUAGAUAGGAGAAGACAG           [3],[1],[1],[0],[0],[3],[3],[1],[1],[1],{14}                 [1.96],[0.68],[7.69],[0],[0],[2.11],[2.44],[16.67],[25.00],[5.56]                                   
% UGUAGAUAGGAGAAGACAGAA        [1],[1],[0],[3],[0],[0],[0],[0],[0],[0],{5}                  [0.65],[0.68],[0],[8.57],[0],[0],[0],[0],[0],[0]                                                    

##################################################################################################################################################################################################################

# apPre_20832                  [466],[677],[53],[241],[23],[545],[419],[36],[32],[28],{2520}
> GUGAGACAGAGAGGAGUAUG         [112],[163],[18],[57],[1],[125],[99],[7],[10],[2],{594}      [24.03],[24.08],[33.96],[23.65],[4.35],[22.94],[23.63],[19.44],[31.25],[7.14]                        [apMir_17096]
> UGUGAGACAGAGAGGAGUAUG        [255],[370],[22],[129],[20],[322],[257],[25],[16],[13],{1429} [54.72],[54.65],[41.51],[53.53],[86.96],[59.08],[61.34],[69.44],[50.00],[46.43]                      [apMir_19472]
% UGAGACAGAGAGGAGUAUG          [79],[105],[6],[42],[1],[81],[47],[4],[5],[12],{382}         [16.95],[15.51],[11.32],[17.43],[4.35],[14.86],[11.22],[11.11],[15.63],[42.86]                      
% GUGAGACAGAGAGGAGUAU          [4],[13],[1],[7],[0],[7],[6],[0],[0],[1],{39}                [0.86],[1.92],[1.89],[2.90],[0],[1.28],[1.43],[0],[0],[3.57]                                        
% UGUGAGACAGAGAGGAGUAU         [7],[15],[3],[4],[1],[0],[5],[0],[1],[0],{36}                [1.50],[2.22],[5.66],[1.66],[4.35],[0],[1.19],[0],[3.13],[0]                                        
% UGUGAGACAGAGAGGAGUA          [8],[11],[3],[2],[0],[7],[4],[0],[0],[0],{35}                [1.72],[1.62],[5.66],[0.83],[0],[1.28],[0.95],[0],[0],[0]                                           
% AUGUGAGACAGAGAGGAGUA         [1],[0],[0],[0],[0],[3],[1],[0],[0],[0],{5}                  [0.21],[0],[0],[0],[0],[0.55],[0.24],[0],[0],[0]                                                    

##################################################################################################################################################################################################################

# apPre_20831                  [466],[677],[53],[241],[23],[545],[419],[36],[32],[28],{2520}
> UGUGAGACAGAGAGGAGUAUG        [255],[370],[22],[129],[20],[322],[257],[25],[16],[13],{1429} [54.72],[54.65],[41.51],[53.53],[86.96],[59.08],[61.34],[69.44],[50.00],[46.43]                      [apMir_19472]
% GUGAGACAGAGAGGAGUAUG         [112],[163],[18],[57],[1],[125],[99],[7],[10],[2],{594}      [24.03],[24.08],[33.96],[23.65],[4.35],[22.94],[23.63],[19.44],[31.25],[7.14]                        ]apMir_17096[
% UGAGACAGAGAGGAGUAUG          [79],[105],[6],[42],[1],[81],[47],[4],[5],[12],{382}         [16.95],[15.51],[11.32],[17.43],[4.35],[14.86],[11.22],[11.11],[15.63],[42.86]                      
% GUGAGACAGAGAGGAGUAU          [4],[13],[1],[7],[0],[7],[6],[0],[0],[1],{39}                [0.86],[1.92],[1.89],[2.90],[0],[1.28],[1.43],[0],[0],[3.57]                                        
% UGUGAGACAGAGAGGAGUAU         [7],[15],[3],[4],[1],[0],[5],[0],[1],[0],{36}                [1.50],[2.22],[5.66],[1.66],[4.35],[0],[1.19],[0],[3.13],[0]                                        
% UGUGAGACAGAGAGGAGUA          [8],[11],[3],[2],[0],[7],[4],[0],[0],[0],{35}                [1.72],[1.62],[5.66],[0.83],[0],[1.28],[0.95],[0],[0],[0]                                           
% AUGUGAGACAGAGAGGAGUA         [1],[0],[0],[0],[0],[3],[1],[0],[0],[0],{5}                  [0.21],[0],[0],[0],[0],[0.55],[0.24],[0],[0],[0]                                                    

##################################################################################################################################################################################################################

# apPre_6202                   [332],[528],[144],[168],[201],[291],[252],[234],[120],[148],{2418}
> UGAGAAGGUAGAUCAUAAUAGC       [266],[435],[107],[107],[164],[231],[219],[180],[97],[114],{1920} [80.12],[82.39],[74.31],[63.69],[81.59],[79.38],[86.90],[76.92],[80.83],[77.03]                      [apMir_23846]
% UGCUCAAUUGUUAUGAUCUGC        [23],[24],[15],[24],[5],[15],[4],[15],[6],[8],{139}          [6.93],[4.55],[10.42],[14.29],[2.49],[5.15],[1.59],[6.41],[5.00],[5.41]                             
% UGAGAAGGUAGAUCAUAAUA         [8],[29],[4],[9],[11],[18],[12],[18],[4],[11],{124}          [2.41],[5.49],[2.78],[5.36],[5.47],[6.19],[4.76],[7.69],[3.33],[7.43]                               
% UGAGAAGGUAGAUCAUAAU          [14],[23],[3],[5],[8],[12],[5],[11],[7],[4],{92}             [4.22],[4.36],[2.08],[2.98],[3.98],[4.12],[1.98],[4.70],[5.83],[2.70]                               
% UUGCUCAAUUGUUAUGAUCUG        [11],[5],[3],[14],[3],[5],[2],[5],[1],[3],{52}               [3.31],[0.95],[2.08],[8.33],[1.49],[1.72],[0.79],[2.14],[0.83],[2.03]                               
% UGAGAAGGUAGAUCAUAAUAG        [4],[7],[2],[2],[6],[4],[3],[0],[3],[5],{36}                 [1.20],[1.33],[1.39],[1.19],[2.99],[1.37],[1.19],[0],[2.50],[3.38]                                  
% GAGAAGGUAGAUCAUAAUAGC        [2],[2],[8],[2],[2],[0],[2],[2],[0],[3],{23}                 [0.60],[0.38],[5.56],[1.19],[1.00],[0],[0.79],[0.85],[0],[2.03]                                     
% UGAGAAGGUAGAUCAUAAUAGCU      [1],[3],[2],[2],[0],[2],[2],[2],[2],[0],{16}                 [0.30],[0.57],[1.39],[1.19],[0],[0.69],[0.79],[0.85],[1.67],[0]                                     
% UGCUCAAUUGUUAUGAUC           [1],[0],[0],[1],[1],[3],[3],[0],[0],[0],{9}                  [0.30],[0],[0],[0.60],[0.50],[1.03],[1.19],[0],[0],[0]                                              
% UGCUCAAUUGUUAUGAUCUG         [2],[0],[0],[2],[1],[1],[0],[1],[0],[0],{7}                  [0.60],[0],[0],[1.19],[0.50],[0.34],[0],[0.43],[0],[0]                                              

##################################################################################################################################################################################################################

# apPre_17920                  [1030],[2392],[268],[636],[69],[979],[425],[384],[137],[286],{6606}
> UGAAAUUAUCAUGUUGGAUAA        [866],[2077],[213],[494],[54],[842],[257],[312],[84],[209],{5408} [84.08],[86.83],[79.48],[77.67],[78.26],[86.01],[60.47],[81.25],[61.31],[73.08]                      [apMir_21528]
% UGAAAUUAUCAUGUUGGAUA         [105],[201],[38],[83],[2],[60],[116],[41],[29],[45],{720}    [10.19],[8.40],[14.18],[13.05],[2.90],[6.13],[27.29],[10.68],[21.17],[15.73]                         ]apMir_18195[
% GAAAUUAUCAUGUUGGAUAA         [36],[58],[8],[34],[5],[43],[22],[12],[13],[22],{253}        [3.50],[2.42],[2.99],[5.35],[7.25],[4.39],[5.18],[3.13],[9.49],[7.69]                               
% GAAAUUAUCAUGUUGGAUA          [14],[40],[3],[12],[6],[12],[22],[8],[6],[9],{132}           [1.36],[1.67],[1.12],[1.89],[8.70],[1.23],[5.18],[2.08],[4.38],[3.15]                               
% UUGAAAUUAUCAUGUUGGAUAA       [5],[4],[1],[9],[2],[19],[5],[8],[1],[1],{55}                [0.49],[0.17],[0.37],[1.42],[2.90],[1.94],[1.18],[2.08],[0.73],[0.35]                               
% UGAAAUUAUCAUGUUGGAU          [1],[7],[5],[2],[0],[0],[1],[2],[4],[0],{22}                 [0.10],[0.29],[1.87],[0.31],[0],[0],[0.24],[0.52],[2.92],[0]                                        
% UUGAAAUUAUCAUGUUGGAUA        [3],[5],[0],[2],[0],[3],[2],[1],[0],[0],{16}                 [0.29],[0.21],[0],[0.31],[0],[0.31],[0.47],[0.26],[0],[0]                                           

##################################################################################################################################################################################################################

# apPre_10491                  [7098],[6877],[2699],[4022],[3492],[7676],[3508],[757],[390],[648],{37167}
> UGAAGCUGCCAGCAUGAUCUA        [4535],[4975],[2037],[3407],[2756],[5681],[2352],[610],[312],[492],{27157} [63.89],[72.34],[75.47],[84.71],[78.92],[74.01],[67.05],[80.58],[80.00],[75.93]                      [apMir_21380]
% UGAAGCUGCCAGCAUGAUCUAG       [2166],[1550],[572],[417],[449],[1623],[948],[71],[33],[74],{7903} [30.52],[22.54],[21.19],[10.37],[12.86],[21.14],[27.02],[9.38],[8.46],[11.42]                        ]apMir_24939[
% UGAAGCUGCCAGCAUGAUC          [115],[116],[20],[59],[66],[113],[83],[9],[3],[10],{594}     [1.62],[1.69],[0.74],[1.47],[1.89],[1.47],[2.37],[1.19],[0.77],[1.54]                               
% UGAAGCUGCCAGCAUGAUCU         [71],[69],[13],[43],[144],[67],[27],[48],[31],[51],{564}     [1.00],[1.00],[0.48],[1.07],[4.12],[0.87],[0.77],[6.34],[7.95],[7.87]                               
% GAAGCUGCCAGCAUGAUCUA         [58],[37],[21],[33],[37],[68],[20],[7],[5],[3],{289}         [0.82],[0.54],[0.78],[0.82],[1.06],[0.89],[0.57],[0.92],[1.28],[0.46]                               
% UGAAGCUGCCAGCAUGAU           [65],[55],[6],[18],[16],[60],[30],[9],[1],[10],{270}         [0.92],[0.80],[0.22],[0.45],[0.46],[0.78],[0.86],[1.19],[0.26],[1.54]                               
% UGAAGCUGCCAGCAUGAUCUAGC      [40],[34],[13],[3],[7],[19],[29],[2],[1],[5],{153}           [0.56],[0.49],[0.48],[0.07],[0.20],[0.25],[0.83],[0.26],[0.26],[0.77]                               
% GAAGCUGCCAGCAUGAUCUAG        [18],[10],[12],[7],[6],[10],[8],[0],[1],[0],{72}             [0.25],[0.15],[0.44],[0.17],[0.17],[0.13],[0.23],[0],[0.26],[0]                                     
% GUGAAGCUGCCAGCAUGAUC         [4],[10],[1],[15],[2],[8],[2],[0],[0],[0],{42}               [0.06],[0.15],[0.04],[0.37],[0.06],[0.10],[0.06],[0],[0],[0]                                        
% GUGAAGCUGCCAGCAUGAUCU        [5],[4],[0],[4],[0],[8],[3],[0],[0],[0],{24}                 [0.07],[0.06],[0],[0.10],[0],[0.10],[0.09],[0],[0],[0]                                              
% AGUGAAGCUGCCAGCAUGAUC        [5],[5],[0],[4],[0],[3],[1],[0],[0],[0],{18}                 [0.07],[0.07],[0],[0.10],[0],[0.04],[0.03],[0],[0],[0]                                              
% GAAGCUGCCAGCAUGAUC           [3],[5],[0],[1],[4],[1],[2],[1],[0],[0],{17}                 [0.04],[0.07],[0],[0.02],[0.11],[0.01],[0.06],[0.13],[0],[0]                                        
% UGAAGCUGCCAGCAUGAUCUAGCU     [3],[4],[0],[1],[0],[5],[1],[0],[2],[0],{16}                 [0.04],[0.06],[0],[0.02],[0],[0.07],[0.03],[0],[0.51],[0]                                           
% GUGAAGCUGCCAGCAUGAUCUA       [4],[0],[1],[2],[0],[3],[0],[0],[0],[0],{10}                 [0.06],[0],[0.04],[0.05],[0],[0.04],[0],[0],[0],[0]                                                 
% GAAGCUGCCAGCAUGAUCU          [0],[1],[0],[1],[3],[0],[1],[0],[1],[2],{9}                  [0],[0.01],[0],[0.02],[0.09],[0],[0.03],[0],[0.26],[0.31]                                           
% GAGUGAAGCUGCCAGCAUGAUC       [2],[2],[0],[0],[0],[2],[1],[0],[0],[0],{7}                  [0.03],[0.03],[0],[0],[0],[0.03],[0.03],[0],[0],[0]                                                 
% AGCUGCCAGCAUGAUCUA           [1],[0],[1],[0],[2],[1],[0],[0],[0],[1],{6}                  [0.01],[0],[0.04],[0],[0.06],[0.01],[0],[0],[0],[0.15]                                              
% AAGCUGCCAGCAUGAUCUA          [0],[0],[2],[4],[0],[0],[0],[0],[0],[0],{6}                  [0],[0],[0.07],[0.10],[0],[0],[0],[0],[0],[0]                                                       
% AAGCUGCCAGCAUGAUCUAG         [2],[0],[0],[2],[0],[1],[0],[0],[0],[0],{5}                  [0.03],[0],[0],[0.05],[0],[0.01],[0],[0],[0],[0]                                                    
% UGCCAGCAUGAUCUAGCUCC         [1],[0],[0],[1],[0],[3],[0],[0],[0],[0],{5}                  [0.01],[0],[0],[0.02],[0],[0.04],[0],[0],[0],[0]                                                    

##################################################################################################################################################################################################################

# apPre_3620                   [4],[16],[2],[17],[262],[5],[8],[37],[356],[13],{720}       
> AUGUAUUCACUAACUGGG           [0],[4],[1],[1],[29],[1],[0],[15],[114],[11],{176}           [0],[25.00],[50.00],[5.88],[11.07],[20.00],[0],[40.54],[32.02],[84.62]                               [apMir_45352]
% AUGUAUUCACUAACUGGGAGA        [2],[1],[0],[5],[113],[1],[5],[13],[114],[0],{254}           [50.00],[6.25],[0],[29.41],[43.13],[20.00],[62.50],[35.14],[32.02],[0]                              
% AUGUAUUCACUAACUGGGAG         [1],[6],[1],[5],[85],[1],[2],[5],[90],[1],{197}              [25.00],[37.50],[50.00],[29.41],[32.44],[20.00],[25.00],[13.51],[25.28],[7.69]                      
% AUGUAUUCACUAACUGGGA          [1],[4],[0],[6],[31],[1],[1],[4],[33],[1],{82}               [25.00],[25.00],[0],[35.29],[11.83],[20.00],[12.50],[10.81],[9.27],[7.69]                           
% UGUAUUCACUAACUGGGA           [0],[1],[0],[0],[2],[1],[0],[0],[2],[0],{6}                  [0],[6.25],[0],[0],[0.76],[20.00],[0],[0],[0.56],[0]                                                
% UGUAUUCACUAACUGGGAGA         [0],[0],[0],[0],[2],[0],[0],[0],[3],[0],{5}                  [0],[0],[0],[0],[0.76],[0],[0],[0],[0.84],[0]                                                       

##################################################################################################################################################################################################################

# apPre_37057                  [36],[59],[9],[26],[15],[175],[122],[121],[61],[127],{751}  
> UCCAAAAUAGAUGACCCAACU        [6],[17],[0],[9],[6],[120],[85],[86],[51],[86],{466}         [16.67],[28.81],[0],[34.62],[40.00],[68.57],[69.67],[71.07],[83.61],[67.72]                          [apMir_23027]
% UUCCAAAAUAGAUGACCCAAC        [23],[37],[6],[16],[4],[30],[24],[17],[2],[10],{169}         [63.89],[62.71],[66.67],[61.54],[26.67],[17.14],[19.67],[14.05],[3.28],[7.87]                       
% CCAAAAUAGAUGACCCAACUU        [0],[0],[0],[0],[0],[7],[3],[10],[5],[13],{38}               [0],[0],[0],[0],[0],[4.00],[2.46],[8.26],[8.20],[10.24]                                             
% UCCAAAAUAGAUGACCCAACUU       [0],[0],[0],[0],[1],[2],[4],[5],[0],[4],{16}                 [0],[0],[0],[0],[6.67],[1.14],[3.28],[4.13],[0],[3.15]                                              
% AUAGAUGACCCAACUUUAUACUAA     [1],[3],[3],[0],[0],[6],[1],[1],[0],[1],{16}                 [2.78],[5.08],[33.33],[0],[0],[3.43],[0.82],[0.83],[0],[0.79]                                       
% AGAUGACCCAACUUUAUACUAACU     [1],[1],[0],[0],[1],[3],[0],[0],[1],[2],{9}                  [2.78],[1.69],[0],[0],[6.67],[1.71],[0],[0],[1.64],[1.57]                                           
% UCCAAAAUAGAUGACCCAA          [0],[1],[0],[0],[0],[2],[1],[0],[0],[5],{9}                  [0],[1.69],[0],[0],[0],[1.14],[0.82],[0],[0],[3.94]                                                 
% AAUAGAUGACCCAACUUUAUACUA     [2],[0],[0],[0],[2],[3],[0],[0],[0],[1],{8}                  [5.56],[0],[0],[0],[13.33],[1.71],[0],[0],[0],[0.79]                                                
% CCAAAAUAGAUGACCCAACU         [0],[0],[0],[0],[1],[1],[0],[0],[2],[1],{5}                  [0],[0],[0],[0],[6.67],[0.57],[0],[0],[3.28],[0.79]                                                 
% AUGACCCAACUUUAUACUAACUUU     [1],[0],[0],[1],[0],[1],[2],[0],[0],[0],{5}                  [2.78],[0],[0],[3.85],[0],[0.57],[1.64],[0],[0],[0]                                                 
% UCCAAAAUAGAUGACCCA           [0],[0],[0],[0],[0],[0],[0],[2],[0],[3],{5}                  [0],[0],[0],[0],[0],[0],[0],[1.65],[0],[2.36]                                                       
% UUCCAAAAUAGAUGACCCAACUUU     [2],[0],[0],[0],[0],[0],[2],[0],[0],[1],{5}                  [5.56],[0],[0],[0],[0],[0],[1.64],[0],[0],[0.79]                                                    

##################################################################################################################################################################################################################

# apPre_75                     [125800],[204509],[45197],[123022],[38572],[88623],[88598],[32034],[29141],[30510],{806006}
> UGAGAUGAGAUUACCCCAUAC        [96842],[170504],[37360],[90572],[28976],[67673],[70497],[25183],[23199],[22535],{633341} [76.98],[83.37],[82.66],[73.62],[75.12],[76.36],[79.57],[78.61],[79.61],[73.86]                      [apMir_19484]
% UGAGAUGAGAUUACCCCAUACC       [7210],[12428],[1827],[5309],[2266],[5420],[5524],[2600],[2531],[3310],{48425} [5.73],[6.08],[4.04],[4.32],[5.87],[6.12],[6.23],[8.12],[8.69],[10.85]                              
% UGAGAUGAGAUUACCCCAUA         [6689],[6243],[1700],[6803],[2349],[5235],[4153],[1623],[1509],[1679],{37983} [5.32],[3.05],[3.76],[5.53],[6.09],[5.91],[4.69],[5.07],[5.18],[5.50]                               
% CGUUGAGAUGAGAUUACCCCA        [6486],[5481],[2009],[7255],[1567],[3640],[2861],[734],[396],[889],{31318} [5.16],[2.68],[4.44],[5.90],[4.06],[4.11],[3.23],[2.29],[1.36],[2.91]                               
% UGAGAUGAGAUUACCCCAU          [3191],[3780],[888],[7731],[1378],[2425],[1879],[435],[427],[423],{22557} [2.54],[1.85],[1.96],[6.28],[3.57],[2.74],[2.12],[1.36],[1.47],[1.39]                               
% GAGAUGAGAUUACCCCAUAC         [1141],[1284],[321],[1124],[388],[824],[745],[288],[323],[292],{6730} [0.91],[0.63],[0.71],[0.91],[1.01],[0.93],[0.84],[0.90],[1.11],[0.96]                               
% UGAGAUGAGAUUACCCCA           [1113],[1125],[253],[1084],[337],[847],[721],[185],[136],[197],{5998} [0.88],[0.55],[0.56],[0.88],[0.87],[0.96],[0.81],[0.58],[0.47],[0.65]                               
% UGAGAUGAGAUUACCCCAUACCC      [826],[1142],[147],[418],[426],[851],[865],[474],[239],[573],{5961} [0.66],[0.56],[0.33],[0.34],[1.10],[0.96],[0.98],[1.48],[0.82],[1.88]                               
% CGUUGAGAUGAGAUUACCCCAU       [687],[611],[173],[717],[176],[359],[270],[88],[59],[110],{3250} [0.55],[0.30],[0.38],[0.58],[0.46],[0.41],[0.30],[0.27],[0.20],[0.36]                               
% AGAUGAGAUUACCCCAUACCC        [342],[765],[152],[426],[215],[267],[325],[95],[60],[126],{2773} [0.27],[0.37],[0.34],[0.35],[0.56],[0.30],[0.37],[0.30],[0.21],[0.41]                               
% UUGAGAUGAGAUUACCCCAUA        [430],[282],[105],[423],[158],[362],[198],[72],[57],[61],{2148} [0.34],[0.14],[0.23],[0.34],[0.41],[0.41],[0.22],[0.22],[0.20],[0.20]                               
% UUGAGAUGAGAUUACCCCAUAC       [102],[116],[17],[65],[54],[158],[102],[66],[38],[79],{797}  [0.08],[0.06],[0.04],[0.05],[0.14],[0.18],[0.12],[0.21],[0.13],[0.26]                               
% GAGAUGAGAUUACCCCAUACC        [88],[141],[31],[97],[25],[59],[82],[32],[44],[46],{645}     [0.07],[0.07],[0.07],[0.08],[0.06],[0.07],[0.09],[0.10],[0.15],[0.15]                               
% AGGGGGCAAUCUCACCUCAAC        [52],[98],[29],[161],[40],[67],[36],[31],[25],[25],{564}     [0.04],[0.05],[0.06],[0.13],[0.10],[0.08],[0.04],[0.10],[0.09],[0.08]                               
% GAGAUGAGAUUACCCCAUA          [101],[78],[29],[99],[36],[85],[51],[24],[22],[25],{550}     [0.08],[0.04],[0.06],[0.08],[0.09],[0.10],[0.06],[0.07],[0.08],[0.08]                               
% CGUUGAGAUGAGAUUACCCC         [101],[76],[17],[117],[15],[52],[38],[7],[7],[14],{444}      [0.08],[0.04],[0.04],[0.10],[0.04],[0.06],[0.04],[0.02],[0.02],[0.05]                               
% GAGAUGAGAUUACCCCAU           [39],[43],[24],[126],[18],[27],[24],[10],[8],[5],{324}       [0.03],[0.02],[0.05],[0.10],[0.05],[0.03],[0.03],[0.03],[0.03],[0.02]                               
% CCGUUGAGAUGAGAUUACCCC        [36],[39],[11],[56],[18],[14],[21],[10],[7],[5],{217}        [0.03],[0.02],[0.02],[0.05],[0.05],[0.02],[0.02],[0.03],[0.02],[0.02]                               
% GUUGAGAUGAGAUUACCCCAU        [43],[26],[13],[44],[14],[28],[15],[9],[7],[11],{210}        [0.03],[0.01],[0.03],[0.04],[0.04],[0.03],[0.02],[0.03],[0.02],[0.04]                               
% UUGAGAUGAGAUUACCCCA          [45],[15],[5],[64],[11],[41],[17],[3],[1],[1],{203}          [0.04],[0.01],[0.01],[0.05],[0.03],[0.05],[0.02],[0.01],[0],[0]                                     
% CGUUGAGAUGAGAUUACCC          [21],[31],[7],[27],[4],[22],[26],[12],[0],[10],{160}         [0.02],[0.02],[0.02],[0.02],[0.01],[0.02],[0.03],[0.04],[0],[0.03]                                  
% AGAUGAGAUUACCCCAUACC         [20],[26],[8],[14],[5],[10],[9],[0],[6],[5],{103}            [0.02],[0.01],[0.02],[0.01],[0.01],[0.01],[0.01],[0],[0.02],[0.02]                                  
% AGAUGAGAUUACCCCAUACCCU       [19],[19],[5],[10],[12],[10],[17],[4],[1],[4],{101}          [0.02],[0.01],[0.01],[0.01],[0.03],[0.01],[0.02],[0.01],[0],[0.01]                                  
% AGGGGGCAAUCUCACCUCAA         [16],[12],[2],[38],[8],[16],[5],[2],[1],[0],{100}            [0.01],[0.01],[0],[0.03],[0.02],[0.02],[0.01],[0.01],[0],[0]                                        
% UGAGAUGAGAUUACCCCAUACCCU     [23],[22],[3],[7],[4],[11],[15],[2],[1],[10],{98}            [0.02],[0.01],[0.01],[0.01],[0.01],[0.01],[0.02],[0.01],[0],[0.03]                                  
% GGGGGCAAUCUCACCUCAAC         [9],[3],[3],[42],[3],[10],[5],[7],[6],[10],{98}              [0.01],[0],[0.01],[0.03],[0.01],[0.01],[0.01],[0.02],[0.02],[0.03]                                  
% UUGAGAUGAGAUUACCCCAU         [22],[14],[2],[19],[4],[16],[10],[2],[2],[4],{95}            [0.02],[0.01],[0],[0.02],[0.01],[0.02],[0.01],[0.01],[0.01],[0.01]                                  
% GAUGAGAUUACCCCAUAC           [7],[9],[14],[20],[4],[7],[8],[3],[6],[4],{82}               [0.01],[0],[0.03],[0.02],[0.01],[0.01],[0.01],[0.01],[0.02],[0.01]                                  
% GGGCAAUCUCACCUCAACAGC        [5],[8],[9],[28],[10],[4],[6],[0],[2],[3],{75}               [0],[0],[0.02],[0.02],[0.03],[0],[0.01],[0],[0.01],[0.01]                                           
% AGAUGAGAUUACCCCAUAC          [11],[14],[7],[20],[4],[9],[4],[2],[0],[2],{73}              [0.01],[0.01],[0.02],[0.02],[0.01],[0.01],[0],[0.01],[0],[0.01]                                     
% AGGGGGCAAUCUCACCUCAACA       [4],[11],[7],[19],[6],[7],[3],[5],[4],[4],{70}               [0],[0.01],[0.02],[0.02],[0.02],[0.01],[0],[0.02],[0.01],[0.01]                                     
% GAGAUGAGAUUACCCCAUACCC       [4],[10],[3],[2],[11],[8],[7],[5],[4],[15],{69}              [0],[0],[0.01],[0],[0.03],[0.01],[0.01],[0.02],[0.01],[0.05]                                        
% UUGAGAUGAGAUUACCCCAUACC      [8],[5],[1],[5],[6],[11],[13],[7],[3],[3],{62}               [0.01],[0],[0],[0],[0.02],[0.01],[0.01],[0.02],[0.01],[0.01]                                        
% GUUGAGAUGAGAUUACCCCA         [13],[4],[1],[9],[3],[9],[5],[2],[2],[5],{53}                [0.01],[0],[0],[0.01],[0.01],[0.01],[0.01],[0.01],[0.01],[0.02]                                     
% CGUUGAGAUGAGAUUACCCCAUA      [13],[2],[1],[7],[2],[6],[5],[1],[0],[4],{41}                [0.01],[0],[0],[0.01],[0.01],[0.01],[0.01],[0],[0],[0.01]                                           
% GGGGGCAAUCUCACCUCAA          [4],[2],[0],[7],[2],[5],[3],[1],[2],[2],{28}                 [0],[0],[0],[0.01],[0.01],[0.01],[0],[0],[0.01],[0.01]                                              
% CGUUGAGAUGAGAUUACC           [5],[4],[2],[4],[1],[3],[4],[1],[0],[1],{25}                 [0],[0],[0],[0],[0],[0],[0],[0],[0],[0]                                                             
% CAAUCUCACCUCAACAGC           [5],[4],[1],[6],[2],[3],[1],[0],[0],[0],{22}                 [0],[0],[0],[0],[0.01],[0],[0],[0],[0],[0]                                                          
% GUAGGGGGCAAUCUCACCUCA        [4],[3],[0],[5],[0],[1],[5],[1],[0],[0],{19}                 [0],[0],[0],[0],[0],[0],[0.01],[0],[0],[0]                                                          
% GGCCGUUGAGAUGAGAUUACC        [1],[6],[1],[8],[1],[0],[1],[0],[1],[0],{19}                 [0],[0],[0],[0.01],[0],[0],[0],[0],[0],[0]                                                          
% UGAGAUGAGAUUACCCCAUACCCUA    [3],[3],[2],[1],[0],[2],[3],[0],[1],[4],{19}                 [0],[0],[0],[0],[0],[0],[0],[0],[0],[0.01]                                                          
% UGAGAUGAGAUUACCCCAUA-        [4],[5],[0],[2],[1],[0],[3],[1],[2],[0],{18}                 [0],[0],[0],[0],[0],[0],[0],[0],[0.01],[0]                                                          
% GGGGGCAAUCUCACCUCAACA        [3],[0],[1],[4],[1],[3],[0],[0],[0],[4],{16}                 [0],[0],[0],[0],[0],[0],[0],[0],[0],[0.01]                                                          
% GUUGAGAUGAGAUUACCCCAUAC      [3],[0],[0],[3],[0],[3],[1],[1],[0],[2],{13}                 [0],[0],[0],[0],[0],[0],[0],[0],[0],[0.01]                                                          
% CCGUUGAGAUGAGAUUACCCCA       [1],[1],[0],[1],[2],[1],[4],[0],[2],[0],{12}                 [0],[0],[0],[0],[0.01],[0],[0],[0],[0.01],[0]                                                       
% GUUGAGAUGAGAUUACCCCAUA       [1],[2],[0],[1],[4],[3],[0],[0],[0],[1],{12}                 [0],[0],[0],[0],[0.01],[0],[0],[0],[0],[0]                                                          
% AGAUGAGAUUACCCCAUA           [1],[2],[3],[4],[0],[1],[0],[1],[0],[0],{12}                 [0],[0],[0.01],[0],[0],[0],[0],[0],[0],[0]                                                          
% AGGGGGCAAUCUCACCUCA          [0],[2],[0],[0],[1],[1],[5],[0],[0],[1],{10}                 [0],[0],[0],[0],[0],[0],[0.01],[0],[0],[0]                                                          
% UUGAGAUGAGAUUACCCC           [2],[1],[0],[3],[0],[1],[1],[0],[0],[0],{8}                  [0],[0],[0],[0],[0],[0],[0],[0],[0],[0]                                                             
% GCAAUCUCACCUCAACAGC          [1],[1],[0],[4],[0],[1],[0],[0],[0],[0],{7}                  [0],[0],[0],[0],[0],[0],[0],[0],[0],[0]                                                             
% GGCAAUCUCACCUCAACAGCU        [0],[0],[1],[3],[0],[1],[0],[0],[0],[2],{7}                  [0],[0],[0],[0],[0],[0],[0],[0],[0],[0.01]                                                          
% GUUGAGAUGAGAUUACCCC          [0],[0],[0],[2],[0],[2],[0],[1],[0],[2],{7}                  [0],[0],[0],[0],[0],[0],[0],[0],[0],[0.01]                                                          
% GCCGUUGAGAUGAGAUUACCC        [0],[2],[0],[1],[0],[0],[2],[1],[0],[1],{7}                  [0],[0],[0],[0],[0],[0],[0],[0],[0],[0]                                                             
% CCGUUGAGAUGAGAUUACCC         [1],[2],[2],[0],[0],[0],[0],[1],[0],[0],{6}                  [0],[0],[0],[0],[0],[0],[0],[0],[0],[0]                                                             
% GGCCGUUGAGAUGAGAUUACCC       [0],[0],[0],[1],[3],[1],[1],[0],[0],[0],{6}                  [0],[0],[0],[0],[0.01],[0],[0],[0],[0],[0]                                                          
% CGUUGAGAUGAGAUUACCCCAUAC     [0],[2],[0],[1],[0],[1],[1],[0],[0],[0],{5}                  [0],[0],[0],[0],[0],[0],[0],[0],[0],[0]                                                             
% GAUGAGAUUACCCCAUACC          [1],[0],[0],[1],[0],[0],[0],[2],[0],[1],{5}                  [0],[0],[0],[0],[0],[0],[0],[0.01],[0],[0]                                                          
% GCAAUCUCACCUCAACAGCU         [1],[0],[0],[2],[1],[0],[1],[0],[0],[0],{5}                  [0],[0],[0],[0],[0],[0],[0],[0],[0],[0]                                                             

##################################################################################################################################################################################################################

# apPre_55505                  [34],[55],[5],[29],[15],[174],[118],[121],[60],[126],{737}  
> AGUUGGGUCAUCUAUUUUGGA        [6],[17],[0],[9],[6],[123],[84],[85],[50],[87],{467}         [17.65],[30.91],[0],[31.03],[40.00],[70.69],[71.19],[70.25],[83.33],[69.05]                          [apMir_19495]
% GUUGGGUCAUCUAUUUUGGAA        [22],[36],[5],[16],[4],[30],[22],[17],[2],[9],{163}          [64.71],[65.45],[100],[55.17],[26.67],[17.24],[18.64],[14.05],[3.33],[7.14]                         
% AAGUUGGGUCAUCUAUUUUGG        [0],[0],[0],[3],[0],[9],[3],[12],[5],[13],{45}               [0],[0],[0],[10.34],[0],[5.17],[2.54],[9.92],[8.33],[10.32]                                         
% AAGUUGGGUCAUCUAUUUUGGA       [0],[0],[0],[0],[1],[2],[4],[5],[0],[4],{16}                 [0],[0],[0],[0],[6.67],[1.15],[3.39],[4.13],[0],[3.17]                                              
% AGUUAGUAUAAAGUUGGGUCAUCU     [1],[1],[0],[0],[1],[3],[0],[0],[1],[2],{9}                  [2.94],[1.82],[0],[0],[6.67],[1.72],[0],[0],[1.67],[1.59]                                           
% UUGGGUCAUCUAUUUUGGA          [0],[1],[0],[0],[0],[2],[1],[0],[0],[5],{9}                  [0],[1.82],[0],[0],[0],[1.15],[0.85],[0],[0],[3.97]                                                 
% UAGUAUAAAGUUGGGUCAUCUAUU     [2],[0],[0],[0],[2],[3],[0],[0],[0],[1],{8}                  [5.88],[0],[0],[0],[13.33],[1.72],[0],[0],[0],[0.79]                                                
% AAAGUUAGUAUAAAGUUGGGUCAU     [1],[0],[0],[1],[0],[1],[2],[0],[0],[0],{5}                  [2.94],[0],[0],[3.45],[0],[0.57],[1.69],[0],[0],[0]                                                 
% AGUUGGGUCAUCUAUUUUGG         [0],[0],[0],[0],[1],[1],[0],[0],[2],[1],{5}                  [0],[0],[0],[0],[6.67],[0.57],[0],[0],[3.33],[0.79]                                                 
% UGGGUCAUCUAUUUUGGA           [0],[0],[0],[0],[0],[0],[0],[2],[0],[3],{5}                  [0],[0],[0],[0],[0],[0],[0],[1.65],[0],[2.38]                                                       
% AAAGUUGGGUCAUCUAUUUUGGAA     [2],[0],[0],[0],[0],[0],[2],[0],[0],[1],{5}                  [5.88],[0],[0],[0],[0],[0],[1.69],[0],[0],[0.79]                                                    

##################################################################################################################################################################################################################

# apPre_43655                  [163],[227],[30],[49],[78],[47],[113],[22],[28],[40],{797}  
> CAUCUAUUUUGGAACGGAGGG        [100],[155],[21],[40],[57],[22],[84],[15],[15],[33],{542}    [61.35],[68.28],[70.00],[81.63],[73.08],[46.81],[74.34],[68.18],[53.57],[82.50]                      [apMir_19716]
% CAUCUAUUUUGGAACGGAGGGA       [17],[15],[3],[2],[4],[4],[7],[1],[2],[3],{58}               [10.43],[6.61],[10.00],[4.08],[5.13],[8.51],[6.19],[4.55],[7.14],[7.50]                             
% AUCUAUUUUGGAACGGAGGGA        [6],[24],[4],[2],[6],[5],[1],[2],[3],[0],{53}                [3.68],[10.57],[13.33],[4.08],[7.69],[10.64],[0.88],[9.09],[10.71],[0]                              
% CAUCUAUUUUGGAACGGAGG         [8],[10],[2],[0],[4],[0],[11],[1],[3],[2],{41}               [4.91],[4.41],[6.67],[0],[5.13],[0],[9.73],[4.55],[10.71],[5.00]                                    
% UCAUCUAUUUUGGAACGGAGG        [6],[5],[0],[1],[0],[3],[4],[0],[0],[0],{19}                 [3.68],[2.20],[0],[2.04],[0],[6.38],[3.54],[0],[0],[0]                                              
% UCAUCUAUUUUGGAACGGAGGG       [11],[2],[0],[0],[1],[0],[0],[0],[0],[0],{14}                [6.75],[0.88],[0],[0],[1.28],[0],[0],[0],[0],[0]                                                    
% AUCUAUUUUGGAACGGAGGG         [2],[7],[0],[0],[1],[0],[3],[0],[1],[0],{14}                 [1.23],[3.08],[0],[0],[1.28],[0],[2.65],[0],[3.57],[0]                                              
% CAUCUAUUUUGGAACGGA           [1],[3],[0],[2],[0],[1],[1],[2],[3],[0],{13}                 [0.61],[1.32],[0],[4.08],[0],[2.13],[0.88],[9.09],[10.71],[0]                                       
% CAUCUAUUUUGGAACGGAGGGAGU     [5],[1],[0],[1],[2],[2],[0],[0],[0],[0],{11}                 [3.07],[0.44],[0],[2.04],[2.56],[4.26],[0],[0],[0],[0]                                              
% UCAUCUAUUUUGGAACGGAG         [2],[0],[0],[1],[1],[4],[1],[0],[0],[0],{9}                  [1.23],[0],[0],[2.04],[1.28],[8.51],[0.88],[0],[0],[0]                                              
% AUCUAUUUUGGAACGGAGGGAG       [2],[5],[0],[0],[0],[1],[0],[0],[1],[0],{9}                  [1.23],[2.20],[0],[0],[0],[2.13],[0],[0],[3.57],[0]                                                 
% CAUCUAUUUUGGAACGGAG          [1],[0],[0],[0],[2],[4],[1],[0],[0],[1],{9}                  [0.61],[0],[0],[0],[2.56],[8.51],[0.88],[0],[0],[2.50]                                              
% AUCAUCUAUUUUGGAACGGAG        [2],[0],[0],[0],[0],[1],[0],[1],[0],[1],{5}                  [1.23],[0],[0],[0],[0],[2.13],[0],[4.55],[0],[2.50]                                                 

##################################################################################################################################################################################################################

# apPre_14758                  [36],[226],[31],[110],[832],[140],[156],[896],[329],[1063],{3819}
> CCAGCUGAGCUAAUAGGCC          [18],[77],[12],[44],[683],[49],[48],[230],[96],[279],{1536}  [50.00],[34.07],[38.71],[40.00],[82.09],[35.00],[30.77],[25.67],[29.18],[26.25]                      [apMir_14457]
% ACCAGCUGAGCUAAUAGGCC         [12],[112],[10],[53],[93],[38],[70],[551],[81],[541],{1561}  [33.33],[49.56],[32.26],[48.18],[11.18],[27.14],[44.87],[61.50],[24.62],[50.89]                     
% CAGCUGAGCUAAUAGGCC           [4],[6],[3],[9],[45],[15],[10],[40],[53],[41],{226}          [11.11],[2.65],[9.68],[8.18],[5.41],[10.71],[6.41],[4.46],[16.11],[3.86]                            
% AACCAGCUGAGCUAAUAGGCC        [0],[21],[1],[4],[6],[10],[15],[32],[11],[57],{157}          [0],[9.29],[3.23],[3.64],[0.72],[7.14],[9.62],[3.57],[3.34],[5.36]                                  
% UAACCAGCUGAGCUAAUAGGCC       [2],[8],[3],[0],[4],[6],[5],[8],[33],[21],{90}               [5.56],[3.54],[9.68],[0],[0.48],[4.29],[3.21],[0.89],[10.03],[1.98]                                 
% ACGACGCUCUAACCAGCUGAGCUAAUAGGC [0],[0],[0],[0],[0],[3],[0],[12],[13],[47],{75}              [0],[0],[0],[0],[0],[2.14],[0],[1.34],[3.95],[4.42]                                                 
% GACGCUCUAACCAGCUGAGCUAAUAGGCC [0],[0],[1],[0],[0],[0],[0],[4],[13],[14],{32}               [0],[0],[3.23],[0],[0],[0],[0],[0.45],[3.95],[1.32]                                                 
% CGACGCUCUAACCAGCUGAGCUAAUAGGCC [0],[0],[0],[0],[0],[2],[0],[4],[8],[17],{31}                [0],[0],[0],[0],[0],[1.43],[0],[0.45],[2.43],[1.60]                                                 
% ACGCUCUAACCAGCUGAGCUAAUAGGCC [0],[0],[0],[0],[1],[1],[0],[5],[8],[14],{29}                [0],[0],[0],[0],[0.12],[0.71],[0],[0.56],[2.43],[1.32]                                              
% CUAACCAGCUGAGCUAAUAGGCC      [0],[2],[0],[0],[0],[9],[7],[0],[4],[4],{26}                 [0],[0.88],[0],[0],[0],[6.43],[4.49],[0],[1.22],[0.38]                                              
% ACGACGCUCUAACCAGCUGAGCUAAUAGGCC [0],[0],[0],[0],[0],[0],[0],[4],[3],[12],{19}                [0],[0],[0],[0],[0],[0],[0],[0.45],[0.91],[1.13]                                                    
% CUCUAACCAGCUGAGCUAAUAGGCC    [0],[0],[0],[0],[0],[3],[1],[0],[2],[5],{11}                 [0],[0],[0],[0],[0],[2.14],[0.64],[0],[0.61],[0.47]                                                 
% CGACGCUCUAACCAGCUGAGCUAAUAGGC [0],[0],[1],[0],[0],[0],[0],[1],[2],[4],{8}                  [0],[0],[3.23],[0],[0],[0],[0],[0.11],[0.61],[0.38]                                                 
% GACGCUCUAACCAGCUGAGCUAAUAGGC [0],[0],[0],[0],[0],[0],[0],[3],[0],[4],{7}                  [0],[0],[0],[0],[0],[0],[0],[0.33],[0],[0.38]                                                       
% UCUAACCAGCUGAGCUAAUAGGCC     [0],[0],[0],[0],[0],[2],[0],[1],[1],[2],{6}                  [0],[0],[0],[0],[0],[1.43],[0],[0.11],[0.30],[0.19]                                                 
% ACGCUCUAACCAGCUGAGCUAAUAGGC  [0],[0],[0],[0],[0],[2],[0],[1],[1],[1],{5}                  [0],[0],[0],[0],[0],[1.43],[0],[0.11],[0.30],[0.09]                                                 

##################################################################################################################################################################################################################

# apPre_10579                  [25930],[15501],[4634],[7880],[6482],[14501],[13837],[2622],[1260],[1341],{93988}
> UUUGGAUUGAAGGGAGCUCUG        [20437],[11023],[3781],[5816],[5059],[11441],[10586],[2149],[1018],[938],{72248} [78.82],[71.11],[81.59],[73.81],[78.05],[78.90],[76.51],[81.96],[80.79],[69.95]                      [apMir_20860]
% UUUGGAUUGAAGGGAGCUCUGC       [1649],[761],[223],[365],[291],[1061],[767],[97],[40],[69],{5323} [6.36],[4.91],[4.81],[4.63],[4.49],[7.32],[5.54],[3.70],[3.17],[5.15]                               
% GAGCUCCUAUCAUUCCAAUGA        [570],[1498],[114],[216],[160],[340],[634],[91],[77],[131],{3831} [2.20],[9.66],[2.46],[2.74],[2.47],[2.34],[4.58],[3.47],[6.11],[9.77]                               
% UUUGGAUUGAAGGGAGCUCU         [1094],[540],[157],[367],[355],[279],[481],[103],[57],[53],{3486} [4.22],[3.48],[3.39],[4.66],[5.48],[1.92],[3.48],[3.93],[4.52],[3.95]                               
% UUUGGAUUGAAGGGAGCUC          [706],[306],[84],[215],[170],[584],[287],[48],[18],[27],{2445} [2.72],[1.97],[1.81],[2.73],[2.62],[4.03],[2.07],[1.83],[1.43],[2.01]                               
% UUUGGAUUGAAGGGAGCU           [419],[455],[106],[180],[199],[299],[473],[78],[20],[67],{2296} [1.62],[2.94],[2.29],[2.28],[3.07],[2.06],[3.42],[2.97],[1.59],[5.00]                               
% GAGCUCCUAUCAUUCCAAUG         [279],[254],[57],[246],[70],[140],[137],[5],[6],[14],{1208}  [1.08],[1.64],[1.23],[3.12],[1.08],[0.97],[0.99],[0.19],[0.48],[1.04]                               
% UUGGAUUGAAGGGAGCUCU          [94],[215],[12],[296],[61],[38],[85],[4],[2],[2],{809}       [0.36],[1.39],[0.26],[3.76],[0.94],[0.26],[0.61],[0.15],[0.16],[0.15]                               
% UUUGGAUUGAAGGGAGCUCUGCA      [193],[113],[39],[41],[27],[133],[138],[10],[6],[15],{715}   [0.74],[0.73],[0.84],[0.52],[0.42],[0.92],[1.00],[0.38],[0.48],[1.12]                               
% UUGGAUUGAAGGGAGCUCUG         [260],[96],[29],[48],[55],[65],[86],[17],[3],[9],{668}       [1.00],[0.62],[0.63],[0.61],[0.85],[0.45],[0.62],[0.65],[0.24],[0.67]                               
% AGCUGCUCGUUCAUGGUUCCC        [53],[40],[3],[9],[8],[29],[33],[3],[1],[3],{182}            [0.20],[0.26],[0.06],[0.11],[0.12],[0.20],[0.24],[0.11],[0.08],[0.22]                               
% GAGCUCCUAUCAUUCCAAUGAA       [19],[56],[5],[8],[2],[11],[30],[6],[2],[5],{144}            [0.07],[0.36],[0.11],[0.10],[0.03],[0.08],[0.22],[0.23],[0.16],[0.37]                               
% AGCUGCUCGUUCAUGGUUCC         [27],[38],[6],[8],[1],[14],[16],[0],[0],[0],{110}            [0.10],[0.25],[0.13],[0.10],[0.02],[0.10],[0.12],[0],[0],[0]                                        
% GAGCUCCUAUCAUUCCAAU          [25],[26],[4],[19],[7],[9],[12],[2],[3],[1],{108}            [0.10],[0.17],[0.09],[0.24],[0.11],[0.06],[0.09],[0.08],[0.24],[0.07]                               
% UUUGCAUGACCGAGGAGCCGC        [15],[30],[2],[2],[2],[9],[24],[2],[1],[1],{88}              [0.06],[0.19],[0.04],[0.03],[0.03],[0.06],[0.17],[0.08],[0.08],[0.07]                               
% UUGGAUUGAAGGGAGCUC           [17],[12],[0],[17],[3],[5],[11],[1],[0],[0],{66}             [0.07],[0.08],[0],[0.22],[0.05],[0.03],[0.08],[0.04],[0],[0]                                        
% UUGGAUUGAAGGGAGCUCUGC        [27],[5],[4],[1],[3],[8],[10],[0],[2],[2],{62}               [0.10],[0.03],[0.09],[0.01],[0.05],[0.06],[0.07],[0],[0.16],[0.15]                                  
% GAGCUCCUAUCAUUCCAA           [10],[3],[1],[9],[5],[9],[4],[1],[2],[0],{44}                [0.04],[0.02],[0.02],[0.11],[0.08],[0.06],[0.03],[0.04],[0.16],[0]                                  
% UUUGCAUGACCGAGGAGC           [8],[9],[0],[2],[0],[3],[5],[1],[0],[0],{28}                 [0.03],[0.06],[0],[0.03],[0],[0.02],[0.04],[0.04],[0],[0]                                           
% AGCUCCUAUCAUUCCAAUGA         [3],[4],[1],[4],[2],[5],[1],[1],[1],[1],{23}                 [0.01],[0.03],[0.02],[0.05],[0.03],[0.03],[0.01],[0.04],[0.08],[0.07]                               
% GGAUUGAAGGGAGCUCUG           [4],[1],[4],[5],[1],[3],[1],[2],[0],[0],{21}                 [0.02],[0.01],[0.09],[0.06],[0.02],[0.02],[0.01],[0.08],[0],[0]                                     
% UUUGGAUUGAAGGGAGCUCUGCAU     [2],[2],[0],[2],[1],[2],[5],[0],[0],[0],{14}                 [0.01],[0.01],[0],[0.03],[0.02],[0.01],[0.04],[0],[0],[0]                                           
% AGCUGCUCGUUCAUGGUUCCCA       [4],[4],[0],[0],[0],[1],[3],[0],[1],[0],{13}                 [0.02],[0.03],[0],[0],[0],[0.01],[0.02],[0],[0.08],[0]                                              
% AGCUGCUCGUUCAUGGUUC          [4],[1],[1],[1],[0],[2],[1],[0],[0],[0],{10}                 [0.02],[0.01],[0.02],[0.01],[0],[0.01],[0.01],[0],[0],[0]                                           
% GUUUGGAUUGAAGGGAGCUCUG       [2],[1],[1],[2],[0],[0],[1],[0],[0],[0],{7}                  [0.01],[0.01],[0.02],[0.03],[0],[0],[0.01],[0],[0],[0]                                              
% UUUGCAUGACCGAGGAGCCGCU       [1],[4],[0],[0],[0],[0],[1],[0],[0],[0],{6}                  [0],[0.03],[0],[0],[0],[0],[0.01],[0],[0],[0]                                                       
% UUGGAUUGAAGGGAGCUCUGCA       [1],[0],[0],[0],[0],[5],[0],[0],[0],[0],{6}                  [0],[0],[0],[0],[0],[0.03],[0],[0],[0],[0]                                                          
% AGGGUCUACCGGAAGGGUUUGUGC     [2],[0],[0],[0],[0],[1],[2],[0],[0],[1],{6}                  [0.01],[0],[0],[0],[0],[0.01],[0.01],[0],[0],[0.07]                                                 
% UUUGCAUGACCGAGGAGCCG         [2],[2],[0],[0],[0],[2],[0],[0],[0],[0],{6}                  [0.01],[0.01],[0],[0],[0],[0.01],[0],[0],[0],[0]                                                    
% GUUUGGAUUGAAGGGAGCUCU        [1],[1],[0],[0],[0],[2],[0],[1],[0],[0],{5}                  [0],[0.01],[0],[0],[0],[0.01],[0],[0.04],[0],[0]                                                    
% UUUGCAUGACCGAGGAGCC          [1],[1],[0],[1],[0],[0],[2],[0],[0],[0],{5}                  [0],[0.01],[0],[0.01],[0],[0],[0.01],[0],[0],[0]                                                    
% AGCUGCUCGUUCAUGGUUCCCAC      [1],[0],[0],[0],[0],[1],[1],[0],[0],[2],{5}                  [0],[0],[0],[0],[0],[0.01],[0.01],[0],[0],[0.15]                                                    

##################################################################################################################################################################################################################

# apPre_2651                   [172],[71],[27],[71],[50],[104],[121],[14],[4],[4],{638}    
> AAACCUUUGAAGGGAACAGGU        [119],[39],[22],[55],[32],[62],[85],[7],[3],[1],{425}        [69.19],[54.93],[81.48],[77.46],[64.00],[59.62],[70.25],[50.00],[75.00],[25.00]                      [apMir_21022]
% AAACCUUUGAAGGGAACAG          [45],[30],[4],[14],[16],[38],[27],[6],[1],[2],{183}          [26.16],[42.25],[14.81],[19.72],[32.00],[36.54],[22.31],[42.86],[25.00],[50.00]                     
% AAACCUUUGAAGGGAACAGG         [5],[2],[1],[2],[2],[4],[7],[1],[0],[1],{25}                 [2.91],[2.82],[3.70],[2.82],[4.00],[3.85],[5.79],[7.14],[0],[25.00]                                 
% AACCUUUGAAGGGAACAGGU         [3],[0],[0],[0],[0],[0],[2],[0],[0],[0],{5}                  [1.74],[0],[0],[0],[0],[0],[1.65],[0],[0],[0]                                                       

##################################################################################################################################################################################################################

# apPre_2650                   [172],[71],[27],[71],[50],[104],[121],[14],[4],[4],{638}    
> AAACCUUUGAAGGGAACAGGU        [119],[39],[22],[55],[32],[62],[85],[7],[3],[1],{425}        [69.19],[54.93],[81.48],[77.46],[64.00],[59.62],[70.25],[50.00],[75.00],[25.00]                      [apMir_21022]
% AAACCUUUGAAGGGAACAG          [45],[30],[4],[14],[16],[38],[27],[6],[1],[2],{183}          [26.16],[42.25],[14.81],[19.72],[32.00],[36.54],[22.31],[42.86],[25.00],[50.00]                     
% AAACCUUUGAAGGGAACAGG         [5],[2],[1],[2],[2],[4],[7],[1],[0],[1],{25}                 [2.91],[2.82],[3.70],[2.82],[4.00],[3.85],[5.79],[7.14],[0],[25.00]                                 
% AACCUUUGAAGGGAACAGGU         [3],[0],[0],[0],[0],[0],[2],[0],[0],[0],{5}                  [1.74],[0],[0],[0],[0],[0],[1.65],[0],[0],[0]                                                       

##################################################################################################################################################################################################################

# apPre_13773                  [171],[87],[16],[55],[42],[71],[77],[15],[4],[6],{544}      
> UUUGGAUUGAAGGGGGUCG          [135],[50],[13],[36],[31],[47],[54],[10],[3],[1],{380}       [78.95],[57.47],[81.25],[65.45],[73.81],[66.20],[70.13],[66.67],[75.00],[16.67]                      [apMir_16373]
% UUUGGAUUGAAGGGGGUC           [15],[17],[3],[10],[5],[8],[8],[2],[0],[2],{70}              [8.77],[19.54],[18.75],[18.18],[11.90],[11.27],[10.39],[13.33],[0],[33.33]                          
% UUUGGAUUGAAGGGGGUCGGG        [14],[17],[0],[6],[5],[8],[7],[2],[1],[2],{62}               [8.19],[19.54],[0],[10.91],[11.90],[11.27],[9.09],[13.33],[25.00],[33.33]                           
% UUUGGAUUGAAGGGGGUCGG         [6],[3],[0],[1],[1],[8],[6],[1],[0],[1],{27}                 [3.51],[3.45],[0],[1.82],[2.38],[11.27],[7.79],[6.67],[0],[16.67]                                   
% UUGGAUUGAAGGGGGUCGGG         [1],[0],[0],[2],[0],[0],[2],[0],[0],[0],{5}                  [0.58],[0],[0],[3.64],[0],[0],[2.60],[0],[0],[0]                                                    

##################################################################################################################################################################################################################

# apPre_16335                  [2250],[3525],[951],[2446],[356],[1048],[1476],[82],[27],[64],{12225}
> AGCCUGGUCCCUUCAAUUUU         [675],[561],[164],[543],[273],[335],[464],[66],[20],[52],{3153} [30.00],[15.91],[17.25],[22.20],[76.69],[31.97],[31.44],[80.49],[74.07],[81.25]                      [apMir_19014]
> AGCCUGGUCCCUUCAAUUUUC        [1464],[2797],[747],[1757],[5],[599],[887],[4],[3],[4],{8267} [65.07],[79.35],[78.55],[71.83],[1.40],[57.16],[60.09],[4.88],[11.11],[6.25]                         [apMir_22842]
% AGCCUGGUCCCUUCAAUUU          [63],[101],[32],[105],[78],[91],[99],[11],[4],[7],{591}      [2.80],[2.87],[3.36],[4.29],[21.91],[8.68],[6.71],[13.41],[14.81],[10.94]                           
% AGCCUGGUCCCUUCAAUUUUCC       [26],[34],[0],[24],[0],[17],[18],[0],[0],[0],{119}           [1.16],[0.96],[0],[0.98],[0],[1.62],[1.22],[0],[0],[0]                                              
% GCCUGGUCCCUUCAAUUUUC         [18],[28],[8],[15],[0],[6],[7],[0],[0],[0],{82}              [0.80],[0.79],[0.84],[0.61],[0],[0.57],[0.47],[0],[0],[0]                                           
% GCCUGGUCCCUUCAAUUUU          [4],[4],[0],[2],[0],[0],[1],[1],[0],[1],{13}                 [0.18],[0.11],[0],[0.08],[0],[0],[0.07],[1.22],[0],[1.56]                                           

##################################################################################################################################################################################################################

# apPre_20882                  [424],[433],[49],[393],[71],[317],[269],[42],[25],[65],{2088}
> CAUCUUUCUUCCAUCUAUCCC        [294],[333],[26],[319],[51],[216],[202],[34],[12],[47],{1534} [69.34],[76.91],[53.06],[81.17],[71.83],[68.14],[75.09],[80.95],[48.00],[72.31]                      [apMir_21717]
% CAUCUUUCUUCCAUCUAUCC         [58],[24],[10],[37],[7],[47],[31],[2],[0],[4],{220}          [13.68],[5.54],[20.41],[9.41],[9.86],[14.83],[11.52],[4.76],[0],[6.15]                              
% UCCAUCUUUCUUCCAUCUAUC        [46],[48],[6],[10],[6],[33],[18],[4],[12],[7],{190}          [10.85],[11.09],[12.24],[2.54],[8.45],[10.41],[6.69],[9.52],[48.00],[10.77]                         
% CAUCUUUCUUCCAUCUAUCCCU       [10],[13],[2],[12],[0],[9],[8],[1],[0],[2],{57}              [2.36],[3.00],[4.08],[3.05],[0],[2.84],[2.97],[2.38],[0],[3.08]                                     
% UCUAUCCCUCCUGAGCUA           [1],[5],[0],[2],[0],[2],[2],[0],[0],[1],{13}                 [0.24],[1.15],[0],[0.51],[0],[0.63],[0.74],[0],[0],[1.54]                                           
% CAUCUUUCUUCCAUCUAUC          [4],[0],[1],[1],[0],[5],[1],[0],[0],[0],{12}                 [0.94],[0],[2.04],[0.25],[0],[1.58],[0.37],[0],[0],[0]                                              
% CCAUCUAUCCCUCCUGAGCUA        [0],[2],[2],[2],[2],[2],[0],[0],[1],[0],{11}                 [0],[0.46],[4.08],[0.51],[2.82],[0.63],[0],[0],[4.00],[0]                                           
% UUCCAUCUUUCUUCCAUCUAU        [1],[2],[1],[1],[3],[0],[2],[0],[0],[1],{11}                 [0.24],[0.46],[2.04],[0.25],[4.23],[0],[0.74],[0],[0],[1.54]                                        
% AUCUUUCUUCCAUCUAUCCCU        [1],[1],[0],[1],[1],[1],[3],[0],[0],[1],{9}                  [0.24],[0.23],[0],[0.25],[1.41],[0.32],[1.12],[0],[0],[1.54]                                        
% CAUCUUUCUUCCAUCUAU           [1],[0],[1],[4],[0],[0],[2],[0],[0],[0],{8}                  [0.24],[0],[2.04],[1.02],[0],[0],[0.74],[0],[0],[0]                                                 
% CAUCUUUCUUCCAUCUAUCCCUC      [2],[1],[0],[3],[0],[0],[0],[1],[0],[1],{8}                  [0.47],[0.23],[0],[0.76],[0],[0],[0],[2.38],[0],[1.54]                                              
% CCAUCUUUCUUCCAUCUAUC         [4],[2],[0],[0],[0],[1],[0],[0],[0],[1],{8}                  [0.94],[0.46],[0],[0],[0],[0.32],[0],[0],[0],[1.54]                                                 
% CCAUCUUUCUUCCAUCUAUCCC       [2],[2],[0],[1],[1],[1],[0],[0],[0],[0],{7}                  [0.47],[0.46],[0],[0.25],[1.41],[0.32],[0],[0],[0],[0]                                              

##################################################################################################################################################################################################################

# apPre_22195                  [549],[650],[343],[304],[583],[345],[267],[726],[704],[440],{4911}
> AGCAUGUUUUUAGAAGAUUAGA       [417],[502],[277],[227],[439],[265],[205],[556],[559],[324],{3771} [75.96],[77.23],[80.76],[74.67],[75.30],[76.81],[76.78],[76.58],[79.40],[73.64]                      [apMir_23507]
% AGCAUGUUUUUAGAAGAUUAG        [75],[84],[40],[41],[81],[40],[39],[111],[80],[67],{658}     [13.66],[12.92],[11.66],[13.49],[13.89],[11.59],[14.61],[15.29],[11.36],[15.23]                     
% AAGCAUGUUUUUAGAAGAUUAG       [6],[15],[10],[7],[22],[10],[4],[20],[31],[11],{136}         [1.09],[2.31],[2.92],[2.30],[3.77],[2.90],[1.50],[2.75],[4.40],[2.50]                               
% AGCAUGUUUUUAGAAGAUUAGAA      [17],[12],[6],[7],[8],[11],[4],[12],[9],[21],{107}           [3.10],[1.85],[1.75],[2.30],[1.37],[3.19],[1.50],[1.65],[1.28],[4.77]                               
% UGUUUUUAGAAGAUUAGAAGA        [8],[21],[5],[8],[4],[8],[6],[4],[6],[4],{74}                [1.46],[3.23],[1.46],[2.63],[0.69],[2.32],[2.25],[0.55],[0.85],[0.91]                               
% AGCAUGUUUUUAGAAGAU           [7],[0],[1],[6],[12],[5],[3],[12],[5],[1],{52}               [1.28],[0],[0.29],[1.97],[2.06],[1.45],[1.12],[1.65],[0.71],[0.23]                                  
% AGCAUGUUUUUAGAAGAUUAGAAG     [2],[6],[2],[4],[6],[1],[3],[7],[1],[4],{36}                 [0.36],[0.92],[0.58],[1.32],[1.03],[0.29],[1.12],[0.96],[0.14],[0.91]                               
% AGCAUGUUUUUAGAAGAUU          [4],[4],[1],[3],[7],[1],[2],[2],[7],[3],{34}                 [0.73],[0.62],[0.29],[0.99],[1.20],[0.29],[0.75],[0.28],[0.99],[0.68]                               
% AGCAUGUUUUUAGAAGAUUA         [4],[1],[1],[1],[2],[4],[0],[2],[4],[5],{24}                 [0.73],[0.15],[0.29],[0.33],[0.34],[1.16],[0],[0.28],[0.57],[1.14]                                  
% AUGUUUUUAGAAGAUUAGAAGA       [6],[4],[0],[0],[1],[0],[1],[0],[0],[0],{12}                 [1.09],[0.62],[0],[0],[0.17],[0],[0.37],[0],[0],[0]                                                 
% UAAGCAUGUUUUUAGAAGAUUAGA     [3],[1],[0],[0],[1],[0],[0],[0],[2],[0],{7}                  [0.55],[0.15],[0],[0],[0.17],[0],[0],[0],[0.28],[0]                                                 

##################################################################################################################################################################################################################

# apPre_20481                  [268],[941],[123],[189],[218],[280],[275],[243],[322],[98],{2957}
> AGAAGAUUAGAAGAUUAAGCA        [216],[687],[86],[150],[160],[191],[202],[169],[255],[65],{2181} [80.60],[73.01],[69.92],[79.37],[73.39],[68.21],[73.45],[69.55],[79.19],[66.33]                      [apMir_19460]
> AGAAGAUUAGAAGAUUAAGCAA       [49],[202],[30],[20],[50],[73],[54],[61],[49],[29],{617}     [18.28],[21.47],[24.39],[10.58],[22.94],[26.07],[19.64],[25.10],[15.22],[29.59]                      [apMir_23450]
% AGAAGAUUAGAAGAUUAAG          [0],[27],[3],[8],[5],[7],[10],[8],[10],[3],{81}              [0],[2.87],[2.44],[4.23],[2.29],[2.50],[3.64],[3.29],[3.11],[3.06]                                  
% AGAAGAUUAGAAGAUUAAGC         [0],[14],[1],[5],[0],[3],[3],[1],[6],[0],{33}                [0],[1.49],[0.81],[2.65],[0],[1.07],[1.09],[0.41],[1.86],[0]                                        
% UGUUUUCAGAAGAUUAGAAGA        [2],[5],[1],[5],[2],[2],[3],[2],[1],[1],{24}                 [0.75],[0.53],[0.81],[2.65],[0.92],[0.71],[1.09],[0.82],[0.31],[1.02]                               
% AGAAGAUUAGAAGAUUAAGCAAG      [0],[6],[1],[1],[0],[2],[3],[2],[1],[0],{16}                 [0],[0.64],[0.81],[0.53],[0],[0.71],[1.09],[0.82],[0.31],[0]                                        
% AAGUAUGUUUUCAGAAGAUUAG       [1],[0],[1],[0],[1],[2],[0],[0],[0],[0],{5}                  [0.37],[0],[0.81],[0],[0.46],[0.71],[0],[0],[0],[0]                                                 

##################################################################################################################################################################################################################

# apPre_42446                  [231],[315],[58],[302],[340],[163],[158],[142],[1098],[48],{2855}
> CUGCUCCCGUCUUGUGAG           [14],[109],[1],[15],[7],[7],[15],[8],[57],[0],{233}          [6.06],[34.60],[1.72],[4.97],[2.06],[4.29],[9.49],[5.63],[5.19],[0]                                  [apMir_45385]
> GUCUGCUCCCGUCUUGUGAG         [100],[70],[20],[155],[145],[35],[52],[12],[208],[7],{804}   [43.29],[22.22],[34.48],[51.32],[42.65],[21.47],[32.91],[8.45],[18.94],[14.58]                       [apMir_68128]
> UCUGCUCCCGUCUUGUGAG          [49],[85],[25],[78],[131],[79],[62],[112],[751],[37],{1409}  [21.21],[26.98],[43.10],[25.83],[38.53],[48.47],[39.24],[78.87],[68.40],[77.08]                      [apMir_78295]
% UGUCUGCUCCCGUCUUGUGAG        [68],[50],[12],[53],[45],[42],[28],[9],[65],[0],{372}        [29.44],[15.87],[20.69],[17.55],[13.24],[25.77],[17.72],[6.34],[5.92],[0]                           
% GUCUGCUCCCGUCUUGUGA          [0],[1],[0],[1],[10],[0],[1],[1],[17],[1],{32}               [0],[0.32],[0],[0.33],[2.94],[0],[0.63],[0.70],[1.55],[2.08]                                        
% GAAGAAAUUUGGAAUGGAAAU        [0],[0],[0],[0],[2],[0],[0],[0],[0],[3],{5}                  [0],[0],[0],[0],[0.59],[0],[0],[0],[0],[6.25]                                                       

##################################################################################################################################################################################################################

# apPre_20684                  [49],[89],[9],[44],[28],[185],[119],[125],[65],[131],{844}  
> UCCAAAAUAGAUGACCCAACU        [6],[17],[0],[9],[6],[120],[85],[86],[51],[86],{466}         [12.24],[19.10],[0],[20.45],[21.43],[64.86],[71.43],[68.80],[78.46],[65.65]                          [apMir_23027]
% UUCCAAAAUAGAUGACCCAAC        [23],[37],[6],[16],[4],[30],[24],[17],[2],[10],{169}         [46.94],[41.57],[66.67],[36.36],[14.29],[16.22],[20.17],[13.60],[3.08],[7.63]                       
% CUCCGUUCUAAAAUACAUGAC        [16],[34],[3],[19],[14],[20],[0],[5],[5],[7],{123}           [32.65],[38.20],[33.33],[43.18],[50.00],[10.81],[0],[4.00],[7.69],[5.34]                            
% CCAAAAUAGAUGACCCAACUU        [0],[0],[0],[0],[0],[7],[3],[10],[5],[13],{38}               [0],[0],[0],[0],[0],[3.78],[2.52],[8.00],[7.69],[9.92]                                              
% UCCAAAAUAGAUGACCCAACUU       [0],[0],[0],[0],[1],[2],[4],[5],[0],[4],{16}                 [0],[0],[0],[0],[3.57],[1.08],[3.36],[4.00],[0],[3.05]                                              
% UCCAAAAUAGAUGACCCAA          [0],[1],[0],[0],[0],[2],[1],[0],[0],[5],{9}                  [0],[1.12],[0],[0],[0],[1.08],[0.84],[0],[0],[3.82]                                                 
% AAUAGAUGACCCAACUUUAUACUA     [2],[0],[0],[0],[2],[3],[0],[0],[0],[1],{8}                  [4.08],[0],[0],[0],[7.14],[1.62],[0],[0],[0],[0.76]                                                 
% CCAAAAUAGAUGACCCAACU         [0],[0],[0],[0],[1],[1],[0],[0],[2],[1],{5}                  [0],[0],[0],[0],[3.57],[0.54],[0],[0],[3.08],[0.76]                                                 
% UCCAAAAUAGAUGACCCA           [0],[0],[0],[0],[0],[0],[0],[2],[0],[3],{5}                  [0],[0],[0],[0],[0],[0],[0],[1.60],[0],[2.29]                                                       
% UUCCAAAAUAGAUGACCCAACUUU     [2],[0],[0],[0],[0],[0],[2],[0],[0],[1],{5}                  [4.08],[0],[0],[0],[0],[0],[1.68],[0],[0],[0.76]                                                    

##################################################################################################################################################################################################################

# apPre_15972                  [354],[7006],[144],[1840],[299],[189],[447],[264],[234],[80],{10857}
> UGAAGUGUUUGGGGGAACUC         [65],[3243],[45],[383],[25],[44],[226],[207],[173],[23],{4434} [18.36],[46.29],[31.25],[20.82],[8.36],[23.28],[50.56],[78.41],[73.93],[28.75]                       [apMir_17808]
% UGAAGUGUUUGGGGGAACUCU        [229],[2643],[78],[1074],[156],[121],[150],[44],[37],[41],{4573} [64.69],[37.72],[54.17],[58.37],[52.17],[64.02],[33.56],[16.67],[15.81],[51.25]                      ]apMir_20968[
% UGAAGUGUUUGGGGGAACU          [14],[467],[1],[95],[18],[6],[24],[4],[9],[3],{641}          [3.95],[6.67],[0.69],[5.16],[6.02],[3.17],[5.37],[1.52],[3.85],[3.75]                               
% GAAGUGUUUGGGGGAACUC          [27],[252],[9],[142],[23],[12],[19],[6],[6],[9],{505}        [7.63],[3.60],[6.25],[7.72],[7.69],[6.35],[4.25],[2.27],[2.56],[11.25]                              
% GUUCUCUUCAAGCACUUCAGG        [9],[145],[1],[44],[36],[0],[10],[0],[1],[0],{246}           [2.54],[2.07],[0.69],[2.39],[12.04],[0],[2.24],[0],[0.43],[0]                                       
% CUGAAGUGUUUGGGGGAACUC        [2],[86],[4],[46],[18],[4],[11],[3],[6],[2],{182}            [0.56],[1.23],[2.78],[2.50],[6.02],[2.12],[2.46],[1.14],[2.56],[2.50]                               
% GAAGUGUUUGGGGGAACUCU         [5],[35],[4],[25],[8],[0],[0],[0],[2],[0],{79}               [1.41],[0.50],[2.78],[1.36],[2.68],[0],[0],[0],[0.85],[0]                                           
% UGAAGUGUUUGGGGGAAC           [1],[38],[0],[13],[1],[0],[2],[0],[0],[1],{56}               [0.28],[0.54],[0],[0.71],[0.33],[0],[0.45],[0],[0],[1.25]                                           
% GUUCUCUUCAAGCACUUCAGGA       [0],[34],[0],[2],[6],[0],[2],[0],[0],[1],{45}                [0],[0.49],[0],[0.11],[2.01],[0],[0.45],[0],[0],[1.25]                                              
% AGUUCUCUUCAAGCACUUCAGG       [0],[19],[1],[2],[5],[0],[0],[0],[0],[0],{27}                [0],[0.27],[0.69],[0.11],[1.67],[0],[0],[0],[0],[0]                                                 
% CUGAAGUGUUUGGGGGAACUCU       [1],[13],[0],[3],[2],[0],[1],[0],[0],[0],{20}                [0.28],[0.19],[0],[0.16],[0.67],[0],[0.22],[0],[0],[0]                                              
% GAAGUGUUUGGGGGAACU           [0],[9],[0],[3],[0],[0],[0],[0],[0],[0],{12}                 [0],[0.13],[0],[0.16],[0],[0],[0],[0],[0],[0]                                                       
% AUCUGAAGUGUUUGGGGGAAC        [0],[6],[0],[3],[0],[0],[0],[0],[0],[0],{9}                  [0],[0.09],[0],[0.16],[0],[0],[0],[0],[0],[0]                                                       
% AAGUGUUUGGGGGAACUC           [0],[4],[0],[3],[0],[0],[0],[0],[0],[0],{7}                  [0],[0.06],[0],[0.16],[0],[0],[0],[0],[0],[0]                                                       
% CUGAAGUGUUUGGGGGAA           [1],[2],[0],[0],[1],[1],[1],[0],[0],[0],{6}                  [0.28],[0.03],[0],[0],[0.33],[0.53],[0.22],[0],[0],[0]                                              
% UGAAGUGUUUGGGGGAACUCUU       [0],[4],[0],[0],[0],[1],[0],[0],[0],[0],{5}                  [0],[0.06],[0],[0],[0],[0.53],[0],[0],[0],[0]                                                       
% AGUUCUCUUCAAGCACUUCAGGA      [0],[4],[1],[0],[0],[0],[0],[0],[0],[0],{5}                  [0],[0.06],[0.69],[0],[0],[0],[0],[0],[0],[0]                                                       
% CUGAAGUGUUUGGGGGAACU         [0],[2],[0],[2],[0],[0],[1],[0],[0],[0],{5}                  [0],[0.03],[0],[0.11],[0],[0],[0.22],[0],[0],[0]                                                    

##################################################################################################################################################################################################################

# apPre_14830                  [801],[828],[142],[453],[242],[640],[237],[100],[66],[145],{3654}
> CUCCGUUCCAAAAUAGAUGAC        [520],[504],[85],[352],[134],[493],[68],[48],[16],[77],{2297} [64.92],[60.87],[59.86],[77.70],[55.37],[77.03],[28.69],[48.00],[24.24],[53.10]                      [apMir_19478]
% CCCUCCGUUCCAAAAUAGAUG        [100],[147],[21],[39],[54],[21],[83],[14],[15],[32],{526}    [12.48],[17.75],[14.79],[8.61],[22.31],[3.28],[35.02],[14.00],[22.73],[22.07]                        ]apMir_19477[
% UCCGUUCCAAAAUAGAUGACU        [47],[53],[12],[30],[19],[35],[21],[5],[10],[8],{240}        [5.87],[6.40],[8.45],[6.62],[7.85],[5.47],[8.86],[5.00],[15.15],[5.52]                              
% CGUUCCAAAAUAGAUGACUCA        [14],[8],[1],[4],[2],[13],[19],[5],[3],[6],{75}              [1.75],[0.97],[0.70],[0.88],[0.83],[2.03],[8.02],[5.00],[4.55],[4.14]                               
% UCCCUCCGUUCCAAAAUAGAU        [7],[26],[4],[2],[6],[7],[1],[2],[3],[0],{58}                [0.87],[3.14],[2.82],[0.44],[2.48],[1.09],[0.42],[2.00],[4.55],[0]                                  
% UCCCUCCGUUCCAAAAUAGAUG       [16],[14],[2],[2],[3],[4],[6],[1],[2],[3],{53}               [2.00],[1.69],[1.41],[0.44],[1.24],[0.63],[2.53],[1.00],[3.03],[2.07]                               
% CAUCUAUUUUAGAACGGAGGG        [11],[10],[5],[5],[5],[0],[7],[1],[0],[3],{47}               [1.37],[1.21],[3.52],[1.10],[2.07],[0],[2.95],[1.00],[0],[2.07]                                     
% CCUCCGUUCCAAAAUAGAUG         [8],[10],[2],[0],[4],[0],[11],[1],[3],[2],{41}               [1.00],[1.21],[1.41],[0],[1.65],[0],[4.64],[1.00],[4.55],[1.38]                                     
% ACUCCCUCCGUUCCAAAAUAGAUG     [14],[2],[3],[1],[3],[11],[2],[3],[0],[2],{41}               [1.75],[0.24],[2.11],[0.22],[1.24],[1.72],[0.84],[3.00],[0],[1.38]                                  
% UCCCUCCGUUCCAAAAUAGAUGAC     [15],[3],[1],[5],[1],[6],[0],[0],[0],[2],{33}                [1.87],[0.36],[0.70],[1.10],[0.41],[0.94],[0],[0],[0],[1.38]                                        
% AUCUAUUUUAGAACGGAGGGA        [0],[1],[0],[0],[0],[15],[0],[8],[3],[0],{27}                [0],[0.12],[0],[0],[0],[2.34],[0],[8.00],[4.55],[0]                                                 
% GGUCAUCUAUUUUAGAACGGA        [1],[5],[1],[5],[1],[2],[2],[1],[1],[1],{20}                 [0.12],[0.60],[0.70],[1.10],[0.41],[0.31],[0.84],[1.00],[1.52],[0.69]                               
% ACAAAGUUGGGUCAUCUAUUU        [3],[2],[1],[2],[1],[2],[1],[2],[2],[1],{17}                 [0.37],[0.24],[0.70],[0.44],[0.41],[0.31],[0.42],[2.00],[3.03],[0.69]                               
% GUCAUCUAUUUUAGAACGGAG        [1],[10],[1],[1],[0],[1],[0],[0],[1],[2],{17}                [0.12],[1.21],[0.70],[0.22],[0],[0.16],[0],[0],[1.52],[1.38]                                        
% CCCUCCGUUCCAAAAUAGAU         [2],[7],[0],[0],[1],[0],[3],[0],[1],[0],{14}                 [0.25],[0.85],[0],[0],[0.41],[0],[1.27],[0],[1.52],[0]                                              
% CCUCCGUUCCAAAAUAGAUGA        [4],[4],[0],[0],[0],[3],[3],[0],[0],[0],{14}                 [0.50],[0.48],[0],[0],[0],[0.47],[1.27],[0],[0],[0]                                                 
% CCCUCCGUUCCAAAAUAGAUGA       [11],[2],[0],[0],[1],[0],[0],[0],[0],[0],{14}                [1.37],[0.24],[0],[0],[0.41],[0],[0],[0],[0],[0]                                                    
% AUCUAUUUUAGAACGGAGGGAG       [0],[1],[0],[0],[0],[6],[1],[2],[0],[1],{11}                 [0],[0.12],[0],[0],[0],[0.94],[0.42],[2.00],[0],[0.69]                                              
% GUUCCAAAAUAGAUGACUCAA        [1],[3],[0],[1],[0],[4],[1],[1],[0],[0],{11}                 [0.12],[0.36],[0],[0.22],[0],[0.63],[0.42],[1.00],[0],[0]                                           
% CCUCCGUUCCAAAAUAGAUGACUC     [2],[0],[0],[0],[1],[4],[2],[1],[0],[0],{10}                 [0.25],[0],[0],[0],[0.41],[0.63],[0.84],[1.00],[0],[0]                                              
% CUCCGUUCCAAAAUAGAUG          [1],[0],[0],[0],[2],[4],[1],[0],[0],[1],{9}                  [0.12],[0],[0],[0],[0.83],[0.63],[0.42],[0],[0],[0.69]                                              
% CUCCCUCCGUUCCAAAAUAGAU       [2],[5],[0],[0],[0],[1],[0],[0],[1],[0],{9}                  [0.25],[0.60],[0],[0],[0],[0.16],[0],[0],[1.52],[0]                                                 
% CUCCGUUCCAAAAUAGAUGA         [2],[0],[0],[1],[1],[4],[1],[0],[0],[0],{9}                  [0.25],[0],[0],[0.22],[0.41],[0.63],[0.42],[0],[0],[0]                                              
% UCCGUUCCAAAAUAGAUGACUC       [4],[1],[0],[0],[2],[1],[0],[0],[0],[0],{8}                  [0.50],[0.12],[0],[0],[0.83],[0.16],[0],[0],[0],[0]                                                 
% CCCUCCGUUCCAAAAUAGAUGACU     [3],[1],[0],[0],[0],[0],[1],[0],[1],[1],{7}                  [0.37],[0.12],[0],[0],[0],[0],[0.42],[0],[1.52],[0.69]                                              
% UCCGUUCCAAAAUAGAUGAC         [2],[1],[1],[1],[1],[0],[0],[0],[0],[1],{7}                  [0.25],[0.12],[0.70],[0.22],[0.41],[0],[0],[0],[0],[0.69]                                           
% CCGUUCCAAAAUAGAUGACUC        [2],[0],[1],[0],[0],[0],[0],[3],[1],[0],{7}                  [0.25],[0],[0.70],[0],[0],[0],[0],[3.00],[1.52],[0]                                                 
% UCCGUUCCAAAAUAGAUG           [0],[1],[0],[2],[0],[0],[0],[2],[1],[0],{6}                  [0],[0.12],[0],[0.44],[0],[0],[0],[2.00],[1.52],[0]                                                 
% CCCUCCGUUCCAAAAUAGAUGAC      [2],[1],[0],[0],[0],[0],[2],[0],[0],[1],{6}                  [0.25],[0.12],[0],[0],[0],[0],[0.84],[0],[0],[0.69]                                                 
% CCGUUCCAAAAUAGAUGAC          [1],[2],[0],[0],[0],[1],[0],[0],[0],[1],{5}                  [0.12],[0.24],[0],[0],[0],[0.16],[0],[0],[0],[0.69]                                                 
% GGGUCAUCUAUUUUAGAACGG        [2],[2],[0],[0],[0],[0],[0],[0],[1],[0],{5}                  [0.25],[0.24],[0],[0],[0],[0],[0],[0],[1.52],[0]                                                    
% CAUCUAUUUUAGAACGGAGGGAGU     [2],[1],[0],[0],[0],[1],[0],[0],[1],[0],{5}                  [0.25],[0.12],[0],[0],[0],[0.16],[0],[0],[1.52],[0]                                                 
% GUUGGGUCAUCUAUUUUAGAACGG     [1],[1],[1],[0],[0],[1],[1],[0],[0],[0],{5}                  [0.12],[0.12],[0.70],[0],[0],[0.16],[0.42],[0],[0],[0]                                              

##################################################################################################################################################################################################################

# apPre_18656                  [801],[828],[142],[453],[242],[640],[237],[100],[66],[145],{3654}
> CUCCGUUCCAAAAUAGAUGAC        [520],[504],[85],[352],[134],[493],[68],[48],[16],[77],{2297} [64.92],[60.87],[59.86],[77.70],[55.37],[77.03],[28.69],[48.00],[24.24],[53.10]                      [apMir_19478]
% CCCUCCGUUCCAAAAUAGAUG        [100],[147],[21],[39],[54],[21],[83],[14],[15],[32],{526}    [12.48],[17.75],[14.79],[8.61],[22.31],[3.28],[35.02],[14.00],[22.73],[22.07]                        ]apMir_19477[
% UCCGUUCCAAAAUAGAUGACU        [47],[53],[12],[30],[19],[35],[21],[5],[10],[8],{240}        [5.87],[6.40],[8.45],[6.62],[7.85],[5.47],[8.86],[5.00],[15.15],[5.52]                              
% CGUUCCAAAAUAGAUGACUCA        [14],[8],[1],[4],[2],[13],[19],[5],[3],[6],{75}              [1.75],[0.97],[0.70],[0.88],[0.83],[2.03],[8.02],[5.00],[4.55],[4.14]                               
% UCCCUCCGUUCCAAAAUAGAU        [7],[26],[4],[2],[6],[7],[1],[2],[3],[0],{58}                [0.87],[3.14],[2.82],[0.44],[2.48],[1.09],[0.42],[2.00],[4.55],[0]                                  
% UCCCUCCGUUCCAAAAUAGAUG       [16],[14],[2],[2],[3],[4],[6],[1],[2],[3],{53}               [2.00],[1.69],[1.41],[0.44],[1.24],[0.63],[2.53],[1.00],[3.03],[2.07]                               
% CAUCUAUUUUAGAACGGAGGG        [11],[10],[5],[5],[5],[0],[7],[1],[0],[3],{47}               [1.37],[1.21],[3.52],[1.10],[2.07],[0],[2.95],[1.00],[0],[2.07]                                     
% CCUCCGUUCCAAAAUAGAUG         [8],[10],[2],[0],[4],[0],[11],[1],[3],[2],{41}               [1.00],[1.21],[1.41],[0],[1.65],[0],[4.64],[1.00],[4.55],[1.38]                                     
% ACUCCCUCCGUUCCAAAAUAGAUG     [14],[2],[3],[1],[3],[11],[2],[3],[0],[2],{41}               [1.75],[0.24],[2.11],[0.22],[1.24],[1.72],[0.84],[3.00],[0],[1.38]                                  
% UCCCUCCGUUCCAAAAUAGAUGAC     [15],[3],[1],[5],[1],[6],[0],[0],[0],[2],{33}                [1.87],[0.36],[0.70],[1.10],[0.41],[0.94],[0],[0],[0],[1.38]                                        
% AUCUAUUUUAGAACGGAGGGA        [0],[1],[0],[0],[0],[15],[0],[8],[3],[0],{27}                [0],[0.12],[0],[0],[0],[2.34],[0],[8.00],[4.55],[0]                                                 
% GGUCAUCUAUUUUAGAACGGA        [1],[5],[1],[5],[1],[2],[2],[1],[1],[1],{20}                 [0.12],[0.60],[0.70],[1.10],[0.41],[0.31],[0.84],[1.00],[1.52],[0.69]                               
% ACAAAGUUGGGUCAUCUAUUU        [3],[2],[1],[2],[1],[2],[1],[2],[2],[1],{17}                 [0.37],[0.24],[0.70],[0.44],[0.41],[0.31],[0.42],[2.00],[3.03],[0.69]                               
% GUCAUCUAUUUUAGAACGGAG        [1],[10],[1],[1],[0],[1],[0],[0],[1],[2],{17}                [0.12],[1.21],[0.70],[0.22],[0],[0.16],[0],[0],[1.52],[1.38]                                        
% CCCUCCGUUCCAAAAUAGAU         [2],[7],[0],[0],[1],[0],[3],[0],[1],[0],{14}                 [0.25],[0.85],[0],[0],[0.41],[0],[1.27],[0],[1.52],[0]                                              
% CCUCCGUUCCAAAAUAGAUGA        [4],[4],[0],[0],[0],[3],[3],[0],[0],[0],{14}                 [0.50],[0.48],[0],[0],[0],[0.47],[1.27],[0],[0],[0]                                                 
% CCCUCCGUUCCAAAAUAGAUGA       [11],[2],[0],[0],[1],[0],[0],[0],[0],[0],{14}                [1.37],[0.24],[0],[0],[0.41],[0],[0],[0],[0],[0]                                                    
% AUCUAUUUUAGAACGGAGGGAG       [0],[1],[0],[0],[0],[6],[1],[2],[0],[1],{11}                 [0],[0.12],[0],[0],[0],[0.94],[0.42],[2.00],[0],[0.69]                                              
% GUUCCAAAAUAGAUGACUCAA        [1],[3],[0],[1],[0],[4],[1],[1],[0],[0],{11}                 [0.12],[0.36],[0],[0.22],[0],[0.63],[0.42],[1.00],[0],[0]                                           
% CCUCCGUUCCAAAAUAGAUGACUC     [2],[0],[0],[0],[1],[4],[2],[1],[0],[0],{10}                 [0.25],[0],[0],[0],[0.41],[0.63],[0.84],[1.00],[0],[0]                                              
% CUCCGUUCCAAAAUAGAUG          [1],[0],[0],[0],[2],[4],[1],[0],[0],[1],{9}                  [0.12],[0],[0],[0],[0.83],[0.63],[0.42],[0],[0],[0.69]                                              
% CUCCCUCCGUUCCAAAAUAGAU       [2],[5],[0],[0],[0],[1],[0],[0],[1],[0],{9}                  [0.25],[0.60],[0],[0],[0],[0.16],[0],[0],[1.52],[0]                                                 
% CUCCGUUCCAAAAUAGAUGA         [2],[0],[0],[1],[1],[4],[1],[0],[0],[0],{9}                  [0.25],[0],[0],[0.22],[0.41],[0.63],[0.42],[0],[0],[0]                                              
% UCCGUUCCAAAAUAGAUGACUC       [4],[1],[0],[0],[2],[1],[0],[0],[0],[0],{8}                  [0.50],[0.12],[0],[0],[0.83],[0.16],[0],[0],[0],[0]                                                 
% CCCUCCGUUCCAAAAUAGAUGACU     [3],[1],[0],[0],[0],[0],[1],[0],[1],[1],{7}                  [0.37],[0.12],[0],[0],[0],[0],[0.42],[0],[1.52],[0.69]                                              
% UCCGUUCCAAAAUAGAUGAC         [2],[1],[1],[1],[1],[0],[0],[0],[0],[1],{7}                  [0.25],[0.12],[0.70],[0.22],[0.41],[0],[0],[0],[0],[0.69]                                           
% CCGUUCCAAAAUAGAUGACUC        [2],[0],[1],[0],[0],[0],[0],[3],[1],[0],{7}                  [0.25],[0],[0.70],[0],[0],[0],[0],[3.00],[1.52],[0]                                                 
% UCCGUUCCAAAAUAGAUG           [0],[1],[0],[2],[0],[0],[0],[2],[1],[0],{6}                  [0],[0.12],[0],[0.44],[0],[0],[0],[2.00],[1.52],[0]                                                 
% CCCUCCGUUCCAAAAUAGAUGAC      [2],[1],[0],[0],[0],[0],[2],[0],[0],[1],{6}                  [0.25],[0.12],[0],[0],[0],[0],[0.84],[0],[0],[0.69]                                                 
% CCGUUCCAAAAUAGAUGAC          [1],[2],[0],[0],[0],[1],[0],[0],[0],[1],{5}                  [0.12],[0.24],[0],[0],[0],[0.16],[0],[0],[0],[0.69]                                                 
% GGGUCAUCUAUUUUAGAACGG        [2],[2],[0],[0],[0],[0],[0],[0],[1],[0],{5}                  [0.25],[0.24],[0],[0],[0],[0],[0],[0],[1.52],[0]                                                    
% CAUCUAUUUUAGAACGGAGGGAGU     [2],[1],[0],[0],[0],[1],[0],[0],[1],[0],{5}                  [0.25],[0.12],[0],[0],[0],[0.16],[0],[0],[1.52],[0]                                                 
% GUUGGGUCAUCUAUUUUAGAACGG     [1],[1],[1],[0],[0],[1],[1],[0],[0],[0],{5}                  [0.12],[0.12],[0.70],[0],[0],[0.16],[0.42],[0],[0],[0]                                              

##################################################################################################################################################################################################################

# apPre_1019                   [108099],[126381],[28900],[102407],[48043],[125960],[105585],[23335],[11163],[28436],{708309}
> AUAGCAUCAUCCAUCCUACCA        [78167],[89385],[22230],[73225],[37322],[91373],[73670],[14130],[7062],[19195],{505759} [72.31],[70.73],[76.92],[71.50],[77.68],[72.54],[69.77],[60.55],[63.26],[67.50]                      [apMir_19980]
% AUAGCAUCAUCCAUCCUACCAU       [11133],[16133],[2671],[11163],[4031],[10144],[11494],[3270],[2010],[4902],{76951} [10.30],[12.77],[9.24],[10.90],[8.39],[8.05],[10.89],[14.01],[18.01],[17.24]                        
% AUAGCAUCAUCCAUCCUACC         [8770],[8190],[1704],[8764],[3452],[9802],[7670],[1229],[559],[2005],{52145} [8.11],[6.48],[5.90],[8.56],[7.19],[7.78],[7.26],[5.27],[5.01],[7.05]                               
% UGAAUUUGUCCAUAGCAUCAU        [4492],[6059],[934],[3302],[1068],[6555],[5467],[1613],[412],[578],{30480} [4.16],[4.79],[3.23],[3.22],[2.22],[5.20],[5.18],[6.91],[3.69],[2.03]                               
% UUGAAUUUGUCCAUAGCAUCA        [1394],[1894],[448],[1703],[524],[3302],[3027],[1819],[592],[454],{15157} [1.29],[1.50],[1.55],[1.66],[1.09],[2.62],[2.87],[7.80],[5.30],[1.60]                               
% AUAGCAUCAUCCAUCCUAC          [1536],[1569],[296],[1562],[587],[1632],[1313],[257],[146],[324],{9222} [1.42],[1.24],[1.02],[1.53],[1.22],[1.30],[1.24],[1.10],[1.31],[1.14]                               
% AUAGCAUCAUCCAUCCUACCAUU      [651],[985],[156],[685],[204],[570],[751],[172],[80],[335],{4589} [0.60],[0.78],[0.54],[0.67],[0.42],[0.45],[0.71],[0.74],[0.72],[1.18]                               
% AUAGCAUCAUCCAUCCUA           [430],[374],[79],[454],[166],[394],[341],[76],[44],[118],{2476} [0.40],[0.30],[0.27],[0.44],[0.35],[0.31],[0.32],[0.33],[0.39],[0.41]                               
% UGAAUUUGUCCAUAGCAUCA         [212],[210],[68],[390],[95],[414],[328],[230],[82],[75],{2104} [0.20],[0.17],[0.24],[0.38],[0.20],[0.33],[0.31],[0.99],[0.73],[0.26]                               
% UGAAUUUGUCCAUAGCAUCAUC       [148],[238],[33],[140],[23],[364],[315],[141],[22],[91],{1515} [0.14],[0.19],[0.11],[0.14],[0.05],[0.29],[0.30],[0.60],[0.20],[0.32]                               
% AGCAUCAUCCAUCCUACCA          [168],[249],[50],[152],[120],[249],[217],[87],[24],[68],{1384} [0.16],[0.20],[0.17],[0.15],[0.25],[0.20],[0.21],[0.37],[0.21],[0.24]                               
% UCCAUAGCAUCAUCCAUCCUA        [195],[251],[47],[177],[66],[179],[150],[45],[20],[54],{1184} [0.18],[0.20],[0.16],[0.17],[0.14],[0.14],[0.14],[0.19],[0.18],[0.19]                               
% UAGCAUCAUCCAUCCUACCAU        [195],[113],[15],[104],[131],[146],[104],[31],[16],[42],{897} [0.18],[0.09],[0.05],[0.10],[0.27],[0.12],[0.10],[0.13],[0.14],[0.15]                               
% GAAUUUGUCCAUAGCAUCAU         [125],[112],[27],[87],[36],[186],[114],[47],[7],[14],{755}   [0.12],[0.09],[0.09],[0.08],[0.07],[0.15],[0.11],[0.20],[0.06],[0.05]                               
% AGCAUCAUCCAUCCUACCAU         [76],[110],[22],[99],[33],[74],[94],[24],[15],[40],{587}     [0.07],[0.09],[0.08],[0.10],[0.07],[0.06],[0.09],[0.10],[0.13],[0.14]                               
% UUGAAUUUGUCCAUAGCAUCAU       [33],[47],[7],[27],[9],[66],[69],[32],[5],[6],{301}          [0.03],[0.04],[0.02],[0.03],[0.02],[0.05],[0.07],[0.14],[0.04],[0.02]                               
% UGAAUUUGUCCAUAGCAUC          [36],[42],[11],[43],[7],[76],[53],[19],[4],[9],{300}         [0.03],[0.03],[0.04],[0.04],[0.01],[0.06],[0.05],[0.08],[0.04],[0.03]                               
% UGAAUUUGUCCAUAGCAU           [28],[61],[7],[20],[6],[50],[39],[18],[3],[2],{234}          [0.03],[0.05],[0.02],[0.02],[0.01],[0.04],[0.04],[0.08],[0.03],[0.01]                               
% AGCAUCAUCCAUCCUACC           [34],[30],[8],[48],[7],[33],[41],[3],[2],[8],{214}           [0.03],[0.02],[0.03],[0.05],[0.01],[0.03],[0.04],[0.01],[0.02],[0.03]                               
% GCAUCAUCCAUCCUACCA           [19],[25],[16],[21],[17],[44],[24],[10],[5],[14],{195}       [0.02],[0.02],[0.06],[0.02],[0.04],[0.03],[0.02],[0.04],[0.04],[0.05]                               
% UAGCAUCAUCCAUCCUACCA         [19],[23],[14],[24],[13],[34],[25],[6],[5],[13],{176}        [0.02],[0.02],[0.05],[0.02],[0.03],[0.03],[0.02],[0.03],[0.04],[0.05]                               
% UGAAUUUGUCCAUAGCAUCAUCC      [10],[24],[4],[9],[1],[32],[57],[9],[2],[13],{161}           [0.01],[0.02],[0.01],[0.01],[0],[0.03],[0.05],[0.04],[0.02],[0.05]                                  
% CAUAGCAUCAUCCAUCCUACCA       [19],[31],[2],[21],[22],[19],[27],[2],[4],[13],{160}         [0.02],[0.02],[0.01],[0.02],[0.05],[0.02],[0.03],[0.01],[0.04],[0.05]                               
% CAUAGCAUCAUCCAUCCUACC        [24],[41],[5],[23],[9],[22],[24],[3],[3],[4],{158}           [0.02],[0.03],[0.02],[0.02],[0.02],[0.02],[0.02],[0.01],[0.03],[0.01]                               
% AAUUUGUCCAUAGCAUCAUCC        [23],[18],[6],[13],[5],[25],[13],[6],[5],[1],{115}           [0.02],[0.01],[0.02],[0.01],[0.01],[0.02],[0.01],[0.03],[0.04],[0]                                  
% CCAUAGCAUCAUCCAUCCUA         [13],[15],[7],[26],[10],[11],[19],[2],[0],[3],{106}          [0.01],[0.01],[0.02],[0.03],[0.02],[0.01],[0.02],[0.01],[0],[0.01]                                  
% UUGUCCAUAGCAUCAUCCAUC        [12],[15],[3],[21],[5],[15],[12],[2],[0],[5],{90}            [0.01],[0.01],[0.01],[0.02],[0.01],[0.01],[0.01],[0.01],[0],[0.02]                                  
% GGUUGAAUUUGUCCAUAGCAU        [12],[9],[1],[7],[13],[18],[12],[9],[2],[2],{85}             [0.01],[0.01],[0],[0.01],[0.03],[0.01],[0.01],[0.04],[0.02],[0.01]                                  
% UAGCAUCAUCCAUCCUACCAUU       [18],[12],[1],[10],[13],[15],[10],[0],[0],[6],{85}           [0.02],[0.01],[0],[0.01],[0.03],[0.01],[0.01],[0],[0],[0.02]                                        
% UCCAUAGCAUCAUCCAUCCUAC       [12],[22],[1],[4],[6],[9],[15],[2],[5],[8],{84}              [0.01],[0.02],[0],[0],[0.01],[0.01],[0.01],[0.01],[0.04],[0.03]                                     
% GAAUUUGUCCAUAGCAUCA          [10],[4],[3],[8],[0],[19],[8],[7],[9],[2],{70}               [0.01],[0],[0.01],[0.01],[0],[0.02],[0.01],[0.03],[0.08],[0.01]                                     
% GCAUCAUCCAUCCUACCAU          [6],[5],[2],[12],[5],[6],[8],[7],[3],[6],{60}                [0.01],[0],[0.01],[0.01],[0.01],[0],[0.01],[0.03],[0.03],[0.02]                                     
% AUUUGUCCAUAGCAUCAUCCA        [8],[7],[3],[6],[4],[4],[6],[0],[0],[0],{38}                 [0.01],[0.01],[0.01],[0.01],[0.01],[0],[0.01],[0],[0],[0]                                           
% UAGCAUCAUCCAUCCUACC          [3],[7],[2],[5],[4],[4],[6],[2],[0],[4],{37}                 [0],[0.01],[0.01],[0],[0.01],[0],[0.01],[0.01],[0],[0.01]                                           
% GGUGCUAUGGAUAGCUUCAAC        [6],[9],[2],[2],[1],[4],[10],[2],[1],[0],{37}                [0.01],[0.01],[0.01],[0],[0],[0],[0.01],[0.01],[0.01],[0]                                           
% GCUAUGGAUAGCUUCAACCCG        [7],[1],[0],[3],[3],[11],[6],[1],[1],[1],{34}                [0.01],[0],[0],[0],[0.01],[0.01],[0.01],[0],[0.01],[0]                                              
% UUGAAUUUGUCCAUAGCAU          [3],[3],[1],[3],[1],[12],[5],[0],[1],[2],{31}                [0],[0],[0],[0],[0],[0.01],[0],[0],[0.01],[0.01]                                                    
% GAAUUUGUCCAUAGCAUCAUC        [2],[3],[2],[1],[0],[5],[9],[5],[0],[3],{30}                 [0],[0],[0.01],[0],[0],[0],[0.01],[0.02],[0],[0.01]                                                 
% AGCAUCAUCCAUCCUACCAUU        [3],[3],[2],[5],[1],[2],[4],[3],[3],[2],{28}                 [0],[0],[0.01],[0],[0],[0],[0],[0.01],[0.03],[0.01]                                                 
% GUGCUAUGGAUAGCUUCAACC        [2],[5],[2],[3],[6],[3],[2],[2],[1],[2],{28}                 [0],[0],[0.01],[0],[0.01],[0],[0],[0.01],[0.01],[0.01]                                              
% UGAAUUUGUCCAUAGCAUCAUCCA     [7],[3],[1],[0],[3],[3],[8],[1],[0],[0],{26}                 [0.01],[0],[0],[0],[0.01],[0],[0.01],[0],[0],[0]                                                    
% AUAGCAUCAUCCAUCCUACCAUUC     [1],[11],[0],[3],[0],[2],[3],[3],[0],[3],{26}                [0],[0.01],[0],[0],[0],[0],[0],[0.01],[0],[0.01]                                                    
% GCAUCAUCCAUCCUACCAUU         [5],[6],[0],[5],[1],[3],[0],[0],[0],[1],{21}                 [0],[0],[0],[0],[0],[0],[0],[0],[0],[0]                                                             
% CCAUAGCAUCAUCCAUCCUAC        [2],[4],[1],[5],[1],[2],[3],[0],[2],[0],{20}                 [0],[0],[0],[0],[0],[0],[0],[0],[0.02],[0]                                                          
% UGGUUGAAUUUGUCCAUAGCA        [6],[3],[0],[5],[2],[0],[0],[0],[3],[0],{19}                 [0.01],[0],[0],[0],[0],[0],[0],[0],[0.03],[0]                                                       
% UUGAAUUUGUCCAUAGCAUC         [1],[4],[2],[2],[1],[1],[4],[0],[0],[1],{16}                 [0],[0],[0.01],[0],[0],[0],[0],[0],[0],[0]                                                          
% GCAUCAUCCAUCCUACCAUUC        [2],[0],[0],[1],[2],[2],[2],[2],[0],[2],{13}                 [0],[0],[0],[0],[0],[0],[0],[0.01],[0],[0.01]                                                       
% GGUUGAAUUUGUCCAUAGC          [3],[0],[0],[4],[0],[2],[0],[1],[1],[2],{13}                 [0],[0],[0],[0],[0],[0],[0],[0],[0.01],[0.01]                                                       
% AUAGCAUCAUCCAUCCUACC-        [2],[0],[1],[0],[1],[4],[3],[0],[0],[0],{11}                 [0],[0],[0],[0],[0],[0],[0],[0],[0],[0]                                                             
% UUGAAUUUGUCCAUAGCAUCAUCC     [3],[2],[1],[0],[0],[2],[1],[1],[0],[0],{10}                 [0],[0],[0],[0],[0],[0],[0],[0],[0],[0]                                                             
% UCCAUAGCAUCAUCCAUC           [1],[4],[0],[1],[1],[1],[0],[1],[0],[0],{9}                  [0],[0],[0],[0],[0],[0],[0],[0],[0],[0]                                                             
% AAUUUGUCCAUAGCAUCAU          [1],[0],[2],[1],[0],[2],[1],[1],[1],[0],{9}                  [0],[0],[0.01],[0],[0],[0],[0],[0],[0.01],[0]                                                       
% CAUAGCAUCAUCCAUCCUAC         [1],[3],[0],[1],[0],[1],[0],[0],[0],[1],{7}                  [0],[0],[0],[0],[0],[0],[0],[0],[0],[0]                                                             
% UUGUCCAUAGCAUCAUCCAU         [3],[1],[0],[0],[1],[1],[0],[0],[0],[1],{7}                  [0],[0],[0],[0],[0],[0],[0],[0],[0],[0]                                                             
% UCCAUAGCAUCAUCCAUCC          [4],[0],[0],[1],[1],[1],[0],[0],[0],[0],{7}                  [0],[0],[0],[0],[0],[0],[0],[0],[0],[0]                                                             
% UAGCAUCAUCCAUCCUAC           [0],[3],[0],[0],[1],[0],[0],[1],[1],[0],{6}                  [0],[0],[0],[0],[0],[0],[0],[0],[0.01],[0]                                                          
% GGUUGAAUUUGUCCAUAGCA         [0],[3],[0],[0],[0],[3],[0],[0],[0],[0],{6}                  [0],[0],[0],[0],[0],[0],[0],[0],[0],[0]                                                             
% AAUUUGUCCAUAGCAUCA           [1],[0],[0],[1],[0],[3],[1],[0],[0],[0],{6}                  [0],[0],[0],[0],[0],[0],[0],[0],[0],[0]                                                             
% UUUGUCCAUAGCAUCAUCC          [1],[0],[0],[3],[0],[1],[0],[0],[0],[0],{5}                  [0],[0],[0],[0],[0],[0],[0],[0],[0],[0]                                                             
% UUGUCCAUAGCAUCAUCCA          [1],[0],[0],[1],[2],[0],[0],[0],[0],[1],{5}                  [0],[0],[0],[0],[0],[0],[0],[0],[0],[0]                                                             
% AUUUGUCCAUAGCAUCAU           [0],[0],[0],[1],[0],[3],[0],[1],[0],[0],{5}                  [0],[0],[0],[0],[0],[0],[0],[0],[0],[0]                                                             

##################################################################################################################################################################################################################

# apPre_36116                  [0],[8],[1],[0],[30],[0],[0],[21],[187],[40],{287}          
> CGGUGCCAGCGGUGCGGCGG         [0],[6],[0],[0],[17],[0],[0],[13],[145],[26],{207}           [0],[75.00],[0],[0],[56.67],[0],[0],[61.90],[77.54],[65.00]                                          [apMir_38807]
% GGUGCCAGCGGUGCGGCGG          [0],[0],[1],[0],[8],[0],[0],[3],[21],[8],{41}                [0],[0],[100],[0],[26.67],[0],[0],[14.29],[11.23],[20.00]                                           
% GUGCCAGCGGUGCGGCGG           [0],[1],[0],[0],[4],[0],[0],[4],[14],[5],{28}                [0],[12.50],[0],[0],[13.33],[0],[0],[19.05],[7.49],[12.50]                                          
% CGGUGCCAGCGGUGCGGCG          [0],[1],[0],[0],[1],[0],[0],[0],[3],[1],{6}                  [0],[12.50],[0],[0],[3.33],[0],[0],[0],[1.60],[2.50]                                                
% GGUGCCAGCGGUGCGGCG           [0],[0],[0],[0],[0],[0],[0],[1],[4],[0],{5}                  [0],[0],[0],[0],[0],[0],[0],[4.76],[2.14],[0]                                                       

##################################################################################################################################################################################################################

# apPre_36077                  [0],[8],[1],[0],[30],[0],[0],[21],[187],[40],{287}          
> CGGUGCCAGCGGUGCGGCGG         [0],[6],[0],[0],[17],[0],[0],[13],[145],[26],{207}           [0],[75.00],[0],[0],[56.67],[0],[0],[61.90],[77.54],[65.00]                                          [apMir_38807]
% GGUGCCAGCGGUGCGGCGG          [0],[0],[1],[0],[8],[0],[0],[3],[21],[8],{41}                [0],[0],[100],[0],[26.67],[0],[0],[14.29],[11.23],[20.00]                                           
% GUGCCAGCGGUGCGGCGG           [0],[1],[0],[0],[4],[0],[0],[4],[14],[5],{28}                [0],[12.50],[0],[0],[13.33],[0],[0],[19.05],[7.49],[12.50]                                          
% CGGUGCCAGCGGUGCGGCG          [0],[1],[0],[0],[1],[0],[0],[0],[3],[1],{6}                  [0],[12.50],[0],[0],[3.33],[0],[0],[0],[1.60],[2.50]                                                
% GGUGCCAGCGGUGCGGCG           [0],[0],[0],[0],[0],[0],[0],[1],[4],[0],{5}                  [0],[0],[0],[0],[0],[0],[0],[4.76],[2.14],[0]                                                       

##################################################################################################################################################################################################################

# apPre_9140                   [363],[6986],[139],[1840],[264],[197],[447],[267],[236],[83],{10822}
> UGAAGUGUUUGGGGGAACUC         [65],[3243],[45],[383],[25],[44],[226],[207],[173],[23],{4434} [17.91],[46.42],[32.37],[20.82],[9.47],[22.34],[50.56],[77.53],[73.31],[27.71]                       [apMir_17808]
> UGAAGUGUUUGGGGGAACUCU        [229],[2643],[78],[1074],[156],[121],[150],[44],[37],[41],{4573} [63.09],[37.83],[56.12],[58.37],[59.09],[61.42],[33.56],[16.48],[15.68],[49.40]                      [apMir_20968]
% UGAAGUGUUUGGGGGAACU          [14],[467],[1],[95],[18],[6],[24],[4],[9],[3],{641}          [3.86],[6.68],[0.72],[5.16],[6.82],[3.05],[5.37],[1.50],[3.81],[3.61]                               
% GAAGUGUUUGGGGGAACUC          [27],[252],[9],[142],[23],[12],[19],[6],[6],[9],{505}        [7.44],[3.61],[6.47],[7.72],[8.71],[6.09],[4.25],[2.25],[2.54],[10.84]                              
% GUGAAGUGUUUGGGGGAACUC        [15],[251],[2],[86],[29],[10],[22],[6],[8],[5],{434}         [4.13],[3.59],[1.44],[4.67],[10.98],[5.08],[4.92],[2.25],[3.39],[6.02]                              
% GAAGUGUUUGGGGGAACUCU         [5],[35],[4],[25],[8],[0],[0],[0],[2],[0],{79}               [1.38],[0.50],[2.88],[1.36],[3.03],[0],[0],[0],[0.85],[0]                                           
% UGAAGUGUUUGGGGGAAC           [1],[38],[0],[13],[1],[0],[2],[0],[0],[1],{56}               [0.28],[0.54],[0],[0.71],[0.38],[0],[0.45],[0],[0],[1.20]                                           
% GUGAAGUGUUUGGGGGAACUCU       [6],[30],[0],[8],[4],[1],[4],[0],[1],[1],{55}                [1.65],[0.43],[0],[0.43],[1.52],[0.51],[0.89],[0],[0.42],[1.20]                                     
% GAAGUGUUUGGGGGAACU           [0],[9],[0],[3],[0],[0],[0],[0],[0],[0],{12}                 [0],[0.13],[0],[0.16],[0],[0],[0],[0],[0],[0]                                                       
% GUGAAGUGUUUGGGGGAACU         [1],[5],[0],[3],[0],[2],[0],[0],[0],[0],{11}                 [0.28],[0.07],[0],[0.16],[0],[1.02],[0],[0],[0],[0]                                                 
% GUGAAGUGUUUGGGGGAA           [0],[5],[0],[5],[0],[0],[0],[0],[0],[0],{10}                 [0],[0.07],[0],[0.27],[0],[0],[0],[0],[0],[0]                                                       
% AAGUGUUUGGGGGAACUC           [0],[4],[0],[3],[0],[0],[0],[0],[0],[0],{7}                  [0],[0.06],[0],[0.16],[0],[0],[0],[0],[0],[0]                                                       
% UGAAGUGUUUGGGGGAACUCUU       [0],[4],[0],[0],[0],[1],[0],[0],[0],[0],{5}                  [0],[0.06],[0],[0],[0],[0.51],[0],[0],[0],[0]                                                       

##################################################################################################################################################################################################################

# apPre_37995                  [116],[170],[9],[48],[33],[225],[74],[9],[8],[3],{695}      
> AAACGCUCUUAUAUUAUGGGA        [87],[111],[2],[12],[16],[174],[45],[0],[0],[0],{447}        [75.00],[65.29],[22.22],[25.00],[48.48],[77.33],[60.81],[0],[0],[0]                                  [apMir_20556]
% UCCGUCCCAUAAUAUAAGAAC        [0],[10],[3],[8],[5],[9],[5],[2],[1],[1],{44}                [0],[5.88],[33.33],[16.67],[15.15],[4.00],[6.76],[22.22],[12.50],[33.33]                            
% UCCCAUAAUAUAAGAACGUUU        [3],[10],[1],[2],[1],[17],[9],[0],[0],[0],{43}               [2.59],[5.88],[11.11],[4.17],[3.03],[7.56],[12.16],[0],[0],[0]                                      
% CGUCCCAUAAUAUAAGAACGU        [3],[11],[1],[6],[2],[4],[3],[0],[1],[2],{33}                [2.59],[6.47],[11.11],[12.50],[6.06],[1.78],[4.05],[0],[12.50],[66.67]                              
% CUCCGUCCCAUAAUAUAAGAA        [7],[9],[0],[3],[2],[1],[2],[1],[0],[0],{25}                 [6.03],[5.29],[0],[6.25],[6.06],[0.44],[2.70],[11.11],[0],[0]                                       
% AACGCUCUUAUAUUAUGGGAC        [4],[6],[1],[3],[3],[1],[4],[1],[0],[0],{23}                 [3.45],[3.53],[11.11],[6.25],[9.09],[0.44],[5.41],[11.11],[0],[0]                                   
% CCGUCCCAUAAUAUAAGAACG        [4],[4],[0],[3],[3],[5],[1],[0],[1],[0],{21}                 [3.45],[2.35],[0],[6.25],[9.09],[2.22],[1.35],[0],[12.50],[0]                                       
% GUCCCAUAAUAUAAGAACGUU        [1],[1],[0],[5],[0],[0],[1],[1],[4],[0],{13}                 [0.86],[0.59],[0],[10.42],[0],[0],[1.35],[11.11],[50.00],[0]                                        
% AUAAGAACGUUUUUGACACUA        [2],[4],[0],[0],[1],[4],[0],[0],[0],[0],{11}                 [1.72],[2.35],[0],[0],[3.03],[1.78],[0],[0],[0],[0]                                                 
% AACGCUCUUAUAUUAUGGGACA       [4],[2],[1],[0],[0],[0],[1],[1],[0],[0],{9}                  [3.45],[1.18],[11.11],[0],[0],[0],[1.35],[11.11],[0],[0]                                            
% GCUCUUAUAUUAUGGGACAGA        [0],[0],[0],[2],[0],[2],[1],[1],[0],[0],{6}                  [0],[0],[0],[4.17],[0],[0.89],[1.35],[11.11],[0],[0]                                                
% GUCCCAUAAUAUAAGAACGUUU       [0],[1],[0],[1],[0],[2],[0],[1],[0],[0],{5}                  [0],[0.59],[0],[2.08],[0],[0.89],[0],[11.11],[0],[0]                                                
% UACUCCCUCCGUCCCAUAAUA        [1],[0],[0],[2],[0],[0],[1],[1],[0],[0],{5}                  [0.86],[0],[0],[4.17],[0],[0],[1.35],[11.11],[0],[0]                                                
% AAAACGCUCUUAUAUUAUGGGA       [0],[1],[0],[0],[0],[3],[1],[0],[0],[0],{5}                  [0],[0.59],[0],[0],[0],[1.33],[1.35],[0],[0],[0]                                                    
% UCCGUCCCAUAAUAUAAGA          [0],[0],[0],[1],[0],[3],[0],[0],[1],[0],{5}                  [0],[0],[0],[2.08],[0],[1.33],[0],[0],[12.50],[0]                                                   

##################################################################################################################################################################################################################

# apPre_13853                  [2334],[955],[326],[84],[43],[2287],[1135],[57],[36],[24],{7281}
> CACAGGCAAAUCAUCCUUGGCUA      [1592],[505],[234],[30],[13],[1136],[663],[3],[1],[4],{4181} [68.21],[52.88],[71.78],[35.71],[30.23],[49.67],[58.41],[5.26],[2.78],[16.67]                        [apMir_26687]
> CAGGCAAAUCAUCCUUGGCUA        [143],[212],[5],[30],[14],[551],[268],[44],[20],[17],{1304}  [6.13],[22.20],[1.53],[35.71],[32.56],[24.09],[23.61],[77.19],[55.56],[70.83]                        [apMir_22473]
% ACAGGCAAAUCAUCCUUGGCUA       [287],[137],[42],[12],[6],[380],[88],[7],[8],[2],{969}       [12.30],[14.35],[12.88],[14.29],[13.95],[16.62],[7.75],[12.28],[22.22],[8.33]                       
% UCACAGGCAAAUCAUCCUUGGCUA     [182],[48],[31],[4],[3],[125],[65],[0],[0],[1],{459}         [7.80],[5.03],[9.51],[4.76],[6.98],[5.47],[5.73],[0],[0],[4.17]                                     
% CACAGGCAAAUCAUCCUUGGCU       [60],[27],[8],[2],[2],[53],[28],[0],[0],[0],{180}            [2.57],[2.83],[2.45],[2.38],[4.65],[2.32],[2.47],[0],[0],[0]                                        
% GGCAAAUCAUCCUUGGCUA          [32],[9],[4],[2],[2],[1],[7],[0],[1],[0],{58}                [1.37],[0.94],[1.23],[2.38],[4.65],[0.04],[0.62],[0],[2.78],[0]                                     
% ACAGGCAAAUCAUCCUUGGCU        [9],[8],[2],[1],[1],[12],[1],[0],[1],[0],{35}                [0.39],[0.84],[0.61],[1.19],[2.33],[0.52],[0.09],[0],[2.78],[0]                                     
% UCACAGGCAAAUCAUCCUUGGC       [11],[5],[0],[0],[1],[9],[2],[0],[0],[0],{28}                [0.47],[0.52],[0],[0],[2.33],[0.39],[0.18],[0],[0],[0]                                              
% UUCACAGGCAAAUCAUCCUUGGCUA    [11],[1],[0],[0],[0],[8],[7],[0],[0],[0],{27}                [0.47],[0.10],[0],[0],[0],[0.35],[0.62],[0],[0],[0]                                                 
% AGGCAAAUCAUCCUUGGCUA         [0],[0],[0],[2],[0],[0],[4],[1],[3],[0],{10}                 [0],[0],[0],[2.38],[0],[0],[0.35],[1.75],[8.33],[0]                                                 
% UCACAGGCAAAUCAUCCUUGGCU      [1],[2],[0],[0],[0],[5],[0],[0],[0],[0],{8}                  [0.04],[0.21],[0],[0],[0],[0.22],[0],[0],[0],[0]                                                    
% CAGGCAAAUCAUCCUUGGCU         [2],[0],[0],[1],[0],[2],[0],[1],[2],[0],{8}                  [0.09],[0],[0],[1.19],[0],[0.09],[0],[1.75],[5.56],[0]                                              
% GCAAAUCAUCCUUGGCUA           [2],[1],[0],[0],[1],[1],[2],[0],[0],[0],{7}                  [0.09],[0.10],[0],[0],[2.33],[0.04],[0.18],[0],[0],[0]                                              
% ACAGGCAAAUCAUCCUUGGCUAU      [2],[0],[0],[0],[0],[4],[0],[1],[0],[0],{7}                  [0.09],[0],[0],[0],[0],[0.17],[0],[1.75],[0],[0]                                                    

##################################################################################################################################################################################################################

# apPre_14525                  [437],[669],[194],[281],[290],[391],[284],[286],[151],[171],{3154}
> UGAGAAGGUAGAUCAUAAUAGC       [266],[435],[107],[107],[164],[231],[219],[180],[97],[114],{1920} [60.87],[65.02],[55.15],[38.08],[56.55],[59.08],[77.11],[62.94],[64.24],[66.67]                      [apMir_23846]
% UGUUAUGAUCUGCUUCUCAUC        [83],[88],[36],[95],[70],[64],[15],[35],[18],[16],{520}      [18.99],[13.15],[18.56],[33.81],[24.14],[16.37],[5.28],[12.24],[11.92],[9.36]                       
% UGCUCAAUUGUUAUGAUCUGC        [23],[24],[15],[24],[5],[15],[4],[15],[6],[8],{139}          [5.26],[3.59],[7.73],[8.54],[1.72],[3.84],[1.41],[5.24],[3.97],[4.68]                               
% UGAGAAGGUAGAUCAUAAUA         [8],[29],[4],[9],[11],[18],[12],[18],[4],[11],{124}          [1.83],[4.33],[2.06],[3.20],[3.79],[4.60],[4.23],[6.29],[2.65],[6.43]                               
% UGAGAAGGUAGAUCAUAAU          [14],[23],[3],[5],[8],[12],[5],[11],[7],[4],{92}             [3.20],[3.44],[1.55],[1.78],[2.76],[3.07],[1.76],[3.85],[4.64],[2.34]                               
% UUGCUCAAUUGUUAUGAUCUG        [11],[5],[3],[14],[3],[5],[2],[5],[1],[3],{52}               [2.52],[0.75],[1.55],[4.98],[1.03],[1.28],[0.70],[1.75],[0.66],[1.75]                               
% UGCUUCUCAUCUGAAGACUAG        [3],[8],[4],[7],[2],[5],[3],[3],[1],[1],{37}                 [0.69],[1.20],[2.06],[2.49],[0.69],[1.28],[1.06],[1.05],[0.66],[0.58]                               
% UGAGAAGGUAGAUCAUAAUAG        [4],[7],[2],[2],[6],[4],[3],[0],[3],[5],{36}                 [0.92],[1.05],[1.03],[0.71],[2.07],[1.02],[1.06],[0],[1.99],[2.92]                                  
% GAGAAGGUAGAUCAUAAUAGC        [2],[2],[8],[2],[2],[0],[2],[2],[0],[3],{23}                 [0.46],[0.30],[4.12],[0.71],[0.69],[0],[0.70],[0.70],[0],[1.75]                                     
% UCAAUUGUUAUGAUCUGCUUCU       [3],[4],[0],[0],[0],[15],[0],[1],[0],[0],{23}                [0.69],[0.60],[0],[0],[0],[3.84],[0],[0.35],[0],[0]                                                 
% AACAAGUCUUUAGAUGAGAAG        [0],[9],[0],[0],[0],[3],[2],[4],[2],[0],{20}                 [0],[1.35],[0],[0],[0],[0.77],[0.70],[1.40],[1.32],[0]                                              
% UGAGAAGGUAGAUCAUAAUAGCU      [1],[3],[2],[2],[0],[2],[2],[2],[2],[0],{16}                 [0.23],[0.45],[1.03],[0.71],[0],[0.51],[0.70],[0.70],[1.32],[0]                                     
% AACAAGUCUUUAGAUGAGAAGGU      [1],[2],[0],[0],[4],[2],[3],[1],[1],[1],{15}                 [0.23],[0.30],[0],[0],[1.38],[0.51],[1.06],[0.35],[0.66],[0.58]                                     
% CAAGUCUUUAGAUGAGAAGGU        [1],[6],[0],[1],[3],[1],[1],[0],[1],[0],{14}                 [0.23],[0.90],[0],[0.36],[1.03],[0.26],[0.35],[0],[0.66],[0]                                        
% AUCUGCUUCUCAUCUGAAGAC        [1],[8],[1],[1],[0],[1],[0],[0],[2],[0],{14}                 [0.23],[1.20],[0.52],[0.36],[0],[0.26],[0],[0],[1.32],[0]                                           
% GUUAUGAUCUGCUUCUCAUC         [4],[1],[0],[2],[3],[2],[1],[0],[0],[0],{13}                 [0.92],[0.15],[0],[0.71],[1.03],[0.51],[0.35],[0],[0],[0]                                           
% AAGUCUUUAGAUGAGAAGGU         [0],[7],[2],[0],[0],[0],[1],[1],[1],[0],{12}                 [0],[1.05],[1.03],[0],[0],[0],[0.35],[0.35],[0.66],[0]                                              
% AGUCUUUAGAUGAGAAGGUAGA       [1],[4],[1],[1],[0],[2],[0],[1],[0],[1],{11}                 [0.23],[0.60],[0.52],[0.36],[0],[0.51],[0],[0.35],[0],[0.58]                                        
% AAGUCUUUAGAUGAGAAGGUA        [2],[1],[1],[1],[1],[1],[2],[1],[0],[0],{10}                 [0.46],[0.15],[0.52],[0.36],[0.34],[0.26],[0.70],[0.35],[0],[0]                                     
% UUAUGAUCUGCUUCUCAUCUG        [3],[2],[1],[3],[0],[1],[0],[0],[0],[0],{10}                 [0.69],[0.30],[0.52],[1.07],[0],[0.26],[0],[0],[0],[0]                                              
% AUCUGCUUCUCAUCUGAAGACUAG     [2],[0],[0],[0],[0],[1],[3],[0],[3],[1],{10}                 [0.46],[0],[0],[0],[0],[0.26],[1.06],[0],[1.99],[0.58]                                              
% UGCUCAAUUGUUAUGAUC           [1],[0],[0],[1],[1],[3],[3],[0],[0],[0],{9}                  [0.23],[0],[0],[0.36],[0.34],[0.77],[1.06],[0],[0],[0]                                              
% ACAAGUCUUUAGAUGAGAAGGU       [0],[0],[1],[1],[2],[1],[0],[2],[2],[0],{9}                  [0],[0],[0.52],[0.36],[0.69],[0.26],[0],[0.70],[1.32],[0]                                           
% AACAAGUCUUUAGAUGAGAAGG       [0],[1],[2],[0],[0],[0],[1],[2],[0],[1],{7}                  [0],[0.15],[1.03],[0],[0],[0],[0.35],[0.70],[0],[0.58]                                              
% UGCUCAAUUGUUAUGAUCUG         [2],[0],[0],[2],[1],[1],[0],[1],[0],[0],{7}                  [0.46],[0],[0],[0.71],[0.34],[0.26],[0],[0.35],[0],[0]                                              
% AUUGUUAUGAUCUGCUUCUCA        [1],[0],[0],[0],[3],[1],[0],[0],[0],[1],{6}                  [0.23],[0],[0],[0],[1.03],[0.26],[0],[0],[0],[0.58]                                                 
% AUCUGCUUCUCAUCUGAAGA         [0],[0],[1],[1],[1],[0],[0],[1],[0],[1],{5}                  [0],[0],[0.52],[0.36],[0.34],[0],[0],[0.35],[0],[0.58]                                              

##################################################################################################################################################################################################################

# apPre_10696                  [360],[6957],[138],[1830],[273],[190],[432],[269],[230],[79],{10758}
> UGAAGUGUUUGGGGGAACUC         [65],[3243],[45],[383],[25],[44],[226],[207],[173],[23],{4434} [18.06],[46.61],[32.61],[20.93],[9.16],[23.16],[52.31],[76.95],[75.22],[29.11]                       [apMir_17808]
> UGAAGUGUUUGGGGGAACUCU        [229],[2643],[78],[1074],[156],[121],[150],[44],[37],[41],{4573} [63.61],[37.99],[56.52],[58.69],[57.14],[63.68],[34.72],[16.36],[16.09],[51.90]                      [apMir_20968]
% UGAAGUGUUUGGGGGAACU          [14],[467],[1],[95],[18],[6],[24],[4],[9],[3],{641}          [3.89],[6.71],[0.72],[5.19],[6.59],[3.16],[5.56],[1.49],[3.91],[3.80]                               
% GAAGUGUUUGGGGGAACUC          [27],[252],[9],[142],[23],[12],[19],[6],[6],[9],{505}        [7.50],[3.62],[6.52],[7.76],[8.42],[6.32],[4.40],[2.23],[2.61],[11.39]                              
% GUUCCCUGCAAGCACUUCACG        [13],[180],[1],[60],[28],[3],[7],[5],[1],[2],{300}           [3.61],[2.59],[0.72],[3.28],[10.26],[1.58],[1.62],[1.86],[0.43],[2.53]                              
% GUUCCCUGCAAGCACUUCACGA       [6],[48],[0],[16],[6],[2],[3],[3],[1],[0],{85}               [1.67],[0.69],[0],[0.87],[2.20],[1.05],[0.69],[1.12],[0.43],[0]                                     
% GAAGUGUUUGGGGGAACUCU         [5],[35],[4],[25],[8],[0],[0],[0],[2],[0],{79}               [1.39],[0.50],[2.90],[1.37],[2.93],[0],[0],[0],[0.87],[0]                                           
% UGAAGUGUUUGGGGGAAC           [1],[38],[0],[13],[1],[0],[2],[0],[0],[1],{56}               [0.28],[0.55],[0],[0.71],[0.37],[0],[0.46],[0],[0],[1.27]                                           
% AUGAAGUGUUUGGGGGAACUC        [0],[28],[0],[12],[4],[1],[1],[0],[1],[0],{47}               [0],[0.40],[0],[0.66],[1.47],[0.53],[0.23],[0],[0.43],[0]                                           
% GUUCCCUGCAAGCACUUCA          [0],[6],[0],[4],[4],[0],[0],[0],[0],[0],{14}                 [0],[0.09],[0],[0.22],[1.47],[0],[0],[0],[0],[0]                                                    
% GAAGUGUUUGGGGGAACU           [0],[9],[0],[3],[0],[0],[0],[0],[0],[0],{12}                 [0],[0.13],[0],[0.16],[0],[0],[0],[0],[0],[0]                                                       
% AAGUGUUUGGGGGAACUC           [0],[4],[0],[3],[0],[0],[0],[0],[0],[0],{7}                  [0],[0.06],[0],[0.16],[0],[0],[0],[0],[0],[0]                                                       
% UGAAGUGUUUGGGGGAACUCUU       [0],[4],[0],[0],[0],[1],[0],[0],[0],[0],{5}                  [0],[0.06],[0],[0],[0],[0.53],[0],[0],[0],[0]                                                       

##################################################################################################################################################################################################################

# apPre_19852                  [820],[836],[141],[459],[242],[669],[263],[119],[75],[157],{3781}
> CUCCGUUCCAAAAUAGAUGAC        [520],[504],[85],[352],[134],[493],[68],[48],[16],[77],{2297} [63.41],[60.29],[60.28],[76.69],[55.37],[73.69],[25.86],[40.34],[21.33],[49.04]                      [apMir_19478]
% CCCUCCGUUCCAAAAUAGAUG        [100],[147],[21],[39],[54],[21],[83],[14],[15],[32],{526}    [12.20],[17.58],[14.89],[8.50],[22.31],[3.14],[31.56],[11.76],[20.00],[20.38]                        ]apMir_19477[
% UCCGUUCCAAAAUAGAUGACU        [47],[53],[12],[30],[19],[35],[21],[5],[10],[8],{240}        [5.73],[6.34],[8.51],[6.54],[7.85],[5.23],[7.98],[4.20],[13.33],[5.10]                              
% UCCAAAAUAGAUGACUCAACU        [6],[7],[0],[4],[0],[17],[13],[12],[11],[8],{78}             [0.73],[0.84],[0],[0.87],[0],[2.54],[4.94],[10.08],[14.67],[5.10]                                   
% CGUUCCAAAAUAGAUGACUCA        [14],[8],[1],[4],[2],[13],[19],[5],[3],[6],{75}              [1.71],[0.96],[0.71],[0.87],[0.83],[1.94],[7.22],[4.20],[4.00],[3.82]                               
% UUCCAAAAUAGAUGACUCAAC        [9],[15],[4],[8],[1],[8],[7],[4],[3],[3],{62}                [1.10],[1.79],[2.84],[1.74],[0.41],[1.20],[2.66],[3.36],[4.00],[1.91]                               
% UCCCUCCGUUCCAAAAUAGAU        [7],[26],[4],[2],[6],[7],[1],[2],[3],[0],{58}                [0.85],[3.11],[2.84],[0.44],[2.48],[1.05],[0.38],[1.68],[4.00],[0]                                  
% UCCCUCCGUUCCAAAAUAGAUG       [16],[14],[2],[2],[3],[4],[6],[1],[2],[3],{53}               [1.95],[1.67],[1.42],[0.44],[1.24],[0.60],[2.28],[0.84],[2.67],[1.91]                               
% CCUCCGUUCCAAAAUAGAUG         [8],[10],[2],[0],[4],[0],[11],[1],[3],[2],{41}               [0.98],[1.20],[1.42],[0],[1.65],[0],[4.18],[0.84],[4.00],[1.27]                                     
% ACUCCCUCCGUUCCAAAAUAGAUG     [14],[2],[3],[1],[3],[11],[2],[3],[0],[2],{41}               [1.71],[0.24],[2.13],[0.22],[1.24],[1.64],[0.76],[2.52],[0],[1.27]                                  
% UCCCUCCGUUCCAAAAUAGAUGAC     [15],[3],[1],[5],[1],[6],[0],[0],[0],[2],{33}                [1.83],[0.36],[0.71],[1.09],[0.41],[0.90],[0],[0],[0],[1.27]                                        
% CCGUUCCAAAAUAGAUGACUCAAC     [3],[7],[1],[0],[2],[2],[6],[4],[0],[1],{26}                 [0.37],[0.84],[0.71],[0],[0.83],[0.30],[2.28],[3.36],[0],[0.64]                                     
% AGAUGACUCAACUUUGUACUAACU     [6],[0],[0],[0],[0],[9],[1],[2],[1],[1],{20}                 [0.73],[0],[0],[0],[0],[1.35],[0.38],[1.68],[1.33],[0.64]                                           
% CGUUCCAAAAUAGAUGACUCAACU     [3],[2],[0],[1],[3],[3],[3],[1],[1],[2],{19}                 [0.37],[0.24],[0],[0.22],[1.24],[0.45],[1.14],[0.84],[1.33],[1.27]                                  
% AUAGAUGACUCAACUUUGUACUAA     [5],[1],[0],[1],[0],[4],[3],[2],[0],[2],{18}                 [0.61],[0.12],[0],[0.22],[0],[0.60],[1.14],[1.68],[0],[1.27]                                        
% CCAAAAUAGAUGACUCAACUU        [1],[2],[0],[3],[0],[3],[0],[4],[1],[1],{15}                 [0.12],[0.24],[0],[0.65],[0],[0.45],[0],[3.36],[1.33],[0.64]                                        
% CCCUCCGUUCCAAAAUAGAU         [2],[7],[0],[0],[1],[0],[3],[0],[1],[0],{14}                 [0.24],[0.84],[0],[0],[0.41],[0],[1.14],[0],[1.33],[0]                                              
% CCUCCGUUCCAAAAUAGAUGA        [4],[4],[0],[0],[0],[3],[3],[0],[0],[0],{14}                 [0.49],[0.48],[0],[0],[0],[0.45],[1.14],[0],[0],[0]                                                 
% CCCUCCGUUCCAAAAUAGAUGA       [11],[2],[0],[0],[1],[0],[0],[0],[0],[0],{14}                [1.34],[0.24],[0],[0],[0.41],[0],[0],[0],[0],[0]                                                    
% GUUCCAAAAUAGAUGACUCAA        [1],[3],[0],[1],[0],[4],[1],[1],[0],[0],{11}                 [0.12],[0.36],[0],[0.22],[0],[0.60],[0.38],[0.84],[0],[0]                                           
% CCUCCGUUCCAAAAUAGAUGACUC     [2],[0],[0],[0],[1],[4],[2],[1],[0],[0],{10}                 [0.24],[0],[0],[0],[0.41],[0.60],[0.76],[0.84],[0],[0]                                              
% AAUAGAUGACUCAACUUUGUACUA     [1],[1],[3],[1],[0],[1],[1],[1],[1],[0],{10}                 [0.12],[0.12],[2.13],[0.22],[0],[0.15],[0.38],[0.84],[1.33],[0]                                     
% CUCCGUUCCAAAAUAGAUG          [1],[0],[0],[0],[2],[4],[1],[0],[0],[1],{9}                  [0.12],[0],[0],[0],[0.83],[0.60],[0.38],[0],[0],[0.64]                                              
% CUCCCUCCGUUCCAAAAUAGAU       [2],[5],[0],[0],[0],[1],[0],[0],[1],[0],{9}                  [0.24],[0.60],[0],[0],[0],[0.15],[0],[0],[1.33],[0]                                                 
% CUCCGUUCCAAAAUAGAUGA         [2],[0],[0],[1],[1],[4],[1],[0],[0],[0],{9}                  [0.24],[0],[0],[0.22],[0.41],[0.60],[0.38],[0],[0],[0]                                              
% UCCGUUCCAAAAUAGAUGACUC       [4],[1],[0],[0],[2],[1],[0],[0],[0],[0],{8}                  [0.49],[0.12],[0],[0],[0.83],[0.15],[0],[0],[0],[0]                                                 
% AUGACUCAACUUUGUACUAACUUU     [2],[0],[0],[0],[1],[4],[1],[0],[0],[0],{8}                  [0.24],[0],[0],[0],[0.41],[0.60],[0.38],[0],[0],[0]                                                 
% GUUCCAAAAUAGAUGACUCAACUU     [2],[0],[0],[1],[0],[2],[1],[1],[0],[0],{7}                  [0.24],[0],[0],[0.22],[0],[0.30],[0.38],[0.84],[0],[0]                                              
% CCCUCCGUUCCAAAAUAGAUGACU     [3],[1],[0],[0],[0],[0],[1],[0],[1],[1],{7}                  [0.37],[0.12],[0],[0],[0],[0],[0.38],[0],[1.33],[0.64]                                              
% UCCGUUCCAAAAUAGAUGAC         [2],[1],[1],[1],[1],[0],[0],[0],[0],[1],{7}                  [0.24],[0.12],[0.71],[0.22],[0.41],[0],[0],[0],[0],[0.64]                                           
% AUAGAUGACUCAACUUUGUACUA      [0],[2],[0],[0],[0],[3],[0],[0],[0],[2],{7}                  [0],[0.24],[0],[0],[0],[0.45],[0],[0],[0],[1.27]                                                    
% CCGUUCCAAAAUAGAUGACUC        [2],[0],[1],[0],[0],[0],[0],[3],[1],[0],{7}                  [0.24],[0],[0.71],[0],[0],[0],[0],[2.52],[1.33],[0]                                                 
% UCCGUUCCAAAAUAGAUG           [0],[1],[0],[2],[0],[0],[0],[2],[1],[0],{6}                  [0],[0.12],[0],[0.44],[0],[0],[0],[1.68],[1.33],[0]                                                 
% AAAUAGAUGACUCAACUUUGU        [1],[4],[0],[0],[0],[0],[1],[0],[0],[0],{6}                  [0.12],[0.48],[0],[0],[0],[0],[0.38],[0],[0],[0]                                                    
% CCCUCCGUUCCAAAAUAGAUGAC      [2],[1],[0],[0],[0],[0],[2],[0],[0],[1],{6}                  [0.24],[0.12],[0],[0],[0],[0],[0.76],[0],[0],[0.64]                                                 
% UUCCAAAAUAGAUGACUCAACUUU     [1],[0],[0],[0],[0],[1],[1],[2],[0],[0],{5}                  [0.12],[0],[0],[0],[0],[0.15],[0.38],[1.68],[0],[0]                                                 
% CCGUUCCAAAAUAGAUGAC          [1],[2],[0],[0],[0],[1],[0],[0],[0],[1],{5}                  [0.12],[0.24],[0],[0],[0],[0.15],[0],[0],[0],[0.64]                                                 

##################################################################################################################################################################################################################

# apPre_20565                  [145],[193],[15],[43],[52],[126],[70],[93],[104],[75],{916} 
> AUUUGCUUCAAGCCUUUCGGAA       [102],[148],[5],[29],[34],[82],[51],[53],[56],[49],{609}     [70.34],[76.68],[33.33],[67.44],[65.38],[65.08],[72.86],[56.99],[53.85],[65.33]                      [apMir_23491]
% UUGCUUCAAGCCUUUCGGAAU        [9],[13],[2],[6],[4],[9],[4],[10],[15],[8],{80}              [6.21],[6.74],[13.33],[13.95],[7.69],[7.14],[5.71],[10.75],[14.42],[10.67]                          
% UUUGCUUCAAGCCUUUCGGAAUAG     [7],[2],[3],[0],[3],[10],[6],[8],[5],[7],{51}                [4.83],[1.04],[20.00],[0],[5.77],[7.94],[8.57],[8.60],[4.81],[9.33]                                 
% UUUGCUUCAAGCCUUUCGGAA        [6],[8],[1],[2],[4],[8],[3],[3],[8],[6],{49}                 [4.14],[4.15],[6.67],[4.65],[7.69],[6.35],[4.29],[3.23],[7.69],[8.00]                               
% AUUUGCUUCAAGCCUUUCGGA        [5],[3],[0],[2],[2],[4],[1],[3],[4],[1],{25}                 [3.45],[1.55],[0],[4.65],[3.85],[3.17],[1.43],[3.23],[3.85],[1.33]                                  
% AGCAACGUGAGCAUUGAGCCUCUUC    [1],[4],[0],[0],[0],[2],[2],[4],[6],[4],{23}                 [0.69],[2.07],[0],[0],[0],[1.59],[2.86],[4.30],[5.77],[5.33]                                        
% UUGCUUCAAGCCUUUCGGAA         [6],[6],[0],[1],[1],[4],[0],[2],[2],[0],{22}                 [4.14],[3.11],[0],[2.33],[1.92],[3.17],[0],[2.15],[1.92],[0]                                        
% AAUUUGCUUCAAGCCUUUCGGAA      [1],[5],[0],[1],[1],[1],[2],[0],[2],[0],{13}                 [0.69],[2.59],[0],[2.33],[1.92],[0.79],[2.86],[0],[1.92],[0]                                        
% UGCUUCAAGCCUUUCGGAAUAGUG     [0],[4],[0],[0],[1],[1],[0],[5],[2],[0],{13}                 [0],[2.07],[0],[0],[1.92],[0.79],[0],[5.38],[1.92],[0]                                              
% AGCCUUUCGGAAUAGUGUAGACUG     [6],[0],[1],[1],[0],[3],[0],[0],[2],[0],{13}                 [4.14],[0],[6.67],[2.33],[0],[2.38],[0],[0],[1.92],[0]                                              
% AGGUGCAAUGCGGGUUAAUUUGCU     [0],[0],[3],[1],[0],[1],[1],[1],[0],[0],{7}                  [0],[0],[20.00],[2.33],[0],[0.79],[1.43],[1.08],[0],[0]                                             
% AAGGCUUGAAGCUAAGCAACGU       [0],[0],[0],[0],[2],[1],[0],[2],[1],[0],{6}                  [0],[0],[0],[0],[3.85],[0.79],[0],[2.15],[0.96],[0]                                                 
% UAUUCUGAAAGGCUUGAAGCUA       [2],[0],[0],[0],[0],[0],[0],[2],[1],[0],{5}                  [1.38],[0],[0],[0],[0],[0],[0],[2.15],[0.96],[0]                                                    

##################################################################################################################################################################################################################

# apPre_16310                  [361],[6954],[137],[1812],[262],[190],[436],[270],[230],[78],{10730}
> UGAAGUGUUUGGGGGAACUC         [65],[3243],[45],[383],[25],[44],[226],[207],[173],[23],{4434} [18.01],[46.64],[32.85],[21.14],[9.54],[23.16],[51.83],[76.67],[75.22],[29.49]                       [apMir_17808]
% UGAAGUGUUUGGGGGAACUCU        [229],[2643],[78],[1074],[156],[121],[150],[44],[37],[41],{4573} [63.43],[38.01],[56.93],[59.27],[59.54],[63.68],[34.40],[16.30],[16.09],[52.56]                      ]apMir_20968[
% UGAAGUGUUUGGGGGAACU          [14],[467],[1],[95],[18],[6],[24],[4],[9],[3],{641}          [3.88],[6.72],[0.73],[5.24],[6.87],[3.16],[5.50],[1.48],[3.91],[3.85]                               
% GAAGUGUUUGGGGGAACUC          [27],[252],[9],[142],[23],[12],[19],[6],[6],[9],{505}        [7.48],[3.62],[6.57],[7.84],[8.78],[6.32],[4.36],[2.22],[2.61],[11.54]                              
% GUUCCUUGCAAGCACUUCAUG        [14],[167],[0],[47],[20],[3],[9],[6],[1],[1],{268}           [3.88],[2.40],[0],[2.59],[7.63],[1.58],[2.06],[2.22],[0.43],[1.28]                                  
% GUUCCUUGCAAGCACUUCAUGA       [6],[56],[0],[12],[5],[2],[4],[3],[1],[0],{89}               [1.66],[0.81],[0],[0.66],[1.91],[1.05],[0.92],[1.11],[0.43],[0]                                     
% GAAGUGUUUGGGGGAACUCU         [5],[35],[4],[25],[8],[0],[0],[0],[2],[0],{79}               [1.39],[0.50],[2.92],[1.38],[3.05],[0],[0],[0],[0.87],[0]                                           
% UGAAGUGUUUGGGGGAAC           [1],[38],[0],[13],[1],[0],[2],[0],[0],[1],{56}               [0.28],[0.55],[0],[0.72],[0.38],[0],[0.46],[0],[0],[1.28]                                           
% AUGAAGUGUUUGGGGGAACUC        [0],[28],[0],[12],[4],[1],[1],[0],[1],[0],{47}               [0],[0.40],[0],[0.66],[1.53],[0.53],[0.23],[0],[0.43],[0]                                           
% GUUCCUUGCAAGCACUUCA          [0],[8],[0],[3],[2],[0],[1],[0],[0],[0],{14}                 [0],[0.12],[0],[0.17],[0.76],[0],[0.23],[0],[0],[0]                                                 
% GAAGUGUUUGGGGGAACU           [0],[9],[0],[3],[0],[0],[0],[0],[0],[0],{12}                 [0],[0.13],[0],[0.17],[0],[0],[0],[0],[0],[0]                                                       
% AAGUGUUUGGGGGAACUC           [0],[4],[0],[3],[0],[0],[0],[0],[0],[0],{7}                  [0],[0.06],[0],[0.17],[0],[0],[0],[0],[0],[0]                                                       
% UGAAGUGUUUGGGGGAACUCUU       [0],[4],[0],[0],[0],[1],[0],[0],[0],[0],{5}                  [0],[0.06],[0],[0],[0],[0.53],[0],[0],[0],[0]                                                       

##################################################################################################################################################################################################################

# apPre_16609                  [410],[1237],[94],[291],[30],[1055],[553],[46],[49],[61],{3826}
> UUCACUUUCUCUCACUCACA         [174],[946],[48],[140],[13],[786],[356],[31],[13],[29],{2536} [42.44],[76.48],[51.06],[48.11],[43.33],[74.50],[64.38],[67.39],[26.53],[47.54]                      [apMir_19203]
% UCACUUUCUCUCACUCACA          [213],[251],[44],[147],[16],[250],[186],[13],[36],[32],{1188} [51.95],[20.29],[46.81],[50.52],[53.33],[23.70],[33.63],[28.26],[73.47],[52.46]                     
% UUCACUUUCUCUCACUCAC          [23],[35],[2],[4],[1],[16],[11],[2],[0],[0],{94}             [5.61],[2.83],[2.13],[1.37],[3.33],[1.52],[1.99],[4.35],[0],[0]                                     
% UUCACUUUCUCUCACUCACAG        [0],[5],[0],[0],[0],[3],[0],[0],[0],[0],{8}                  [0],[0.40],[0],[0],[0],[0.28],[0],[0],[0],[0]                                                       

##################################################################################################################################################################################################################

# apPre_19041                  [287],[979],[127],[198],[228],[292],[287],[249],[335],[111],{3093}
> AGAAGAUUAGAAGAUUAAGCA        [216],[687],[86],[150],[160],[191],[202],[169],[255],[65],{2181} [75.26],[70.17],[67.72],[75.76],[70.18],[65.41],[70.38],[67.87],[76.12],[58.56]                      [apMir_19460]
> AGAAGAUUAGAAGAUUAAGCAA       [49],[202],[30],[20],[50],[73],[54],[61],[49],[29],{617}     [17.07],[20.63],[23.62],[10.10],[21.93],[25.00],[18.82],[24.50],[14.63],[26.13]                      [apMir_23450]
% AGAAGAUUAGAAGAUUAAG          [0],[27],[3],[8],[5],[7],[10],[8],[10],[3],{81}              [0],[2.76],[2.36],[4.04],[2.19],[2.40],[3.48],[3.21],[2.99],[2.70]                                  
% UGUUUUUAGAAGAUUAGAAGA        [8],[21],[5],[8],[4],[8],[6],[4],[6],[4],{74}                [2.79],[2.15],[3.94],[4.04],[1.75],[2.74],[2.09],[1.61],[1.79],[3.60]                               
% UAGAAGAUUAGAAGAUUAAGC        [5],[9],[0],[3],[3],[2],[3],[1],[4],[3],{33}                 [1.74],[0.92],[0],[1.52],[1.32],[0.68],[1.05],[0.40],[1.19],[2.70]                                  
% AGAAGAUUAGAAGAUUAAGC         [0],[14],[1],[5],[0],[3],[3],[1],[6],[0],{33}                [0],[1.43],[0.79],[2.53],[0],[1.03],[1.05],[0.40],[1.79],[0]                                        
% UAGAAGAUUAGAAGAUUAAG         [0],[6],[2],[2],[3],[4],[4],[4],[1],[5],{31}                 [0],[0.61],[1.57],[1.01],[1.32],[1.37],[1.39],[1.61],[0.30],[4.50]                                  
% AGAAGAUUAGAAGAUUAAGCAAA      [1],[6],[0],[2],[1],[1],[2],[0],[2],[0],{15}                 [0.35],[0.61],[0],[1.01],[0.44],[0.34],[0.70],[0],[0.60],[0]                                        
% AUGUUUUUAGAAGAUUAGAAGA       [6],[4],[0],[0],[1],[0],[1],[0],[0],[0],{12}                 [2.09],[0.41],[0],[0],[0.44],[0],[0.35],[0],[0],[0]                                                 
% UAGAAGAUUAGAAGAUUAAGCAA      [2],[1],[0],[0],[1],[0],[1],[1],[2],[1],{9}                  [0.70],[0.10],[0],[0],[0.44],[0],[0.35],[0.40],[0.60],[0.90]                                        
% UUAGAAGAUUAGAAGAUUAAG        [0],[2],[0],[0],[0],[3],[1],[0],[0],[1],{7}                  [0],[0.20],[0],[0],[0],[1.03],[0.35],[0],[0],[0.90]                                                 

##################################################################################################################################################################################################################

# apPre_73823                  [54],[101],[11],[49],[29],[196],[124],[127],[66],[132],{889}
> AGUUGGGUCAUCUAUUUUGGA        [6],[17],[0],[9],[6],[123],[84],[85],[50],[87],{467}         [11.11],[16.83],[0],[18.37],[20.69],[62.76],[67.74],[66.93],[75.76],[65.91]                          [apMir_19495]
% GUUGGGUCAUCUAUUUUGGAA        [22],[36],[5],[16],[4],[30],[22],[17],[2],[9],{163}          [40.74],[35.64],[45.45],[32.65],[13.79],[15.31],[17.74],[13.39],[3.03],[6.82]                       
% CUCCGUUCUAAAAUACAUGAC        [16],[34],[3],[19],[14],[20],[0],[5],[5],[7],{123}           [29.63],[33.66],[27.27],[38.78],[48.28],[10.20],[0],[3.94],[7.58],[5.30]                            
% AAGUUGGGUCAUCUAUUUUGG        [0],[0],[0],[3],[0],[9],[3],[12],[5],[13],{45}               [0],[0],[0],[6.12],[0],[4.59],[2.42],[9.45],[7.58],[9.85]                                           
% AAGUUGGGUCAUCUAUUUUGGA       [0],[0],[0],[0],[1],[2],[4],[5],[0],[4],{16}                 [0],[0],[0],[0],[3.45],[1.02],[3.23],[3.94],[0],[3.03]                                              
% UCAUCUAUUUUGGAAUGGAGG        [3],[4],[1],[1],[0],[5],[2],[0],[0],[0],{16}                 [5.56],[3.96],[9.09],[2.04],[0],[2.55],[1.61],[0],[0],[0]                                           
% AUCUAUUUUGGAAUGGAGGGA        [1],[6],[2],[0],[1],[1],[3],[0],[0],[0],{14}                 [1.85],[5.94],[18.18],[0],[3.45],[0.51],[2.42],[0],[0],[0]                                          
% CAUCUAUUUUGGAAUGGAGGG        [2],[3],[0],[1],[0],[0],[3],[1],[2],[1],{13}                 [3.70],[2.97],[0],[2.04],[0],[0],[2.42],[0.79],[3.03],[0.76]                                        
% UUGGGUCAUCUAUUUUGGA          [0],[1],[0],[0],[0],[2],[1],[0],[0],[5],{9}                  [0],[0.99],[0],[0],[0],[1.02],[0.81],[0],[0],[3.79]                                                 
% UAGUAUAAAGUUGGGUCAUCUAUU     [2],[0],[0],[0],[2],[3],[0],[0],[0],[1],{8}                  [3.70],[0],[0],[0],[6.90],[1.53],[0],[0],[0],[0.76]                                                 
% AGUUGGGUCAUCUAUUUUGG         [0],[0],[0],[0],[1],[1],[0],[0],[2],[1],{5}                  [0],[0],[0],[0],[3.45],[0.51],[0],[0],[3.03],[0.76]                                                 
% UGGGUCAUCUAUUUUGGA           [0],[0],[0],[0],[0],[0],[0],[2],[0],[3],{5}                  [0],[0],[0],[0],[0],[0],[0],[1.57],[0],[2.27]                                                       
% AAAGUUGGGUCAUCUAUUUUGGAA     [2],[0],[0],[0],[0],[0],[2],[0],[0],[1],{5}                  [3.70],[0],[0],[0],[0],[0],[1.61],[0],[0],[0.76]                                                    

##################################################################################################################################################################################################################

# apPre_21394                  [876],[922],[150],[476],[272],[657],[293],[122],[92],[159],{4019}
> CUCCGUUCCAAAAUAGAUGAC        [520],[504],[85],[352],[134],[493],[68],[48],[16],[77],{2297} [59.36],[54.66],[56.67],[73.95],[49.26],[75.04],[23.21],[39.34],[17.39],[48.43]                      [apMir_19478]
% CCCUCCGUUCCAAAAUAGAUG        [100],[147],[21],[39],[54],[21],[83],[14],[15],[32],{526}    [11.42],[15.94],[14.00],[8.19],[19.85],[3.20],[28.33],[11.48],[16.30],[20.13]                        ]apMir_19477[
% UCCGUUCCAAAAUAGAUGACU        [47],[53],[12],[30],[19],[35],[21],[5],[10],[8],{240}        [5.37],[5.75],[8.00],[6.30],[6.99],[5.33],[7.17],[4.10],[10.87],[5.03]                              
% CAUCUAUUUUGGAACGAAGGG        [53],[65],[10],[15],[25],[2],[30],[6],[12],[5],{223}         [6.05],[7.05],[6.67],[3.15],[9.19],[0.30],[10.24],[4.92],[13.04],[3.14]                             
% UCCAAAAUAGAUGACUCAACU        [6],[7],[0],[4],[0],[17],[13],[12],[11],[8],{78}             [0.68],[0.76],[0],[0.84],[0],[2.59],[4.44],[9.84],[11.96],[5.03]                                    
% CGUUCCAAAAUAGAUGACUCA        [14],[8],[1],[4],[2],[13],[19],[5],[3],[6],{75}              [1.60],[0.87],[0.67],[0.84],[0.74],[1.98],[6.48],[4.10],[3.26],[3.77]                               
% UUCCAAAAUAGAUGACUCAAC        [9],[15],[4],[8],[1],[8],[7],[4],[3],[3],{62}                [1.03],[1.63],[2.67],[1.68],[0.37],[1.22],[2.39],[3.28],[3.26],[1.89]                               
% UCCCUCCGUUCCAAAAUAGAU        [7],[26],[4],[2],[6],[7],[1],[2],[3],[0],{58}                [0.80],[2.82],[2.67],[0.42],[2.21],[1.07],[0.34],[1.64],[3.26],[0]                                  
% UCCCUCCGUUCCAAAAUAGAUG       [16],[14],[2],[2],[3],[4],[6],[1],[2],[3],{53}               [1.83],[1.52],[1.33],[0.42],[1.10],[0.61],[2.05],[0.82],[2.17],[1.89]                               
% CCUCCGUUCCAAAAUAGAUG         [8],[10],[2],[0],[4],[0],[11],[1],[3],[2],{41}               [0.91],[1.08],[1.33],[0],[1.47],[0],[3.75],[0.82],[3.26],[1.26]                                     
% ACUCCCUCCGUUCCAAAAUAGAUG     [14],[2],[3],[1],[3],[11],[2],[3],[0],[2],{41}               [1.60],[0.22],[2.00],[0.21],[1.10],[1.67],[0.68],[2.46],[0],[1.26]                                  
% AUCUAUUUUGGAACGAAGGGA        [9],[15],[1],[3],[2],[3],[0],[1],[3],[0],{37}                [1.03],[1.63],[0.67],[0.63],[0.74],[0.46],[0],[0.82],[3.26],[0]                                     
% UCCCUCCGUUCCAAAAUAGAUGAC     [15],[3],[1],[5],[1],[6],[0],[0],[0],[2],{33}                [1.71],[0.33],[0.67],[1.05],[0.37],[0.91],[0],[0],[0],[1.26]                                        
% CCGUUCCAAAAUAGAUGACUCAAC     [3],[7],[1],[0],[2],[2],[6],[4],[0],[1],{26}                 [0.34],[0.76],[0.67],[0],[0.74],[0.30],[2.05],[3.28],[0],[0.63]                                     
% CAUCUAUUUUGGAACGAAGG         [4],[6],[1],[0],[3],[0],[4],[1],[2],[2],{23}                 [0.46],[0.65],[0.67],[0],[1.10],[0],[1.37],[0.82],[2.17],[1.26]                                     
% CGUUCCAAAAUAGAUGACUCAACU     [3],[2],[0],[1],[3],[3],[3],[1],[1],[2],{19}                 [0.34],[0.22],[0],[0.21],[1.10],[0.46],[1.02],[0.82],[1.09],[1.26]                                  
% CCAAAAUAGAUGACUCAACUU        [1],[2],[0],[3],[0],[3],[0],[4],[1],[1],{15}                 [0.11],[0.22],[0],[0.63],[0],[0.46],[0],[3.28],[1.09],[0.63]                                        
% CCCUCCGUUCCAAAAUAGAU         [2],[7],[0],[0],[1],[0],[3],[0],[1],[0],{14}                 [0.23],[0.76],[0],[0],[0.37],[0],[1.02],[0],[1.09],[0]                                              
% CCUCCGUUCCAAAAUAGAUGA        [4],[4],[0],[0],[0],[3],[3],[0],[0],[0],{14}                 [0.46],[0.43],[0],[0],[0],[0.46],[1.02],[0],[0],[0]                                                 
% CCCUCCGUUCCAAAAUAGAUGA       [11],[2],[0],[0],[1],[0],[0],[0],[0],[0],{14}                [1.26],[0.22],[0],[0],[0.37],[0],[0],[0],[0],[0]                                                    
% GUUCCAAAAUAGAUGACUCAA        [1],[3],[0],[1],[0],[4],[1],[1],[0],[0],{11}                 [0.11],[0.33],[0],[0.21],[0],[0.61],[0.34],[0.82],[0],[0]                                           
% CCUCCGUUCCAAAAUAGAUGACUC     [2],[0],[0],[0],[1],[4],[2],[1],[0],[0],{10}                 [0.23],[0],[0],[0],[0.37],[0.61],[0.68],[0.82],[0],[0]                                              
% CUCCGUUCCAAAAUAGAUG          [1],[0],[0],[0],[2],[4],[1],[0],[0],[1],{9}                  [0.11],[0],[0],[0],[0.74],[0.61],[0.34],[0],[0],[0.63]                                              
% CUCCCUCCGUUCCAAAAUAGAU       [2],[5],[0],[0],[0],[1],[0],[0],[1],[0],{9}                  [0.23],[0.54],[0],[0],[0],[0.15],[0],[0],[1.09],[0]                                                 
% CUCCGUUCCAAAAUAGAUGA         [2],[0],[0],[1],[1],[4],[1],[0],[0],[0],{9}                  [0.23],[0],[0],[0.21],[0.37],[0.61],[0.34],[0],[0],[0]                                              
% UCCGUUCCAAAAUAGAUGACUC       [4],[1],[0],[0],[2],[1],[0],[0],[0],[0],{8}                  [0.46],[0.11],[0],[0],[0.74],[0.15],[0],[0],[0],[0]                                                 
% GUUCCAAAAUAGAUGACUCAACUU     [2],[0],[0],[1],[0],[2],[1],[1],[0],[0],{7}                  [0.23],[0],[0],[0.21],[0],[0.30],[0.34],[0.82],[0],[0]                                              
% CCCUCCGUUCCAAAAUAGAUGACU     [3],[1],[0],[0],[0],[0],[1],[0],[1],[1],{7}                  [0.34],[0.11],[0],[0],[0],[0],[0.34],[0],[1.09],[0.63]                                              
% UCCGUUCCAAAAUAGAUGAC         [2],[1],[1],[1],[1],[0],[0],[0],[0],[1],{7}                  [0.23],[0.11],[0.67],[0.21],[0.37],[0],[0],[0],[0],[0.63]                                           
% CAUCUAUUUUGGAACGAA           [1],[2],[0],[0],[0],[1],[1],[0],[2],[0],{7}                  [0.11],[0.22],[0],[0],[0],[0.15],[0.34],[0],[2.17],[0]                                              
% CCGUUCCAAAAUAGAUGACUC        [2],[0],[1],[0],[0],[0],[0],[3],[1],[0],{7}                  [0.23],[0],[0.67],[0],[0],[0],[0],[2.46],[1.09],[0]                                                 
% UCCGUUCCAAAAUAGAUG           [0],[1],[0],[2],[0],[0],[0],[2],[1],[0],{6}                  [0],[0.11],[0],[0.42],[0],[0],[0],[1.64],[1.09],[0]                                                 
% AAAUAGAUGACUCAACUUUGU        [1],[4],[0],[0],[0],[0],[1],[0],[0],[0],{6}                  [0.11],[0.43],[0],[0],[0],[0],[0.34],[0],[0],[0]                                                    
% CCCUCCGUUCCAAAAUAGAUGAC      [2],[1],[0],[0],[0],[0],[2],[0],[0],[1],{6}                  [0.23],[0.11],[0],[0],[0],[0],[0.68],[0],[0],[0.63]                                                 
% UUUGGAACGAAGGGAGUAGA         [0],[1],[0],[1],[1],[3],[0],[0],[0],[0],{6}                  [0],[0.11],[0],[0.21],[0.37],[0.46],[0],[0],[0],[0]                                                 
% UUCCAAAAUAGAUGACUCAACUUU     [1],[0],[0],[0],[0],[1],[1],[2],[0],[0],{5}                  [0.11],[0],[0],[0],[0],[0.15],[0.34],[1.64],[0],[0]                                                 
% CAUCUAUUUUGGAACGAAGGGA       [3],[1],[0],[0],[0],[0],[1],[0],[0],[0],{5}                  [0.34],[0.11],[0],[0],[0],[0],[0.34],[0],[0],[0]                                                    
% CCGUUCCAAAAUAGAUGAC          [1],[2],[0],[0],[0],[1],[0],[0],[0],[1],{5}                  [0.11],[0.22],[0],[0],[0],[0.15],[0],[0],[0],[0.63]                                                 

##################################################################################################################################################################################################################

# apPre_9141                   [383],[7219],[139],[1903],[291],[202],[462],[276],[239],[84],{11198}
> UGAAGUGUUUGGGGGAACUC         [65],[3243],[45],[383],[25],[44],[226],[207],[173],[23],{4434} [16.97],[44.92],[32.37],[20.13],[8.59],[21.78],[48.92],[75.00],[72.38],[27.38]                       [apMir_17808]
> UGAAGUGUUUGGGGGAACUCU        [229],[2643],[78],[1074],[156],[121],[150],[44],[37],[41],{4573} [59.79],[36.61],[56.12],[56.44],[53.61],[59.90],[32.47],[15.94],[15.48],[48.81]                      [apMir_20968]
% UGAAGUGUUUGGGGGAACU          [14],[467],[1],[95],[18],[6],[24],[4],[9],[3],{641}          [3.66],[6.47],[0.72],[4.99],[6.19],[2.97],[5.19],[1.45],[3.77],[3.57]                               
% GAAGUGUUUGGGGGAACUC          [27],[252],[9],[142],[23],[12],[19],[6],[6],[9],{505}        [7.05],[3.49],[6.47],[7.46],[7.90],[5.94],[4.11],[2.17],[2.51],[10.71]                              
% GUGAAGUGUUUGGGGGAACUC        [15],[251],[2],[86],[29],[10],[22],[6],[8],[5],{434}         [3.92],[3.48],[1.44],[4.52],[9.97],[4.95],[4.76],[2.17],[3.35],[5.95]                               
% GUUCCUUGCAAGCACUUCAUG        [14],[167],[0],[47],[20],[3],[9],[6],[1],[1],{268}           [3.66],[2.31],[0],[2.47],[6.87],[1.49],[1.95],[2.17],[0.42],[1.19]                                  
% GUUCCUUGCAAGCACUUCAUGA       [6],[56],[0],[12],[5],[2],[4],[3],[1],[0],{89}               [1.57],[0.78],[0],[0.63],[1.72],[0.99],[0.87],[1.09],[0.42],[0]                                     
% GAAGUGUUUGGGGGAACUCU         [5],[35],[4],[25],[8],[0],[0],[0],[2],[0],{79}               [1.31],[0.48],[2.88],[1.31],[2.75],[0],[0],[0],[0.84],[0]                                           
% UGAAGUGUUUGGGGGAAC           [1],[38],[0],[13],[1],[0],[2],[0],[0],[1],{56}               [0.26],[0.53],[0],[0.68],[0.34],[0],[0.43],[0],[0],[1.19]                                           
% GUGAAGUGUUUGGGGGAACUCU       [6],[30],[0],[8],[4],[1],[4],[0],[1],[1],{55}                [1.57],[0.42],[0],[0.42],[1.37],[0.50],[0.87],[0],[0.42],[1.19]                                     
% GUUCCUUGCAAGCACUUCA          [0],[8],[0],[3],[2],[0],[1],[0],[0],[0],{14}                 [0],[0.11],[0],[0.16],[0.69],[0],[0.22],[0],[0],[0]                                                 
% GAAGUGUUUGGGGGAACU           [0],[9],[0],[3],[0],[0],[0],[0],[0],[0],{12}                 [0],[0.12],[0],[0.16],[0],[0],[0],[0],[0],[0]                                                       
% GUGAAGUGUUUGGGGGAACU         [1],[5],[0],[3],[0],[2],[0],[0],[0],[0],{11}                 [0.26],[0.07],[0],[0.16],[0],[0.99],[0],[0],[0],[0]                                                 
% GUGAAGUGUUUGGGGGAA           [0],[5],[0],[5],[0],[0],[0],[0],[0],[0],{10}                 [0],[0.07],[0],[0.26],[0],[0],[0],[0],[0],[0]                                                       
% AAGUGUUUGGGGGAACUC           [0],[4],[0],[3],[0],[0],[0],[0],[0],[0],{7}                  [0],[0.06],[0],[0.16],[0],[0],[0],[0],[0],[0]                                                       
% UGAAGUGUUUGGGGGAACUCUU       [0],[4],[0],[0],[0],[1],[0],[0],[0],[0],{5}                  [0],[0.06],[0],[0],[0],[0.50],[0],[0],[0],[0]                                                       
% CUGUGAAGUGUUUGGGGGAA         [0],[2],[0],[1],[0],[0],[1],[0],[1],[0],{5}                  [0],[0.03],[0],[0.05],[0],[0],[0.22],[0],[0.42],[0]                                                 

##################################################################################################################################################################################################################

# apPre_33229                  [383],[7219],[139],[1903],[291],[202],[462],[276],[239],[84],{11198}
> UGAAGUGUUUGGGGGAACUC         [65],[3243],[45],[383],[25],[44],[226],[207],[173],[23],{4434} [16.97],[44.92],[32.37],[20.13],[8.59],[21.78],[48.92],[75.00],[72.38],[27.38]                       [apMir_17808]
% UGAAGUGUUUGGGGGAACUCU        [229],[2643],[78],[1074],[156],[121],[150],[44],[37],[41],{4573} [59.79],[36.61],[56.12],[56.44],[53.61],[59.90],[32.47],[15.94],[15.48],[48.81]                      ]apMir_20968[
% UGAAGUGUUUGGGGGAACU          [14],[467],[1],[95],[18],[6],[24],[4],[9],[3],{641}          [3.66],[6.47],[0.72],[4.99],[6.19],[2.97],[5.19],[1.45],[3.77],[3.57]                               
% GAAGUGUUUGGGGGAACUC          [27],[252],[9],[142],[23],[12],[19],[6],[6],[9],{505}        [7.05],[3.49],[6.47],[7.46],[7.90],[5.94],[4.11],[2.17],[2.51],[10.71]                              
% GUGAAGUGUUUGGGGGAACUC        [15],[251],[2],[86],[29],[10],[22],[6],[8],[5],{434}         [3.92],[3.48],[1.44],[4.52],[9.97],[4.95],[4.76],[2.17],[3.35],[5.95]                               
% GUUCCUUGCAAGCACUUCAUG        [14],[167],[0],[47],[20],[3],[9],[6],[1],[1],{268}           [3.66],[2.31],[0],[2.47],[6.87],[1.49],[1.95],[2.17],[0.42],[1.19]                                  
% GUUCCUUGCAAGCACUUCAUGA       [6],[56],[0],[12],[5],[2],[4],[3],[1],[0],{89}               [1.57],[0.78],[0],[0.63],[1.72],[0.99],[0.87],[1.09],[0.42],[0]                                     
% GAAGUGUUUGGGGGAACUCU         [5],[35],[4],[25],[8],[0],[0],[0],[2],[0],{79}               [1.31],[0.48],[2.88],[1.31],[2.75],[0],[0],[0],[0.84],[0]                                           
% UGAAGUGUUUGGGGGAAC           [1],[38],[0],[13],[1],[0],[2],[0],[0],[1],{56}               [0.26],[0.53],[0],[0.68],[0.34],[0],[0.43],[0],[0],[1.19]                                           
% GUGAAGUGUUUGGGGGAACUCU       [6],[30],[0],[8],[4],[1],[4],[0],[1],[1],{55}                [1.57],[0.42],[0],[0.42],[1.37],[0.50],[0.87],[0],[0.42],[1.19]                                     
% GUUCCUUGCAAGCACUUCA          [0],[8],[0],[3],[2],[0],[1],[0],[0],[0],{14}                 [0],[0.11],[0],[0.16],[0.69],[0],[0.22],[0],[0],[0]                                                 
% GAAGUGUUUGGGGGAACU           [0],[9],[0],[3],[0],[0],[0],[0],[0],[0],{12}                 [0],[0.12],[0],[0.16],[0],[0],[0],[0],[0],[0]                                                       
% GUGAAGUGUUUGGGGGAACU         [1],[5],[0],[3],[0],[2],[0],[0],[0],[0],{11}                 [0.26],[0.07],[0],[0.16],[0],[0.99],[0],[0],[0],[0]                                                 
% GUGAAGUGUUUGGGGGAA           [0],[5],[0],[5],[0],[0],[0],[0],[0],[0],{10}                 [0],[0.07],[0],[0.26],[0],[0],[0],[0],[0],[0]                                                       
% AAGUGUUUGGGGGAACUC           [0],[4],[0],[3],[0],[0],[0],[0],[0],[0],{7}                  [0],[0.06],[0],[0.16],[0],[0],[0],[0],[0],[0]                                                       
% UGAAGUGUUUGGGGGAACUCUU       [0],[4],[0],[0],[0],[1],[0],[0],[0],[0],{5}                  [0],[0.06],[0],[0],[0],[0.50],[0],[0],[0],[0]                                                       
% CUGUGAAGUGUUUGGGGGAA         [0],[2],[0],[1],[0],[0],[1],[0],[1],[0],{5}                  [0],[0.03],[0],[0.05],[0],[0],[0.22],[0],[0.42],[0]                                                 

##################################################################################################################################################################################################################

# apPre_19766                  [762],[776],[130],[471],[239],[638],[231],[98],[70],[159],{3574}
> GUCAUCUAUUUUGGAACGGAG        [509],[466],[83],[346],[128],[476],[66],[49],[17],[76],{2216} [66.80],[60.05],[63.85],[73.46],[53.56],[74.61],[28.57],[50.00],[24.29],[47.80]                      [apMir_19479]
% CAUCUAUUUUGGAACGGAGGG        [100],[155],[21],[40],[57],[22],[84],[15],[15],[33],{542}    [13.12],[19.97],[16.15],[8.49],[23.85],[3.45],[36.36],[15.31],[21.43],[20.75]                        ]apMir_19716[
% AGUCAUCUAUUUUGGAACGGA        [46],[63],[14],[65],[26],[84],[27],[21],[21],[32],{399}      [6.04],[8.12],[10.77],[13.80],[10.88],[13.17],[11.69],[21.43],[30.00],[20.13]                       
% UGAGUCAUCUAUUUUGGAACG        [14],[8],[1],[4],[2],[13],[19],[5],[3],[6],{75}              [1.84],[1.03],[0.77],[0.85],[0.84],[2.04],[8.23],[5.10],[4.29],[3.77]                               
% CAUCUAUUUUGGAACGGAGGGA       [17],[15],[3],[2],[4],[4],[7],[1],[2],[3],{58}               [2.23],[1.93],[2.31],[0.42],[1.67],[0.63],[3.03],[1.02],[2.86],[1.89]                               
% AUCUAUUUUGGAACGGAGGGA        [6],[24],[4],[2],[6],[5],[1],[2],[3],[0],{53}                [0.79],[3.09],[3.08],[0.42],[2.51],[0.78],[0.43],[2.04],[4.29],[0]                                  
% CAUCUAUUUUGGAACGGAGG         [8],[10],[2],[0],[4],[0],[11],[1],[3],[2],{41}               [1.05],[1.29],[1.54],[0],[1.67],[0],[4.76],[1.02],[4.29],[1.26]                                     
% GUCAUCUAUUUUGGAACGGAGGGA     [15],[3],[1],[5],[1],[6],[0],[0],[0],[2],{33}                [1.97],[0.39],[0.77],[1.06],[0.42],[0.94],[0],[0],[0],[1.26]                                        
% UCAUCUAUUUUGGAACGGAGG        [6],[5],[0],[1],[0],[3],[4],[0],[0],[0],{19}                 [0.79],[0.64],[0],[0.21],[0],[0.47],[1.73],[0],[0],[0]                                              
% UCAUCUAUUUUGGAACGGAGGG       [11],[2],[0],[0],[1],[0],[0],[0],[0],[0],{14}                [1.44],[0.26],[0],[0],[0.42],[0],[0],[0],[0],[0]                                                    
% AUCUAUUUUGGAACGGAGGG         [2],[7],[0],[0],[1],[0],[3],[0],[1],[0],{14}                 [0.26],[0.90],[0],[0],[0.42],[0],[1.30],[0],[1.43],[0]                                              
% CAUCUAUUUUGGAACGGA           [1],[3],[0],[2],[0],[1],[1],[2],[3],[0],{13}                 [0.13],[0.39],[0],[0.42],[0],[0.16],[0.43],[2.04],[4.29],[0]                                        
% UUGAGUCAUCUAUUUUGGAAC        [1],[3],[0],[1],[0],[4],[1],[1],[0],[0],{11}                 [0.13],[0.39],[0],[0.21],[0],[0.63],[0.43],[1.02],[0],[0]                                           
% CAUCUAUUUUGGAACGGAGGGAGU     [5],[1],[0],[1],[2],[2],[0],[0],[0],[0],{11}                 [0.66],[0.13],[0],[0.21],[0.84],[0.31],[0],[0],[0],[0]                                              
% GAGUCAUCUAUUUUGGAACGGAGG     [2],[0],[0],[0],[1],[4],[2],[1],[0],[0],{10}                 [0.26],[0],[0],[0],[0.42],[0.63],[0.87],[1.02],[0],[0]                                              
% UCAUCUAUUUUGGAACGGAG         [2],[0],[0],[1],[1],[4],[1],[0],[0],[0],{9}                  [0.26],[0],[0],[0.21],[0.42],[0.63],[0.43],[0],[0],[0]                                              
% AUCUAUUUUGGAACGGAGGGAG       [2],[5],[0],[0],[0],[1],[0],[0],[1],[0],{9}                  [0.26],[0.64],[0],[0],[0],[0.16],[0],[0],[1.43],[0]                                                 
% CAUCUAUUUUGGAACGGAG          [1],[0],[0],[0],[2],[4],[1],[0],[0],[1],{9}                  [0.13],[0],[0],[0],[0.84],[0.63],[0.43],[0],[0],[0.63]                                              
% GAGUCAUCUAUUUUGGAACGGA       [4],[1],[0],[0],[2],[1],[0],[0],[0],[0],{8}                  [0.52],[0.13],[0],[0],[0.84],[0.16],[0],[0],[0],[0]                                                 
% GUCAUCUAUUUUGGAACGGA         [2],[1],[1],[1],[1],[0],[0],[0],[0],[1],{7}                  [0.26],[0.13],[0.77],[0.21],[0.42],[0],[0],[0],[0],[0.63]                                           
% AGUCAUCUAUUUUGGAACGGAGGG     [3],[1],[0],[0],[0],[0],[1],[0],[1],[1],{7}                  [0.39],[0.13],[0],[0],[0],[0],[0.43],[0],[1.43],[0.63]                                              
% GUCAUCUAUUUUGGAACGGAGGG      [2],[1],[0],[0],[0],[0],[2],[0],[0],[1],{6}                  [0.26],[0.13],[0],[0],[0],[0],[0.87],[0],[0],[0.63]                                                 
% UUGAGUCAUCUAUUUUGGAACGGA     [2],[0],[0],[0],[0],[3],[0],[0],[0],[0],{5}                  [0.26],[0],[0],[0],[0],[0.47],[0],[0],[0],[0]                                                       
% GUCAUCUAUUUUGGAACGG          [1],[2],[0],[0],[0],[1],[0],[0],[0],[1],{5}                  [0.13],[0.26],[0],[0],[0],[0.16],[0],[0],[0],[0.63]                                                 

##################################################################################################################################################################################################################

# apPre_78941                  [234],[315],[58],[303],[347],[166],[159],[152],[1107],[50],{2891}
> UCUGCUCCCGUCUUGUGAG          [49],[85],[25],[78],[131],[79],[62],[112],[751],[37],{1409}  [20.94],[26.98],[43.10],[25.74],[37.75],[47.59],[38.99],[73.68],[67.84],[74.00]                      [apMir_78295]
% GUCUGCUCCCGUCUUGUGAG         [100],[70],[20],[155],[145],[35],[52],[12],[208],[7],{804}   [42.74],[22.22],[34.48],[51.16],[41.79],[21.08],[32.70],[7.89],[18.79],[14.00]                       ]apMir_68128[
% UGUCUGCUCCCGUCUUGUGAG        [68],[50],[12],[53],[45],[42],[28],[9],[65],[0],{372}        [29.06],[15.87],[20.69],[17.49],[12.97],[25.30],[17.61],[5.92],[5.87],[0]                           
% CUGCUCCCGUCUUGUGAG           [14],[109],[1],[15],[7],[7],[15],[8],[57],[0],{233}          [5.98],[34.60],[1.72],[4.95],[2.02],[4.22],[9.43],[5.26],[5.15],[0]                                  ]apMir_45385[
% GUCUGCUCCCGUCUUGUGA          [0],[1],[0],[1],[10],[0],[1],[1],[17],[1],{32}               [0],[0.32],[0],[0.33],[2.88],[0],[0.63],[0.66],[1.54],[2.00]                                        
% AUGUCGCUGGUGUUUGUCUGCUCCC    [3],[0],[0],[0],[3],[3],[0],[1],[4],[1],{15}                 [1.28],[0],[0],[0],[0.86],[1.81],[0],[0.66],[0.36],[2.00]                                           
% UAUGUCGCUGGUGUUUGUCUGCUCCCG  [0],[0],[0],[1],[3],[0],[1],[5],[4],[1],{15}                 [0],[0],[0],[0.33],[0.86],[0],[0.63],[3.29],[0.36],[2.00]                                           
% UAUGUCGCUGGUGUUUGUCUGCUCCC   [0],[0],[0],[0],[1],[0],[0],[4],[1],[0],{6}                  [0],[0],[0],[0],[0.29],[0],[0],[2.63],[0.09],[0]                                                    
% GAAGAAAUUUGGAAUGGAAAU        [0],[0],[0],[0],[2],[0],[0],[0],[0],[3],{5}                  [0],[0],[0],[0],[0.58],[0],[0],[0],[0],[6.00]                                                       

##################################################################################################################################################################################################################

# apPre_19970                  [717],[784],[137],[483],[235],[669],[223],[107],[63],[178],{3596}
> CUCCGUUCCAAAAUAGAUGAC        [520],[504],[85],[352],[134],[493],[68],[48],[16],[77],{2297} [72.52],[64.29],[62.04],[72.88],[57.02],[73.69],[30.49],[44.86],[25.40],[43.26]                      [apMir_19478]
% CCCUCCGUUCCAAAAUAGAUG        [100],[147],[21],[39],[54],[21],[83],[14],[15],[32],{526}    [13.95],[18.75],[15.33],[8.07],[22.98],[3.14],[37.22],[13.08],[23.81],[17.98]                        ]apMir_19477[
% UCCGUUCCAAAAUAGAUGACC        [6],[25],[9],[56],[17],[74],[14],[21],[16],[31],{269}        [0.84],[3.19],[6.57],[11.59],[7.23],[11.06],[6.28],[19.63],[25.40],[17.42]                          
% CGUUCCAAAAUAGAUGACCCA        [5],[19],[5],[9],[3],[12],[13],[3],[0],[3],{72}              [0.70],[2.42],[3.65],[1.86],[1.28],[1.79],[5.83],[2.80],[0],[1.69]                                  
% UCCCUCCGUUCCAAAAUAGAU        [7],[26],[4],[2],[6],[7],[1],[2],[3],[0],{58}                [0.98],[3.32],[2.92],[0.41],[2.55],[1.05],[0.45],[1.87],[4.76],[0]                                  
% UCCCUCCGUUCCAAAAUAGAUG       [16],[14],[2],[2],[3],[4],[6],[1],[2],[3],{53}               [2.23],[1.79],[1.46],[0.41],[1.28],[0.60],[2.69],[0.93],[3.17],[1.69]                               
% CCUCCGUUCCAAAAUAGAUG         [8],[10],[2],[0],[4],[0],[11],[1],[3],[2],{41}               [1.12],[1.28],[1.46],[0],[1.70],[0],[4.93],[0.93],[4.76],[1.12]                                     
% UCCCUCCGUUCCAAAAUAGAUGAC     [15],[3],[1],[5],[1],[6],[0],[0],[0],[2],{33}                [2.09],[0.38],[0.73],[1.04],[0.43],[0.90],[0],[0],[0],[1.12]                                        
% UCCGUUCCAAAAUAGAUGACCCAA     [2],[1],[1],[0],[1],[11],[1],[4],[0],[3],{24}                [0.28],[0.13],[0.73],[0],[0.43],[1.64],[0.45],[3.74],[0],[1.69]                                     
% GUUCCAAAAUAGAUGACCCAA        [4],[1],[1],[6],[1],[4],[1],[1],[0],[1],{20}                 [0.56],[0.13],[0.73],[1.24],[0.43],[0.60],[0.45],[0.93],[0],[0.56]                                  
% CUCCGUUCCAAAAUAGAUGACCCA     [3],[2],[3],[1],[0],[4],[2],[0],[0],[1],{16}                 [0.42],[0.26],[2.19],[0.21],[0],[0.60],[0.90],[0],[0],[0.56]                                        
% UCCGUUCCAAAAUAGAUGACCC       [2],[1],[0],[2],[3],[3],[3],[2],[0],[0],{16}                 [0.28],[0.13],[0],[0.41],[1.28],[0.45],[1.35],[1.87],[0],[0]                                        
% CCCUCCGUUCCAAAAUAGAU         [2],[7],[0],[0],[1],[0],[3],[0],[1],[0],{14}                 [0.28],[0.89],[0],[0],[0.43],[0],[1.35],[0],[1.59],[0]                                              
% CCUCCGUUCCAAAAUAGAUGA        [4],[4],[0],[0],[0],[3],[3],[0],[0],[0],{14}                 [0.56],[0.51],[0],[0],[0],[0.45],[1.35],[0],[0],[0]                                                 
% CCCUCCGUUCCAAAAUAGAUGA       [11],[2],[0],[0],[1],[0],[0],[0],[0],[0],{14}                [1.53],[0.26],[0],[0],[0.43],[0],[0],[0],[0],[0]                                                    
% CCUCCGUUCCAAAAUAGAUGACCC     [0],[0],[0],[2],[1],[4],[2],[1],[0],[2],{12}                 [0],[0],[0],[0.41],[0.43],[0.60],[0.90],[0.93],[0],[1.12]                                           
% CCGUUCCAAAAUAGAUGACCC        [2],[8],[0],[0],[0],[0],[0],[0],[2],[0],{12}                 [0.28],[1.02],[0],[0],[0],[0],[0],[0],[3.17],[0]                                                    
% UCCAAAAUAGAUGACCCAAUU        [0],[0],[0],[0],[0],[3],[1],[2],[2],[4],{12}                 [0],[0],[0],[0],[0],[0.45],[0.45],[1.87],[3.17],[2.25]                                              
% CUCCGUUCCAAAAUAGAUGACC       [0],[2],[1],[2],[1],[3],[1],[0],[1],[0],{11}                 [0],[0.26],[0.73],[0.41],[0.43],[0.45],[0.45],[0],[1.59],[0]                                        
% CUCCGUUCCAAAAUAGAUG          [1],[0],[0],[0],[2],[4],[1],[0],[0],[1],{9}                  [0.14],[0],[0],[0],[0.85],[0.60],[0.45],[0],[0],[0.56]                                              
% UCCAAAAUAGAUGACCCAA          [0],[1],[0],[0],[0],[2],[1],[0],[0],[5],{9}                  [0],[0.13],[0],[0],[0],[0.30],[0.45],[0],[0],[2.81]                                                 
% CUCCGUUCCAAAAUAGAUGA         [2],[0],[0],[1],[1],[4],[1],[0],[0],[0],{9}                  [0.28],[0],[0],[0.21],[0.43],[0.60],[0.45],[0],[0],[0]                                              
% CCGUUCCAAAAUAGAUGACCCAAU     [1],[2],[0],[1],[0],[0],[2],[1],[0],[1],{8}                  [0.14],[0.26],[0],[0.21],[0],[0],[0.90],[0.93],[0],[0.56]                                           
% UCCGUUCCAAAAUAGAUGAC         [2],[1],[1],[1],[1],[0],[0],[0],[0],[1],{7}                  [0.28],[0.13],[0.73],[0.21],[0.43],[0],[0],[0],[0],[0.56]                                           
% UCCGUUCCAAAAUAGAUG           [0],[1],[0],[2],[0],[0],[0],[2],[1],[0],{6}                  [0],[0.13],[0],[0.41],[0],[0],[0],[1.87],[1.59],[0]                                                 
% CCCUCCGUUCCAAAAUAGAUGACC     [1],[0],[1],[0],[0],[0],[1],[1],[1],[1],{6}                  [0.14],[0],[0.73],[0],[0],[0],[0.45],[0.93],[1.59],[0.56]                                           
% UCCGUUCCAAAAUAGAUGACCCA      [0],[0],[0],[0],[0],[4],[2],[0],[0],[0],{6}                  [0],[0],[0],[0],[0],[0.60],[0.90],[0],[0],[0]                                                       
% CCCUCCGUUCCAAAAUAGAUGAC      [2],[1],[0],[0],[0],[0],[2],[0],[0],[1],{6}                  [0.28],[0.13],[0],[0],[0],[0],[0.90],[0],[0],[0.56]                                                 
% CCAAAAUAGAUGACCCAAUUU        [0],[0],[0],[0],[0],[2],[0],[1],[0],[3],{6}                  [0],[0],[0],[0],[0],[0.30],[0],[0.93],[0],[1.69]                                                    
% CCGUUCCAAAAUAGAUGAC          [1],[2],[0],[0],[0],[1],[0],[0],[0],[1],{5}                  [0.14],[0.26],[0],[0],[0],[0.15],[0],[0],[0],[0.56]                                                 
% UCCAAAAUAGAUGACCCA           [0],[0],[0],[0],[0],[0],[0],[2],[0],[3],{5}                  [0],[0],[0],[0],[0],[0],[0],[1.87],[0],[1.69]                                                       

##################################################################################################################################################################################################################

# apPre_14387                  [730],[781],[137],[484],[240],[664],[235],[108],[64],[176],{3619}
> GUCAUCUAUUUUGGAACGGAG        [509],[466],[83],[346],[128],[476],[66],[49],[17],[76],{2216} [69.73],[59.67],[60.58],[71.49],[53.33],[71.69],[28.09],[45.37],[26.56],[43.18]                      [apMir_19479]
% CAUCUAUUUUGGAACGGAGGG        [100],[155],[21],[40],[57],[22],[84],[15],[15],[33],{542}    [13.70],[19.85],[15.33],[8.26],[23.75],[3.31],[35.74],[13.89],[23.44],[18.75]                        ]apMir_19716[
% GGUCAUCUAUUUUGGAACGGA        [6],[23],[8],[55],[16],[74],[16],[20],[13],[30],{261}        [0.82],[2.94],[5.84],[11.36],[6.67],[11.14],[6.81],[18.52],[20.31],[17.05]                          
% UGGGUCAUCUAUUUUGGAACG        [5],[19],[5],[9],[3],[12],[13],[3],[0],[3],{72}              [0.68],[2.43],[3.65],[1.86],[1.25],[1.81],[5.53],[2.78],[0],[1.70]                                  
% CAUCUAUUUUGGAACGGAGGGA       [17],[15],[3],[2],[4],[4],[7],[1],[2],[3],{58}               [2.33],[1.92],[2.19],[0.41],[1.67],[0.60],[2.98],[0.93],[3.13],[1.70]                               
% AUCUAUUUUGGAACGGAGGGA        [6],[24],[4],[2],[6],[5],[1],[2],[3],[0],{53}                [0.82],[3.07],[2.92],[0.41],[2.50],[0.75],[0.43],[1.85],[4.69],[0]                                  
% CAUCUAUUUUGGAACGGAGG         [8],[10],[2],[0],[4],[0],[11],[1],[3],[2],{41}               [1.10],[1.28],[1.46],[0],[1.67],[0],[4.68],[0.93],[4.69],[1.14]                                     
% GUCAUCUAUUUUGGAACGGAGGGA     [15],[3],[1],[5],[1],[6],[0],[0],[0],[2],{33}                [2.05],[0.38],[0.73],[1.03],[0.42],[0.90],[0],[0],[0],[1.14]                                        
% CGUUUCAAAAUAGAUGACUCA        [3],[6],[2],[4],[1],[2],[5],[2],[0],[2],{27}                 [0.41],[0.77],[1.46],[0.83],[0.42],[0.30],[2.13],[1.85],[0],[1.14]                                  
% UUGGGUCAUCUAUUUUGGAACGGA     [2],[1],[1],[0],[1],[11],[1],[4],[0],[3],{24}                [0.27],[0.13],[0.73],[0],[0.42],[1.66],[0.43],[3.70],[0],[1.70]                                     
% UUGGGUCAUCUAUUUUGGAAC        [4],[1],[1],[6],[1],[4],[1],[1],[0],[1],{20}                 [0.55],[0.13],[0.73],[1.24],[0.42],[0.60],[0.43],[0.93],[0],[0.57]                                  
% UCCGUUUCAAAAUAGAUGACU        [4],[5],[0],[3],[1],[3],[1],[1],[1],[1],{20}                 [0.55],[0.64],[0],[0.62],[0.42],[0.45],[0.43],[0.93],[1.56],[0.57]                                  
% UCAUCUAUUUUGGAACGGAGG        [6],[5],[0],[1],[0],[3],[4],[0],[0],[0],{19}                 [0.82],[0.64],[0],[0.21],[0],[0.45],[1.70],[0],[0],[0]                                              
% UGGGUCAUCUAUUUUGGAACGGAG     [3],[2],[3],[1],[0],[4],[2],[0],[0],[1],{16}                 [0.41],[0.26],[2.19],[0.21],[0],[0.60],[0.85],[0],[0],[0.57]                                        
% GGGUCAUCUAUUUUGGAACGGA       [2],[1],[0],[2],[3],[3],[3],[2],[0],[0],{16}                 [0.27],[0.13],[0],[0.41],[1.25],[0.45],[1.28],[1.85],[0],[0]                                        
% UCAUCUAUUUUGGAACGGAGGG       [11],[2],[0],[0],[1],[0],[0],[0],[0],[0],{14}                [1.51],[0.26],[0],[0],[0.42],[0],[0],[0],[0],[0]                                                    
% AUCUAUUUUGGAACGGAGGG         [2],[7],[0],[0],[1],[0],[3],[0],[1],[0],{14}                 [0.27],[0.90],[0],[0],[0.42],[0],[1.28],[0],[1.56],[0]                                              
% CAUCUAUUUUGGAACGGA           [1],[3],[0],[2],[0],[1],[1],[2],[3],[0],{13}                 [0.14],[0.38],[0],[0.41],[0],[0.15],[0.43],[1.85],[4.69],[0]                                        
% GGGUCAUCUAUUUUGGAACGG        [2],[8],[0],[0],[0],[0],[0],[0],[2],[0],{12}                 [0.27],[1.02],[0],[0],[0],[0],[0],[0],[3.13],[0]                                                    
% CCGUUUCAAAAUAGAUGACUC        [1],[5],[0],[0],[3],[1],[1],[0],[0],[1],{12}                 [0.14],[0.64],[0],[0],[1.25],[0.15],[0.43],[0],[0],[0.57]                                           
% CAUCUAUUUUGGAACGGAGGGAGU     [5],[1],[0],[1],[2],[2],[0],[0],[0],[0],{11}                 [0.68],[0.13],[0],[0.21],[0.83],[0.30],[0],[0],[0],[0]                                              
% GGUCAUCUAUUUUGGAACGGAG       [0],[2],[1],[2],[1],[3],[1],[0],[1],[0],{11}                 [0],[0.26],[0.73],[0.41],[0.42],[0.45],[0.43],[0],[1.56],[0]                                        
% UCAUCUAUUUUGGAACGGAG         [2],[0],[0],[1],[1],[4],[1],[0],[0],[0],{9}                  [0.27],[0],[0],[0.21],[0.42],[0.60],[0.43],[0],[0],[0]                                              
% AUCUAUUUUGGAACGGAGGGAG       [2],[5],[0],[0],[0],[1],[0],[0],[1],[0],{9}                  [0.27],[0.64],[0],[0],[0],[0.15],[0],[0],[1.56],[0]                                                 
% UUGGGUCAUCUAUUUUGGA          [0],[1],[0],[0],[0],[2],[1],[0],[0],[5],{9}                  [0],[0.13],[0],[0],[0],[0.30],[0.43],[0],[0],[2.84]                                                 
% CAUCUAUUUUGGAACGGAG          [1],[0],[0],[0],[2],[4],[1],[0],[0],[1],{9}                  [0.14],[0],[0],[0],[0.83],[0.60],[0.43],[0],[0],[0.57]                                              
% AUUGGGUCAUCUAUUUUGGAACGG     [1],[2],[0],[1],[0],[0],[2],[1],[0],[1],{8}                  [0.14],[0.26],[0],[0.21],[0],[0],[0.85],[0.93],[0],[0.57]                                           
% CGUUUCAAAAUAGAUGACUCAACU     [4],[1],[0],[0],[1],[1],[0],[0],[0],[1],{8}                  [0.55],[0.13],[0],[0],[0.42],[0.15],[0],[0],[0],[0.57]                                              
% CCGUUUCAAAAUAGAUGACUCAAC     [1],[1],[0],[0],[1],[3],[1],[0],[0],[1],{8}                  [0.14],[0.13],[0],[0],[0.42],[0.45],[0.43],[0],[0],[0.57]                                           
% GUCAUCUAUUUUGGAACGGA         [2],[1],[1],[1],[1],[0],[0],[0],[0],[1],{7}                  [0.27],[0.13],[0.73],[0.21],[0.42],[0],[0],[0],[0],[0.57]                                           
% GGGUCAUCUAUUUUGGAACGGAGG     [0],[0],[0],[0],[0],[4],[1],[0],[0],[2],{7}                  [0],[0],[0],[0],[0],[0.60],[0.43],[0],[0],[1.14]                                                    
% AUUGGGUCAUCUAUUUUGGAA        [1],[3],[0],[0],[0],[2],[0],[0],[0],[0],{6}                  [0.14],[0.38],[0],[0],[0],[0.30],[0],[0],[0],[0]                                                    
% GGUCAUCUAUUUUGGAACGGAGGG     [1],[0],[1],[0],[0],[0],[1],[1],[1],[1],{6}                  [0.14],[0],[0.73],[0],[0],[0],[0.43],[0.93],[1.56],[0.57]                                           
% UGGGUCAUCUAUUUUGGAACGGA      [0],[0],[0],[0],[0],[4],[2],[0],[0],[0],{6}                  [0],[0],[0],[0],[0],[0.60],[0.85],[0],[0],[0]                                                       
% AAUUGGGUCAUCUAUUUUGGA        [0],[0],[0],[0],[0],[2],[2],[1],[1],[0],{6}                  [0],[0],[0],[0],[0],[0.30],[0.85],[0.93],[1.56],[0]                                                 
% GUCAUCUAUUUUGGAACGGAGGG      [2],[1],[0],[0],[0],[0],[2],[0],[0],[1],{6}                  [0.27],[0.13],[0],[0],[0],[0],[0.85],[0],[0],[0.57]                                                 
% UGGGUCAUCUAUUUUGGA           [0],[0],[0],[0],[0],[0],[0],[2],[0],[3],{5}                  [0],[0],[0],[0],[0],[0],[0],[1.85],[0],[1.70]                                                       
% GUCAUCUAUUUUGGAACGG          [1],[2],[0],[0],[0],[1],[0],[0],[0],[1],{5}                  [0.14],[0.26],[0],[0],[0],[0.15],[0],[0],[0],[0.57]                                                 

##################################################################################################################################################################################################################

# apPre_20244                  [782],[805],[137],[484],[244],[665],[237],[112],[79],[165],{3710}
> GUCAUCUAUUUUGGAACGGAG        [509],[466],[83],[346],[128],[476],[66],[49],[17],[76],{2216} [65.09],[57.89],[60.58],[71.49],[52.46],[71.58],[27.85],[43.75],[21.52],[46.06]                      [apMir_19479]
% CAUCUAUUUUGGAACGGAGGG        [100],[155],[21],[40],[57],[22],[84],[15],[15],[33],{542}    [12.79],[19.25],[15.33],[8.26],[23.36],[3.31],[35.44],[13.39],[18.99],[20.00]                        ]apMir_19716[
% AGUCAUCUAUUUUGGAACGGA        [46],[63],[14],[65],[26],[84],[27],[21],[21],[32],{399}      [5.88],[7.83],[10.22],[13.43],[10.66],[12.63],[11.39],[18.75],[26.58],[19.39]                       
% UGAGUCAUCUAUUUUGGAACG        [14],[8],[1],[4],[2],[13],[19],[5],[3],[6],{75}              [1.79],[0.99],[0.73],[0.83],[0.82],[1.95],[8.02],[4.46],[3.80],[3.64]                               
% CAUCUAUUUUGGAACGGAGGGA       [17],[15],[3],[2],[4],[4],[7],[1],[2],[3],{58}               [2.17],[1.86],[2.19],[0.41],[1.64],[0.60],[2.95],[0.89],[2.53],[1.82]                               
% AUCUAUUUUGGAACGGAGGGA        [6],[24],[4],[2],[6],[5],[1],[2],[3],[0],{53}                [0.77],[2.98],[2.92],[0.41],[2.46],[0.75],[0.42],[1.79],[3.80],[0]                                  
% CAUCUAUUUUGGAACGGAGG         [8],[10],[2],[0],[4],[0],[11],[1],[3],[2],{41}               [1.02],[1.24],[1.46],[0],[1.64],[0],[4.64],[0.89],[3.80],[1.21]                                     
% GUCAUCUAUUUUGGAACGGAGGGA     [15],[3],[1],[5],[1],[6],[0],[0],[0],[2],{33}                [1.92],[0.37],[0.73],[1.03],[0.41],[0.90],[0],[0],[0],[1.21]                                        
% CCCUCCGUUCUAAAAUAGAUG        [9],[6],[4],[3],[3],[0],[2],[1],[0],[1],{29}                 [1.15],[0.75],[2.92],[0.62],[1.23],[0],[0.84],[0.89],[0],[0.61]                                     
% UCCCUCCGUUCUAAAAUAGAU        [0],[1],[0],[0],[0],[15],[0],[8],[3],[0],{27}                [0],[0.12],[0],[0],[0],[2.26],[0],[7.14],[3.80],[0]                                                 
% UCCGUUCUAAAAUAGAUGACC        [3],[6],[1],[7],[1],[2],[2],[1],[1],[1],{25}                 [0.38],[0.75],[0.73],[1.45],[0.41],[0.30],[0.84],[0.89],[1.27],[0.61]                               
% UCAUCUAUUUUGGAACGGAGG        [6],[5],[0],[1],[0],[3],[4],[0],[0],[0],{19}                 [0.77],[0.62],[0],[0.21],[0],[0.45],[1.69],[0],[0],[0]                                              
% AAAUAGAUGACCCAACUUUGU        [3],[2],[1],[2],[1],[2],[1],[2],[2],[1],{17}                 [0.38],[0.25],[0.73],[0.41],[0.41],[0.30],[0.42],[1.79],[2.53],[0.61]                               
% CUCCGUUCUAAAAUAGAUGAC        [1],[10],[1],[1],[0],[1],[0],[0],[1],[2],{17}                [0.13],[1.24],[0.73],[0.21],[0],[0.15],[0],[0],[1.27],[1.21]                                        
% UCAUCUAUUUUGGAACGGAGGG       [11],[2],[0],[0],[1],[0],[0],[0],[0],[0],{14}                [1.41],[0.25],[0],[0],[0.41],[0],[0],[0],[0],[0]                                                    
% AUCUAUUUUGGAACGGAGGG         [2],[7],[0],[0],[1],[0],[3],[0],[1],[0],{14}                 [0.26],[0.87],[0],[0],[0.41],[0],[1.27],[0],[1.27],[0]                                              
% CAUCUAUUUUGGAACGGA           [1],[3],[0],[2],[0],[1],[1],[2],[3],[0],{13}                 [0.13],[0.37],[0],[0.41],[0],[0.15],[0.42],[1.79],[3.80],[0]                                        
% UUGAGUCAUCUAUUUUGGAAC        [1],[3],[0],[1],[0],[4],[1],[1],[0],[0],{11}                 [0.13],[0.37],[0],[0.21],[0],[0.60],[0.42],[0.89],[0],[0]                                           
% CAUCUAUUUUGGAACGGAGGGAGU     [5],[1],[0],[1],[2],[2],[0],[0],[0],[0],{11}                 [0.64],[0.12],[0],[0.21],[0.82],[0.30],[0],[0],[0],[0]                                              
% CUCCCUCCGUUCUAAAAUAGAU       [0],[1],[0],[0],[0],[6],[1],[2],[0],[1],{11}                 [0],[0.12],[0],[0],[0],[0.90],[0.42],[1.79],[0],[0.61]                                              
% GAGUCAUCUAUUUUGGAACGGAGG     [2],[0],[0],[0],[1],[4],[2],[1],[0],[0],{10}                 [0.26],[0],[0],[0],[0.41],[0.60],[0.84],[0.89],[0],[0]                                              
% UCAUCUAUUUUGGAACGGAG         [2],[0],[0],[1],[1],[4],[1],[0],[0],[0],{9}                  [0.26],[0],[0],[0.21],[0.41],[0.60],[0.42],[0],[0],[0]                                              
% AUCUAUUUUGGAACGGAGGGAG       [2],[5],[0],[0],[0],[1],[0],[0],[1],[0],{9}                  [0.26],[0.62],[0],[0],[0],[0.15],[0],[0],[1.27],[0]                                                 
% CAUCUAUUUUGGAACGGAG          [1],[0],[0],[0],[2],[4],[1],[0],[0],[1],{9}                  [0.13],[0],[0],[0],[0.82],[0.60],[0.42],[0],[0],[0.61]                                              
% GAGUCAUCUAUUUUGGAACGGA       [4],[1],[0],[0],[2],[1],[0],[0],[0],[0],{8}                  [0.51],[0.12],[0],[0],[0.82],[0.15],[0],[0],[0],[0]                                                 
% GUCAUCUAUUUUGGAACGGA         [2],[1],[1],[1],[1],[0],[0],[0],[0],[1],{7}                  [0.26],[0.12],[0.73],[0.21],[0.41],[0],[0],[0],[0],[0.61]                                           
% AGUCAUCUAUUUUGGAACGGAGGG     [3],[1],[0],[0],[0],[0],[1],[0],[1],[1],{7}                  [0.38],[0.12],[0],[0],[0],[0],[0.42],[0],[1.27],[0.61]                                              
% GUCAUCUAUUUUGGAACGGAGGG      [2],[1],[0],[0],[0],[0],[2],[0],[0],[1],{6}                  [0.26],[0.12],[0],[0],[0],[0],[0.84],[0],[0],[0.61]                                                 
% ACUCCCUCCGUUCUAAAAUAGAUG     [2],[1],[0],[0],[0],[1],[0],[0],[1],[0],{5}                  [0.26],[0.12],[0],[0],[0],[0.15],[0],[0],[1.27],[0]                                                 
% UUGAGUCAUCUAUUUUGGAACGGA     [2],[0],[0],[0],[0],[3],[0],[0],[0],[0],{5}                  [0.26],[0],[0],[0],[0],[0.45],[0],[0],[0],[0]                                                       
% CCGUUCUAAAAUAGAUGACCC        [2],[2],[0],[0],[0],[0],[0],[0],[1],[0],{5}                  [0.26],[0.25],[0],[0],[0],[0],[0],[0],[1.27],[0]                                                    
% GUCAUCUAUUUUGGAACGG          [1],[2],[0],[0],[0],[1],[0],[0],[0],[1],{5}                  [0.13],[0.25],[0],[0],[0],[0.15],[0],[0],[0],[0.61]                                                 

##################################################################################################################################################################################################################

# apPre_20260                  [190],[268],[42],[70],[80],[86],[147],[49],[47],[60],{1039} 
> CAUCUAUUUUGGAACGGAGGG        [100],[155],[21],[40],[57],[22],[84],[15],[15],[33],{542}    [52.63],[57.84],[50.00],[57.14],[71.25],[25.58],[57.14],[30.61],[31.91],[55.00]                      [apMir_19716]
% UCCAAAAUAGAUGACUCAACU        [6],[7],[0],[4],[0],[17],[13],[12],[11],[8],{78}             [3.16],[2.61],[0],[5.71],[0],[19.77],[8.84],[24.49],[23.40],[13.33]                                 
% UUCCAAAAUAGAUGACUCAAC        [9],[15],[4],[8],[1],[8],[7],[4],[3],[3],{62}                [4.74],[5.60],[9.52],[11.43],[1.25],[9.30],[4.76],[8.16],[6.38],[5.00]                              
% CAUCUAUUUUGGAACGGAGGGA       [17],[15],[3],[2],[4],[4],[7],[1],[2],[3],{58}               [8.95],[5.60],[7.14],[2.86],[5.00],[4.65],[4.76],[2.04],[4.26],[5.00]                               
% AUCUAUUUUGGAACGGAGGGA        [6],[24],[4],[2],[6],[5],[1],[2],[3],[0],{53}                [3.16],[8.96],[9.52],[2.86],[7.50],[5.81],[0.68],[4.08],[6.38],[0]                                  
% CAUCUAUUUUGGAACGGAGG         [8],[10],[2],[0],[4],[0],[11],[1],[3],[2],{41}               [4.21],[3.73],[4.76],[0],[5.00],[0],[7.48],[2.04],[6.38],[3.33]                                     
% CCCUCCAUUCCAAAAUAGAUG        [13],[5],[1],[1],[0],[1],[6],[1],[3],[1],{32}                [6.84],[1.87],[2.38],[1.43],[0],[1.16],[4.08],[2.04],[6.38],[1.67]                                  
% GCCAUCUAUUUUGGAACGGAG        [6],[1],[0],[4],[2],[1],[2],[1],[0],[4],{21}                 [3.16],[0.37],[0],[5.71],[2.50],[1.16],[1.36],[2.04],[0],[6.67]                                     
% AUAGAUGACUCAACUUUGUACUAA     [5],[1],[0],[1],[0],[4],[3],[2],[0],[2],{18}                 [2.63],[0.37],[0],[1.43],[0],[4.65],[2.04],[4.08],[0],[3.33]                                        
% CCUCCAUUCCAAAAUAGAUGA        [3],[4],[1],[1],[0],[5],[2],[0],[0],[0],{16}                 [1.58],[1.49],[2.38],[1.43],[0],[5.81],[1.36],[0],[0],[0]                                           
% CCAAAAUAGAUGACUCAACUU        [1],[2],[0],[3],[0],[3],[0],[4],[1],[1],{15}                 [0.53],[0.75],[0],[4.29],[0],[3.49],[0],[8.16],[2.13],[1.67]                                        
% AUCUAUUUUGGAACGGAGGG         [2],[7],[0],[0],[1],[0],[3],[0],[1],[0],{14}                 [1.05],[2.61],[0],[0],[1.25],[0],[2.04],[0],[2.13],[0]                                              
% UCCCUCCAUUCCAAAAUAGAU        [1],[6],[2],[0],[1],[1],[3],[0],[0],[0],{14}                 [0.53],[2.24],[4.76],[0],[1.25],[1.16],[2.04],[0],[0],[0]                                           
% CAUCUAUUUUGGAACGGA           [1],[3],[0],[2],[0],[1],[1],[2],[3],[0],{13}                 [0.53],[1.12],[0],[2.86],[0],[1.16],[0.68],[4.08],[6.38],[0]                                        
% CAUCUAUUUUGGAACGGAGGGAGU     [5],[1],[0],[1],[2],[2],[0],[0],[0],[0],{11}                 [2.63],[0.37],[0],[1.43],[2.50],[2.33],[0],[0],[0],[0]                                              
% AAUAGAUGACUCAACUUUGUACUA     [1],[1],[3],[1],[0],[1],[1],[1],[1],[0],{10}                 [0.53],[0.37],[7.14],[1.43],[0],[1.16],[0.68],[2.04],[2.13],[0]                                     
% AUCUAUUUUGGAACGGAGGGAG       [2],[5],[0],[0],[0],[1],[0],[0],[1],[0],{9}                  [1.05],[1.87],[0],[0],[0],[1.16],[0],[0],[2.13],[0]                                                 
% CAUCUAUUUUGGAACGGAG          [1],[0],[0],[0],[2],[4],[1],[0],[0],[1],{9}                  [0.53],[0],[0],[0],[2.50],[4.65],[0.68],[0],[0],[1.67]                                              
% AUAGAUGACUCAACUUUGUACUA      [0],[2],[0],[0],[0],[3],[0],[0],[0],[2],{7}                  [0],[0.75],[0],[0],[0],[3.49],[0],[0],[0],[3.33]                                                    
% AAAUAGAUGACUCAACUUUGU        [1],[4],[0],[0],[0],[0],[1],[0],[0],[0],{6}                  [0.53],[1.49],[0],[0],[0],[0],[0.68],[0],[0],[0]                                                    
% UUCCAAAAUAGAUGACUCAACUUU     [1],[0],[0],[0],[0],[1],[1],[2],[0],[0],{5}                  [0.53],[0],[0],[0],[0],[1.16],[0.68],[4.08],[0],[0]                                                 
% GGCCAUCUAUUUUGGAACGGA        [1],[0],[1],[0],[0],[2],[0],[1],[0],[0],{5}                  [0.53],[0],[2.38],[0],[0],[2.33],[0],[2.04],[0],[0]                                                 

##################################################################################################################################################################################################################

# apPre_22077                  [792],[818],[135],[486],[246],[682],[272],[136],[94],[182],{3843}
> GUCAUCUAUUUUGGAACGGAG        [509],[466],[83],[346],[128],[476],[66],[49],[17],[76],{2216} [64.27],[56.97],[61.48],[71.19],[52.03],[69.79],[24.26],[36.03],[18.09],[41.76]                      [apMir_19479]
% CAUCUAUUUUGGAACGGAGGG        [100],[155],[21],[40],[57],[22],[84],[15],[15],[33],{542}    [12.63],[18.95],[15.56],[8.23],[23.17],[3.23],[30.88],[11.03],[15.96],[18.13]                        ]apMir_19716[
% AGUCAUCUAUUUUGGAACGGA        [46],[63],[14],[65],[26],[84],[27],[21],[21],[32],{399}      [5.81],[7.70],[10.37],[13.37],[10.57],[12.32],[9.93],[15.44],[22.34],[17.58]                        
% AGUUGAGUCAUCUAUUUUGGA        [6],[7],[0],[4],[0],[17],[13],[12],[11],[8],{78}             [0.76],[0.86],[0],[0.82],[0],[2.49],[4.78],[8.82],[11.70],[4.40]                                    
% UGAGUCAUCUAUUUUGGAACG        [14],[8],[1],[4],[2],[13],[19],[5],[3],[6],{75}              [1.77],[0.98],[0.74],[0.82],[0.81],[1.91],[6.99],[3.68],[3.19],[3.30]                               
% GUUGAGUCAUCUAUUUUGGAA        [9],[15],[4],[8],[1],[8],[7],[4],[3],[3],{62}                [1.14],[1.83],[2.96],[1.65],[0.41],[1.17],[2.57],[2.94],[3.19],[1.65]                               
% CAUCUAUUUUGGAACGGAGGGA       [17],[15],[3],[2],[4],[4],[7],[1],[2],[3],{58}               [2.15],[1.83],[2.22],[0.41],[1.63],[0.59],[2.57],[0.74],[2.13],[1.65]                               
% AUCUAUUUUGGAACGGAGGGA        [6],[24],[4],[2],[6],[5],[1],[2],[3],[0],{53}                [0.76],[2.93],[2.96],[0.41],[2.44],[0.73],[0.37],[1.47],[3.19],[0]                                  
% UCCAAAAUAGAUGACGCAACU        [0],[2],[0],[1],[1],[10],[8],[12],[8],[8],{50}               [0],[0.24],[0],[0.21],[0.41],[1.47],[2.94],[8.82],[8.51],[4.40]                                     
% CAUCUAUUUUGGAACGGAGG         [8],[10],[2],[0],[4],[0],[11],[1],[3],[2],{41}               [1.01],[1.22],[1.48],[0],[1.63],[0],[4.04],[0.74],[3.19],[1.10]                                     
% GUCAUCUAUUUUGGAACGGAGGGA     [15],[3],[1],[5],[1],[6],[0],[0],[0],[2],{33}                [1.89],[0.37],[0.74],[1.03],[0.41],[0.88],[0],[0],[0],[1.10]                                        
% GUUGAGUCAUCUAUUUUGGAACGG     [3],[7],[1],[0],[2],[2],[6],[4],[0],[1],{26}                 [0.38],[0.86],[0.74],[0],[0.81],[0.29],[2.21],[2.94],[0],[0.55]                                     
% UCAUCUAUUUUGGAACGGAGG        [6],[5],[0],[1],[0],[3],[4],[0],[0],[0],{19}                 [0.76],[0.61],[0],[0.21],[0],[0.44],[1.47],[0],[0],[0]                                              
% AGUUGAGUCAUCUAUUUUGGAACG     [3],[2],[0],[1],[3],[3],[3],[1],[1],[2],{19}                 [0.38],[0.24],[0],[0.21],[1.22],[0.44],[1.10],[0.74],[1.06],[1.10]                                  
% UCAUCUAUUUUGGAACGGAGGG       [11],[2],[0],[0],[1],[0],[0],[0],[0],[0],{14}                [1.39],[0.24],[0],[0],[0.41],[0],[0],[0],[0],[0]                                                    
% AUCUAUUUUGGAACGGAGGG         [2],[7],[0],[0],[1],[0],[3],[0],[1],[0],{14}                 [0.25],[0.86],[0],[0],[0.41],[0],[1.10],[0],[1.06],[0]                                              
% CAUCUAUUUUGGAACGGA           [1],[3],[0],[2],[0],[1],[1],[2],[3],[0],{13}                 [0.13],[0.37],[0],[0.41],[0],[0.15],[0.37],[1.47],[3.19],[0]                                        
% UUGAGUCAUCUAUUUUGGAAC        [1],[3],[0],[1],[0],[4],[1],[1],[0],[0],{11}                 [0.13],[0.37],[0],[0.21],[0],[0.59],[0.37],[0.74],[0],[0]                                           
% CAUCUAUUUUGGAACGGAGGGAGU     [5],[1],[0],[1],[2],[2],[0],[0],[0],[0],{11}                 [0.63],[0.12],[0],[0.21],[0.81],[0.29],[0],[0],[0],[0]                                              
% GAGUCAUCUAUUUUGGAACGGAGG     [2],[0],[0],[0],[1],[4],[2],[1],[0],[0],{10}                 [0.25],[0],[0],[0],[0.41],[0.59],[0.74],[0.74],[0],[0]                                              
% UCAUCUAUUUUGGAACGGAG         [2],[0],[0],[1],[1],[4],[1],[0],[0],[0],{9}                  [0.25],[0],[0],[0.21],[0.41],[0.59],[0.37],[0],[0],[0]                                              
% AUCUAUUUUGGAACGGAGGGAG       [2],[5],[0],[0],[0],[1],[0],[0],[1],[0],{9}                  [0.25],[0.61],[0],[0],[0],[0.15],[0],[0],[1.06],[0]                                                 
% CAUCUAUUUUGGAACGGAG          [1],[0],[0],[0],[2],[4],[1],[0],[0],[1],{9}                  [0.13],[0],[0],[0],[0.81],[0.59],[0.37],[0],[0],[0.55]                                              
% UCCGGUCCAAAAUAGAUGACG        [4],[3],[0],[0],[0],[0],[1],[0],[0],[0],{8}                  [0.51],[0.37],[0],[0],[0],[0],[0.37],[0],[0],[0]                                                    
% AAGUUGAGUCAUCUAUUUUGG        [1],[2],[0],[0],[0],[1],[0],[2],[1],[1],{8}                  [0.13],[0.24],[0],[0],[0],[0.15],[0],[1.47],[1.06],[0.55]                                           
% GAGUCAUCUAUUUUGGAACGGA       [4],[1],[0],[0],[2],[1],[0],[0],[0],[0],{8}                  [0.51],[0.12],[0],[0],[0.81],[0.15],[0],[0],[0],[0]                                                 
% GUCAUCUAUUUUGGAACGGA         [2],[1],[1],[1],[1],[0],[0],[0],[0],[1],{7}                  [0.25],[0.12],[0.74],[0.21],[0.41],[0],[0],[0],[0],[0.55]                                           
% AGUCAUCUAUUUUGGAACGGAGGG     [3],[1],[0],[0],[0],[0],[1],[0],[1],[1],{7}                  [0.38],[0.12],[0],[0],[0],[0],[0.37],[0],[1.06],[0.55]                                              
% AAGUUGAGUCAUCUAUUUUGGAAC     [2],[0],[0],[1],[0],[2],[1],[1],[0],[0],{7}                  [0.25],[0],[0],[0.21],[0],[0.29],[0.37],[0.74],[0],[0]                                              
% GUCAUCUAUUUUGGAACGGAGGG      [2],[1],[0],[0],[0],[0],[2],[0],[0],[1],{6}                  [0.25],[0.12],[0],[0],[0],[0],[0.74],[0],[0],[0.55]                                                 
% ACAAAGUUGAGUCAUCUAUUU        [1],[4],[0],[0],[0],[0],[1],[0],[0],[0],{6}                  [0.13],[0.49],[0],[0],[0],[0],[0.37],[0],[0],[0]                                                    
% UUGAGUCAUCUAUUUUGGAACGGA     [2],[0],[0],[0],[0],[3],[0],[0],[0],[0],{5}                  [0.25],[0],[0],[0],[0],[0.44],[0],[0],[0],[0]                                                       
% GUCAUCUAUUUUGGAACGG          [1],[2],[0],[0],[0],[1],[0],[0],[0],[1],{5}                  [0.13],[0.24],[0],[0],[0],[0.15],[0],[0],[0],[0.55]                                                 
% AAAGUUGAGUCAUCUAUUUUGGAA     [1],[0],[0],[0],[0],[1],[1],[2],[0],[0],{5}                  [0.13],[0],[0],[0],[0],[0.15],[0.37],[1.47],[0],[0]                                                 

##################################################################################################################################################################################################################

# apPre_19581                  [750],[816],[143],[495],[248],[699],[236],[113],[68],[188],{3756}
> CUCCGUUCCAAAAUAGAUGAC        [520],[504],[85],[352],[134],[493],[68],[48],[16],[77],{2297} [69.33],[61.76],[59.44],[71.11],[54.03],[70.53],[28.81],[42.48],[23.53],[40.96]                      [apMir_19478]
% CCCUCCGUUCCAAAAUAGAUG        [100],[147],[21],[39],[54],[21],[83],[14],[15],[32],{526}    [13.33],[18.01],[14.69],[7.88],[21.77],[3.00],[35.17],[12.39],[22.06],[17.02]                        ]apMir_19477[
% UCCGUUCCAAAAUAGAUGACC        [6],[25],[9],[56],[17],[74],[14],[21],[16],[31],{269}        [0.80],[3.06],[6.29],[11.31],[6.85],[10.59],[5.93],[18.58],[23.53],[16.49]                          
% CGUUCCAAAAUAGAUGACCCA        [5],[19],[5],[9],[3],[12],[13],[3],[0],[3],{72}              [0.67],[2.33],[3.50],[1.82],[1.21],[1.72],[5.51],[2.65],[0],[1.60]                                  
% UCCCUCCGUUCCAAAAUAGAU        [7],[26],[4],[2],[6],[7],[1],[2],[3],[0],{58}                [0.93],[3.19],[2.80],[0.40],[2.42],[1.00],[0.42],[1.77],[4.41],[0]                                  
% UCCCUCCGUUCCAAAAUAGAUG       [16],[14],[2],[2],[3],[4],[6],[1],[2],[3],{53}               [2.13],[1.72],[1.40],[0.40],[1.21],[0.57],[2.54],[0.88],[2.94],[1.60]                               
% UGAGUCAUCUAUUUUGAAACG        [6],[7],[3],[5],[3],[5],[7],[2],[2],[2],{42}                 [0.80],[0.86],[2.10],[1.01],[1.21],[0.72],[2.97],[1.77],[2.94],[1.06]                               
% CCUCCGUUCCAAAAUAGAUG         [8],[10],[2],[0],[4],[0],[11],[1],[3],[2],{41}               [1.07],[1.23],[1.40],[0],[1.61],[0],[4.66],[0.88],[4.41],[1.06]                                     
% ACUCCCUCCGUUCCAAAAUAGAUG     [14],[2],[3],[1],[3],[11],[2],[3],[0],[2],{41}               [1.87],[0.25],[2.10],[0.20],[1.21],[1.57],[0.85],[2.65],[0],[1.06]                                  
% UCCCUCCGUUCCAAAAUAGAUGAC     [15],[3],[1],[5],[1],[6],[0],[0],[0],[2],{33}                [2.00],[0.37],[0.70],[1.01],[0.40],[0.86],[0],[0],[0],[1.06]                                        
% AGUCAUCUAUUUUGAAACGGA        [3],[11],[0],[6],[2],[4],[1],[1],[2],[2],{32}                [0.40],[1.35],[0],[1.21],[0.81],[0.57],[0.42],[0.88],[2.94],[1.06]                                  
% UCCGUUCCAAAAUAGAUGACCCAA     [2],[1],[1],[0],[1],[11],[1],[4],[0],[3],{24}                [0.27],[0.12],[0.70],[0],[0.40],[1.57],[0.42],[3.54],[0],[1.60]                                     
% GUUCCAAAAUAGAUGACCCAA        [4],[1],[1],[6],[1],[4],[1],[1],[0],[1],{20}                 [0.53],[0.12],[0.70],[1.21],[0.40],[0.57],[0.42],[0.88],[0],[0.53]                                  
% CUCCGUUCCAAAAUAGAUGACCCA     [3],[2],[3],[1],[0],[4],[2],[0],[0],[1],{16}                 [0.40],[0.25],[2.10],[0.20],[0],[0.57],[0.85],[0],[0],[0.53]                                        
% UCCGUUCCAAAAUAGAUGACCC       [2],[1],[0],[2],[3],[3],[3],[2],[0],[0],{16}                 [0.27],[0.12],[0],[0.40],[1.21],[0.43],[1.27],[1.77],[0],[0]                                        
% CCCUCCGUUCCAAAAUAGAU         [2],[7],[0],[0],[1],[0],[3],[0],[1],[0],{14}                 [0.27],[0.86],[0],[0],[0.40],[0],[1.27],[0],[1.47],[0]                                              
% CCUCCGUUCCAAAAUAGAUGA        [4],[4],[0],[0],[0],[3],[3],[0],[0],[0],{14}                 [0.53],[0.49],[0],[0],[0],[0.43],[1.27],[0],[0],[0]                                                 
% CCCUCCGUUCCAAAAUAGAUGA       [11],[2],[0],[0],[1],[0],[0],[0],[0],[0],{14}                [1.47],[0.25],[0],[0],[0.40],[0],[0],[0],[0],[0]                                                    
% CCUCCGUUCCAAAAUAGAUGACCC     [0],[0],[0],[2],[1],[4],[2],[1],[0],[2],{12}                 [0],[0],[0],[0.40],[0.40],[0.57],[0.85],[0.88],[0],[1.06]                                           
% CCGUUCCAAAAUAGAUGACCC        [2],[8],[0],[0],[0],[0],[0],[0],[2],[0],{12}                 [0.27],[0.98],[0],[0],[0],[0],[0],[0],[2.94],[0]                                                    
% UCCAAAAUAGAUGACCCAAUU        [0],[0],[0],[0],[0],[3],[1],[2],[2],[4],{12}                 [0],[0],[0],[0],[0],[0.43],[0.42],[1.77],[2.94],[2.13]                                              
% GAGUCAUCUAUUUUGAAACGG        [1],[5],[0],[0],[3],[1],[1],[0],[0],[1],{12}                 [0.13],[0.61],[0],[0],[1.21],[0.14],[0.42],[0],[0],[0.53]                                           
% CUCCGUUCCAAAAUAGAUGACC       [0],[2],[1],[2],[1],[3],[1],[0],[1],[0],{11}                 [0],[0.25],[0.70],[0.40],[0.40],[0.43],[0.42],[0],[1.47],[0]                                        
% CUCCGUUCCAAAAUAGAUG          [1],[0],[0],[0],[2],[4],[1],[0],[0],[1],{9}                  [0.13],[0],[0],[0],[0.81],[0.57],[0.42],[0],[0],[0.53]                                              
% UCCAAAAUAGAUGACCCAA          [0],[1],[0],[0],[0],[2],[1],[0],[0],[5],{9}                  [0],[0.12],[0],[0],[0],[0.29],[0.42],[0],[0],[2.66]                                                 
% CUCCCUCCGUUCCAAAAUAGAU       [2],[5],[0],[0],[0],[1],[0],[0],[1],[0],{9}                  [0.27],[0.61],[0],[0],[0],[0.14],[0],[0],[1.47],[0]                                                 
% CUCCGUUCCAAAAUAGAUGA         [2],[0],[0],[1],[1],[4],[1],[0],[0],[0],{9}                  [0.27],[0],[0],[0.20],[0.40],[0.57],[0.42],[0],[0],[0]                                              
% CCGUUCCAAAAUAGAUGACCCAAU     [1],[2],[0],[1],[0],[0],[2],[1],[0],[1],{8}                  [0.13],[0.25],[0],[0.20],[0],[0],[0.85],[0.88],[0],[0.53]                                           
% AGUUGAGUCAUCUAUUUUGAAACG     [4],[1],[0],[0],[1],[1],[0],[0],[0],[1],{8}                  [0.53],[0.12],[0],[0],[0.40],[0.14],[0],[0],[0],[0.53]                                              
% GUUGAGUCAUCUAUUUUGAAACGG     [1],[1],[0],[0],[1],[3],[1],[0],[0],[1],{8}                  [0.13],[0.12],[0],[0],[0.40],[0.43],[0.42],[0],[0],[0.53]                                           
% AGUUAGUAUAAAGUUGAGUCAUCU     [2],[0],[0],[0],[0],[4],[1],[0],[0],[1],{8}                  [0.27],[0],[0],[0],[0],[0.57],[0.42],[0],[0],[0.53]                                                 
% UCCGUUCCAAAAUAGAUGAC         [2],[1],[1],[1],[1],[0],[0],[0],[0],[1],{7}                  [0.27],[0.12],[0.70],[0.20],[0.40],[0],[0],[0],[0],[0.53]                                           
% UCCGUUCCAAAAUAGAUG           [0],[1],[0],[2],[0],[0],[0],[2],[1],[0],{6}                  [0],[0.12],[0],[0.40],[0],[0],[0],[1.77],[1.47],[0]                                                 
% CCCUCCGUUCCAAAAUAGAUGACC     [1],[0],[1],[0],[0],[0],[1],[1],[1],[1],{6}                  [0.13],[0],[0.70],[0],[0],[0],[0.42],[0.88],[1.47],[0.53]                                           
% UCCGUUCCAAAAUAGAUGACCCA      [0],[0],[0],[0],[0],[4],[2],[0],[0],[0],{6}                  [0],[0],[0],[0],[0],[0.57],[0.85],[0],[0],[0]                                                       
% CCCUCCGUUCCAAAAUAGAUGAC      [2],[1],[0],[0],[0],[0],[2],[0],[0],[1],{6}                  [0.27],[0.12],[0],[0],[0],[0],[0.85],[0],[0],[0.53]                                                 
% CCAAAAUAGAUGACCCAAUUU        [0],[0],[0],[0],[0],[2],[0],[1],[0],[3],{6}                  [0],[0],[0],[0],[0],[0.29],[0],[0.88],[0],[1.60]                                                    
% CCGUUCCAAAAUAGAUGAC          [1],[2],[0],[0],[0],[1],[0],[0],[0],[1],{5}                  [0.13],[0.25],[0],[0],[0],[0.14],[0],[0],[0],[0.53]                                                 
% UCCAAAAUAGAUGACCCA           [0],[0],[0],[0],[0],[0],[0],[2],[0],[3],{5}                  [0],[0],[0],[0],[0],[0],[0],[1.77],[0],[1.60]                                                       

##################################################################################################################################################################################################################

# apPre_23119                  [392],[816],[192],[469],[140],[490],[397],[135],[80],[126],{3237}
> UUGGGUCUUACAAGGUCAAGA        [3],[273],[55],[194],[57],[192],[66],[96],[10],[55],{1001}   [0.77],[33.46],[28.65],[41.36],[40.71],[39.18],[16.62],[71.11],[12.50],[43.65]                       [apMir_39685]
% ACCCAAACAACGCAGCAAGAA        [335],[456],[126],[227],[67],[242],[285],[23],[58],[56],{1875} [85.46],[55.88],[65.63],[48.40],[47.86],[49.39],[71.79],[17.04],[72.50],[44.44]                     
% AGACCCAAACAACGCAGCAAG        [31],[36],[3],[12],[0],[17],[16],[2],[2],[1],{120}           [7.91],[4.41],[1.56],[2.56],[0],[3.47],[4.03],[1.48],[2.50],[0.79]                                  
% ACCCAAACAACGCAGCAAGA         [11],[7],[1],[6],[4],[9],[12],[0],[3],[1],{54}               [2.81],[0.86],[0.52],[1.28],[2.86],[1.84],[3.02],[0],[3.75],[0.79]                                  
% GUUGGGUCUUACAAGGUCAAGA       [3],[19],[2],[4],[1],[0],[3],[0],[1],[0],{33}                [0.77],[2.33],[1.04],[0.85],[0.71],[0],[0.76],[0],[1.25],[0]                                        
% UGGGUCUUACAAGGUCAAGAA        [1],[7],[1],[3],[2],[6],[5],[6],[0],[2],{33}                 [0.26],[0.86],[0.52],[0.64],[1.43],[1.22],[1.26],[4.44],[0],[1.59]                                  
% UUGGGUCUUACAAGGUCAAG         [0],[5],[1],[7],[3],[9],[1],[3],[0],[3],{32}                 [0],[0.61],[0.52],[1.49],[2.14],[1.84],[0.25],[2.22],[0],[2.38]                                     
% AAAGGUCUUGCAAGGUCAAGA        [3],[4],[1],[3],[0],[1],[3],[2],[2],[0],{19}                 [0.77],[0.49],[0.52],[0.64],[0],[0.20],[0.76],[1.48],[2.50],[0]                                     
% ACCCAAACAACGCAGCAAGAAG       [4],[2],[2],[1],[1],[2],[3],[0],[3],[0],{18}                 [1.02],[0.25],[1.04],[0.21],[0.71],[0.41],[0.76],[0],[3.75],[0]                                     
% UGGGUCUUACAAGGUCAAGA         [0],[2],[0],[5],[2],[1],[0],[1],[0],[0],{11}                 [0],[0.25],[0],[1.07],[1.43],[0.20],[0],[0.74],[0],[0]                                              
% AAGACCCAAACAACGCAGCAA        [1],[0],[0],[2],[0],[3],[1],[0],[0],[2],{9}                  [0.26],[0],[0],[0.43],[0],[0.61],[0.25],[0],[0],[1.59]                                              
% UUGUUGGGUCUUACAAGGUCA        [0],[4],[0],[1],[1],[1],[0],[1],[0],[1],{9}                  [0],[0.49],[0],[0.21],[0.71],[0.20],[0],[0.74],[0],[0.79]                                           
% GGUCUUACAAGGUCAAGA           [0],[0],[0],[2],[2],[1],[0],[0],[1],[1],{7}                  [0],[0],[0],[0.43],[1.43],[0.20],[0],[0],[1.25],[0.79]                                              
% ACCCAAACAACGCAGCAAG          [0],[0],[0],[0],[0],[2],[1],[0],[0],[3],{6}                  [0],[0],[0],[0],[0],[0.41],[0.25],[0],[0],[2.38]                                                    
% UGUUGGGUCUUACAAGGUCAA        [0],[0],[0],[1],[0],[2],[0],[1],[0],[1],{5}                  [0],[0],[0],[0.21],[0],[0.41],[0],[0.74],[0],[0.79]                                                 
% UUGGGUCUUACAAGGUCAAGAA       [0],[1],[0],[1],[0],[2],[1],[0],[0],[0],{5}                  [0],[0.12],[0],[0.21],[0],[0.41],[0.25],[0],[0],[0]                                                 

##################################################################################################################################################################################################################

# apPre_22432                  [800],[817],[138],[487],[245],[689],[268],[129],[88],[179],{3840}
> GUCAUCUAUUUUGGAACGGAG        [509],[466],[83],[346],[128],[476],[66],[49],[17],[76],{2216} [63.63],[57.04],[60.14],[71.05],[52.24],[69.09],[24.63],[37.98],[19.32],[42.46]                      [apMir_19479]
% CAUCUAUUUUGGAACGGAGGG        [100],[155],[21],[40],[57],[22],[84],[15],[15],[33],{542}    [12.50],[18.97],[15.22],[8.21],[23.27],[3.19],[31.34],[11.63],[17.05],[18.44]                        ]apMir_19716[
% AGUCAUCUAUUUUGGAACGGA        [46],[63],[14],[65],[26],[84],[27],[21],[21],[32],{399}      [5.75],[7.71],[10.14],[13.35],[10.61],[12.19],[10.07],[16.28],[23.86],[17.88]                       
% AGUUGAGUCAUCUAUUUUGGA        [6],[7],[0],[4],[0],[17],[13],[12],[11],[8],{78}             [0.75],[0.86],[0],[0.82],[0],[2.47],[4.85],[9.30],[12.50],[4.47]                                    
% UGAGUCAUCUAUUUUGGAACG        [14],[8],[1],[4],[2],[13],[19],[5],[3],[6],{75}              [1.75],[0.98],[0.72],[0.82],[0.82],[1.89],[7.09],[3.88],[3.41],[3.35]                               
% GUUGAGUCAUCUAUUUUGGAA        [9],[15],[4],[8],[1],[8],[7],[4],[3],[3],{62}                [1.13],[1.84],[2.90],[1.64],[0.41],[1.16],[2.61],[3.10],[3.41],[1.68]                               
% CAUCUAUUUUGGAACGGAGGGA       [17],[15],[3],[2],[4],[4],[7],[1],[2],[3],{58}               [2.13],[1.84],[2.17],[0.41],[1.63],[0.58],[2.61],[0.78],[2.27],[1.68]                               
% AUCUAUUUUGGAACGGAGGGA        [6],[24],[4],[2],[6],[5],[1],[2],[3],[0],{53}                [0.75],[2.94],[2.90],[0.41],[2.45],[0.73],[0.37],[1.55],[3.41],[0]                                  
% CAUCUAUUUUGGAACGGAGG         [8],[10],[2],[0],[4],[0],[11],[1],[3],[2],{41}               [1.00],[1.22],[1.45],[0],[1.63],[0],[4.10],[0.78],[3.41],[1.12]                                     
% GUCAUCUAUUUUGGAACGGAGGGA     [15],[3],[1],[5],[1],[6],[0],[0],[0],[2],{33}                [1.88],[0.37],[0.72],[1.03],[0.41],[0.87],[0],[0],[0],[1.12]                                        
% GUUGAGUCAUCUAUUUUGGAACGG     [3],[7],[1],[0],[2],[2],[6],[4],[0],[1],{26}                 [0.38],[0.86],[0.72],[0],[0.82],[0.29],[2.24],[3.10],[0],[0.56]                                     
% AGUUAGUACAAAGUUGAGUCAUCU     [6],[0],[0],[0],[0],[9],[1],[2],[1],[1],{20}                 [0.75],[0],[0],[0],[0],[1.31],[0.37],[1.55],[1.14],[0.56]                                           
% UCAUCUAUUUUGGAACGGAGG        [6],[5],[0],[1],[0],[3],[4],[0],[0],[0],{19}                 [0.75],[0.61],[0],[0.21],[0],[0.44],[1.49],[0],[0],[0]                                              
% AGUUGAGUCAUCUAUUUUGGAACG     [3],[2],[0],[1],[3],[3],[3],[1],[1],[2],{19}                 [0.38],[0.24],[0],[0.21],[1.22],[0.44],[1.12],[0.78],[1.14],[1.12]                                  
% UUAGUACAAAGUUGAGUCAUCUAU     [5],[1],[0],[1],[0],[4],[3],[2],[0],[2],{18}                 [0.63],[0.12],[0],[0.21],[0],[0.58],[1.12],[1.55],[0],[1.12]                                        
% UCAUCUAUUUUGGAACGGAGGG       [11],[2],[0],[0],[1],[0],[0],[0],[0],[0],{14}                [1.38],[0.24],[0],[0],[0.41],[0],[0],[0],[0],[0]                                                    
% AUCUAUUUUGGAACGGAGGG         [2],[7],[0],[0],[1],[0],[3],[0],[1],[0],{14}                 [0.25],[0.86],[0],[0],[0.41],[0],[1.12],[0],[1.14],[0]                                              
% CAUCUAUUUUGGAACGGA           [1],[3],[0],[2],[0],[1],[1],[2],[3],[0],{13}                 [0.13],[0.37],[0],[0.41],[0],[0.15],[0.37],[1.55],[3.41],[0]                                        
% UUGAGUCAUCUAUUUUGGAAC        [1],[3],[0],[1],[0],[4],[1],[1],[0],[0],{11}                 [0.13],[0.37],[0],[0.21],[0],[0.58],[0.37],[0.78],[0],[0]                                           
% CAUCUAUUUUGGAACGGAGGGAGU     [5],[1],[0],[1],[2],[2],[0],[0],[0],[0],{11}                 [0.63],[0.12],[0],[0.21],[0.82],[0.29],[0],[0],[0],[0]                                              
% UAGUACAAAGUUGAGUCAUCUAUU     [1],[1],[3],[1],[0],[1],[1],[1],[1],[0],{10}                 [0.13],[0.12],[2.17],[0.21],[0],[0.15],[0.37],[0.78],[1.14],[0]                                     
% GAGUCAUCUAUUUUGGAACGGAGG     [2],[0],[0],[0],[1],[4],[2],[1],[0],[0],{10}                 [0.25],[0],[0],[0],[0.41],[0.58],[0.75],[0.78],[0],[0]                                              
% UCAUCUAUUUUGGAACGGAG         [2],[0],[0],[1],[1],[4],[1],[0],[0],[0],{9}                  [0.25],[0],[0],[0.21],[0.41],[0.58],[0.37],[0],[0],[0]                                              
% AUCUAUUUUGGAACGGAGGGAG       [2],[5],[0],[0],[0],[1],[0],[0],[1],[0],{9}                  [0.25],[0.61],[0],[0],[0],[0.15],[0],[0],[1.14],[0]                                                 
% CAUCUAUUUUGGAACGGAG          [1],[0],[0],[0],[2],[4],[1],[0],[0],[1],{9}                  [0.13],[0],[0],[0],[0.82],[0.58],[0.37],[0],[0],[0.56]                                              
% AAGUUGAGUCAUCUAUUUUGG        [1],[2],[0],[0],[0],[1],[0],[2],[1],[1],{8}                  [0.13],[0.24],[0],[0],[0],[0.15],[0],[1.55],[1.14],[0.56]                                           
% GAGUCAUCUAUUUUGGAACGGA       [4],[1],[0],[0],[2],[1],[0],[0],[0],[0],{8}                  [0.50],[0.12],[0],[0],[0.82],[0.15],[0],[0],[0],[0]                                                 
% GUCAUCUAUUUUGGAACGGA         [2],[1],[1],[1],[1],[0],[0],[0],[0],[1],{7}                  [0.25],[0.12],[0.72],[0.21],[0.41],[0],[0],[0],[0],[0.56]                                           
% AGUCAUCUAUUUUGGAACGGAGGG     [3],[1],[0],[0],[0],[0],[1],[0],[1],[1],{7}                  [0.38],[0.12],[0],[0],[0],[0],[0.37],[0],[1.14],[0.56]                                              
% AAGUUGAGUCAUCUAUUUUGGAAC     [2],[0],[0],[1],[0],[2],[1],[1],[0],[0],{7}                  [0.25],[0],[0],[0.21],[0],[0.29],[0.37],[0.78],[0],[0]                                              
% UAGUACAAAGUUGAGUCAUCUAU      [0],[2],[0],[0],[0],[3],[0],[0],[0],[2],{7}                  [0],[0.24],[0],[0],[0],[0.44],[0],[0],[0],[1.12]                                                    
% GUCAUCUAUUUUGGAACGGAGGG      [2],[1],[0],[0],[0],[0],[2],[0],[0],[1],{6}                  [0.25],[0.12],[0],[0],[0],[0],[0.75],[0],[0],[0.56]                                                 
% ACAAAGUUGAGUCAUCUAUUU        [1],[4],[0],[0],[0],[0],[1],[0],[0],[0],{6}                  [0.13],[0.49],[0],[0],[0],[0],[0.37],[0],[0],[0]                                                    
% UUGAGUCAUCUAUUUUGGAACGGA     [2],[0],[0],[0],[0],[3],[0],[0],[0],[0],{5}                  [0.25],[0],[0],[0],[0],[0.44],[0],[0],[0],[0]                                                       
% GUCAUCUAUUUUGGAACGG          [1],[2],[0],[0],[0],[1],[0],[0],[0],[1],{5}                  [0.13],[0.24],[0],[0],[0],[0.15],[0],[0],[0],[0.56]                                                 
% AAAGUUGAGUCAUCUAUUUUGGAA     [1],[0],[0],[0],[0],[1],[1],[2],[0],[0],{5}                  [0.13],[0],[0],[0],[0],[0.15],[0.37],[1.55],[0],[0]                                                 

##################################################################################################################################################################################################################

# apPre_37596                  [738],[794],[144],[488],[240],[691],[233],[118],[71],[179],{3696}
> GUCAUCUAUUUUGGAACGGAG        [509],[466],[83],[346],[128],[476],[66],[49],[17],[76],{2216} [68.97],[58.69],[57.64],[70.90],[53.33],[68.89],[28.33],[41.53],[23.94],[42.46]                      [apMir_19479]
% CAUCUAUUUUGGAACGGAGGG        [100],[155],[21],[40],[57],[22],[84],[15],[15],[33],{542}    [13.55],[19.52],[14.58],[8.20],[23.75],[3.18],[36.05],[12.71],[21.13],[18.44]                        ]apMir_19716[
% GGUCAUCUAUUUUGGAACGGA        [6],[23],[8],[55],[16],[74],[16],[20],[13],[30],{261}        [0.81],[2.90],[5.56],[11.27],[6.67],[10.71],[6.87],[16.95],[18.31],[16.76]                          
% UGGGUCAUCUAUUUUGGAACG        [5],[19],[5],[9],[3],[12],[13],[3],[0],[3],{72}              [0.68],[2.39],[3.47],[1.84],[1.25],[1.74],[5.58],[2.54],[0],[1.68]                                  
% CAUCUAUUUUGGAACGGAGGGA       [17],[15],[3],[2],[4],[4],[7],[1],[2],[3],{58}               [2.30],[1.89],[2.08],[0.41],[1.67],[0.58],[3.00],[0.85],[2.82],[1.68]                               
% AUCUAUUUUGGAACGGAGGGA        [6],[24],[4],[2],[6],[5],[1],[2],[3],[0],{53}                [0.81],[3.02],[2.78],[0.41],[2.50],[0.72],[0.43],[1.69],[4.23],[0]                                  
% CAUCUAUUUUGGAACGGAGG         [8],[10],[2],[0],[4],[0],[11],[1],[3],[2],{41}               [1.08],[1.26],[1.39],[0],[1.67],[0],[4.72],[0.85],[4.23],[1.12]                                     
% GUCAUCUAUUUUGGAACGGAGGGA     [15],[3],[1],[5],[1],[6],[0],[0],[0],[2],{33}                [2.03],[0.38],[0.69],[1.02],[0.42],[0.87],[0],[0],[0],[1.12]                                        
% CCCUCCGUUCUAAAAUAGAUG        [9],[6],[4],[3],[3],[0],[2],[1],[0],[1],{29}                 [1.22],[0.76],[2.78],[0.61],[1.25],[0],[0.86],[0.85],[0],[0.56]                                     
% UCCCUCCGUUCUAAAAUAGAU        [0],[1],[0],[0],[0],[15],[0],[8],[3],[0],{27}                [0],[0.13],[0],[0],[0],[2.17],[0],[6.78],[4.23],[0]                                                 
% UCCGUUCUAAAAUAGAUGACC        [3],[6],[1],[7],[1],[2],[2],[1],[1],[1],{25}                 [0.41],[0.76],[0.69],[1.43],[0.42],[0.29],[0.86],[0.85],[1.41],[0.56]                               
% UUGGGUCAUCUAUUUUGGAACGGA     [2],[1],[1],[0],[1],[11],[1],[4],[0],[3],{24}                [0.27],[0.13],[0.69],[0],[0.42],[1.59],[0.43],[3.39],[0],[1.68]                                     
% UUGGGUCAUCUAUUUUGGAAC        [4],[1],[1],[6],[1],[4],[1],[1],[0],[1],{20}                 [0.54],[0.13],[0.69],[1.23],[0.42],[0.58],[0.43],[0.85],[0],[0.56]                                  
% UCAUCUAUUUUGGAACGGAGG        [6],[5],[0],[1],[0],[3],[4],[0],[0],[0],{19}                 [0.81],[0.63],[0],[0.20],[0],[0.43],[1.72],[0],[0],[0]                                              
% CUCCGUUCUAAAAUAGAUGAC        [1],[10],[1],[1],[0],[1],[0],[0],[1],[2],{17}                [0.14],[1.26],[0.69],[0.20],[0],[0.14],[0],[0],[1.41],[1.12]                                        
% UGGGUCAUCUAUUUUGGAACGGAG     [3],[2],[3],[1],[0],[4],[2],[0],[0],[1],{16}                 [0.41],[0.25],[2.08],[0.20],[0],[0.58],[0.86],[0],[0],[0.56]                                        
% GGGUCAUCUAUUUUGGAACGGA       [2],[1],[0],[2],[3],[3],[3],[2],[0],[0],{16}                 [0.27],[0.13],[0],[0.41],[1.25],[0.43],[1.29],[1.69],[0],[0]                                        
% AUAGAUGACCCAACUUUAUACUAA     [1],[3],[3],[0],[0],[6],[1],[1],[0],[1],{16}                 [0.14],[0.38],[2.08],[0],[0],[0.87],[0.43],[0.85],[0],[0.56]                                        
% UCAUCUAUUUUGGAACGGAGGG       [11],[2],[0],[0],[1],[0],[0],[0],[0],[0],{14}                [1.49],[0.25],[0],[0],[0.42],[0],[0],[0],[0],[0]                                                    
% AUCUAUUUUGGAACGGAGGG         [2],[7],[0],[0],[1],[0],[3],[0],[1],[0],{14}                 [0.27],[0.88],[0],[0],[0.42],[0],[1.29],[0],[1.41],[0]                                              
% CAUCUAUUUUGGAACGGA           [1],[3],[0],[2],[0],[1],[1],[2],[3],[0],{13}                 [0.14],[0.38],[0],[0.41],[0],[0.14],[0.43],[1.69],[4.23],[0]                                        
% GGGUCAUCUAUUUUGGAACGG        [2],[8],[0],[0],[0],[0],[0],[0],[2],[0],{12}                 [0.27],[1.01],[0],[0],[0],[0],[0],[0],[2.82],[0]                                                    
% CAUCUAUUUUGGAACGGAGGGAGU     [5],[1],[0],[1],[2],[2],[0],[0],[0],[0],{11}                 [0.68],[0.13],[0],[0.20],[0.83],[0.29],[0],[0],[0],[0]                                              
% CUCCCUCCGUUCUAAAAUAGAU       [0],[1],[0],[0],[0],[6],[1],[2],[0],[1],{11}                 [0],[0.13],[0],[0],[0],[0.87],[0.43],[1.69],[0],[0.56]                                              
% GGUCAUCUAUUUUGGAACGGAG       [0],[2],[1],[2],[1],[3],[1],[0],[1],[0],{11}                 [0],[0.25],[0.69],[0.41],[0.42],[0.43],[0.43],[0],[1.41],[0]                                        
% UCAUCUAUUUUGGAACGGAG         [2],[0],[0],[1],[1],[4],[1],[0],[0],[0],{9}                  [0.27],[0],[0],[0.20],[0.42],[0.58],[0.43],[0],[0],[0]                                              
% AGAUGACCCAACUUUAUACUAACU     [1],[1],[0],[0],[1],[3],[0],[0],[1],[2],{9}                  [0.14],[0.13],[0],[0],[0.42],[0.43],[0],[0],[1.41],[1.12]                                           
% AUCUAUUUUGGAACGGAGGGAG       [2],[5],[0],[0],[0],[1],[0],[0],[1],[0],{9}                  [0.27],[0.63],[0],[0],[0],[0.14],[0],[0],[1.41],[0]                                                 
% UUGGGUCAUCUAUUUUGGA          [0],[1],[0],[0],[0],[2],[1],[0],[0],[5],{9}                  [0],[0.13],[0],[0],[0],[0.29],[0.43],[0],[0],[2.79]                                                 
% CAUCUAUUUUGGAACGGAG          [1],[0],[0],[0],[2],[4],[1],[0],[0],[1],{9}                  [0.14],[0],[0],[0],[0.83],[0.58],[0.43],[0],[0],[0.56]                                              
% AUUGGGUCAUCUAUUUUGGAACGG     [1],[2],[0],[1],[0],[0],[2],[1],[0],[1],{8}                  [0.14],[0.25],[0],[0.20],[0],[0],[0.86],[0.85],[0],[0.56]                                           
% AAUAGAUGACCCAACUUUAUACUA     [2],[0],[0],[0],[2],[3],[0],[0],[0],[1],{8}                  [0.27],[0],[0],[0],[0.83],[0.43],[0],[0],[0],[0.56]                                                 
% GUCAUCUAUUUUGGAACGGA         [2],[1],[1],[1],[1],[0],[0],[0],[0],[1],{7}                  [0.27],[0.13],[0.69],[0.20],[0.42],[0],[0],[0],[0],[0.56]                                           
% GGGUCAUCUAUUUUGGAACGGAGG     [0],[0],[0],[0],[0],[4],[1],[0],[0],[2],{7}                  [0],[0],[0],[0],[0],[0.58],[0.43],[0],[0],[1.12]                                                    
% AUUGGGUCAUCUAUUUUGGAA        [1],[3],[0],[0],[0],[2],[0],[0],[0],[0],{6}                  [0.14],[0.38],[0],[0],[0],[0.29],[0],[0],[0],[0]                                                    
% GGUCAUCUAUUUUGGAACGGAGGG     [1],[0],[1],[0],[0],[0],[1],[1],[1],[1],{6}                  [0.14],[0],[0.69],[0],[0],[0],[0.43],[0.85],[1.41],[0.56]                                           
% UGGGUCAUCUAUUUUGGAACGGA      [0],[0],[0],[0],[0],[4],[2],[0],[0],[0],{6}                  [0],[0],[0],[0],[0],[0.58],[0.86],[0],[0],[0]                                                       
% AAUUGGGUCAUCUAUUUUGGA        [0],[0],[0],[0],[0],[2],[2],[1],[1],[0],{6}                  [0],[0],[0],[0],[0],[0.29],[0.86],[0.85],[1.41],[0]                                                 
% GUCAUCUAUUUUGGAACGGAGGG      [2],[1],[0],[0],[0],[0],[2],[0],[0],[1],{6}                  [0.27],[0.13],[0],[0],[0],[0],[0.86],[0],[0],[0.56]                                                 
% ACUCCCUCCGUUCUAAAAUAGAUG     [2],[1],[0],[0],[0],[1],[0],[0],[1],[0],{5}                  [0.27],[0.13],[0],[0],[0],[0.14],[0],[0],[1.41],[0]                                                 
% UGGGUCAUCUAUUUUGGA           [0],[0],[0],[0],[0],[0],[0],[2],[0],[3],{5}                  [0],[0],[0],[0],[0],[0],[0],[1.69],[0],[1.68]                                                       
% CCGUUCUAAAAUAGAUGACCC        [2],[2],[0],[0],[0],[0],[0],[0],[1],[0],{5}                  [0.27],[0.25],[0],[0],[0],[0],[0],[0],[1.41],[0]                                                    
% GUCAUCUAUUUUGGAACGG          [1],[2],[0],[0],[0],[1],[0],[0],[0],[1],{5}                  [0.14],[0.25],[0],[0],[0],[0.14],[0],[0],[0],[0.56]                                                 

##################################################################################################################################################################################################################

# apPre_22601                  [124],[166],[18],[64],[57],[261],[104],[8],[7],[10],{819}   
> AAACGCUCUUAUAUUAUGGGA        [87],[111],[2],[12],[16],[174],[45],[0],[0],[0],{447}        [70.16],[66.87],[11.11],[18.75],[28.07],[66.67],[43.27],[0],[0],[0]                                  [apMir_20556]
% GCUCUUAUAUUAUGGGACGGA        [30],[42],[14],[46],[31],[75],[50],[6],[6],[9],{309}         [24.19],[25.30],[77.78],[71.88],[54.39],[28.74],[48.08],[75.00],[85.71],[90.00]                     
% AACGCUCUUAUAUUAUGGGAC        [4],[6],[1],[3],[3],[1],[4],[1],[0],[0],{23}                 [3.23],[3.61],[5.56],[4.69],[5.26],[0.38],[3.85],[12.50],[0],[0]                                    
% ACGCUCUUAUAUUAUGGGACG        [1],[5],[1],[1],[4],[1],[2],[0],[0],[0],{15}                 [0.81],[3.01],[5.56],[1.56],[7.02],[0.38],[1.92],[0],[0],[0]                                        
% UCUUAUAUUAUGGGACGGA          [0],[0],[0],[1],[0],[3],[0],[0],[1],[0],{5}                  [0],[0],[0],[1.56],[0],[1.15],[0],[0],[14.29],[0]                                                   
% CGCUCUUAUAUUAUGGGACGG        [0],[0],[0],[0],[1],[4],[0],[0],[0],[0],{5}                  [0],[0],[0],[0],[1.75],[1.53],[0],[0],[0],[0]                                                       
% GCUCUUAUAUUAUGGGACGGAGGG     [1],[0],[0],[0],[2],[0],[2],[0],[0],[0],{5}                  [0.81],[0],[0],[0],[3.51],[0],[1.92],[0],[0],[0]                                                    
% AAAACGCUCUUAUAUUAUGGGA       [0],[1],[0],[0],[0],[3],[1],[0],[0],[0],{5}                  [0],[0.60],[0],[0],[0],[1.15],[0.96],[0],[0],[0]                                                    
% AACGCUCUUAUAUUAUGGGACGGA     [1],[1],[0],[1],[0],[0],[0],[1],[0],[1],{5}                  [0.81],[0.60],[0],[1.56],[0],[0],[0],[12.50],[0],[10.00]                                            

##################################################################################################################################################################################################################

# apPre_36719                  [186],[258],[42],[66],[77],[90],[143],[48],[44],[61],{1015} 
> CCCUCCGUUCCAAAAUAGAUG        [100],[147],[21],[39],[54],[21],[83],[14],[15],[32],{526}    [53.76],[56.98],[50.00],[59.09],[70.13],[23.33],[58.04],[29.17],[34.09],[52.46]                      [apMir_19477]
% AGUUGAGUCAUCUAUUUUGGA        [6],[7],[0],[4],[0],[17],[13],[12],[11],[8],{78}             [3.23],[2.71],[0],[6.06],[0],[18.89],[9.09],[25.00],[25.00],[13.11]                                 
% GUUGAGUCAUCUAUUUUGGAA        [9],[15],[4],[8],[1],[8],[7],[4],[3],[3],{62}                [4.84],[5.81],[9.52],[12.12],[1.30],[8.89],[4.90],[8.33],[6.82],[4.92]                              
% UCCCUCCGUUCCAAAAUAGAU        [7],[26],[4],[2],[6],[7],[1],[2],[3],[0],{58}                [3.76],[10.08],[9.52],[3.03],[7.79],[7.78],[0.70],[4.17],[6.82],[0]                                 
% UCCCUCCGUUCCAAAAUAGAUG       [16],[14],[2],[2],[3],[4],[6],[1],[2],[3],{53}               [8.60],[5.43],[4.76],[3.03],[3.90],[4.44],[4.20],[2.08],[4.55],[4.92]                               
% CCUCCGUUCCAAAAUAGAUG         [8],[10],[2],[0],[4],[0],[11],[1],[3],[2],{41}               [4.30],[3.88],[4.76],[0],[5.19],[0],[7.69],[2.08],[6.82],[3.28]                                     
% ACUCCCUCCGUUCCAAAAUAGAUG     [14],[2],[3],[1],[3],[11],[2],[3],[0],[2],{41}               [7.53],[0.78],[7.14],[1.52],[3.90],[12.22],[1.40],[6.25],[0],[3.28]                                 
% CUCCGUUCCAAAAUAGAUGGC        [6],[1],[0],[4],[2],[1],[2],[1],[0],[4],{21}                 [3.23],[0.39],[0],[6.06],[2.60],[1.11],[1.40],[2.08],[0],[6.56]                                     
% UUAGUACAAAGUUGAGUCAUCUAU     [5],[1],[0],[1],[0],[4],[3],[2],[0],[2],{18}                 [2.69],[0.39],[0],[1.52],[0],[4.44],[2.10],[4.17],[0],[3.28]                                        
% UCAUCUAUUUUGGAAUGGAGG        [3],[4],[1],[1],[0],[5],[2],[0],[0],[0],{16}                 [1.61],[1.55],[2.38],[1.52],[0],[5.56],[1.40],[0],[0],[0]                                           
% AUCUAUUUUGGAAUGGAGGGA        [1],[6],[2],[0],[1],[1],[3],[0],[0],[0],{14}                 [0.54],[2.33],[4.76],[0],[1.30],[1.11],[2.10],[0],[0],[0]                                           
% CCCUCCGUUCCAAAAUAGAU         [2],[7],[0],[0],[1],[0],[3],[0],[1],[0],{14}                 [1.08],[2.71],[0],[0],[1.30],[0],[2.10],[0],[2.27],[0]                                              
% CAUCUAUUUUGGAAUGGAGGG        [2],[3],[0],[1],[0],[0],[3],[1],[2],[1],{13}                 [1.08],[1.16],[0],[1.52],[0],[0],[2.10],[2.08],[4.55],[1.64]                                        
% UAGUACAAAGUUGAGUCAUCUAUU     [1],[1],[3],[1],[0],[1],[1],[1],[1],[0],{10}                 [0.54],[0.39],[7.14],[1.52],[0],[1.11],[0.70],[2.08],[2.27],[0]                                     
% CUCCGUUCCAAAAUAGAUG          [1],[0],[0],[0],[2],[4],[1],[0],[0],[1],{9}                  [0.54],[0],[0],[0],[2.60],[4.44],[0.70],[0],[0],[1.64]                                              
% CUCCCUCCGUUCCAAAAUAGAU       [2],[5],[0],[0],[0],[1],[0],[0],[1],[0],{9}                  [1.08],[1.94],[0],[0],[0],[1.11],[0],[0],[2.27],[0]                                                 
% AAGUUGAGUCAUCUAUUUUGG        [1],[2],[0],[0],[0],[1],[0],[2],[1],[1],{8}                  [0.54],[0.78],[0],[0],[0],[1.11],[0],[4.17],[2.27],[1.64]                                           
% UAGUACAAAGUUGAGUCAUCUAU      [0],[2],[0],[0],[0],[3],[0],[0],[0],[2],{7}                  [0],[0.78],[0],[0],[0],[3.33],[0],[0],[0],[3.28]                                                    
% UCCGUUCCAAAAUAGAUG           [0],[1],[0],[2],[0],[0],[0],[2],[1],[0],{6}                  [0],[0.39],[0],[3.03],[0],[0],[0],[4.17],[2.27],[0]                                                 
% ACAAAGUUGAGUCAUCUAUUU        [1],[4],[0],[0],[0],[0],[1],[0],[0],[0],{6}                  [0.54],[1.55],[0],[0],[0],[0],[0.70],[0],[0],[0]                                                    
% AAAGUUGAGUCAUCUAUUUUGGAA     [1],[0],[0],[0],[0],[1],[1],[2],[0],[0],{5}                  [0.54],[0],[0],[0],[0],[1.11],[0.70],[4.17],[0],[0]                                                 

##################################################################################################################################################################################################################
[truncated: 1,089,861 more chars]
