# Supplementary material for: An integrative approach to identify hexaploid wheat miRNAome associated with development and tolerance to abiotic stress
Source: BMC Genomics. 2015 Apr 24;16(1):339. doi: 10.1186/s12864-015-1490-8 (PMC4443513; doi:10.1186/s12864-015-1490-8)
Supplement: Additional file 4: — Supporting Data from S1 to S3; Provides supporting Data of the manuscript and their associated legends. Their legends are in the main supplementary files named. < Supporting Data_legendeSD1toSD3.docx>. The three datasets present an elegant representation of the miRNA within their coexpressed small RNAs, their percentage of coverage and the list of miRNA with more than 100 reads. [file 12864_2015_1490_MOESM4_ESM.zip › Additional file 4/SD3_MicroRNAstotalAbundancesInAllSequencedLibraries.txt]

Agharbaoui et al. 2015.
Additional file 4: Data SD3.
AAACCUUUGAAGGGAACAGGU	119,39,22,55,32,62,85,7,3,1	425
AAACGCUCUUAUAUUAUGGGA	87,111,2,12,16,174,45,0,0,0	447
AACCAGCAAGCAGCAAGCG	88,139,24,146,35,95,105,28,17,49	726
AAGCAUUGCGAUGGUCCU	18,48,8,95,534,16,16,79,321,64	1199
AAGCAUUGCGAUGGUCCUC	9,22,2,63,503,11,4,60,166,35	875
AAGCUUGAGGCAGCAACUGCA	35,247,5,97,2,53,86,218,145,198	1086
AAGUACUUUCGUGCCGGAUUA	248,767,139,186,15,337,368,211,81,145	2497
AAUCUCGGUUCCGCUGACAA	23,135,33,69,30,126,80,6,14,8	524
ACACACAAUGUUGCCAAGG	2,14,3,12,67,0,2,42,137,47	326
ACAGUUUGAUAUGAUGCUUGA	247,272,100,186,71,215,194,72,69,34	1460
ACUGUCAGAGAGACAUAUGU	125,242,18,38,3,132,86,7,15,2	668
ACUGUCUUAGAGAUGAUACA	42,119,5,20,3,49,61,6,7,2	314
ACUUCCCCUGGGGGUAGGG	0,13,8,235,76,20,164,43,2,9	570
AGAAGAAGAUCACAGGCGC	0,13,0,17,27,1,6,156,46,122	388
AGAAGAUUAGAAGAUUAAGCA	216,687,86,150,160,191,202,169,255,65	2181
AGAAGAUUAGAAGAUUAAGCAA	49,202,30,20,50,73,54,61,49,29	617
AGCAUGUUUUUAGAAGAUUAGA	417,502,277,227,439,265,205,556,559,324	3771
AGCCUGGUCCCUUCAAUUUU	675,561,164,543,273,335,464,66,20,52	3153
AGCCUGGUCCCUUCAAUUUUC	1464,2797,747,1757,5,599,887,4,3,4	8267
AGCUACGAGCUUGCUGUGUUG	125,45,22,94,36,108,62,9,3,2	506
AGCUGUGCUUUCAGCAAGA	0,26,0,22,63,2,8,113,61,143	438
AGGACGCGGUCCUUGAUGG	143,364,54,95,0,60,78,0,1,0	795
AGGGUCGGCCAGCGGUGCGGCCCGU	15,447,8,19,82,4,21,2727,861,3374	7558
AGGUGACUUCUACAGAUAU	5,21,1,39,44,0,7,130,16,61	324
AGGUUCAGAUCGUGCCGCC	5,14,0,9,10,4,3,82,26,142	295
AGUGCUGAGCUACAUUAUA	10,91,6,67,133,21,13,533,177,691	1742
AGUUAUGAUCAUGUCAUCU	0,16,2,14,17,0,1,121,13,63	247
AGUUGCUGCUAUACUGUUC	26,997,4,5,9,37,63,1335,214,633	3323
AGUUGGGUCAUCUAUUUUGGA	6,17,0,9,6,123,84,85,50,87	467
AUAAAACCUUCAGCAGUGC	308,150,41,195,120,273,122,59,30,52	1350
AUAGCAUCAUCCAUCCUACCA	78167,89385,22230,73225,37322,91373,73670,14130,7062,19195	505759
AUAUCUGUAGAAGUCACCU	5,21,1,39,44,0,7,130,16,61	324
AUAUUCACAGCAGUCACCU	84,1373,77,817,1538,123,215,6819,2856,9440	23342
AUGAAAUAGAAGAUUAGAAGA	51,120,11,27,24,28,33,27,44,8	373
AUGUAUUCACUAACUGGG	0,4,1,1,29,1,0,15,114,11	176
AUGUGUUCCCAGUUCGACCCC	71,331,8,13,89,20,83,10,2,21	648
AUGUUUGAUGAAGACCAAGCA	50,168,9,21,1,37,52,1,8,12	359
AUUUGCUUCAAGCCUUUCGGAA	102,148,5,29,34,82,51,53,56,49	609
CAAAGCAUUGCGAUGGUCCU	30,42,2,44,450,17,9,50,131,58	833
CAAGUAAUGCAGUUGUUGCCU	4,194,1,7,0,1,14,2,1,2	226
CAAUUGGUUGAAUCAUGCUCC	883,1607,322,574,261,1097,771,432,531,342	6820
CACAGGCAAAUCAUCCUUGGCUA	1592,505,234,30,13,1136,663,3,1,4	4181
CACAUACUCUCUUCUGUCC	61,100,4,23,2,71,67,8,2,1	339
CAGAGCAGAGCCGUGAAAC	240,181,51,182,90,230,134,18,7,24	1157
CAGCAACAUCACUAGUGGU	26,81,10,94,205,43,50,387,160,122	1178
CAGGCAAAUCAUCCUUGGCUA	143,212,5,30,14,551,268,44,20,17	1304
CAGGGACCUCCCUUCUGUGAA	92,227,98,127,60,34,16,73,11,9	747
CAGUCCUUGAUCCGGUUC	11,22,0,48,295,17,8,44,8,29	482
CAGUGAGAGGAGACAAUGU	464,695,44,222,21,36,452,39,48,41	2062
CAUACUCCUCUCUGUCUCAC	112,163,18,57,1,125,99,7,10,2	594
CAUACUCCUCUCUGUCUCACA	255,372,22,131,20,323,258,25,16,13	1435
CAUCGAUCAUCCAUCACCC	1004,1561,233,1423,462,1094,1362,410,227,563	8339
CAUCUAUUUUGGAACGGAGGG	100,155,21,40,57,22,84,15,15,33	542
CAUCUUUCUUCCAUCUAUCCC	294,333,26,319,51,216,202,34,12,47	1534
CCAGAUUUGGCAGUUCCAG	4,7,0,2,55,3,3,92,58,140	364
CCAGCUGAGCUAAUAGGCC	18,77,12,44,683,49,48,230,96,279	1536
CCAGGCUCACCGCCGACCA	260,49,32,197,2,144,161,1,0,2	848
CCCAUGGAUGGAUGAUGGAUG	478,793,160,590,229,488,603,117,49,144	3651
CCCCUACAUGCUGUCUACC	87,164,18,72,538,50,62,280,225,273	1769
CCCUCCGUUCCAAAAUAGAUG	100,147,21,39,54,21,83,14,15,32	526
CCUGGGAUGCGCAAGGAA	15,9,0,26,136,5,7,35,95,51	379
CCUUGUGGUCGUGGGCCU	4,2,0,15,156,2,4,9,1,2	195
CGACUUCCCCUGGGGGUAGGG	39,142,29,286,24,168,164,6,2,9	869
CGCUACGACGACAUGUGGG	1000,1605,233,1417,462,1095,1367,404,227,567	8377
CGGAUGCUGACGCAAUGU	21,37,3,0,68,21,12,13,170,41	386
CGGCGGAUUGCUCGAGCUGCU	12,53,6,20,118,16,32,289,195,349	1090
CGGUGCCAGCGGUGCGGCGG	0,6,0,0,17,0,0,13,145,26	207
CUACUGGGGACCUGGCUGU	3,31,0,23,191,10,7,84,35,4	388
CUACUUGGUGCAGAUACUG	72,132,21,55,7,64,17,30,10,22	430
CUCAAAGGGGUUUUGUCAGU	17,532,9,71,2,3,45,20,28,3	730
CUCCGUUCCAAAAUAGAUGAC	520,504,85,352,134,493,68,48,16,77	2297
CUCCGUUCCAAUAUAGAUGAC	219,179,21,98,36,119,24,7,3,15	721
CUCCGUUCCAGAAUAGAUGAC	168,184,31,120,37,167,21,15,2,31	776
CUCUUCCUUCAGUACGAG	13,23,0,10,119,14,3,87,51,59	379
CUGAAGAUGUGUGCAGUUUU	126,49,5,38,4,42,32,1,1,0	298
CUGCUCCCGUCUUGUGAG	14,109,1,15,7,7,15,8,57,0	233
CUGCUUCAAUUACCAUCACA	2,49,2,2,28,1,0,154,456,188	882
CUUGAGGACGAGUACUUCA	23,107,3,26,5,107,118,3,5,2	399
CUUGGUUUUCAAGGGAGUG	3,29,0,21,170,9,6,80,34,4	356
CUUGUCAGCCUACGAAUAU	3,25,1,14,20,0,3,147,26,110	349
CUUGUCGUCGAUGUAGGCGG	3,17,32,115,2,28,100,78,22,57	454
GAACAGCUCCUAUGAAUAU	3,32,2,15,21,0,3,202,36,143	457
GAACCGGAUCAAGGACUGC	4,31,1,15,106,9,6,84,28,46	330
GAAGUGAAUGGAGAACUUGGU	92,250,112,175,25,106,319,22,1,8	1110
GACAAGUGCGAUGUAUGUC	4,61,2,4,11,5,3,213,17,114	434
GACCGCCAUCGCGCCGCUC	1,16,0,6,3,6,2,122,32,75	263
GAGAGCAGAGCCGUGGAUAUG	1029,1464,267,848,236,758,682,234,205,265	5988
GAGAGCAGAGCCGUGGAUAUGG	172,179,21,73,105,192,147,106,60,143	1198
GAGUGAGAGAGAGUGAGAC	79,105,6,42,1,81,47,4,5,12	382
GAUCUGAAGGACUGGAAUGUUC	157,51,4,12,0,15,9,0,0,0	248
GAUUAUAGUCAUCCUUUUAUG	55,88,21,45,11,41,149,1,2,2	415
GAUUCAAGCGGCUGGAAAG	67,169,36,62,47,68,110,32,21,37	649
GAUUGGUAUUUCACUUGGCGGG	1,3,2,1,22,3,2,146,242,178	600
GCAGUCCUUGAUCCGGUUC	4,31,1,15,106,9,6,84,28,46	330
GCCUUGAAGACUUUGGCCACGUC	9,31,22,7,18,9,15,101,112,129	453
GCCUUGAAGACUUUGGCCACGUCC	9,41,24,2,21,20,40,152,168,212	689
GCGAGUAUUGAUCCAGCUU	147,208,11,157,1,132,128,1,1,0	786
GCGUACGUACAGGAGUCU	3,5,2,4,24,1,0,4,131,9	183
GCGUCUGUAGUUUGGUGUG	16,54,12,33,97,15,28,312,215,108	890
GCGUGACACUGAACCAUUG	85,317,40,236,751,86,128,367,990,677	3677
GCUCCAGCUCAUCCAGCC	14,32,2,20,46,6,8,102,237,177	644
GCUGUGCUUUCAGCAAGA	6,37,2,52,98,5,13,137,33,156	539
GCUUUGAUCUGCUUGAAA	10,25,2,17,26,4,6,59,126,102	377
GGACCGUGUAGUUUAGUGG	29,32,3,1,47,3,17,104,20,82	338
GGAGACGCAGCGGUUGGUCA	100,5,21,74,57,157,62,15,15,4	510
GGAGCAUGAUUCAACCAAUUG	883,1609,322,575,261,1097,772,432,533,342	6826
GGAGGCAGCAAGCUUGAGGCA	7,150,1,7,0,6,9,3,2,7	192
GGAUGCUGACGCAAUGUGA	4,51,6,5,139,5,7,133,384,161	895
GGCCUACAUCGAGUCCGUC	25,112,5,34,229,6,24,328,109,239	1111
GGCGGCACGAUCUGAACCU	2,13,0,7,7,4,3,66,23,113	238
GGCUGGUCCCUAGCUAUUA	9,26,5,11,32,3,6,14,238,38	382
GGGGUCGAACUGGGAACACAU	73,336,10,14,89,20,83,11,2,21	659
GGGUCGGCCAGCGGUGCGGCCC	21,331,29,105,663,7,13,846,4068,1254	7337
GGGUGAUGGAUGAUCGAUG	1007,1563,233,1425,463,1096,1362,410,228,563	8350
GGGUGAUGGAUGAUGUCGU	1011,1564,234,1422,462,1097,1362,412,228,565	8357
GUAGAUAGGAGAAGACAGA	122,128,10,26,5,119,100,5,3,14	532
GUAGGUUGGACGAUGCUAU	285,227,32,249,115,368,242,30,20,59	1627
GUCACUCCUCUCCAUCCAC	1511,4795,227,1422,166,2113,2876,266,275,209	13860
GUCAGCAACCGUUUUGGGGCGCA	0,44,1,1,28,1,2,113,66,133	389
GUCAUCUAUAUUGGAACGGAG	203,155,33,96,21,185,22,20,3,18	756
GUCAUCUAUUCUGGAACGGAG	269,248,42,162,45,254,32,27,4,35	1118
GUCAUCUAUUUUGGAACGGAG	509,466,83,346,128,476,66,49,17,76	2216
GUCCUGUGGGUUUUGCUGAG	2,100,1,12,0,2,8,7,2,1	135
GUCGGUCUAAUGUGGUUGUAA	124,30,43,98,27,132,99,12,4,9	578
GUCUGCUCCCGUCUUGUGAG	100,70,20,155,145,35,52,12,208,7	804
GUGACAUGAUCCAUGGUCA	134,83,48,60,45,197,92,1,42,6	708
GUGAGACAGAGAGGAGUAUG	112,163,18,57,1,125,99,7,10,2	594
GUGCCACUCUUCCCUGUCA	464,695,44,222,21,36,452,39,48,41	2062
GUGGAUGGAGAGGAGUGAC	1511,4799,227,1422,166,2115,2877,266,275,209	13867
GUGGCGUGCUAUCAGUGGG	11,71,2,6,9,1,17,172,51,255	595
GUGUCUACUCUCUUCUGUUG	221,2624,206,338,46,1490,1181,129,29,28	6292
GUUCUUCGUUGCAGCAUCAU	172,92,47,112,54,178,84,4,4,5	752
GUUGCGUCUAGCGCCUUUA	14,29,4,19,77,16,11,149,36,91	446
GUUGUCAUAUAUGUAUUGA	44,1139,11,30,36,52,102,1804,376,1112	4706
UACGUGUAGUAGUUAGAAGG	98,118,94,73,0,54,62,0,0,0	499
UAGAAAGUGAGGCAUUGG	88,208,52,272,28,82,94,29,12,17	882
UAGCAACAUGACUUCCAAGAC	59,301,1,53,608,83,46,500,396,466	2513
UAUAUGCUGCUUGGACGAA	111,249,96,310,85,123,137,64,68,78	1321
UAUGGACAUAUCUGAGGAG	0,13,0,17,27,1,6,156,46,122	388
UAUUUUGGGGGUCGAGGUA	305,148,38,189,117,266,120,59,30,49	1321
UCAAGUACGUUUGAGUUG	81,11,5,126,52,0,3,10,12,18	318
UCAGGGCUUACUCUUGUUG	61,3,5,142,0,41,16,0,0,0	268
UCAGUCAUAAUCCGGCAC	9,10,0,6,28,1,2,26,169,30	281
UCAUAUGCUGCUGAGAUUCU	15,73,100,93,0,50,26,0,1,0	358
UCCAAAAUAGAUGACCCAACU	6,17,0,9,6,120,85,86,51,86	466
UCCCAUAAUAUAAGAGCGUUU	87,111,2,12,16,174,45,0,0,0	447
UCCCCGGCAACGGCGCCA	131,61,17,41,156,4,54,1,2,3	470
UCGCCGUGGAUCUGACAAG	2,13,0,5,10,3,3,82,24,125	267
UCUGCUCCCGUCUUGUGAG	49,85,25,78,131,79,62,112,751,37	1409
UCUUGCUGAAAGCACAGC	6,37,2,52,98,5,13,137,33,156	539
UCUUGCUGAAAGCACAGCU	0,26,0,22,63,3,8,116,61,144	443
UGAAAUUAUCAUGUUGGAUA	105,201,38,83,2,60,116,41,29,45	720
UGAAAUUAUCAUGUUGGAUAA	866,2077,213,494,54,842,257,312,84,209	5408
UGAAGAUGACCAGCAAGGG	119,70,4,77,14,54,36,2,1,0	377
UGAAGCUGCCAGCAUGAUCUA	4535,4975,2037,3407,2756,5681,2352,610,312,492	27157
UGAAGCUGCCAGCAUGAUCUAG	2166,1550,572,417,449,1623,948,71,33,74	7903
UGAAGUGGGUGGGGAAAGAG	7,174,5,18,6,0,6,4,3,0	223
UGAAGUGUUUGGGGGAACUC	65,3243,45,383,25,44,226,207,173,23	4434
UGAAGUGUUUGGGGGAACUCU	229,2643,78,1074,156,121,150,44,37,41	4573
UGACAGGGAAGAGUGGCAC	464,695,44,222,21,36,452,39,48,41	2062
UGAGAAGGCAGAUCAUAAUAGC	186,322,79,76,78,93,146,63,42,76	1161
UGAGAAGGUAGAUCAUAAUAGC	266,435,107,107,164,231,219,180,97,114	1920
UGAGAUGAGAUUACCCAAUAC	82265,144753,31550,76388,24584,57291,59297,20858,19316,18608	534910
UGAGAUGAGAUUACCCCAUAC	96842,170504,37360,90572,28976,67673,70497,25183,23199,22535	633341
UGAUGGACGACGGGACAA	31,32,3,50,59,5,25,103,45,59	412
UGCAGUUGCUGUCUCAAGCUU	22,141,18,44,2,9,25,13,17,25	316
UGCAUCAUCUCGAACUCGUC	9,16,1,23,212,6,6,127,39,152	591
UGCAUCAUCUCGAACUCGUCG	24,47,1,30,361,8,17,122,120,307	1037
UGCAUCAUCUCGAACUCGUCGG	11,36,0,4,268,9,9,74,90,255	756
UGCCAAAGGAGAGUUGCCCUG	39,21,6,8,1,107,65,8,2,8	265
UGCCUGGCUCCCUGUAUGCCA	980,14501,424,2044,879,321,1798,503,104,1013	22567
UGCGUACGUACAGGAGUCU	3,9,2,0,10,2,1,14,167,25	233
UGCUUAAUCUUCUAAUCUUCU	209,659,81,142,155,183,192,166,247,62	2096
UGGACGAGGAUGUGCAACUGC	188,294,72,54,121,66,210,100,61,105	1271
UGGAGCUCGAGUGCUUUU	8,23,0,7,40,10,9,207,55,98	457
UGGAUCUCAGUGGAUCGUGGC	21,40,3,24,64,9,13,105,273,177	729
UGGAUGAUAAUAUGGUACCGA	4070,8622,1614,3650,1871,3109,3875,1269,709,1088	29877
UGGCUUUACCUGAUAGAACUCG	13,25,13,10,200,17,16,33,65,31	423
UGGUGCUUUCAUUGAGAG	80,388,59,841,317,256,281,33,25,45	2325
UGGUGCUUUCAUUGAGAGU	20,12,6,30,142,31,25,10,5,45	326
UGGUGGAGAUACAUAAGUC	61,3,6,143,0,42,18,0,0,0	273
UGGUUAAGAGUUCCUGAGU	3,31,1,15,103,9,6,91,31,55	345
UGUACAUGACAUGAUGCUCGA	146,229,69,158,64,150,162,99,153,89	1319
UGUCUACUCUCUUCUGUUG	1421,4821,229,1397,165,2016,2818,263,264,202	13596
UGUGACACUCUCCUUGUCA	93,138,6,57,8,158,132,12,6,8	618
UGUGAGACAGAGAGGAGUAUG	255,370,22,129,20,322,257,25,16,13	1429
UGUUGAUCAGGAAAAAACA	84,79,12,69,60,132,61,26,18,23	564
UGUUUGUGUCAGAAUAGUUGA	22,65,180,147,10,17,29,0,0,1	471
UUAGAUGAGAAGGCAGAUCAUA	255,361,77,67,114,137,150,72,27,70	1330
UUCACUUUCUCUCACUCACA	174,946,48,140,13,786,356,31,13,29	2536
UUCCGAAAGGCUUGAAGCAAAU	102,151,5,29,34,84,51,53,57,50	616
UUCGGUGUUUUGAUGAUCCCUACCU	21,11,4,1,0,33,139,0,0,0	209
UUGAUGAAGCCUGGUCGCU	128,89,38,149,75,118,103,15,10,18	743
UUGGGUCUUACAAGGUCAAGA	3,273,55,194,57,192,66,96,10,55	1001
UUGUCCCGUCGUCCAUCA	31,32,3,50,59,5,25,103,45,59	412
UUGUGGAGAUAAUCUGUUU	28,103,9,19,26,51,49,31,8,15	339
UUUGGAUUGAAGGGAGCUCUG	20437,11023,3781,5816,5059,11441,10586,2149,1018,938	72248
UUUGGAUUGAAGGGGGUCG	135,50,13,36,31,47,54,10,3,1	380
UUUGUGUGCUUUCUUGAACUG	157,165,92,181,45,153,17,35,16,26	887
